# Supplementary material for: A RNA-seq approach to identify putative toxins from acrorhagi in aggressive and non-aggressive Anthopleura elegantissima polyps
Source: BMC Genomics. 2015 Mar 21;16(1):221. doi: 10.1186/s12864-015-1417-4 (PMC4397815; doi:10.1186/s12864-015-1417-4)
Supplement: Additional file 1: — Nucleotide sequences of candidate toxin sequences identified in this study, includes both signaling and mature toxin when applicable. [file 12864_2015_1417_MOESM1_ESM.zip]

Archive with 1 entries (1 files):
- 12864_2015_1417_MOESM1_ESM.fasta
