# Supplementary material for: A RNA-seq approach to identify putative toxins from acrorhagi in aggressive and non-aggressive Anthopleura elegantissima polyps
Source: BMC Genomics. 2015 Mar 21;16(1):221. doi: 10.1186/s12864-015-1417-4 (PMC4397815; doi:10.1186/s12864-015-1417-4)
Supplement: Additional file 1: — Nucleotide sequences of candidate toxin sequences identified in this study, includes both signaling and mature toxin when applicable. [file 12864_2015_1417_MOESM1_ESM.zip › 12864_2015_1417_MOESM1_ESM.fasta]

>comp44422_c0_seq1(A) [organism=Anthopleura elegantissima]
ATGAACAGAAGCCACTTTTTCGTTTTACTGGTAATTGCTCTAACGATTGCATGCTTGGCAAAAGGCCAACAGGCAAAGAAATTGAAATGTCAAATGAAATGCTTTGGTGAACACGAGACCTGTATCAACTCCGACACGTGTAACAGCAGAATAGGATGCAGAATATGTAGAGTGGACTACCGACACTGCTACAGAAAATGCGGAAAATTAGTCAAAAATGTCAAGATAACTTTGAACCTGTTATCATCATAA
>comp66995_c0_seq1(NA) [organism=Anthopleura elegantissima]
ATGAATCAAATACTAAATATATTCCTGGTCCTCGGAATGATAATCTACAGCGTCGAATCCAAGGACAAAGCTTGTCTCGATGCCTGTTTTGCTACATATATGCGTTGTCAATTGTCAAATGCCTGCTACGACAAACCATCGTGTCGCCAATGCAACACTACTTATCGTACATGTGTTAACAGCTGCGCGAAGAAAAGAAGCTATGTTCCTGAAGCCGTTATCGATTTAAGAAGACAACTACGACTAGGAGATTAA
>comp58542_c0_seq1(A) [organism=Anthopleura elegantissima]
ATGAATCAAATACTAAATATATTCCTGGTCCTCGGAATGATAATCTACAGCGTCGAATCCAAGGACAAAGCTTGTCTCGATGCCTGTTTTGCTACATATATGCGTTGTCAATTGTCAAATGCCTGCTACGACAAACCATCGTGTCGCCAATGCAACACTACTTATCGTACATGTGTTAACAGCTGCGCGAAGAAAAGAAGCTATGTTCCTGAAGCCGTTATCGATTTAAGAAGACAACTACGACTAGGAGATTAA
>comp77897_c0_seq1(NA) [organism=Anthopleura elegantissima]
ATGAAGTACACAACAGCTATCGTAGTAGCCACCCTGGCCGTCCTCCTGGTTCATTCTGCATCCTCTAGCTTACTAGAGGACTGCAAGATGGCATGTTTTGGCGAACAACAATCGTGTATTAATAACGATTCAAGATGCTTTAACCCTGCCTCCTGTCGAAGCTGTCTAACCTCTGTCTACAGTCCGTGTTTCTCTCGATGCATGAAGAATCAAAAACGTGAATACCTGAGAAGTCTCTTCGGATACAAGCAAGACAAGAACTAA
>comp71225_c0_seq1(A) [organism=Anthopleura elegantissima]
ATGAAGTACACAACAGCTATCGTAGTAGCCACCCTGGCCGTCCTCCTGGTTCATTCTGCATCCTCTAGCTTACTAGAGGACTGCAAGATGGCATGTTTTGGCGAACAACAATCGTGTATTAATAACGATTCAAGATGCTTTAACCCTGCCTCCTGTCGAAGCTGTCTAACCTCTGTCTACAGTCCGTGTTTCTCTCGATGCATGAAGAATCAAAAACGTGAATACCTGAGAAGTCTCTTCGGATACAAGCAAGACAAGAACTAA
>comp77285_c0_seq1(NA) [organism=Anthopleura elegantissima]
CAGGAGTCTAAACGACAATCTGGAAAAGAGAGACGGCCCTTGTGACCTTCTGGGTGAACCTTGTACTCCAACTAGCAATAACTGTCTAGGGGTATGTGGAGGATTTCCCCTGTTTTGCTATTCGAATGAGTGTTCTCTTAATGACAGAAGAACTATAGAAGAAGTAAACTGGGGTGGCTGA
>comp69777_c3_seq1(A) [organism=Anthopleura elegantissima]
ATGAATCTTCTTCGTTTTTGTTTCAAGGAAAAGAGAGACGGCCCTTGTGACCTTCTGGGTGAACCTTGTACTCCAACTAGCAATAACTGTCTAGGGGTATGTGGAGGATTTCCCCTGTTTTGCTATTCGAATGAGTGTTCTCTTAATGACAGAAGAACTATAGAAGAAGTAAACTGGGGTGGCTGA
>comp67996_c0_seq4(A) [organism=Anthopleura elegantissima]
ATGTCCTTGCCATCTGAGAAGATTCCCAAAGAGCTAGAGTTTCCTGATCATGAAAGCCAAGAGGTTCCCAAACGTGAAGAGTTTCCTGAAGGCAGAGACGTTCCCAATGAAGGACAAGCTTCTAATGACGAAAAGGAAGAAAAACGAGTGTTGAAAATAGGTGCTGGAAGCGTTATTGATGGTGTGGCTCTCAGTTACCATGTATTGAAAGAGATGCGTGTGAAGTACTCACGCCAGGTTGCTATTGGTGTCGACAACGAGTCGCAAAAGTATTGGACGGCAGCGAATGTATATTTCTATTCTGGTACGTCCGATTCTATCCTTCCACACTCAGTCCCAACAAGCAAGGCACTTCTCTACTCTGCTCGCAAAACCAGTGGGGTGGCAAGAGGAGCTGTTGGAGTATTTACCTATCACATGAGCGATGGAAACACCTTGGCTGTCTTATTCAGTGTTCCATTTGACTACACCTGGTACAGCAACTGGTGGAATGTCAAGGTCTACTCCGACCACCAGCCTGCTGATTATAGTATGTACTACGACATGTACTACGACAAGGCATCTGAAGGCGATAACTCATGGCACTATAAGAGTATTGGATATGGGCTGAAGATCAAAGGATTTATGACAAGCTCCTCTAAAGCATCTTTGGCAATTCACGTGCAAAAGGCATGA
>comp76376_c0_seq7(NA) [organism=Anthopleura elegantissima]
ATGTCCTTGCCATCTGAGAAGATTCCCAAAGAGCTAGAGTTTCCTGATCATGAAAGCCAAGAGGTTCCCAAACGTGAAGAGTTTCCTGAAGGCAGAGACGTTCCCAATGAAGGACAAGCTTCTAATGACGAAAAGGAAGAAAAAGGAGTGTTGAAAATAGGTGCTGGAAGCGTTATTGATGGTGTGGCTCTCAGTTACCATGTATTGAAAGAGATGCGTGTGAAGTACTCACGCCAGGTTGCTATTGGTGTCGACAACGAGTCGCAAAAGTATTGGACGGCAGCGAATGTATATTTCTATTCTGGTACGTCCGATTCTATCCTTCCACACTCAGTCCCAACAAGCAAGGCACTTCTCTACTCTGCTCGCAAAACCAGTGGGGTGGCAAGAGGAGCTGTTGGAGTATTTACCTATCACATGAGCGATGGAAACACCTTGGCTGTCTTATTCAGTGTTCCATTTGACTACACCTGGTACAGCAACTGGTGGAATGTCAAGGTCTACTCCGACCACAAGCCTGCTGATTATAGTATGTACTACGACATGTACTACGACAAGGCATCTGAAGGCGATAACTCATGGCACTATAAGAGTATTGGATATGGGCTGAAGATCAAAGGATTTATGACAAGCTCCTCTAAAGCATCTTTGGCAATTCACGTGCAAAAGGCATGA
>comp62589_c0_seq1(A) [organism=Anthopleura elegantissima]
ATGCCACGCTGCATCTATCCGTGCAACATGCTGCTTTTTTTAGCCATTGGAATAGTGACCATAAGCTGCGGTAGTTCGACAACAAACTCCCACGGTGCCATTGGCCAGGGATTTTTCGTTCCAAAGCTGAATCTCCTGACGGACGAACTACATGCTTCAGGTGCAAAGATCTTTGCTTCTCTTCCAGACGAATGTATTCTGGCACACAATGTTGGTCGCACTCAAAGGTACGAAAATTACTATACCAACACTGAATCTGTGTACCAAGCCGTATCTACCAATACTGAAATAAGTGCAAGTCTGAAGGGTGCATACACTATGGGTGCTTCAGTATCGGCTGTTACTAATAACATCGTTGCAGGCAATTCTGAAGTTTCAGGGACCTCGATTAACATCAAGGCATACACCAAAGAATATGTTCTGAAACGTTCCTGCATCAACACACAGAAGCTGAATGAACAATTTCTAAACGACTTTGAAGGTCTGGATAAGGAAATAAAGCAACCCTGGTTATCGCAATCTTGGATAAAGTACATGGTATTTTTTAAAAAGTATGGCTCTCATGTCGTCAGCAAAGTCTTGTCTGGATCAAGCATCAACCAGTATGTGTTTGCAAAGTCATCAGAAAAATATACCCAGCATGACTTCACAGTCAAGGCTTGTGTTTCTTTGGGTGGCATGACTAGTGCAGGTAAACTTGGTGTATCAGCATGTTCTGGTGTCACCAAAGAGGAAGCACAACAATCATCTGCTTTTTCCATGGTGAAAAAGTTGGTAATCAGAGGCGGGCAAAGCAGCACCAGAGCTGAACTAGTTCATGGTCCAAAAGAAGAATTAATCACTAAGTTCTTGGTAGAGGGGGAAGAACATCCATCTCCTATTACTTACAAATTTGTGTCAATATGGGATTTACTTCAGTTAAGGTACGTTGGCAAACCATCAATGGCAAAAGTACTTAACCTTGAACAGTACTTTAAAGGGTATCTCAACTTTGGCTGCTCATACGAAAAAACCTCCAATGGCAAAGAAATCCAGAAGTTTATCCTCAGTGAGAACAGTAATCCCAATGCACCAACATACAAATGTATGCTGGGTCCAAGTGGTTGCCATGTCGACAATGACTGTCATTACAAGGATGCCTTTTGGTGCGCGTGCGCAGGTCCATCATGTGTACGACATAAAGATGTAAAGCTCAATTCCGGCTCAACTAGAAAAGAAGCATATGCCTACACAAGTCTATATCCTGGTTGGGGGTGGCATGGGTGCAGACTAAGTGGTCTAACCTGCTGGTGTACCGAACCCAGCAGCACTTGGCATGAGGCTTGGGCTGGTGAAAAAAGTTTCAGTGTTCGAGATCTTCATTCAGTGAAGGACGAAGAAAAAGCTAGCTTCACGCTTTAA
>comp74476_c0_seq1(NA) [organism=Anthopleura elegantissima]
ATGCCACGCTGCATCTATCCGTGCAACATGCTGCTTTTTTTAGCCATTGGAATAGTGACCATAAGCTGCGGTAGTTCAACAACAAACTCCCACGGTGCCATTGGCCAGGGATTTTTCGTTCCAAAGCTGAATCTCCTGACGGACGAACTACATGCTTCAGGTGCAAAGATCTTTGCTTCTCTTCCAGACGAATGTATTCTGGCACATAATGTTGGTCGCACTCAAAGGTACGAAAATTACTATACCAACACTGAATCTGTGTACCAGGCCGTATCTACCAATACTGAAATAAGTGCAAGTCTGAAGGGTGCATATACTATGGGTGCTTCAGTATCGGCTGTTACTAATAACATCGTTGCAGGCAATTCTGAAGTTTCAGGGACCTCGATTAACATCAAGGCATACACCAAAGAATATGTTCTGAAACGTTCCTGCATCAACACACAGAAGCTGAATGAACAATTTCTAAACGACTTTGAAGGTCTGGATAAGGAAATAAAGCAACCCTGGTTATCGCAATCTTGGATAAAGTACATGGTATTTTTTAAAAAGTATGGCTCTCATGTCGTCAGCAAAGTCATGTCTGGATCCAGCATCAACCAGTATGTGTTCGCAAAGTCATCAGAAAAATATACCCAGCATGACTTCACAGTCAAAGCATGTGTTTCTTTGGGTGGCATGACTAGTGCAGGTAAACTTGGTGTATCAGCATGTTCTGGTGTCACCAAAGAGGAAGCACAACAATCATCTGCTTTTTCCATGGTGAAAAAGTTGGTAATCAGAGGCGGGCAAAGCAGCACCAGAGCTCAACTAGTTCATGGTCCAAAAGAAGAATTAATCACTAAGTTCTTGGTAGAGGGGGAAGAACATCCATCTCCTATTACTTACAAATTTGTGTCAATATGGGATTTACTTCAGTTAAGGTACGTTGGCAAACCATCAATGGCAAAAGTACTTAACCTTGAACAGTACTTTAAAGGGTATCTCAACTTTGGCTGCTCATACGAAAAAACCTCCAATGGCAAAGAAATCCAGAAGTTTATCCTCAGTGAGAACAGTAATCCCAATGCACCAACATACAAATGTATGCTGGGTCCAAGTGGTTGCCATGTCGACAATGACTGTCATTACAAGGATGCCTTTTGGTGCGCGTGCGCAGGTCCATCATGTGTACGACATAAAGATGTAAAGCTCAATTCCGGCTCAACTAGAAAAGAAGCATATGCCTACACAAGTCTATATCCTGGTTGGGGGTGGCATGGGTGCAGACTAAGTGGTCTAACCTGCTGGTGTACCGAACCCAGCAGCACTTGGCATGAGGCTTGGGCTGGTGAAAAAAGTTTCAGTGTTCGAGATCTTCATTCAGTGAAGGACGAAGAAAAAGCTAGCTTCACGCTTTAA
>comp56211_c0_seq1(A) [organism=Anthopleura elegantissima]
ATGAATTCCAAACTTGTCATTGTCTTTCTTCTGTGTGCTATCCTTGTCGTTTCCGTGACCTCCAGACGTGTACGTACGTGGGATGATTTTGAGAGAGATCAGGATTACGAGGAAGAGCCAGCACCCTATGGCAAACGAGCATGCAAAGATAACTTCTCTGCTGCTACTTGCAAGGATGTGAAAAAAAACAATAACTGTGGCTCACAAAAATATGCTACAAACTGCGCTAAAACATGTGGTAAATGCTAA
>comp71560_c0_seq1(NA) [organism=Anthopleura elegantissima]
ATGAATTCCAAACTTGTCATTGTCTTTCTTCTGTGTGCTATCCTTGTCGTCTCCGTGACCTCCAGACGTGTACGTACGTGGGATGATTTCGAGAGAGATCAGGATTACGAGGAAGAGCCAGCACCCTATGGCAAACGAGCATGCAAAGATAACTACTCTGCTGCTACTTGCAAGGATGTGAAAAAAAACAATAACTGTGGCTCACAAAAATATGCTACAAACTGCGCTAAAACATGTGGTAAATGCTAA
>comp71560_c0_seq2(NA) [organism=Anthopleura elegantissima]
ATGAATTCCAAACTTGTCATTGTCTTTCTTCTGTGTGCTATCCTTGTCGTCTCCGTGACCTCCAGACGTGTACGTACGTGGGATGATTTCGAGAGAGATCAGGATTACGAGGAAGAGCCAGCACCTTTTGGCAAACGAGAATGTTCTGACTATAAGGGTTCAAGCTATTGTTCAAGTGTGAGATCTAGAAATGAATGTGGTATATCTAAGTTGAGATCGAGTTGCAGGAAATCATGTGGAAATTGCTAA
>comp66703_c0_seq1(NA) [organism=Anthopleura elegantissima]
ATGAATCCTAAAGTTCTTACGGTTCTCGTTTTGTGCGCCATTCTTATGGTGGTCATGGCGAAGAGTAGAGATTACGAAGCAGATTCTCTTGGGCAAATGGAACTTAAACGTCGCGACTGTTTTGATAGATTCAGGAAGACTGTCTGCCGCAATGCCAAGAGAAGAAACGCTTGCTGGAGGTCTCAAAAATACAAAAGGAACTGCAAGAACACATGTGGTCTTTGCTGA
>comp67245_c0_seq3(A) [organism=Anthopleura elegantissima]
ATGAATCCTAAAGTTCTTACGGTTCTCGTTTTGTGCGCCATTCTTATGGTGGTCATGGCGAAGAGTAGAGATTACGAAGCAGATTCTCTTGGGCAAATGGAACTTAAACGTCGCGACTGTTTTGATAGATTCAGGAAGACTGTCTGCCGCAATGCCAAGAGAAGAAACGCTTGCTGGAGGTCTCAAAAATACAAAAGGAACTGCAAGAACACATGTGGTCTTTGCTGA
>comp71589_c0_seq1(A) [organism=Anthopleura elegantissima]
GGATTACGAGGAAGAGCCAGCACCTTATGGCAAACGAGGATGCTCTAACTATAAGGATTCAAGCTATTGTAATAAAGTGACATCTGGCAATCAATGTGGCATAACTGAGTACAGAATGAATTGCAGGAAATCATGCGGAAATTGTTAA
>comp71560_c0_seq4(NA) [organism=Anthopleura elegantissima]
CCACCTTATGGCAAACGAGGATGCTTTAACTATAGGGATTCAAGCTATTGTGCAAAAGTGGCAGCTGACAATCAATGTGGCATACCTCATAACAAAGAAGATTGCAGGAAATCCTGCGGAAATTGCTAA
>comp67935_c0_seq6(A) [organism=Anthopleura elegantissima]
ATGAATTCTAAACTTGTTGCTGTTCTCGTTTTGTGTGCCATTGTTGTGACCGTCATGGCGGAGAGACGTGGCAGAGGAAGGGTCCACAAGAAAGCTTTTTTTCAAAACCCCGAAAAGAGAAAATTTTTCTGTTTTGATGTCTTCTCACCGGCTTCTTGCAAGAAGGCCAAAGAATTTGGTTATTGCAAGTCGTCTCCAAAGACTAATTTGGTTAGAACGAGCTGTTCCAAGACGTGTAATGTTTGCTAA
>comp60204_c0_seq1(NA) [organism=Anthopleura elegantissima]
ATGGTCATGGCGGAGAGTGCAGATAATGAAATGAACTACATGGAAAACAAACGCGGAGAATGTCGTGACTTGTATCCAACCAGTGAATGCGTATCTGCCAAGGGAAAGGGACTGTGCTCTTCAAAAAGAGAACGCAATGATTTTTTTTCTAACTGTAGAAAAACATGCAATCGTTGTTGA
>comp46053_c0_seq2(A) [organism=Anthopleura elegantissima]
TCTTGTGATGGTCATGGCGGAGAGTGCAGATAATGAAATGAACTACAAGGAAAACAAACGCGGAGAATGTCGTGACTTGTATCCAACCAGTGAATGCGTATCTGCCAAGGGAAAGGGACTGTGCTCTTCAAAAAGAGAACGCAATGATTTTTTTTCTAACTGTAGAAAAACATGCAATCGTTGTTGA
>comp180109_c0_seq1(NA) [organism=Anthopleura elegantissima]
ATGAATTCTAAAGTTTTCGCTGTTGTCTTGTGCACCATTCTCCTGGTGGTCATGGCAGAGAGTGAAATTGATGAAAATCTGTACCAAAGGCACAGAGGAAAACGTAGACCAGGATGTTCTGATATATATCCCAAAAAGTTCTGCCAAAGAGTACAACCAAGGTGCAAACGGTTACCTGTGGCTAGAAGGCTGTGTATGAAAACATGCGGCGCATGCAAACGTGGATGA
>comp90128_c0_seq1 (NA) [organism=Anthopleura elegantissima]
ATGAATTCAAAGCACTTGGTTGTCCTTGGCTTGTGCCTCATCTTGTTTGGCTTAATGGTAGATTGCCAGCTTAAGTATGGCGACGAAGGCCACAGTATCCGCCGGAGGCAAGAATGCCGTAACAAAATACCTGGTATCGGTTGTGAAAGGTTCTACGACCGCGGCTATTGTGAAAAGTCGAAGCAAATGCGAGAGCATATTTGTCCTAAAAAATGTGGATTTTGCTAA
>comp106814_c0_seq1(A) [organism=Anthopleura elegantissima]
ATGAATTCAAAGCACTTGGTTGTCCTTGGCTTGTGCCTCATCTTGTTTGCCTTAATGGTAGATTGCCAGCATAAATATGGCGACGAAGGCCACAGTTACCGCCGGAGGCAAGGATGCCGTAACAAAATAACTGGTATCGGTTGTGAAAGGTTCTACAACCGCGGCTATTGTGAAAAGTCGAAGCGAATGCGAGAGCATATTTGTCCTAAAAAATGTGGATTTTGCTAA
>comp71457_c0_seq1(NA) [organism=Anthopleura elegantissima]
ATGAAGTTCCAATTGGTCGTTTGTCTTGTTTTGATTGCACTGTGTTTGCCTGTGGAGATGGCGCGTGTCATTTTGGAGCGCCCAGATATCAAATTGACGAATAACCAGAAGAGGGCTTGCAAAGACAACTTGCCAGAGGGTCAATGTTTTGCATTTCGATGTAAGTCCTCAGAAGCCTACAGAGAAAGCCACTGTCGCAAAACCTGCAGAACCTGCTAA
>comp60568_c0_seq1(A) [organism=Anthopleura elegantissima]
ATGAAGTTCCAGTTGGTCGTTTGTCTTGTTTTGATTGCACTGTGTTTGCCTGTGGAGATGGCGCGTGTCATTTTGGAGCGCCCAGATATCAAATTGACGAATAACCAGAAGAGGGCTTGCAAAGACAACTTGCCAGAGGGTCAATGTTTTGCATTTCGATGTAAGTCCTCGGAAGCCTACAGAGAGAGCCACTGTCGCAAAACCTGCAGAACCTGCTAA
>comp109856_c0_seq1(A) [organism=Anthopleura elegantissima]
ATGATGAAGATTCAGATTGCTGTATTTGTCGGAGTTCTTGCTGTAGTCATGGTGACTGCAACGGATAAAGCTTGTGAAGATAAGTTCTCTTCCAAATATTGCCGAGGCTTTAAGGGAGAAGGCAATTGCGAGCTTTACCGGTTTGACAAGGCCTATCAGAGATGTGCATTGACCTGCGACTTGTGCAACGGACCTCGTAAGCGAATTTATAACTAA
>comp30290_c0_seq1(NA) [organism=Anthopleura elegantissima]
ATGAAAGCGCTGTACAGTGGTTATGATTCTAACCTTAGCTTACATGCTGATGACATCAATGCTGCAGCCTATTTGTACGAAGGACCAAATGTAGTACCACCAGCAGTAAAGCCCACCTGCTCTGACAAATATTCGCCGAACGTTTGCCAAATCTTCAAAAGAATCAATTTATGCAAAAAAACATATATCCGGGATAATTGTCGTAAAACATGCCACAAGCCTGGGACAAAGTGCTAA
>comp77344_c1_seq1(NA) [organism=Anthopleura elegantissima]
ATGAATCCCAAAGTTCTTACTGTTCTTGTTTTGTGTGCCATTCTTGTGATGGTCATGGCGGAGAGCAGAGATGAAGAAATGCCCTTCGAGGCAGATTTTCCTGGACAAATTGAAGCTAAACGATGTAGCGACAAGTGGTCCAGCAGCAGATGTAATTCGCTCAGAAAAGATTGCGCTAGGTATTCTTTGCTTCACATGAACTGTAGGAGAACATGCGGCAAATGCTGA
>comp29140_c0_seq1(A) [organism=Anthopleura elegantissima]
ATGAATCCCAAAGTTCTTACTGTTCTTGTTTTGTGTGCCATTCTTGTGATGGTCATGGCGGAGAGCAGAGATGAAGAAATGCCCTTCGAGGCAGATTTTCCTGGACAAATTGAAGCTAAACGATGTAGCGACAAGTGGTCCAGCAGCAGATGTAATTCGCTCAGAAAAGATTGCGCTAGGTATTCTTTGCTTCACATGAACTGTAGGAGAACATGCGGCAAATGCTGA
>comp56435_c0_seq1(NA) [organism=Anthopleura elegantissima]
ATGAGAAAATTGAGAAGTGTTACCATCCTCCTGTCTATCGTGGTCTTCTCGGGTGCCTTCGCAGCTCGGCCCGAGTACTGCAATCTCCCATACGAGACTGGTAAATGTATGGCATACATCCCCAGTTACTACTTTGATCCAAGCACAGGAACTTGTGACCAATTCATCTATGGAGGGTGTGAAGGAAATAAGAACAATTTTGATACACTGGCAGCCTGTGAGAAAACTTGCATGGTGTAA
>comp43789_c0_seq1(A) [organism=Anthopleura elegantissima]
ATGAAAAAATTGAGAAGTGTTACCATCCTCCTGTCTATCGTGGTCTTCTCGGGTGCCTTCGCAGCTCGGCCCGAGTACTGTAATCTCCCATACGAGACCGGTAAATGTATGGCATACATCCCGAGTTACTACTTTGATCCAAGCACAGGAACTTGTGACCAATTCATCTATGGAGGGTGTGGAGGAAATAAGAACAATTTTGATACACTGGCAGCCTGTGAGAAAACTTGCATGGTGTAA
>comp70091_c0_seq1(NA) [organism=Anthopleura elegantissima]
ATGGTAAAGCAAATGATTTTTGTCCTATTTTTGGCGATGGTGGTAGGTCTGAGCATGGCTAGACCCAAGTACTGCTTGCTTCCAGCAAAGATAGGCCGTTGTAGGGCTCGCATCCTGAGGTATTATTACGACAAATCCAACGCTAAATGCAGTCAGTTCTACTATGGTGGATGCGGGGGGAATCGTAATAACTTTGAGACCATGGATGAGTGCGTTAAAACATGTGCTCTTCTTTAGA
>comp56318_c0_seq4(A) [organism=Anthopleura elegantissima]
GTCTGAGCATGGCTAGACCCAAGTACTGCTTGCTTCCAGCAAAGATAGGCCGTTGTAGGGCTCGCATCCTGAGGTATTATTACGACAAATCCAACGCTAAATGCAGTCAGTTCTACTATGGTGGATGCGGGGGGAATCGTAATAACTTTGAGACCAGGCATGAGTGCGTTAAAACATGTGCTCTTCTTTAG
>comp56318_c0_seq1(A) [organism=Anthopleura elegantissima]
ATGGCTAGACCCAAGTACTGCTTGCTTCCACCAAAGGTAGGACTTTGTATGGCTTCCATGCGGAGGTATTATTACGAGAAATCCATCGCTAAATGCAGTCAGTTCTTCTATGGTGGATGCGGGGGAAATAAAAATAACTTTAAGACCATGGATGAGTGCGTTAAAACATGTGCTCTTCTTTAG
>comp70091_c0_seq2(NA) [organism=Anthopleura elegantissima]
ATGGTAAAGCAAATGATTTTTGTCCTATTTTTGGCGATGGTGGTAGGTCTGAGCATGGCTAGACCCGAGTTCTGCTTGCTTCCAGCAAAGCCAGGCCGTTGTAAAGCTGCCTTCAAGAGGTACTATTTCGACAAATCAATCGGTGCTTGCCGTCAGTTCATCTACGGTGGATGCAAAGGGAATCGTAATAACTTTAAGTCCAAGGAAAAGTGCGATAGAATATGCGGCGCTCGTCCTTAG
>comp56035_c0_seq1(A) [organism=Anthopleura elegantissima]
ATGGTAAAGCAAATGATTTTTGTCCTATTTTTGGCGATGGTGGTAGGTCTGAGCATGGCTAGACCCAAGTTCTGCTTGCTTCCAGCAAAGACAGGCCGTTGTAAAGCTGCCTTCAAGAGGTACTATTTCGACAAATCAATCGGTGCTTGCCGTCAGTTCATCTACGGTGGATGCAAAGGGAATCGTAATAACTTTAGGTCCAAGGAAAAGTGCGATAGAATATGCGGCGCTCGTCCTTAG
>comp56035_c0_seq2(A) [organism=Anthopleura elegantissima]
ATGGTAAAGCAAATGATTTTTGTCCTATTTTTGGCGATGGTGGTAGGTCTGAGCATGGCTAGACCCAAGTTCTGCTTGCTTCCAGCAAAGACAGGCCGTTGTAAAGCTGCCTTCAAGAGGTACTATTTCGACAAATCAATCGGTGCTTGCCGTCAGTTCATCTACGGTGGATGCAAAGGGAATCGTAATAACTTTAGGTCCAAGGAAAAGTGCGATAGAATATGCGGCGCTCGTCCTTAG
>comp56035_c0_seq3(A) [organism=Anthopleura elegantissima]
ATGGTAAAGCAAATGATTTTTGTCCTATTTTTGGCGATGGTGGTAGGTCTGAGCATGGCTAGACCCAAGTTCTGCTTGCTTCCAGCAAAGACAGGCCGTTGTAAAGCTGCCTTCAAGAGGTACTATTTCGACAAATCAATCGGTGCTTGCCGTCAGTTCATCTACGGTGGATGCAAAGGGAATCGTAATAACTTTAGGTCCAAGGAAAAGTGCGATAGAATATGCGGCGCTCGTCCTTAG
>comp40754_c0_seq1(NA) [organism=Anthopleura elegantissima]
TGGTGGTAGGTCTGAGCATGGCTCGACCCGAGTACTGCATGCTTCCAGTAGAGTCAGGCCGCTGTTTGGGTTATTTCCCGAGGTACTATTACGACGAATCAATCGGTACCTGCCGTCAGTTCATCTATGGTGGATGCCAGGGAAATGAAAATAACTTCAAGACAATGAAACAGTGCGTTCGAACATGCGCTCTTCTTTAG
>comp64490_c0_seq4(A) [organism=Anthopleura elegantissima]
TGGTGGTAGGTCTGAGCATGGCTCGACCCGAGTACTGCATGCTTCCAGTAGAGTCAGGCCGCTGTTTGGGTTATTTCCCGAGGTACTATTACGACGAATCAATCGGTACCTGCCGTCAGTTCAACTATGGTGGATGCCAGGGAAATGAAAATAACTTCAAGACAATGAAACAGTGCGTTCGAACATGCGCTCTTCTTAG
>comp64490_c0_seq2(A) [organism=Anthopleura elegantissima]
TGGTGGTAGGTCTGAGCATGGCTCGACCCGAGTACTGCATGCTTCCAGTAGAGTCAGGCCGCTGTTTGGGTTATTTCCCGAGGTACTATTACGACGAATCAATCGGTACCTGCCGTCAGTTCAACTATGGTGGATGCCAGGGAAATGAAAATAACTTCAAGACAATGAAACAGTGCGTTCGAACATGCGCTCTTCTTTAG
>comp64490_c0_seq3(A) [organism=Anthopleura elegantissima]
TGGTGGTAGGTCTGAGCATGGCTCGACCCGAGTACTGCATGCTTCCAGTAGAGTCAGGCCGCTGTTTGGGTTATTTCCCGAGGTACTATTACGACGAATCAATCGGTACCTGCCGTCAGTTCAACTATGGTGGATGCCAGGGAAATGAAAATAACTTCAAGACAATGAAACAGTGCGTTCGAACATGCGCTCTTCTTTAG
>comp64490_c0_seq5(A) [organism=Anthopleura elegantissima]
ATGAAAACTTTGTTTCTTATGAGTTTGGCGATGCTTGTCGCTGTGACCATGGCTAATGCCGATCCTTTCTGCTTCCTTGCACCGGAAGTAGGAAAGTGCAGAGGACACATCCGGAGGTATTATTACAGTACAGAGACAGGAAGGTGTCAGCAGTTCTTCTATGGTGGATGCGGAGGGAACAGAAACAATTTTCAGAGTGAGAACGAGTGTCGCGCAACTTGTTATCCGCGTGAGAAATAA
>comp64490_c0_seq1(A) [organism=Anthopleura elegantissima]
AGAGGTCTATTAAGTAACCCAAAAGCACAGGAAACCCATAATCGAATCTTATGGTGCATTTCTTTTAATTTAGCTGTGACCATGGCTAATGCCGATCCTTTCTGCTTCCTTGCACCGGAAGTAGGAAAGTGCAGAGGACACATCCGGAGGTATTATTACAGTACAGAGACAGGAAGGTGTCAGCAGTTCTTCTATGGTGGATGCGGAGGGAACAGAAACAATTTTCAGAGTGAGAACGAGTGTCGCGCAACTTGTTATCCGCGTGAGAAATAA
>comp69281_c0_seq1(NA) [organism=Anthopleura elegantissima]
ATGGCTAAGACAATTGTTATCTTGCTGTGTTTGGTGCTGTTTACTGGGTATACCATAGCCAGGCCTGAGTACTGCAGCCTTCCAGTGGTAGAGGGAAAGTGCGGAGGAAAGTTTGAGAGATTTCACTACAACAGTCACAATGGAGAATGCGATAAATTCATCTACGGTGGCTGTAGTGGGAATGCCAATAACTTTGCTACTGAAGAAGAATGCCATAAATTTTGTGCATGA
>comp55962_c0_seq1(A) [organism=Anthopleura elegantissima]
ATGGCTAAGACAATTGTTATCTTGCTGTGTTTGGTGCTGTTTACTGGGTATACCATAGCCAGGCCTGAGTACTGCAGCCTTCCAGTGGTAGAGGGAAAGTGCGGAGGAAAGTTTGAGAGATTTCACTACAACAGTCACAATGGAGAATGCGATAAATTCATCTACGGTGGCTGTAGTGGGAATGCCAATAACTTTGCTACTGAAGAAGAATGCCATAAATTTTGTGCATGA
>comp76991_c1_seq7(NA) [organism=Anthopleura elegantissima]
ATGGCGAAATCAGCTACTTTGATGGTATTTCTTCTCTGCTTTTTTCTGGTGGCAGACGTATCCTACGGAATAAATAGCATCTGTCTGTTGCCGAAAAAACAAGGCTTTTGTCGCGCAAGGTTCCCAAGATTCTACTATAACTCCAGTACACGAAGATGTGAAATGTTTTACTACGGCGGATGTGGAGGAAATGCTAACAATTTCAATACCTTGAAGGAATGTCAAGAGGTCTGCTTGGGCTATCGAGAGATTGTTTTCCCAGGAGATTCTCCTAAAGAAAATTAA
>comp66327_c0_seq3(A) [organism=Anthopleura elegantissima]
ATGGCGAAATCAGCTACTTTGATGGTATTTCTTCTCTGCTTTTTTCTGGTGGCAGACGTATCCTACGGAATAAATAGCATCTGTCTGTTGCCGAAAAAACAAGGCTTTTGTCGCGCAAGGTTCCCAAGATTCTACTATAACTCCAGTACACGAAGATGTGAAATGTTTTACTACGGCGGATGTGGAGGAAATGCTAACAATTTCAATACCTTGAAGGAATGTCAAGAGGTCTGCTTGGGCTATCGAGAGATTGTTTTCCCAGGAGATTCTCCTAAAGAAAATTAA
>comp63581_c0_seq1(NA) [organism=Anthopleura elegantissima]
ATGAAGGTTATTTTTCTTACTTGTGTCATCCTGTTCCTAGGATTATCCCTAACAAGTGCCCGAGAAGATATCTGTCTTCTACCTAAAAAAGTTGGCTTCTGTCGTGCTCTTATACCACGATTCTATTTCAATTCCGAAACCAGACGTTGCGAGGGGTTTAAATACGGCGGTTGTTTTGGAAATAAGAATAACTTTATTAGTATCAAAGACTGCCAAAAAGCGTGCATGTAG
>comp53426_c0_seq1(A) [organism=Anthopleura elegantissima]
ATGAAGGTTGATTTTCTTACTTGTGTCATCCTGTTCATAGGATTATCCCTAACAAGTGCCCGAGAAGATATCTGTCTTCTACCTAAAAAAGTTGGTTTCTGTCGTGCTCTTATACCACGATTCTATTTCAATTCCAAAACCAGACGTTGCGAGGGGTTTAACTACGGCGGTTGTTTTGGAAATAAGAATAACTTTATTAGTATCAAAGACTGCCAAAAAGCGTGCATGTAG
>comp64502_c0_seq1(NA) [organism=Anthopleura elegantissima]
ATGTCTCTCCAGAAGAAACTGCTCTTTGCTACAGTGGTAATAACAGCATGTCTGTTCCTATCAAAGATCTCTGGCGCTGCAGCAAACGTTTGTTTGTTACCGAAGGTTGTGGGTCATTGCCAGGCCGTCATACCTAGATTCTACTTCAACTCCAAGTCAGGAAAGTGCGAAGGGTTTACCTACGGCGGTTGCGATGCCAACGCGAATAATTTCACAACGGAAGAGGAATGCAAGGAAGCCTGTCATGCTGCCTGAA
>comp64502_c0_seq2(NA) [organism=Anthopleura elegantissima]
ATGTCTCTCCAGAAGAAACTGCTCTTTGCTACAGTGGTAATAACAGCATGTCTGTTCCTATCAAAGATCTCTGGCGCTGCAGCAAACGTTTGTTTGTTACCGAAGGTTGTGGGTCATTGCCAGGCCGTCATACCTAGATTCTACTTCAACTCCAAGTCAGAAAAGTGCGAAAGGTTTAACTACGGCGGTTGCGGTGGAAACGGGAATAATTTTCAAACGGAAGAGGAATGCGAGA
>comp64502_c0_seq3(NA) [organism=Anthopleura elegantissima]
ATGTCTCTCCAGAAGAAACTGCTCTTTGCTACAGTGGTAATAACAGCATGTCTGTTCCTATCAAAGATCTCTGGCGCTGCAGCAAACGTTTGTTTGTTACCGAAGGTTGTGGGTCATTGCCAGGCCGTCATACCTAGATTCTACTTCAACTCCAAGTCAGAAAAGTGCGAAAGGTTTAACTACGGCGGTTGCGGTGGAAACGGGAATAATTTTCAAACGAAAGATCAATGCACTAACGCCTGTACTACCTGA
>comp52876_c0_seq1(A) [organism=Anthopleura elegantissima]
ATGTCTCTCCAGAAGAAACTGCTCTTTGCTACAGTGGTAATAACAGCATGTGTGTTCCTATCAAAGATCTCTGGCGCTGCAGCAAACGTTTGTTTGTTACCGAAGGTTGTGGGTCATTGCCAGGCCGTCATACCTAGATTCTACTTCAACTCCAAGTCAGAAAAGTGCGAAAGGTTTAACTACGGCGGTTGCGGTGGAAACGGGAATAATTTTCAAACGAAAGATCAATGCACTAACGCCTGTACTACCTGA
>comp52876_c0_seq2(A) [organism=Anthopleura elegantissima]
ATGTCTCTCCAGAAGAAACTGCTCTTTGCTACAGTGGTAATAACAGCATGTGTGTTCCTATCAAAGATCTCTGGCGCTGCAGCAAACGATGACTGTCATTTACCTATGAAGGTTGGTTTATGTCGAGCCTCCATACCTAGATTCTACTTCAACTCCAAGTCAGGAAAGTGCGAAGGGTTTACCTACGGCGGTTGCGATGCCAACGCGAATAATTTCACAACGGAAGAGGAATGCAAGGAAGCCTGTCATGCTGCCTGA
>comp64660_c0_seq1(NA) [organism=Anthopleura elegantissima]
TGCTACAGTGGTAATAACAGCATGCCTTTTCTTGCGCACAGTTGATGGGAAACCTTCAAGAAAGAAACTGTGCTACTTAGAACCAGATTCAGGAAATTGCTATGGATATTTCCCTAGCTATTATTATAACCCTTCGAGTGGAAGATGCGAAAACTTTACCTACGGAGGTTGTGGAGGGAACGCCAATAACTTTTCTACTCTGAAGAGCTGCAATGCTGTATGCAGGGCAAAAAAAATAAGCTTCTTGAAGGACAAGAAAAATCAAAATCACCGATGA
>comp56060_c0_seq1(A) [organism=Anthopleura elegantissima]
TGCTACAGTGGTAATAACAGCATGCCTTTTCTTGCGCACAGTTGATGGGAAACCTTCAAGAAAGAAACTGTGCTACTTAGAACCAGATTCAGGAAATTGCTATGGATATTTCCCTAGCTATTATTATAACCCTTCGAGTGGAAGATGCGAAAACTTTACCTACGGAGGTTGTGGAGGGAACGCCAATAACTTTTCTACTCTGAAGAGCTGCAATGCTGTATGCAGGGCAAAAAATAAGCTTTTGAAGGACAAGAAAAATCAAAATCACCGATGA
>comp126478_c0_seq1(A) [organism=Anthopleura elegantissima]
GCTATCAATTTACTTGCTTTAAATTCAATTCAAGGTGTACAGCTATCCCTGGGTGGAAAGACAAGGGAACACTGCAAGCTCCCTAAGGACGAGGGCCATTGCAAAGAAAGGTTTTCCAGGTATTTCTATGACAAAGACACGGAAAAGTGTGTTGAGTTCACATACACTGGGTGTGGCGGGAACGAGAACAACTTTGAAACACTGAGAAAATGTAGAACCGTCTGCAAGTAA
>comp52244_c0_seq1(NA) [organism=Anthopleura elegantissima]
ATGAAAGTCTTTATTTTTTCTGTTTTATTTTGCTTGTTTTGTTGTTCCTGGAGTATACCAGTATCAAGGAAGAATCCTTCTAGTAGTAAAGGTATTTGCAGTTTACCACCAGAAGAAGGACCATGTAGAGCATACTTTGAAATGTGGTTTTACAATGTTACCTCACGCCAGTGTGAGATGTTTGTGTATGGAGGATGTGAAGGGAACAAGAATAGGTTTGAGAAGCAAAAAACTTGTGAAAAAATGTGTA
>comp55991_c0_seq1(A) [organism=Anthopleura elegantissima]
ATGAAAGTCTTTATTTTTTCTGTTTTATTTTGCTTGTTTTGTTGTTCCTGGAGTATTCCAGTATCAAGGAAGAATCCTTCTAGTAGTAAAGATATTTGCAGTTTAACACCAGAAGAAGGACCATGTAGAGCATACTTTGAAATGTGGTTTTACAATGTTACCTCACGCCAGTGTGAGATGTTTGTGTATGGAGGATGTGAAGGGAACAAGAATAGGTTTGAGAAGCAAAAAACTTGTGAAAAAATGTGTA
>comp57907_c1_seq1(A) [organism=Anthopleura elegantissima]
ATGAAGTCAGTTGTACTCGTTGTCGCTATTGTGTGTCTGCTTGTTCTGGCCGAAGGGAATGAAGAGAAAGTATACAAACGAATTGGTTGTTCGTGTACATACAACTCCAAAAAGGTTTCAGGAGTGTACTACTTTGCTTACGGAGGATGTCCTAATGGCCATGGATATAATGCTAGGTGTGGTGCATTCATGGGTATTTGCTGCTATCGAAAACCAGCGGCACCCACTAAACCGCCATGCGAGTACAGTATTCCACAATTATAA
>comp58923_c0_seq1(NA) [organism=Anthopleura elegantissima]
ATGAAGTCAGTTGTACTCGTTGTCGCTATTGTGTGTCTGCTTGTTCTGGCCGAAGGGAATGAAGAGAAAGTATACAAACGAATTGGTTGTTCGTGCACATACGAATCCAAGAAGGTTTCAGGAGTGTACTACTTTGCTTACGGAGGATGTCCTAATGGCCATGGATATAATGCTAGGTGTGGTGCATTCATGGGTATTTGCTGCTATCGAAAACCAGCGGCACCCACTAAACCGCCATGCGAGTACAGTATTCCACAATTATAA
>comp33562_c0_seq1(A) [organism=Anthopleura elegantissima]
TCTGGTTGTCGTTGCTTCATTGATCGCAACTTCACTAGCAGTTCCAATGGACCTTGAAGAACGTGGAACAGCTTGCTCTTGCGGTAATAGTAAAGGTATCTACTGGTTTTATAGACCCTCATGCCCGACTGATCGCGGATATACTGGTTCATGCCGTTACTTTCTTGGCACGTGCTGTACTCCCGCCGATTAG
>comp73118_c1_seq2(NA) [organism=Anthopleura elegantissima]
CTGGTTGTCGTTGCTTCATTGATCGCAACTTCACTAGCAGTTCCAATGGACCTTGAAGAACGTGGAACAGCTTGCTCTTGCGGTAATAGTAAAGGTATCTACTGGTTTTATAGACCCTCATGCCCGACTGATCGCGGATATACTGGTTCATGCCGTTACTTTCTTGGCACGTGCTGTACTCCCGCCGATTAG
>comp62474_c0_seq1(A) [organism=Anthopleura elegantissima]
ATGTCTTATCAGCGATTCCTTTTTCTGGTTGTCGTTGCTTCATTGATTGCAACTTCACTAGCAGTTCCAAAGGACCTTGAAGAACGTGGAACAACTTGCTATTGCGGTAAAACTATAGGTATCTACTGGTTTGGTAAATATTCATGCCCGACTTATCGCGGATATACTGGTTCATGCGGTTACTTTCTTGGTATTTGCTGTTATCCCGTCGATTAG
>comp73118_c2_seq1(A) [organism=Anthopleura elegantissima]
ATGTCTTATCAGCGATTCCTTTTTCTGGTTGTCGTTGCTTCATTGATTGCAACTTCACTAGCAGTTCCAAAGGACCTTGAAGAACGTGGAACAACTTGCTATTGCGGTAAAACTATAGGTATCTACTGGTTTGGTAAATATTCATGCCCGACTGATCGCGGATATACTGGTTCATGCGGTTACTTTCTTGGTATTTGCTGTTATCCCGTCGATTAG
>comp73118_c1_seq1(NA) [organism=Anthopleura elegantissima]
ATGTCTTATCAGCGATTCCTTTTTCTGGTTGTCGTTGCTTCATTGATTGCAACTTCACTAGCAGTTCCAAAGGACCTTGAAGAACGTGGAACAACTTGCTATTGCGGTAAAACTATAGGTATCTACTGGTTTGGTAAATATTCATGCCCGACTTATCGCGGATATACTGGTTCATGCGATTACTTTCTTGGTATTTGCTGTTATCCCGTCGATTAG
>comp28396_c0_seq1(A) [organism=Anthopleura elegantissima]
AAGCTTGATCCAACGAGGAGTATCCTGTTCCTGTCGTGGAAGTCCGGTATATACTGGTTTTCTGGGAAATGTCCTGCAAAATACAACTACACCACATATTGTAGCTATTTAATCGGACTTTGTTGCGTAAAATAA
>comp63353_c0_seq1(NA) [organism=Anthopleura elegantissima]
TGTTGTTGCTTCATTGATTGCAACATCAGTAGCGTTTCCAAGGGACGCTTCAACGATGGAGGATGAAAGCTTGATCCAACGAGGAGTATCCTGTTCCTGTCGTGGGAAGTCCGGTATATACTGGTTTTCTGGGAAATGTCCTGCAAAATACAACTACACCACATATTGTAGCTATTTAATCGGACTTTGTTGCGTAAAATAAAA
>comp111241_c0_seq1(A) [organism=Anthopleura elegantissima]
ATGTCTTACCAACGGGTTCTTTGTCTGGTTGTTGCTGCTGGGCTGATTGCATTTGCAGTTGCATTTCCTAAGGATGCTGCTTTGATGGAAGATGATATGCTAATGAAAAGAGTATCTTGCAGTTGCTATGGCAATTCTGGCACTTACTGGCTAATGCGGGGTTGCCCTTCTGGACACGGCTACAAAGATTCTTGTCGTTATCTTCTCGGCAAGTGTTGCGTCACCGTGAAGTTATAA
>comp64304_c0_seq1(NA) [organism=Anthopleura elegantissima]
ATGTCTTCACGATTCCTATTCCTTGTTGTGCTTACTGTACTGATTGCAGCATCAATGGCATTGGATTATGATGAAGAAAAGGGCTTCATGGTAAAAAGAGTTGGTTGCGAATGCCATGGTCATTCTGGAACCTACTGGTTTTTGCACCAAGCAGGCTGCCCAGGTGGCTATAAGTATAAAGGCGGATGTATGTATTTGGCCGGAAGATGTTGTTATAAATAA
>comp20805_c0_seq1(A) [organism=Anthopleura elegantissima]
ATGTCTTCACGATTCCTATTCCTTGTTGTGCTTACTGTACTGATTGCAGCATCAATGGCATTGGATTATGATGAAGAAAAGGGCTTCATGGTAAAAAGAATAGGTTGCGAATGCCATGGTCGTTCTGGGACCTACTGGTTTTTGCACCAAGCAGGCTGCCCAAGTGGCTATAAAGGTGGATGTATGTATTTGGCCGGAAGATGTTGTTATAAATAA
>comp46550_c1_seq1(A) [organism=Anthopleura elegantissima]
ATGTCTTATAAACGTCTTTTTTGCTTGGTTATGGTTGCTGCTCTGGTTGCAACTTCAGCAGTCCATTCTCAGGAGGTCGAGAAAGATGACAAACTACAGGAAAGAGCTGTATCATGTTTGTGCGAAAGCCGGTGGGGGGACTACTGGTTTATGAGATTGGGTTGTCCAGATGGACACGGCTATTTCAAACATTGCAGTACAACTCTAGGAATCTGTTGTGTTAAATATCCCTGA
>comp64743_c0_seq1(NA) [organism=Anthopleura elegantissima]
ATGTCTTATGAACGTCTTTTTTGCTTGGTTATGGTTGCTGCTCTGGTTGCAACTTCAGCAGTCCATTCTCAGGAGGTCGAGAAAGATGACAAACTACAGGAAAGAGCAATATCATGTTTGTGCGAAAGCCGTTGGGGGGACTACTGGTTTATGAGATTGGGTTGTCCAGATGGATACGGCTATTTCAAACATTGCAGTACAGCTGCAGGAATCTGTTGTGTTAAATATCCCTGA
>comp46550_c1_seq2(A) [organism=Anthopleura elegantissima]
ATGTCTTATAAACGTCTTTTTTGCTTGGTTATGGTTGCTGCTCTGGTTGCAACTTCAGCAGTCCATTCTCAGGAGGTCGAGAAAGATGACAAACTACAGGAAAGAGCTGTATCATGTTTGTGCGAAAGCCGGTCGGGGGACTACTGGTTTATGAAATTGGGTTGTCCAGATGGATACGGCTATTTCAAACATTGCAGATCAACTCTAGGAATTTGTTGTCTTAAATGGAAGGGCTAA
>comp64743_c0_seq2(NA) [organism=Anthopleura elegantissima]
ATGTCTTATGAACGTCTTTTTTGCTTGGTTATGGTTGCTGCTCTGGTTGCAACTTCAGCAGTCCATTCTCAGGAGGTCGAGAAAGATGACAAACTACAGGAAAGAGCTGTATCATGTTTGTGCGAAAGCCGGTCGGGGGACTACTGGTTTATGAAATTGGGTTGTCCAGATGGATACGGCTATTTCAAACATTGCAGATCAACTCTAGGAATCTGTTGTCTTAAATGGAAGGGCTAA
>comp62800_c0_seq1(A) [organism=Anthopleura elegantissima]
ATGGCAGCTAAAAGCGTCCTGATGATGTTGGCAATTTTCATGGCCTTGGTTTTCCTGGCAAATGGAGAAGAGGCACAAGGGGAAGTCCGTATCAAGGCCAGGGCTCTTTTGTGTAACTGTGAAGGTAAAGCTCCTTCTGGTGACTGGTGGTTTTGGAGAGGTTCCTGTCCGGATGGACATGGGTACACTTCCTCCTGTAGTGCTGGATTAGGGAGTATATGCTGTTTGCCAAAAACATGA
>comp65028_c0_seq1(NA) [organism=Anthopleura elegantissima]
ATGGCAGCTAAAAGCGTACTGATGATGTTGGCAATTTTCATGGCCTTGGTTTTCCTGGCAAATGGAGAAGAGGCACAAGGGGAAGTCCGTATCAAGGCCAGGGCTCTTTTGTGTAACTGTGAAGGTAAAGCTTCTTCTGGTGACTGGTGGTTTTGGAGAGGTTCCTGTCCGGATGGACATGGGTACACTTCCTCCTGTAGTGCTGGATTAGGGAGTATATGCTGTTTGCCAAAAACATGATCAGGCTAA
>comp53089_c0_seq1(A) [organism=Anthopleura elegantissima]
ATGGCAGCTAAGAGCATCCTGATGATGTTGGCAATTTGCATGGCCTTGGTGTTCCTGACCAATGGAGAAGAGGCACAAGAGGACGCCCGTGTCAAGCCCAGGGCTGTTTCGTGTTACTGTGGAAGGTACGATAAAGCTCCTTATGGTGACTGGTGGTTTATGAGAGGTTCGTGTCCGGGTGGATATGGGTACACACGTTCGTGTCAGACAGGAATGAATGTTTGCTGTTTCCCAAAAGCATGA
>comp53089_c0_seq2(A) [organism=Anthopleura elegantissima]
ATGGCAGCTAAGAGCATCCTGATGATGTTGGCAATTTGCATGGCCTTGGTGTTCCTGACCAATGGAGAAGAGGCACAAGAGGACGCCCGTGTCAAGCCCAGGGCTGTTTCGTGTTACTGTGGAAGGTACGATAAAGCTCCTTATGGTGACTGGTGGTTTATGAGAGGTTCGTGTCCGGGTGGATATGGGTACACACGTTCGTGTCAGACAGGAATGAATGTTTGCTGTTTCCCAAAAGCATGA
>comp65632_c0_seq1(NA) [organism=Anthopleura elegantissima]
ATGTTGGCAATTTGCATGGCCTTGGTGTTCCTGACAAGTGGAGAAGAGGCACAAGAGGACGCCCGTGTCAAGCCCAGGGCTGTTTCGTGTTACTGTGGAAGGTACGATAAAGCTCCTTATGGTGACTGGTGGTTTATGAGAGGTTCGTGTCCGGGTGGATATGGGTACACACGTTCGTGTCAGACGGGAATGAATGTTTGCTGTTTCCCAAAAGCATGA
>comp77187_c2_seq1(NA) [organism=Anthopleura elegantissima]
GACTGGTGGTTTTGGAGAGGTTCGTGTCCGGATGGATATGGGTACAAAACTTCGTGTATGCTTGGAATTGATATTTGCTGTTTCCCGAGAGCATGAT
>comp58934_c0_seq1(A) [organism=Anthopleura elegantissima]
ATGGCCAACAAAGTTCTATTGATGATGGCATTTTGCCTGGCCTTGATGTTCTTGGCAGACGGTGCAGTATTGCAAGAAGAAAAGCGTGCTCTCAAGTGCTATTGTGGGAAAATTGATGAGCCTCCTTATGGAGACCACTGGGCCTTCAGGAACATGTTTGGTCTAGGGTGTCCCAGTGGTTATGGATATACCAGAAACTGTATTAATGGCTTGAACGTGTGCTGCTTTCCTAGATCAGGATGA
>comp58934_c0_seq2(A) [organism=Anthopleura elegantissima]
ATGGCTAACAAAGTTCTATTAACGATTGCGTTTTGCATGGCCTTGATCTTCTTGGCAAACGGCAAAGTATTGCAAGAAGAAAAGCGTGCTCTCAAGTGCTATTGTGGGAAAAGTGATGTGCCGCCTTATGGAGACCACTGGGCCTTCAGGAACATGTTTGGTCTAGGGTGTCCCAGTGGTTATGGATATACCAGAAACTGTATTAATGGCTTGAACGTGTGCTGCTTTCCTAGATCAGGATGA
>comp66178_c0_seq2(NA) [organism=Anthopleura elegantissima]
ATGGCTAACAAAGTTCTATTAACGATTGCGTTTTGCATGGCCTTGATCTTCTTGGCAAACGGCAAAGTATTGCAAGAAGAAAAGCGTGCTCTCGAGTGTTATTGTGGGCAACATGAAGTGCCACCTTATGGAGACCACTGGGCCTTCAGGAACTTGTTTGGTCTAGGGTGTCCCAGTGGTTATGGATATACCAGAAGCTGTACTACTGGCTTGAACGTGTGCTGCTTTCCTAGATCAGGATGA
>comp61267_c0_seq1(A) [organism=Anthopleura elegantissima]
ATGATTTTGTTCGCTTGTTTGCAGAGAGGTTATGAAAGGAAGACTCCGAGGTTTACGAAGCGCGCATTGTCATGTAATTGCCTTGGCATAAGAGGAGACCTCTCGTTTTGGCGGTATTCCTGTCCTTCCGGGTATGGGTACCAAAAAAATTGCCTTGGCAGCCATGGTAGTTGTTGTTGGCCACGTAATAGTAGAAGAACACCCTTACAAATAAATATGCTCTCAGTAATATGGCATTAA
>comp77176_c0_seq4(NA) [organism=Anthopleura elegantissima]
ATGATTTTGTTCGCTTGTTTGCAGAGAGGTTATGAAAGGATGACTCCGAGGTTTACGAAGCGCGCATTGTCATGTAATTGCCTTGGCATAAGAGGAGACCTCTCGTTTTGGCGGTATTCCTGTCCTTCCGGTTATGGGTACCAAAAACATTGCCTTGGCAGCCATGGTAGTTGTTGTTGGTCTCGTAATAGTAGAAGAAGACCCTTACAAATACATATGCTCTCAGTAATATGGCAG
>comp26315_c0_seq1(A) [organism=Anthopleura elegantissima]
ATGGAAGCTAAACAAGTTCTGTTGATTTTGGCATTTTCCATGGCCTTGGTTTTCCTGTCAAACCGAGGAGGGATTGCAGAGGCACATGAGGAAGTCCGAGTCAAGGCCAGGCGTTTGTCGTGTGAATGTAAAATCGAAGGCACCAATCAAGTTATTGTAGGTGACACTTACTATTTGCAAAAAACATGTCCGGATAGTAAAGGATATAAAAATGATTGCAGCAATTGGCTGCTTATTTGTTGTATACCAAGAGAAGGCTAA
>comp109572_c0_seq1(NA) [organism=Anthopleura elegantissima]
AGGCCAGGCGTTTGTCGTGTGAATGTAAAATCGAAGGCACCAATCAAGTTATTGTAGGTGACACTTACTATTTGAAAAAAACATGTCCGGATAGTAAAGGATATAAAAATGATTGCAGCAATTGGCTGCTTATTTGTTGTATACCAAGAGAAGGCTAA
>comp52380_c0_seq1(A) [organism=Anthopleura elegantissima]
ATGGCTTTCCAACATTTTCTCTGCCTGGTTGTTGTGGTTTTGTTGATTGGATCATCAGCAGCTAATTCTCCTTCGACCGATGATGCTAAGAAATTCGAGAAAAGACTTGGCTGCAGCTGCGATGGACATTCTGGTATCTACTGGTGGGATAAATCGTCTTGTCCAAGTAGTTATGGCTATTATGGTACTTGTGCGAAATTCAATGGCGTCTGTTGTTGGTACAAATCTTAA
>comp59092_c0_seq1(NA) [organism=Anthopleura elegantissima]
ATGGCTTTCCAACATTTTCTCTGCCTGGTTGTTGTGGTTTTGTTGATTGGATCATCAGCAGCTAATTCTCCTTCGACCGATGATGCTAAGAAATTCGAGAAAAGACTTGGCTGCAGCTGCGATGGACATTCTGGTATCTACTGGTGGGATAAATCGTCTTGTCCAAGTAGTTATGGCTATTATGGTACTTGTGCGAAATTCAATGGCGTCTGTTGTTGGTACAAATCTTAA
>comp55371_c0_seq1(A) [organism=Anthopleura elegantissima]
ATGAAGCTTTTCATTGTGATTCTTTCCATGCTAGTGATTGCTAAGGCTTGGCCTGGAAACAGCTTGGAAGACAACGACGAAATCAGTAACGATAGTGAAATGGTAAAAAGAGTGAGTTGTACTTGTGATGGAGTGTCTGGCACATATTGGTTTGGCATCTCCAATTGTCACAAGGGATCCACCGGATGTCCTGCATTTCTCGGTCGATGTTGCGTAATGCAAATGTAG
>comp55371_c0_seq2(A) [organism=Anthopleura elegantissima]
ATGAAGCTTTTCATTGTGATTCTTTCCATGCTAGTGATTGCTAAGGCTTGGCCTGGAAACAGCTTGGAAGACAACGACGAAATCAGTAACGATAGTGAAATGGTAAAAAGAGTGAGTTGTACTTGTGATGGAGTGTCTGGCACATATTGGTTTGGCATCTCCAATTGTCACAAGGGATCCACCGGATGTCCTGCATTTCTCGGTCGATGTTGCGTAATGCAAATGTCTTGA
>comp93147_c0_seq1(NA) [organism=Anthopleura elegantissima]
ATGAAGCTTTTCATTGTGATTCTTTCCATGCTAGTGATTGCTAAGGCTTGGCCTGGAAACAGCTGGGAAGACAACGACGAAATCAGTAACGATAGTGAAATGGTAAAAAGAGTGAGTTGTACTTGTGATGGAGTGTCTGGCACATATTGGTTTGGCATCTCCAATTGTCACAAGGGATCCACCGGATGTCCTGCATTTCTCGGTCGATGTTGCGTAATGCAAATGTAG
>comp47517_c0_seq1(A) [organism=Anthopleura elegantissima]
ATGAAGTGCGTTCTCATCCTTCTTTTGATGCTGACTCTAACATCTGGTCGACCTAGACACGAACTTGAGAATACCGAAAACCTTCAAGATCACAAGCTCACAAAAAGAGTAACCTGCCACTGTAAAGGCAAGAGTGGGACATACTGGTTTGGAATATCTGAGTGTCATGAAGCATCTAGTTTACAATGCTATGCCGTTATGGGAGTTTGCTGTGTTTCACACCAGTTGGATTGA
>comp53045_c0_seq1(NA) [organism=Anthopleura elegantissima]
ATGCTGACTCTAACATCTGGTCGACCTAGACACGAACTTGAGAATACCGAAAACCTTCAAGATCACAAGCTCACAAAAAGAGTAACCTGCCACTGTAAAGGCAAGAGTGGGACATACTGGTTTGGAATATCTGAGTGTCATGAAGCATCTAGTTTACAATGCTATGCCGTTATGGGAGTTTGCTGTGTTTCACACCAGTTGGATTGA
>comp43749_c0_seq1(NA) [organism=Anthopleura elegantissima]
TCAGTCCGTAAGAGAGAGCCCCAACCTAACATCGTCAATCCCCCATGTAGGGATTGTTACTTCCAAGACAGCAGCGGCAAGTGCGTCTATGATAAATGGAGTTGCGGAGCAGTCCGCAAGTAA
>comp36723_c0_seq1(A) [organism=Anthopleura elegantissima]
TCAGTCCGTAAGAGAGAGCCCCAACCTAACATCGTCAATCCCCCATGTAGGGATTGTTACTTCCAAGACAGCAGCGGCAAGTGCGTCTATGATAAATGGAGTTGCGGAGCAGTCCGCAAGTAA
>comp83868_c0_seq1(A) [organism=Anthopleura elegantissima]
ATGAAGACCCTTGTTGTGTTTCTGGTCGTGGCTGTTATTGTGGTGAACGCATATCGTATTAAAGAGGAGTACGAAGACGAGATGGCTCCTGAATTAGAAAGACGTGCATGTAAAAAGAAATGGAACGAATGTACAAGGGACAGTGATTGCTGTGATGAGAAGGGCTGGGCTAACCAAAAGCTGCGATGTCTTACACAATGTGATGAAGGAGGCTGTTTGGAGTACAGACAATGTCTGTTCTATGCTGGAATCCAGAGAAAATAA
>comp70379_c0_seq1(NA) [organism=Anthopleura elegantissima]
ATGAAGACCCTTGTTGTGTTTCTGGTCGTGGCTGTTATTGTGGTGAACGCATATCGTATTAAAGAGGAGTACGAAGACGAGATGGCTCCTGAATTAGAAAGACGTGCATGTAAAAAGAAATGGAACGAATGTACAAGGGACAGTGATTGCTGTGATGAGAAGGGCTGGGCTAACCAAAAGCTGCAATGTCTTCAACAATGTGATGAAGGAGGCTGTTTGGAGTACAGACAATGTCTGTTCCATTCTGGACTCCAGAGAAAATAA
>comp56115_c0_seq1(A) [organism=Anthopleura elegantissima]
ATGAAGGGTCTTGCTGTGTTGTTGGTGATCGTTGCTTTGCTTTGTTTGGAGACACAAGCGTGCCTATCTAAGTACAAGGAATGTAAGAGCAACAGTGATTGCTGCAAGACAAAAGATTATGCAGGAAGAAAACTGGGGTGTAAAACGCAATGCGACGAAGGACGTTGTCTCCCTTATAAGCAGTGCTTATACTATGCAGGTATCCAGTGA
>comp67550_c0_seq1(NA) [organism=Anthopleura elegantissima]
ATGAAGGGTCTTGCTGTGTTGTTGGTGATCGTTGCTGTGCTTTGTTTGGAGACACAAGCGTGCCTATCTAAGTACAAGAAATGTAGGAGCAGCAGTGATTGCTGCAAGACAAAAGATTTTGCAGGAAGAAAACTGGGGTGTAAAACGCAATGCGACGAAGGACATTGTCTCCCTTATAAGCAGTGCTTATACTATGCAGGTATCCAGTGATC
>comp22957_c0_seq1(A) [organism=Anthopleura elegantissima]
GTTATTGCAGCAGTATTCCTCACTCTGGCTTCAGCAGATGAAGATGTCCGCATGGCAAAGAGGGGTATTTCATGTAGATGTCGCGATGACGCATCGGGCGTAGAGTCGGGAATACACTGGGTGTTCGGATGCCCATCCGGTTGGAATAGCTGCAAACCCGTGCGACACGACTTGGGTGTTCTCATAGATTTTAGTGATTGTTGCAGGCAGTGA
>comp44096_c0_seq1(NA) [organism=Anthopleura elegantissima]
GTTATTGCAGCAGTATTCCTCACTCTGGCTTCAGCAGATGAAGATGTCCGCATGGCAAAGAGGGGTATTTCATGTAGATGTCGCGATGACGCATCGGGCGTAGAGTCGGGAATACACTGGGTGTTCGGATGCCCATCCGGTTGGAATAGCTGCAAACCCGTGCGACACGACTTGGGTGTTCTCATAGATTTTAGTGATTGTTGCAGGCAGTGA
>comp71262_c0_seq1(A) [organism=Anthopleura elegantissima]
ATGAATCGCCTGATCATATTGGTTATTGCAGCAGTATTCCTCACCCTGGCCTCAGCAGAAGACGATGTCGACATGGCAAAGAGGGGTGTACCATGCCTGTGTGACAGTGACGGTCCGAGCGTGAGGGGTAATACCTTGTCAGGGATACTCTGGTTGGCCGGCTGCCCATCCGGTTGGCATAATTGCAAAGCCCATGGTCCGACGATTGGCTGGTGCTGCAAGCAGTAA
>comp77894_c0_seq1(NA) [organism=Anthopleura elegantissima]
ATGAATCGCCTGATCATATTGGTTATTGCAGCAGTATTCCTCACCCTGGCCTCAGCAGAAGACGATGTCGACATGGCAAAGAGGGGTGTACCATGCCTGTGTGACAGTGACGGTCCGAGCGTGAGGGGTAATACCTTGTCAGGGATACTCTGGTTGGCCGGCTGCCCATCCGGTTGGCATAATTGCAAAGCCCATGGTCCGACGATTGGCTGGTGCTGCAAGCAGTAA
>comp28740_c0_seq1(A) [organism=Anthopleura elegantissima]
AGCCAAGAATCTGCGGAGAGACTTGAAGATACAGAGAATACCCACCTATCCAAGAAAGGAATTTCATGTAAGTGCTTAGGTGACAGCGGGCAAAAAACAGGAACATACTGGTTTTTTGTTTGCCCTCGTGGATGGAGCCCTTGCAGTTTGGTTGACAAATGTTGTAGACAGGATTGA
>comp58695_c0_seq2(NA) [organism=Anthopleura elegantissima]
CTTCCAGATACAGAGAATACCCACCTATCCAAGAAAGGAATTTCATGTAAGTGCTTAGGTGACAGCGGGCAAAAAACAGGAACATACTGGTTTTTTGTTTGCCCTCGTGGATGGAGCCCTTGCAGTTTGGTTGACAAATGTTGTAGACAGGATTGA
>comp63039_c0_seq1(NA) [organism=Anthopleura elegantissima]
ATGTTCTTCAAAACCATATTATTGGTCATTGTTGCTGCGTTCCTGCTCACCGAGATACAGGGCAAAAGGAGAAACATTAAGGCGGATGAAAGTACGAAAGCAGTAAGGCCAGCAGTTATGAAAAGAAACCTTGTGCAGTTCGGTATAATGGTGTACTGCATGACTGGAAGGTTCGCCTTGGACTACAACAACTACGGAAGCTATTGCGGCGTAGGAGGCTCTGGGACCCCTGTGGATGGCCTTGATAGGTGCTGTAAAGTCCATGATGACTGCTATGGTCGATACGAAAACTGCTCTCCATATTACATCTCGTACTATGTGTACAGGACTGGATGGCATCCAACCTGCTCGTTAACCTGCGGTGACACTGATGCATGCAAGAAAGCCGTATGCACCTGTGATAAGGAGGCAGCAGAGTGCTTCGCCAGGCACAAGTACAACTCCAAGAATAATAACAGTTGGTTTCTATGGTTTCGGAAGTAA
>comp85222_c0_seq1(A) [organism=Anthopleura elegantissima]
ATGTTCTTCAAAACCATATTATTGGTCGTGGTTGCTGCGTTCCTGCTCACCGAGATACAGGGCAAAAGGAGAAACATTAAGGCGGATGAAAGTACGAAAGCAGTAAGGCCAGCAGTTATGAAAAGAAACCTTGTGCAGTTCGGTATAATGGTGTACTGCATGACTGGAAGGTTCGCCTTGGACTACAACAACTACGGAAGCTATTGCGGCGTAGGAGGCTCTGGGACCCCTGTGGATGACGTTGATAGGTGCTGTAAAGTCCATGATGACTGCTATGGTCGATACGAAAACTGCTCTCCATATTACATCTCGTACTATGTGTACAGGACTGGATGGCATCCAACCTGCTCGTTAACCTGCGGTGACACTGACGCATGCAAGAAAGCCGTATGCACCTGTGATAAGGAGGCAGCAGAGTGCTTCGCCAGGTACAAGTACAACTCCAAGAATAATAACAGTTGGTTTCTATGGTTTCGGAAGTAA
>comp54197_c0_seq1(NA) [organism=Anthopleura elegantissima]
TCTATCAGTGAATAATCTCGAGGACGACAAAAGAATGGATGTCAGCAAAGACGATGTTCCTGCTGAAAAACGGGCCATATGGCAGTTTGCCAGTATGATCAAGTGTGCAACTGGGAGAAGCGCTTTGGATTACAATAAGTATGGCAAATGGTGCGGCTGGGGAGGAAGTGGTGTCCCGGTAGATGGAGTTGACAAATGCTGTCAAGCCCATGACTTGTGTTACAGACGTCACATTTCGTGCAGGCCGAAATGGAACTCATACGACTACACCACTTCAGGAAAGTACCCTTCGTGCAGCATCACTTGCGGGAATACTACCAATGACCAGTGCGAGAGGAACATCTGTAGCTGTGACAAAGTTGCAGCTGAGTGTTTTGCA
>comp132441_c0_seq1(A) [organism=Anthopleura elegantissima]
CAAAGACGATGTTCCTGCTGAAAAACGGGCCATATGGCAGTTTGCCAGTATGATCAAGTGTGCAACTGGGAGAAGCGCTTTGGATTACAATAAGTATGGCAAATGGTGCGGCTGGGGAGGAAGTGGTGTCCCGGTAGATGGAGTTGACAAATGCTGTCAAGCCCATGACTTGTGTTACAGACGTCACATTTCGTGCAGGCCGAAATGGAACTCATACGACTACACCACTTCAGGAAAGTACCCTTCGTGCAGCATCACTTGCGGGAATACTACCAATGACCAGTGCGAGAGGAACATCTGTAGCTGTGACAAAGTTGCAGCTGAGTGTTTTGCA
>comp78098_c0_seq1(NA) [organism=Anthopleura elegantissima]
ATGATGATGAAGAAGAAGTGTACCACCATGCTCGTTGTCCTTCTCGGGATGGCTTTCTTTGTTGATGGTCTATCAGTGAATAATCTCGAGGATGACAAAAGAATGAATGTCAAAACAGGTGATGGTCGTGCTGAAAAACGAAACCTGTGGCAGTTCCGCAACATGATCAAGTGTGCCACAGGGAGAAGCGCTTGGGATTACAATAACTATGGCAACTGGTGCGGCAGTGGAGGAAGTGGCGTCCCGGTAGACGGAGTTGACAGATGCTGTCGAGCTCACGACTGGTGTTACGATAACCACGACTCGTGCAATCCGAAGACTAACTACTACAGGTACTCTACTTCAGGAAAACACCCGTCATGTACCATCAGTTGTGGCGGTAGTACTCAGAATGACCAGTGCGAGAGGAACGTTTGTAGCTGCGATAAAGTTGCAGCTGAGTGTTTTGCAAGCAACACCTACAACAACGCCAACAAGCACTCGTGA
>comp91393_c0_seq1(A) [organism=Anthopleura elegantissima]
TGGCTTTCTTTGTTGATGGTCTATCAGTGAATAATCTCGAGGATGACAAAAGAATGAATGTCAAAACAGGTGATGGTCGTGCTGAAAAACGAAACCTGTGGCAGTTCCGCAACATGATCAAGTGTGCCACAGGGAGAAGCGCTTGGGATTACAATAACTATGGCAACTGGTGCGGCAGTGGAGGAAGTGGCGTCCCGGTAGACGGAGTTGACAGATGCTGTCGAGCTCACGACTGGTGTTACGATAACCACGACTCGTGCAATCCGAAGACTAACTACTACAGGTACTCTACTTCAGGAAAACACCCGTCATGTACCATCAGTTGTGGCGGTAGTACTCAGAATGACCAGTGCGAGAGGAACGTTTGTAGCTGCGATAAAGTTGCAGCTGAGTGTTTTGCAAGCAACACCTACAACAACGCCAACAAGCACTCGTGA
>comp68240_c0_seq1(NA) [organism=Anthopleura elegantissima]
ATGAAGGGCGCTGCCTTGTTGTGGATGCTTGTTTTCGCAGCAGCCAGTTTGCAGTTCGTATTTTCTATGGAAGAAGAAGACGAAAGTATTCAGGATCTACACCAGGTGGAAAGTGATTCTGATCTTCAAGAAGATGAGCAATCGCCCGTTCAGAAGAGGAACCTGATTCAGTTTGCTGACATGGTCCGGTGCGCAACTAGACGGAATCCCTTTGATTACAATGAATATGGAAATTGGTGTGGTGTTGGAGGTCGTGGGATCCCTGTGGACGGGGTAGACCGATGTTGTCGCACACATGACAAGTGTTATGAACGATATCATGGTTGCAATCCAAAATGGCGCACCTTTCGATACCGGGCGAAAAAGCGAAGGAGACGTTTTAGATCTCGATGCCGCATCACTTGCAAGGACAAATGGGGTTCTTGCGACAGAGCAGTTTGTGAATGTGACAGAGTTGCTGCTCTCTGTTTCGCCAGGAATCGCTACCATCGAAAATACAAGAAGAAGTCATGGTGGCGTTAG
>comp28756_c0_seq1(A) [organism=Anthopleura elegantissima]
ATGAAGGGCGCTGCCTTGTTGTGGATGCTTGTTTTCGCAGCAGCCAGTTTGCAGTTCGTATTTTCTATGGAAGAAGAAGACGAAAGTATTCAGGATCTACACCAGGTGGAAAGTGATTCTGATCTTCAAGAAGATGAGCAATCGCCCGTTCAGAAGAGGAACCTGATTCAGTTTGCTGACATGGTCCGGTGCGCAACTAGACGGAATCCCTTTGATTACAATGAATATGGAAATTGGTGTGGTGTTGGAGGTCGTGGGATCCCTGTGGACGGGGTAGACCGATGTTGTCGCACACATGACAAGTGTTATGAACGATATCATGGTTGCAATCCAAAATGGCGCACCTTTCGATACCGGGCGAAAAAGCGAAGGAGACGTTTTAGATCTCGATGCCGCATCACTTGCAAGGACAAATGGGGTTCTTGCGACAGAGCAGTTTGTGAATGTGACAGAGTTGCTGCTCTCTGTTTCGCCAGGAATCGCTACCATCGAAAATACAAGAAGAAGTCATGGTGGCGTTAG
>comp65936_c0_seq1(NA) [organism=Anthopleura elegantissima]
ATGGGATTCTTAAAGCTAACTTGCTTCCTCGTTGTCTTGAACCTTAGTTTGAGCCAGGCGGCTTTCATTTCTACCGAGGCTGATTATGAGCAAGACAGTGGTCTCAGCAGAGGGAGTTACAGGAGCAAAAGGAACCTTATCCAGTTTGCTAGGATGATCACGTGTGCCACAGGTCGAGACTGGAGCGATTACAATGAGTACGGTTGCTGGTGTGGTTATGGTGGAAGTGGCCGCCCTGTTGACGGAACGGATAGGTGCTGCCAAGTACATGACCGTTGCTATGACAGTGTTGTTGCTAGTAATGTCTGCACCATCGGCCAACTTCAAATATACACTGAGATATATACTAGAGTCAACTGCGATGGATGTAGTTACCGCCGTAATAACCGTTGTGAGCAAGCAATCTGCTCGTGTGACAGCCGTGCAGTGCGGTGCTTCAGGAGCAATCGTTATAACTCGAGATACGCAAACTACGATAAAGAACGGTTGTGTAACTAA
>comp80317_c0_seq1(A) [organism=Anthopleura elegantissima]
ATGGGATTCTTAAAGCTAACTTGCTTCCTCGTTGTCTGGAACCTTAGTTTGAGCCAGGCGGCTTTCATTTCTGCCGAGGCTGATTATGAACAGGACAGTGGTCTCAGCAGAGGGAGTTACAGGAGCAAAAGGAACCTTATCCAGTTTGCTAGGATGATCACGTGTGCCACAGGTCGAGACTGGAGTGATTACAATGAGTACGGTTGCTGGTGTGGTTATGGTGGAAGTGGCCGCCCTGTTGACGGAACGGATAGGTGCTGCCAAGTACATGACCGTTGCTATGACCGTGTTGTTGCCAGTAATGTCTGCACCATCGGCCAACTTCAAATATACACTGAGATATATACTAGAGTCAACTGCGATGGATGTAGTTACCGCCGTAATAACCGTTGTGAGCAAGCAATCTGCTCGTGTGACAGCCGTGCAGTGCGGTGCTTCAGGAGCAATCGTTATAACTCGAGATACGCAAACTACAATAAACAACGGTTGTGTAACTAA
>comp71371_c0_seq1(NA) [organism=Anthopleura elegantissima]
TTCTTTCTGTGCTTTGTTCTCTTAGCAGTGGCAAGGCATACAGACTCGAGACGTTCAAAAAGAAGTATAGCCCAGTTAACTACAATGATAGCCTGTGCAACAAAGAACAACTGGGTGTACTACAGCAATTATGGTTGCTACTGTGGACCGGGTGGAAAGGGGAAACCAGTAGATGAAATTGACAGGTGCTGTCAGAAGCATGATATGTGTTACGGTAAAATAATGTCAAGCTGGAAATGCATGTTATCACTTGAAGTCTACTTCCTGTCCTATGAAGTCACCGGATGTTACAATTGCAAACCTTCGAACAGCCCATGTGCTTTGGCGATCTGCAAATGTGACTCGTCGCTTTCAAAGTGTTTAAAAAACAAACCACTTCACAAACGCTACAAACTCTACGATCAGACAAAATGTTCCCACAACTATTTGGGATCTTGA
>comp71371_c0_seq2(NA) [organism=Anthopleura elegantissima]
ATGACCGTTAAACGATTTGTAAAAACAGTTTTTCTTCTGTGCTTTGTTCTTTTAGCAGTGGCAGGGCATACAGACTCGAGACGTTCAAAAAGAAGTATAGCCCAGTTAACTACAATGATAGCCTGTGCAACAAAGAACAACTGGGTGTACTACAGCAATTATGGTTGCTACTGTGGACCGGGTGGAAAGGGGAAACCAGTAGATGAAATTGACAGGTGCTGTCAGAAGCATGATATGTGTTACGGTAAAATAATGTCAAGCTGGAAATGCATGTTATCACTTGAAGTCTACTTCCTGTCCTATGAAGTCACCGGATGTTACAATTGCAAACCTTCGAACAGCCCATGTGCTTTGGCGATCTGCAAATGTGACTCGTCGCTTTCAAAGTGTTTAAAAAACAAACCACTTCACAAACGCTACAAACTCTACGATCAGACAAAATGTTCCCACAACTATTTGGGATCTTGA
>comp25396_c0_seq1(A) [organism=Anthopleura elegantissima]
ATGACCGTTAAACGACTTGTAAAAACAGTTATTCTTTTGTGCTTTGTTCTTTTAGCAATGGCAGGGCATACAGACTCGAGACGTTCAAAAAGAAGTATAGCCCAGTTAACTACAATGATAGCCTGTGCAACAAAGAACAACTGGGTGTACTACAGCAATTATGGTTGCTACTGTGGACCGGGTGGAAAGGGGAAACCAGTAGATGAAATTGACAGGTGCTGTCAGAAGCATGATATGTGTTATGGTAGAATCATGTCAAGCTGGAAATGCATGTTATCACTTGAAGTCTACTTCCTGTCCTATGAAGTCACCGGATGTTACAATTGCAAACCTTCGAACAGTCCATGTGCTTTGGCGATCTGCAAATGTGACTCGTCGCTTTCAAAGTGTTTAAAAAACAAACCACTTCACAAACGCTACAAACTCTACGATCAGACAAAATGTTCCCACAACTATTTGGGATCTTGA
>comp59440_c0_seq1(NA) [organism=Anthopleura elegantissima]
ATGGGAGCCCTGAAACTTCTTTTACTCTTAGCAGTCGTGGCTTGTGTAGCCTGTACTTCGTTTGATTTGGGGAAACTGAAAAAGAAGTCGTTGTCGAAGGCTTTGAAGACTCAAGTACATACCAGAGCCAGGAGATCACTGTACGAGTTTTACAAGATGATCACGTGTGAGACTGGACGGAGCTGGCAAGACTATAACCTTTATGGGTGCTTCTGTGGTAAAGGTGGAACGGGTACCCCTGTGGATGCTCTCGACCAGTGCTGCTTCGACCACGATGAGTGTTATAGTCAAGCAGCAGCTTCAGTATGTCCCTGGCCTTTGCAGATATACCTGGACTCGTACTGGCACAAGAACTGCAGTGAATGTGACGCTTCCAAGAACAGCGCCTGTGAACAAGCCTTATGCGAGTGTGACAGCAAAGCAGCCAGATGCTTCAAAAACAACAAATGGGATCCACAATACGATGACTACCCTCAAGAAAAGTGCGCGTGA
>comp71687_c0_seq1(A) [organism=Anthopleura elegantissima]
ATGGGAGCCCTGAAACTTCTTGTACTCTTAGCAGTCGTGGCTTGTGTAGTCTGTACTTCGTTTGATTTGGGGAAACTGAAAAAGAAGTCGTTGTCGAAGGCTTTGAAGACTCAAGTACATACCAGAGCCAGGAGATCACTGTACGAGTTTTACAAGATGATCACGTGTGAGACTGGACGGAGCTGGCAAGACTATAACCTTTATGGGTGCTTCTGTGGTAAAGGTGGAACGGGTACCCCTGTGGATGCTCTCGACCAGTGCTGCTTCGACCACGATGAGTGTTATAATCAAGCAGCAGCTTCAGTATGTCCCTGGCCTTTGCAGATATACCTGGACTCGTACTGGCACAAGAACTGCAGTGAATGTGACGCTTCCAAGAACAGCGCCTGTGAACAAGCCTTATGCGAATGTGACAGCAAAGCAGCCAGATGCTTCAAAAACAACAAATGGGATCCACAATACGATGACTACCCTCAAGAAAAGTGCGCATGA
>comp59065_c0_seq1(NA) [organism=Anthopleura elegantissima]
ATGAAGTTTTTTGCGTTTCTTGTGTTTGGGCTAGCTTTGGTTGGCATTGCTTCTTCAAATGAGGAACTCGATCTTGAAGCTACTGAGAATAAAGATGATGTTCCAGTCGCCAAGAGATCAGCTCTTCAGTTTTATTACCTGGTTCACAAATACACTGGACGAGACCCGAAAGACTACAATGGATATGGTTGTTGGTGTGGCTATGGCGGTAAAGGAAAGCCAGTCGACGGCGTTGATAGGTGCTGTGAAATACACGACAGGTGTTATAATCGCCTTTATCAAGGGAGAGGGACGGCCTGCAGTAGTCGCTACGAGCTCTATTATAGGAATTACTATATTTGGGGACTGAACTGCCACTCAGGTTGGGGATCAAGTCGTTGTGGTCGGGGACTATGTTACTGTGATGTTGCGGCTGTCAAGTGCTTCAAACGAAATCATTTTAACAACCGCTACAAGAACTGGAATAAGGATTCCTGCCGCTAA
>comp58980_c0_seq1(A) [organism=Anthopleura elegantissima]
ATGAAGTTTTTTGCGTTTCTTGTGTTTGGGCTAGCTTTGGTTGGCATTGCTTCTTCAAATGAGGAACTCGATCTTGAAGCTACTGAGAATAAAGATGATGTTCCAGTCGCCAAGAGATCAGCTCTTCAGTTTTATTACCTGGTTCACAAATACACTGGACGAGACCCGAAAGACTACAATGGATATGGTTGTTGGTGTGGCTATGGCGGTAAAGGAAAGCCAGTCGACGGCGTTGATAGGTGCTGTGAAATACACGACAGGTGTTATAATCGCCTTTATCAAGGGAGAGGGACGGCCTGCAGTAGTCGCTACGAGCTCTATTATAGGAATTACTATATTTGGGGACTGAACTGCCACTCAGGTTGGGGATCAAGTCGTTGTGGTCGGGGACTATGTTACTGTGATGTTGCGGCTGTCAAGTGCTTCAAACGAAATCATTTTAACAACCGCTACAAGAACTGGAATAAGGATTCCTGCCGCTAA
>comp127828_c0_seq1(NA) [organism=Anthopleura elegantissima]
GTGGGATCCCTGTGGATGATCTAGACAGATGCTGTCAAGTCCATGATGCTTGTTATGGTGAATGGAATGGTTGTGGACCCAAGTCAAACCTATATTCCTACCATCTATCCGGACATTCTCCTCAATGCAATATCACGTGTAGTCCCACTCCAACCAACACAGAATGTGAGCGAGGCATCTGTTTATGTGATAAGCTTGCAGCCGATTGCTTTGCAAGAAGTCATTACAACCCTGAAAACAAGGAGCCGACTTTCAGCTTCATGGGATGGGAATGGTAA
>comp117329_c0_seq1(A) [organism=Anthopleura elegantissima]
AGGACTTGTAGACTTTGGTTTGATGATTTATTGTGGCACAGGAAGGAACCCTTTTAATTACAACGGATATGGATGCTATTGTGGATTTAATGGCCATGGGAACCCCGTGGACGATGTGGACAGGTGTTGTCAAGCCCATGATCGGTGTTATGTCAGAGTGAAGGAGTCTGGTACTTGTCCTTTTAGTGTTGCTACGTATACTTTCCCATACTCAACGACGGGATGTACTGGATGCAAACCTCCGTCCTACTACTGGTTCTATGGCAAATGCCGTTATGCTCTGTGTCGGTGTGACTCAGAAGCCGTCCAGTGTTTCAAAAGGTCCAAGTACAACAGTAAATACGCTGGATATGATAGAGATAAATGCTGA
