# Supplementary material for: A RNA-seq approach to identify putative toxins from acrorhagi in aggressive and non-aggressive Anthopleura elegantissima polyps
Source: BMC Genomics. 2015 Mar 21;16(1):221. doi: 10.1186/s12864-015-1417-4 (PMC4397815; doi:10.1186/s12864-015-1417-4)
Supplement: Additional file 3: — ToxProt BLAST hits and subsequent analysis for the aggressive polyp acrorhagi and the non-aggressive poyp acrorhagi transcriptomes. [file 12864_2015_1417_MOESM3_ESM.xlsx]

## Sheet: Aggressive_ToxProt_Hits
sp|P84001|29C0_ANCSP	comp69108_c1_seq4	3.5	50	28	12	2	FNGLYFVRSYCEMLSTRGQRTASSSLGK
sp|Q7M3V1|33VP_CHENC	comp56132_c0_seq4	5.3	246	43	16	-1	ATFIAIPATRIFSIKTAVIARVTSLAIVLANPRCLPTISCGRT
sp|Q7M3V1|33VP_CHENC	comp47978_c0_seq1	5.6	246	86	21	1	VEQEQAVADALRVTVDTEKADKTDLLNSLNRERSLVKNLQDALSREKGRITDLGAALEKERVQTSTFKTSLEAERLRIANLNQAIE
sp|Q7M3V1|33VP_CHENC	comp56132_c0_seq2	6.1	246	42	16	-1	ATFIAIPATRIFSIKTAVIARVTSLAIVLANPRCLPTISCGR
sp|Q7M3V1|33VP_CHENC	comp46323_c1_seq1	9.5	246	19	11	2	GVLPCPKPNLPTTSIGGGV
sp|C1IC47|3FN3_WALAE	comp42980_c0_seq3	1.9	83	26	12	2	FVRHHWQRSAPPPPPNCSHGEQRAVR
sp|C1IC47|3FN3_WALAE	comp42980_c0_seq4	1.9	83	26	12	2	FVRHHWQRSAPPPPPNCSHGEQRAVR
sp|C1IC47|3FN3_WALAE	comp42980_c0_seq1	1.9	83	26	12	2	FVRHHWQRSAPPPPPNCSHGEQRAVR
sp|C1IC47|3FN3_WALAE	comp42980_c0_seq2	1.9	83	26	12	2	FVRHHWQRSAPPPPPNCSHGEQRAVR
sp|C1IC47|3FN3_WALAE	comp56553_c0_seq1	8.3	83	86	23	-2	YNRDGSRPPHLAVSQPKAKSGVSCCGSPKTQGEMNYAYEAEGQDPKGRMSGRGNVDGRGVDYSGPNAPKKKKGGKLNCCSSPKTTD
sp|C1IC47|3FN3_WALAE	comp86117_c0_seq1	9.9	83	34	15	1	LGHHWPCHRQQRQT*PSNTICDGEEGSKPITMQW
sp|C1IC49|3FN5_WALAE	comp68415_c0_seq11	2.4	86	77	21	2	AFSLKCRICAGKICTGPTTCPTGDT-CFTTTYKNT---SSVVKGCISSSVCNQTMSACKKTPDYCVAECCTTDGCNN
sp|C1IC49|3FN5_WALAE	comp68415_c0_seq23	3.9	86	77	21	2	AFSLKCRICAGKICTGPTTCPTGDT-CFTTTYKNT---SSVVKGCISSSVCNQTMSACKKTPDYCVAECCTTDGCNN
sp|C1IC48|3FN4_WALAE	comp104918_c0_seq1	0.7	83	28	14	2	RSRCSKIRWFIHRGSAQTARGAGASTVR
sp|C1IC48|3FN4_WALAE	comp21854_c0_seq2	2.3	83	29	11	-3	ELHFFKQSWPVGRHRVLRQESGCPYVKEG
sp|C1IC48|3FN4_WALAE	comp69509_c4_seq1	5.6	83	35	13	-3	CLSIVHSLMCHRQ------------GGESEAFAKR
sp|C1IC48|3FN4_WALAE	comp86435_c0_seq1	9.2	83	30	13	2	QKRSPQWDGTINQRGHSGTNIFKGKEFHDC
sp|C0JAT4|A1H1_LOXHI	comp30843_c1_seq1	0.003	273	45	17	-1	VFAWTVDSEISLHSMMAAGVDGVITNRPDTAVALLAEGNFSAPKR
sp|C0JAT4|A1H1_LOXHI	comp62269_c8_seq1	0.041	273	33	14	-3	VHVWTVNEISEARELMDMGVDGIVTDRPDLMCE
sp|C0JAT4|A1H1_LOXHI	comp99543_c0_seq1	0.48	273	102	30	-2	YDGGMAIDFYTVEIKRPGVDDAFWQVDNVTNVTASELT---ELLANET----YLVKVFTWNGIGRSMDGPSTAFSTLHATVPGSVQDLSVVLNNFTAEATWK
sp|P0CE78|A1H1_LOXRE	comp30843_c1_seq1	0.0002	279	68	25	-1	VRHAALTPDAVKELQKIQGC---VFAWTVDSEISLHSMMAAGVDGVITNRPDTAVALLAEGNFSAPKR
sp|P0CE78|A1H1_LOXRE	comp62269_c8_seq1	0.027	279	33	14	-3	VHVWTVNEISEARELMDMGVDGIVTDRPDLMCE
sp|P0CE78|A1H1_LOXRE	comp68398_c0_seq7	2.2	279	65	20	-2	DVQNLSKSKERASELLRHV------------------LNHEEVMPAFLEALRSTGHPQNMKLVGQ
sp|P0CE78|A1H1_LOXRE	comp68398_c0_seq8	2.3	279	65	20	-1	DVQNLSKSKERASELLRHV------------------LNHEEVMPAFLEALRSTGHPQNMKLVGQ
sp|P0CE78|A1H1_LOXRE	comp68398_c0_seq12	2.6	279	65	20	-3	DVQNLSKSKERASELLRHV------------------LNHEEVMPAFLEALRSTGHPQNMKLVGQ
sp|P0CE78|A1H1_LOXRE	comp68398_c0_seq25	2.6	279	65	20	-2	DVQNLSKSKERASELLRHV------------------LNHEEVMPAFLEALRSTGHPQNMKLVGQ
sp|P0CE78|A1H1_LOXRE	comp68398_c0_seq16	2.6	279	65	20	-1	DVQNLSKSKERASELLRHV------------------LNHEEVMPAFLEALRSTGHPQNMKLVGQ
sp|P0CE78|A1H1_LOXRE	comp68398_c0_seq20	2.7	279	65	20	-1	DVQNLSKSKERASELLRHV------------------LNHEEVMPAFLEALRSTGHPQNMKLVGQ
sp|P0CE78|A1H1_LOXRE	comp68398_c0_seq27	2.7	279	65	20	-1	DVQNLSKSKERASELLRHV------------------LNHEEVMPAFLEALRSTGHPQNMKLVGQ
sp|P0CE78|A1H1_LOXRE	comp68398_c0_seq26	2.7	279	65	20	-3	DVQNLSKSKERASELLRHV------------------LNHEEVMPAFLEALRSTGHPQNMKLVGQ
sp|P0CE78|A1H1_LOXRE	comp68398_c0_seq1	2.7	279	65	20	-3	DVQNLSKSKERASELLRHV------------------LNHEEVMPAFLEALRSTGHPQNMKLVGQ
sp|C0JAT9|A1H1_LOXSP	comp30843_c1_seq1	0.002	273	45	18	-1	VFAWTVDSEISLHSMMAAGVDGVITNRPDTAVALLAEGNFSAPKR
sp|C0JAT9|A1H1_LOXSP	comp62269_c8_seq1	0.031	273	33	14	-3	VHVWTVNEISEARELMDMGVDGIVTDRPDLMCE
sp|C0JAT9|A1H1_LOXSP	comp99543_c0_seq1	1.3	273	88	26	-2	KRPGVDDAFWQVDNVTNVTASELT---ELLANET----YLVKVFTWNGIGRSMDGPSTAFSTLHATVPGSVQDLSVVLNNFTAEATWK
sp|C0JAT5|A1H2_LOXHI	comp30843_c1_seq1	0.003	273	45	17	-1	VFAWTVDSEISLHSMMAAGVDGVITNRPDTAVALLAEGNFSAPKR
sp|C0JAT5|A1H2_LOXHI	comp62269_c8_seq1	0.042	273	33	14	-3	VHVWTVNEISEARELMDMGVDGIVTDRPDLMCE
sp|C0JAT5|A1H2_LOXHI	comp99543_c0_seq1	0.49	273	102	30	-2	YDGGMAIDFYTVEIKRPGVDDAFWQVDNVTNVTASELT---ELLANET----YLVKVFTWNGIGRSMDGPSTAFSTLHATVPGSVQDLSVVLNNFTAEATWK
sp|P0CE79|A1H2_LOXRE	comp30843_c1_seq1	0.0009	305	68	24	-1	VRHAALTPDAVKELQKIQGC---VFAWTVDSEISLHSMMAAGVDGVITNRPDTAVALLAEGNFSAPKR
sp|P0CE79|A1H2_LOXRE	comp62269_c8_seq1	0.035	305	33	14	-3	VHVWTVNEISEARELMDMGVDGIVTDRPDLMCE
sp|P0CE79|A1H2_LOXRE	comp68398_c0_seq7	3	305	28	13	-2	LNHEEVMPAFLEALRSTGHPQNMKLVGQ
sp|P0CE79|A1H2_LOXRE	comp68398_c0_seq12	3	305	65	20	-3	DVQNLSKSKERASELLRHV------------------LNHEEVMPAFLEALRSTGHPQNMKLVGQ
sp|P0CE79|A1H2_LOXRE	comp68398_c0_seq8	3	305	28	13	-1	LNHEEVMPAFLEALRSTGHPQNMKLVGQ
sp|P0CE79|A1H2_LOXRE	comp68398_c0_seq25	3.5	305	28	13	-2	LNHEEVMPAFLEALRSTGHPQNMKLVGQ
sp|P0CE79|A1H2_LOXRE	comp68398_c0_seq16	3.5	305	28	13	-1	LNHEEVMPAFLEALRSTGHPQNMKLVGQ
sp|P0CE79|A1H2_LOXRE	comp68398_c0_seq20	3.6	305	28	13	-1	LNHEEVMPAFLEALRSTGHPQNMKLVGQ
sp|P0CE79|A1H2_LOXRE	comp68398_c0_seq27	3.6	305	28	13	-1	LNHEEVMPAFLEALRSTGHPQNMKLVGQ
sp|P0CE79|A1H2_LOXRE	comp68398_c0_seq26	3.6	305	28	13	-3	LNHEEVMPAFLEALRSTGHPQNMKLVGQ
sp|P0CE79|A1H2_LOXRE	comp68398_c0_seq1	3.6	305	28	13	-3	LNHEEVMPAFLEALRSTGHPQNMKLVGQ
sp|C0JAU1|A1H2_LOXSP	comp30843_c1_seq1	0.002	273	45	18	-1	VFAWTVDSEISLHSMMAAGVDGVITNRPDTAVALLAEGNFSAPKR
sp|C0JAU1|A1H2_LOXSP	comp62269_c8_seq1	0.033	273	33	14	-3	VHVWTVNEISEARELMDMGVDGIVTDRPDLMCE
sp|C0JAU1|A1H2_LOXSP	comp99543_c0_seq1	1.2	273	102	29	-2	YDGGMAIDFYTVEIKRPGVDDAFWQVDNVTNVTASELT---ELLANET----YLVKVFTWNGIGRSMDGPSTAFSTLHATVPGSVQDLSVVLNNFTAEATWK
sp|C0JAU1|A1H2_LOXSP	comp29924_c0_seq1	6.7	273	66	19	1	LGHHAGYTKKMNAALKAWRSSGKKSDLASKPILSILKGIDDVPEEWRLAIKNNGGGYVNHAFYWAV
sp|C0JAT6|A1H3_LOXHI	comp30843_c1_seq1	0.003	273	45	17	-1	VFAWTVDSEISLHSMMAAGVDGVITNRPDTAVALLAEGNFSAPKR
sp|C0JAT6|A1H3_LOXHI	comp62269_c8_seq1	0.043	273	33	14	-3	VHVWTVNEISEARELMDMGVDGIVTDRPDLMCE
sp|C0JAT6|A1H3_LOXHI	comp99543_c0_seq1	0.48	273	102	30	-2	YDGGMAIDFYTVEIKRPGVDDAFWQVDNVTNVTASELT---ELLANET----YLVKVFTWNGIGRSMDGPSTAFSTLHATVPGSVQDLSVVLNNFTAEATWK
sp|C0JAU2|A1H3_LOXSP	comp30843_c1_seq1	0.0007	273	81	27	-1	QREDLRLPLTFSGVSVRHAALTPDAVK-ELQKIQGCVFAWTVDSEISLHSMMAAGVDGVITNRPDTAVALLAEGNFSAPKR
sp|C0JAU2|A1H3_LOXSP	comp62269_c8_seq1	0.031	273	33	14	-3	VHVWTVNEISEARELMDMGVDGIVTDRPDLMCE
sp|C0JAU2|A1H3_LOXSP	comp99543_c0_seq1	0.67	273	88	26	-2	KRPGVDDAFWQVDNVTNVTASELT---ELLANET----YLVKVFTWNGIGRSMDGPSTAFSTLHATVPGSVQDLSVVLNNFTAEATWK
sp|C0JAT8|A1H4_LOXHI	comp30843_c1_seq1	0.003	273	45	17	-1	VFAWTVDSEISLHSMMAAGVDGVITNRPDTAVALLAEGNFSAPKR
sp|C0JAT8|A1H4_LOXHI	comp62269_c8_seq1	0.042	273	33	14	-3	VHVWTVNEISEARELMDMGVDGIVTDRPDLMCE
sp|C0JAT8|A1H4_LOXHI	comp99543_c0_seq1	0.41	273	102	30	-2	YDGGMAIDFYTVEIKRPGVDDAFWQVDNVTNVTASELT---ELLANET----YLVKVFTWNGIGRSMDGPSTAFSTLHATVPGSVQDLSVVLNNFTAEATWK
sp|C0JAT8|A1H4_LOXHI	comp24321_c0_seq1	5.1	273	83	27	-1	MKIPFVLAAPTLKGFPICLRSKGFEDLLGPSMHVKMGCDA-RDVLKPSKSK--DSKVWQS--FFDAILQGQFFVNESSETSES
sp|P0CE80|A1HA_LOXIN	comp30843_c1_seq1	0.009	306	45	17	-1	VFAWTVDSEISLHSMMAAGVDGVITNRPDTAVALLAEGNFSAPKR
sp|P0CE80|A1HA_LOXIN	comp62269_c8_seq1	0.024	306	33	15	-3	VHVWTVNEISEARELMDMGVDGIVTDRPDLMCE
sp|P0CE80|A1HA_LOXIN	comp60719_c3_seq1	1	306	55	19	-2	PRGFSLTERSVAQFKDA-GF--RVNAWTVNRADRANQLFNWGVDGVISDVPDLLV
sp|P0CE80|A1HA_LOXIN	comp99543_c0_seq1	1.7	306	89	24	-2	KRPGVDDAFWQVDNVTNVTASELTEL---LANET----YLVKVFTWNGIGRSMDGPSTAFSTLHATVPGSVQDLSVVLNNFTAEATWKR
sp|P0CE80|A1HA_LOXIN	comp41623_c0_seq1	2.4	306	56	20	2	SLPNLNHRSLLLKGVVYFEKELQEKGKSAHPAIFSKLGHLHLLTEDLPKALSAYQK
sp|P0CE80|A1HA_LOXIN	comp41623_c0_seq2	2.4	306	56	20	2	SLPNLNHRSLLLKGVVYFEKELQEKGKSAHPAIFSKLGHLHLLTEDLPKALSAYQK
sp|P0CE80|A1HA_LOXIN	comp149939_c0_seq1	8	306	39	17	3	QKAG--GHLWFPAAYFNCLHHGLSTLSFWAVSMQDSKKG
sp|P0CE81|A1HB1_LOXIN	comp30843_c1_seq1	0.009	306	45	17	-1	VFAWTVDSEISLHSMMAAGVDGVITNRPDTAVALLAEGNFSAPKR
sp|P0CE81|A1HB1_LOXIN	comp62269_c8_seq1	0.024	306	33	15	-3	VHVWTVNEISEARELMDMGVDGIVTDRPDLMCE
sp|P0CE81|A1HB1_LOXIN	comp60719_c3_seq1	0.95	306	55	19	-2	PRGFSLTERSVAQFKDA-GF--RVNAWTVNRADRANQLFNWGVDGVISDVPDLLV
sp|P0CE81|A1HB1_LOXIN	comp99543_c0_seq1	1.7	306	89	24	-2	KRPGVDDAFWQVDNVTNVTASELTEL---LANET----YLVKVFTWNGIGRSMDGPSTAFSTLHATVPGSVQDLSVVLNNFTAEATWKR
sp|P0CE81|A1HB1_LOXIN	comp41623_c0_seq1	2.7	306	56	20	2	SLPNLNHRSLLLKGVVYFEKELQEKGKSAHPAIFSKLGHLHLLTEDLPKALSAYQK
sp|P0CE81|A1HB1_LOXIN	comp41623_c0_seq2	2.7	306	56	20	2	SLPNLNHRSLLLKGVVYFEKELQEKGKSAHPAIFSKLGHLHLLTEDLPKALSAYQK
sp|P0CE81|A1HB1_LOXIN	comp149939_c0_seq1	8	306	39	17	3	QKAG--GHLWFPAAYFNCLHHGLSTLSFWAVSMQDSKKG
sp|P0CE82|A1HB2_LOXIN	comp30843_c1_seq1	0.011	302	45	17	-1	VFAWTVDSEISLHSMMAAGVDGVITNRPDTAVALLAEGNFSAPKR
sp|P0CE82|A1HB2_LOXIN	comp62269_c8_seq1	0.023	302	33	15	-3	VHVWTVNEISEARELMDMGVDGIVTDRPDLMCE
sp|P0CE82|A1HB2_LOXIN	comp60719_c3_seq1	0.97	302	55	19	-2	PRGFSLTERSVAQFKDA-GF--RVNAWTVNRADRANQLFNWGVDGVISDVPDLLV
sp|P0CE82|A1HB2_LOXIN	comp99543_c0_seq1	1.6	302	89	24	-2	KRPGVDDAFWQVDNVTNVTASELTEL---LANET----YLVKVFTWNGIGRSMDGPSTAFSTLHATVPGSVQDLSVVLNNFTAEATWKR
sp|P0CE82|A1HB2_LOXIN	comp41623_c0_seq1	2	302	56	20	2	SLPNLNHRSLLLKGVVYFEKELQEKGKSAHPAIFSKLGHLHLLTEDLPKALSAYQK
sp|P0CE82|A1HB2_LOXIN	comp41623_c0_seq2	2	302	56	20	2	SLPNLNHRSLLLKGVVYFEKELQEKGKSAHPAIFSKLGHLHLLTEDLPKALSAYQK
sp|P0CE82|A1HB2_LOXIN	comp149939_c0_seq1	7.8	302	39	17	3	QKAG--GHLWFPAAYFNCLHHGLSTLSFWAVSMQDSKKG
sp|Q4VDB5|A1H_LOXGA	comp30843_c1_seq1	0.01	280	45	17	-1	VFAWTVDSEISLHSMMAAGVDGVITNRPDTAVALLAEGNFSAPKR
sp|Q4VDB5|A1H_LOXGA	comp62269_c8_seq1	0.016	280	33	15	-3	VHVWTVNEISEARELMDMGVDGIVTDRPDLMCE
sp|Q4VDB5|A1H_LOXGA	comp60719_c3_seq1	0.95	280	55	19	-2	PRGFSLTERSVAQFKDA-GF--RVNAWTVNRADRANQLFNWGVDGVISDVPDLLV
sp|Q4VDB5|A1H_LOXGA	comp41623_c0_seq1	1.3	280	56	20	2	SLPNLNHRSLLLKGVVYFEKELQEKGKSAHPAIFSKLGHLHLLTEDLPKALSAYQK
sp|Q4VDB5|A1H_LOXGA	comp41623_c0_seq2	1.3	280	56	20	2	SLPNLNHRSLLLKGVVYFEKELQEKGKSAHPAIFSKLGHLHLLTEDLPKALSAYQK
sp|Q4VDB5|A1H_LOXGA	comp35567_c0_seq2	2.5	280	50	19	1	QIDYIFVLDAGWHIGDASFDPRANLVFCYQVLPRQSQSSLCLRYHNYSDF
sp|Q4VDB5|A1H_LOXGA	comp35567_c0_seq1	2.8	280	50	19	1	QIDYIFVLDAGWHIGDASFDPRANLVFCYQVLPRQSQSSLCLRYHNYSDF
sp|Q4VDB5|A1H_LOXGA	comp99543_c0_seq1	3.4	280	89	24	-2	KRPGVDDAFWQVDNVTNVTASELTEL---LANET----YLVKVFTWNGIGRSMDGPSTAFSTLHATVPGSVQDLSVVLNNFTAEATWKR
sp|Q4VDB5|A1H_LOXGA	comp1488_c1_seq1	8.6	280	78	23	-3	NSKGVWPAAHWMLPQNGYSDQCLDEGEMDITEMVSSDGTVY--NTYHWMSSWPGQRCANFDNFHKFAASFRRLRSYST
sp|Q56JA9|A1H_LOXSM	comp30843_c1_seq1	0.009	280	45	17	-1	VFAWTVDSEISLHSMMAAGVDGVITNRPDTAVALLAEGNFSAPKR
sp|Q56JA9|A1H_LOXSM	comp62269_c8_seq1	0.018	280	33	15	-3	VHVWTVNEISEARELMDMGVDGIVTDRPDLMCE
sp|Q56JA9|A1H_LOXSM	comp60719_c3_seq1	0.84	280	55	19	-2	PRGFSLTERSVAQFKDA-GF--RVNAWTVNRADRANQLFNWGVDGVISDVPDLLV
sp|Q56JA9|A1H_LOXSM	comp99543_c0_seq1	1.7	280	89	24	-2	KRPGVDDAFWQVDNVTNVTASELTEL---LANET----YLVKVFTWNGIGRSMDGPSTAFSTLHATVPGSVQDLSVVLNNFTAEATWKR
sp|Q56JA9|A1H_LOXSM	comp41623_c0_seq1	1.8	280	56	20	2	SLPNLNHRSLLLKGVVYFEKELQEKGKSAHPAIFSKLGHLHLLTEDLPKALSAYQK
sp|Q56JA9|A1H_LOXSM	comp41623_c0_seq2	1.8	280	56	20	2	SLPNLNHRSLLLKGVVYFEKELQEKGKSAHPAIFSKLGHLHLLTEDLPKALSAYQK
sp|Q56JA9|A1H_LOXSM	comp149939_c0_seq1	7.2	280	39	17	3	QKAG--GHLWFPAAYFNCLHHGLSTLSFWAVSMQDSKKG
sp|C0JAS6|A1I1_LOXSP	comp30843_c1_seq1	0.003	273	45	18	-1	VFAWTVDSEISLHSMMAAGVDGVITNRPDTAVALLAEGNFSAPKR
sp|C0JAS6|A1I1_LOXSP	comp62269_c8_seq1	0.051	273	33	13	-3	VHVWTVNEISEARELMDMGVDGIVTDRPDLMCE
sp|C0JAS6|A1I1_LOXSP	comp99543_c0_seq1	1.2	273	88	26	-2	KRPGVDDAFWQVDNVTNVTASELT---ELLANET----YLVKVFTWNGIGRSMDGPSTAFSTLHATVPGSVQDLSVVLNNFTAEATWK
sp|C0JAS6|A1I1_LOXSP	comp35567_c0_seq2	2	273	50	20	1	QIDYIFVLDAGWHIGDASFDPRANLVFCYQVLPRQSQSSLCLRYHNYSDF
sp|C0JAS6|A1I1_LOXSP	comp35567_c0_seq1	2.3	273	50	20	1	QIDYIFVLDAGWHIGDASFDPRANLVFCYQVLPRQSQSSLCLRYHNYSDF
sp|C0JAS6|A1I1_LOXSP	comp101879_c0_seq1	5	273	55	18	-1	FLIGITIEFHSAGLQQL-YSIQGQFHCLGISNAYKK*PITNSSYSSNYYTNCRIR
sp|C0JAS7|A1I2_LOXSP	comp30843_c1_seq1	0.003	273	45	18	-1	VFAWTVDSEISLHSMMAAGVDGVITNRPDTAVALLAEGNFSAPKR
sp|C0JAS7|A1I2_LOXSP	comp62269_c8_seq1	0.051	273	33	13	-3	VHVWTVNEISEARELMDMGVDGIVTDRPDLMCE
sp|C0JAS7|A1I2_LOXSP	comp99543_c0_seq1	1.2	273	88	26	-2	KRPGVDDAFWQVDNVTNVTASELT---ELLANET----YLVKVFTWNGIGRSMDGPSTAFSTLHATVPGSVQDLSVVLNNFTAEATWK
sp|C0JAS7|A1I2_LOXSP	comp35567_c0_seq2	2.2	273	50	20	1	QIDYIFVLDAGWHIGDASFDPRANLVFCYQVLPRQSQSSLCLRYHNYSDF
sp|C0JAS7|A1I2_LOXSP	comp35567_c0_seq1	2.5	273	50	20	1	QIDYIFVLDAGWHIGDASFDPRANLVFCYQVLPRQSQSSLCLRYHNYSDF
sp|C0JAS8|A1I3_LOXSP	comp30843_c1_seq1	0.003	273	45	18	-1	VFAWTVDSEISLHSMMAAGVDGVITNRPDTAVALLAEGNFSAPKR
sp|C0JAS8|A1I3_LOXSP	comp62269_c8_seq1	0.051	273	33	13	-3	VHVWTVNEISEARELMDMGVDGIVTDRPDLMCE
sp|C0JAS8|A1I3_LOXSP	comp99543_c0_seq1	1.3	273	88	26	-2	KRPGVDDAFWQVDNVTNVTASELT---ELLANET----YLVKVFTWNGIGRSMDGPSTAFSTLHATVPGSVQDLSVVLNNFTAEATWK
sp|C0JAS8|A1I3_LOXSP	comp35567_c0_seq2	2.1	273	50	20	1	QIDYIFVLDAGWHIGDASFDPRANLVFCYQVLPRQSQSSLCLRYHNYSDF
sp|C0JAS8|A1I3_LOXSP	comp35567_c0_seq1	2.4	273	50	20	1	QIDYIFVLDAGWHIGDASFDPRANLVFCYQVLPRQSQSSLCLRYHNYSDF
sp|C0JAT3|A1I4_LOXSP	comp30843_c1_seq1	0.003	273	45	18	-1	VFAWTVDSEISLHSMMAAGVDGVITNRPDTAVALLAEGNFSAPKR
sp|C0JAT3|A1I4_LOXSP	comp62269_c8_seq1	0.052	273	33	13	-3	VHVWTVNEISEARELMDMGVDGIVTDRPDLMCE
sp|C0JAT3|A1I4_LOXSP	comp99543_c0_seq1	1.3	273	88	26	-2	KRPGVDDAFWQVDNVTNVTASELT---ELLANET----YLVKVFTWNGIGRSMDGPSTAFSTLHATVPGSVQDLSVVLNNFTAEATWK
sp|C0JAT3|A1I4_LOXSP	comp35567_c0_seq2	2.1	273	50	20	1	QIDYIFVLDAGWHIGDASFDPRANLVFCYQVLPRQSQSSLCLRYHNYSDF
sp|C0JAT3|A1I4_LOXSP	comp35567_c0_seq1	2.4	273	50	20	1	QIDYIFVLDAGWHIGDASFDPRANLVFCYQVLPRQSQSSLCLRYHNYSDF
sp|C0JAQ5|A1IA1_LOXHI	comp30843_c1_seq1	0.006	273	45	17	-1	VFAWTVDSEISLHSMMAAGVDGVITNRPDTAVALLAEGNFSAPKR
sp|C0JAQ5|A1IA1_LOXHI	comp62269_c8_seq1	0.057	273	33	13	-3	VHVWTVNEISEARELMDMGVDGIVTDRPDLMCE
sp|C0JAQ5|A1IA1_LOXHI	comp99543_c0_seq1	0.17	273	92	28	-2	KRPGVDDAFWQVDNVTNVTASELT---ELLANET----YLVKVFTWNGIGRSMDGPSTAFSTLHATVPGSVQDLSVVLNNFTAEATWKRPVE
sp|C0JAQ5|A1IA1_LOXHI	comp35567_c0_seq2	1.2	273	50	20	1	QIDYIFVLDAGWHIGDASFDPRANLVFCYQVLPRQSQSSLCLRYHNYSDF
sp|C0JAQ5|A1IA1_LOXHI	comp35567_c0_seq1	1.4	273	50	20	1	QIDYIFVLDAGWHIGDASFDPRANLVFCYQVLPRQSQSSLCLRYHNYSDF
sp|P0CE83|A1IA1_LOXIN	comp30843_c1_seq1	0.007	306	45	18	-1	VFAWTVDSEISLHSMMAAGVDGVITNRPDTAVALLAEGNFSAPKR
sp|P0CE83|A1IA1_LOXIN	comp62269_c8_seq1	0.098	306	33	13	-3	VHVWTVNEISEARELMDMGVDGIVTDRPDLMCE
sp|P0CE83|A1IA1_LOXIN	comp35567_c0_seq2	4.2	306	50	19	1	QIDYIFVLDAGWHIGDASFDPRANLVFCYQVLPRQSQSSLCLRYHNYSDF
sp|P0CE83|A1IA1_LOXIN	comp35567_c0_seq1	4.8	306	50	19	1	QIDYIFVLDAGWHIGDASFDPRANLVFCYQVLPRQSQSSLCLRYHNYSDF
sp|C0JAQ8|A1IA2_LOXHI	comp30843_c1_seq1	0.007	273	45	17	-1	VFAWTVDSEISLHSMMAAGVDGVITNRPDTAVALLAEGNFSAPKR
sp|C0JAQ8|A1IA2_LOXHI	comp62269_c8_seq1	0.052	273	33	13	-3	VHVWTVNEISEARELMDMGVDGIVTDRPDLMCE
sp|C0JAQ8|A1IA2_LOXHI	comp99543_c0_seq1	0.37	273	92	26	-2	KRPGVDDAFWQVDNVTNVT---ASELTELLANET----YLVKVFTWNGIGRSMDGPSTAFSTLHATVPGSVQDLSVVLNNFTAEATWKRPVE
sp|C0JAQ8|A1IA2_LOXHI	comp35567_c0_seq2	1.2	273	50	20	1	QIDYIFVLDAGWHIGDASFDPRANLVFCYQVLPRQSQSSLCLRYHNYSDF
sp|C0JAQ8|A1IA2_LOXHI	comp35567_c0_seq1	1.3	273	50	20	1	QIDYIFVLDAGWHIGDASFDPRANLVFCYQVLPRQSQSSLCLRYHNYSDF
sp|P0CE84|A1IA2_LOXIN	comp30843_c1_seq1	0.006	285	45	18	-1	VFAWTVDSEISLHSMMAAGVDGVITNRPDTAVALLAEGNFSAPKR
sp|P0CE84|A1IA2_LOXIN	comp62269_c8_seq1	0.091	285	33	13	-3	VHVWTVNEISEARELMDMGVDGIVTDRPDLMCE
sp|P0CE84|A1IA2_LOXIN	comp35567_c0_seq2	3.7	285	50	19	1	QIDYIFVLDAGWHIGDASFDPRANLVFCYQVLPRQSQSSLCLRYHNYSDF
sp|P0CE84|A1IA2_LOXIN	comp35567_c0_seq1	4.2	285	50	19	1	QIDYIFVLDAGWHIGDASFDPRANLVFCYQVLPRQSQSSLCLRYHNYSDF
sp|C0JAQ9|A1IA3_LOXHI	comp30843_c1_seq1	0.006	270	45	17	-1	VFAWTVDSEISLHSMMAAGVDGVITNRPDTAVALLAEGNFSAPKR
sp|C0JAQ9|A1IA3_LOXHI	comp62269_c8_seq1	0.05	270	33	13	-3	VHVWTVNEISEARELMDMGVDGIVTDRPDLMCE
sp|C0JAQ9|A1IA3_LOXHI	comp99543_c0_seq1	0.14	270	92	28	-2	KRPGVDDAFWQVDNVTNVTASELT---ELLANET----YLVKVFTWNGIGRSMDGPSTAFSTLHATVPGSVQDLSVVLNNFTAEATWKRPVE
sp|C0JAQ9|A1IA3_LOXHI	comp35567_c0_seq2	1.6	270	50	20	1	QIDYIFVLDAGWHIGDASFDPRANLVFCYQVLPRQSQSSLCLRYHNYSDF
sp|C0JAQ9|A1IA3_LOXHI	comp35567_c0_seq1	1.8	270	50	20	1	QIDYIFVLDAGWHIGDASFDPRANLVFCYQVLPRQSQSSLCLRYHNYSDF
sp|B2KKV8|A1IA3_LOXIN	comp30843_c1_seq1	0.006	305	45	18	-1	VFAWTVDSEISLHSMMAAGVDGVITNRPDTAVALLAEGNFSAPKR
sp|B2KKV8|A1IA3_LOXIN	comp62269_c8_seq1	0.1	305	33	13	-3	VHVWTVNEISEARELMDMGVDGIVTDRPDLMCE
sp|B2KKV8|A1IA3_LOXIN	comp35567_c0_seq2	4.2	305	50	19	1	QIDYIFVLDAGWHIGDASFDPRANLVFCYQVLPRQSQSSLCLRYHNYSDF
sp|B2KKV8|A1IA3_LOXIN	comp35567_c0_seq1	4.8	305	50	19	1	QIDYIFVLDAGWHIGDASFDPRANLVFCYQVLPRQSQSSLCLRYHNYSDF
sp|C0JAR0|A1IA4_LOXHI	comp30843_c1_seq1	0.003	271	45	17	-1	VFAWTVDSEISLHSMMAAGVDGVITNRPDTAVALLAEGNFSAPKR
sp|C0JAR0|A1IA4_LOXHI	comp62269_c8_seq1	0.051	271	33	13	-3	VHVWTVNEISEARELMDMGVDGIVTDRPDLMCE
sp|C0JAR0|A1IA4_LOXHI	comp99543_c0_seq1	0.071	271	92	28	-2	KRPGVDDAFWQVDNVTNVTASELT---ELLANET----YLVKVFTWNGIGRSMDGPSTAFSTLHATVPGSVQDLSVVLNNFTAEATWKRPVE
sp|C0JAR0|A1IA4_LOXHI	comp35567_c0_seq2	5.1	271	50	19	1	QIDYIFVLDAGWHIGDASFDPRANLVFCYQVLPRQSQSSLCLRYHNYSDF
sp|C0JAR0|A1IA4_LOXHI	comp35567_c0_seq1	5.8	271	50	19	1	QIDYIFVLDAGWHIGDASFDPRANLVFCYQVLPRQSQSSLCLRYHNYSDF
sp|C0JAR2|A1IA5_LOXHI	comp30843_c1_seq1	0.007	273	45	17	-1	VFAWTVDSEISLHSMMAAGVDGVITNRPDTAVALLAEGNFSAPKR
sp|C0JAR2|A1IA5_LOXHI	comp62269_c8_seq1	0.057	273	33	13	-3	VHVWTVNEISEARELMDMGVDGIVTDRPDLMCE
sp|C0JAR2|A1IA5_LOXHI	comp99543_c0_seq1	0.16	273	92	28	-2	KRPGVDDAFWQVDNVTNVTASELT---ELLANET----YLVKVFTWNGIGRSMDGPSTAFSTLHATVPGSVQDLSVVLNNFTAEATWKRPVE
sp|C0JAR2|A1IA5_LOXHI	comp35567_c0_seq2	1.2	273	50	20	1	QIDYIFVLDAGWHIGDASFDPRANLVFCYQVLPRQSQSSLCLRYHNYSDF
sp|C0JAR2|A1IA5_LOXHI	comp35567_c0_seq1	1.4	273	50	20	1	QIDYIFVLDAGWHIGDASFDPRANLVFCYQVLPRQSQSSLCLRYHNYSDF
sp|C0JAR3|A1IA6_LOXHI	comp30843_c1_seq1	0.006	273	45	17	-1	VFAWTVDSEISLHSMMAAGVDGVITNRPDTAVALLAEGNFSAPKR
sp|C0JAR3|A1IA6_LOXHI	comp62269_c8_seq1	0.056	273	33	13	-3	VHVWTVNEISEARELMDMGVDGIVTDRPDLMCE
sp|C0JAR3|A1IA6_LOXHI	comp99543_c0_seq1	0.19	273	92	28	-2	KRPGVDDAFWQVDNVTNVTASELT---ELLANET----YLVKVFTWNGIGRSMDGPSTAFSTLHATVPGSVQDLSVVLNNFTAEATWKRPVE
sp|C0JAR3|A1IA6_LOXHI	comp35567_c0_seq2	1.2	273	50	20	1	QIDYIFVLDAGWHIGDASFDPRANLVFCYQVLPRQSQSSLCLRYHNYSDF
sp|C0JAR3|A1IA6_LOXHI	comp35567_c0_seq1	1.4	273	50	20	1	QIDYIFVLDAGWHIGDASFDPRANLVFCYQVLPRQSQSSLCLRYHNYSDF
sp|C0JAR3|A1IA6_LOXHI	comp29924_c0_seq1	9	273	66	19	1	LGHHAGYTKKMNAALKAWRSSGKKSDLASKPILSILKGIDDVPEEWRLAIKNNGGGYVNHAFYWAV
sp|C0JAR7|A1IA7_LOXHI	comp30843_c1_seq1	0.007	273	45	17	-1	VFAWTVDSEISLHSMMAAGVDGVITNRPDTAVALLAEGNFSAPKR
sp|C0JAR7|A1IA7_LOXHI	comp62269_c8_seq1	0.054	273	33	13	-3	VHVWTVNEISEARELMDMGVDGIVTDRPDLMCE
sp|C0JAR7|A1IA7_LOXHI	comp99543_c0_seq1	0.17	273	92	28	-2	KRPGVDDAFWQVDNVTNVTASELT---ELLANET----YLVKVFTWNGIGRSMDGPSTAFSTLHATVPGSVQDLSVVLNNFTAEATWKRPVE
sp|C0JAR7|A1IA7_LOXHI	comp35567_c0_seq2	6.5	273	35	15	1	DASFDPRANLVFCYQVLPRQSQSSLCLRYHNYSDF
sp|C0JAR7|A1IA7_LOXHI	comp35567_c0_seq1	7.4	273	35	15	1	DASFDPRANLVFCYQVLPRQSQSSLCLRYHNYSDF
sp|C0JAR8|A1IA8_LOXHI	comp30843_c1_seq1	0.007	273	45	17	-1	VFAWTVDSEISLHSMMAAGVDGVITNRPDTAVALLAEGNFSAPKR
sp|C0JAR8|A1IA8_LOXHI	comp62269_c8_seq1	0.062	273	33	13	-3	VHVWTVNEISEARELMDMGVDGIVTDRPDLMCE
sp|C0JAR8|A1IA8_LOXHI	comp99543_c0_seq1	0.16	273	92	28	-2	KRPGVDDAFWQVDNVTNVTASELT---ELLANET----YLVKVFTWNGIGRSMDGPSTAFSTLHATVPGSVQDLSVVLNNFTAEATWKRPVE
sp|C0JAR9|A1IB1_LOXHI	comp30843_c1_seq1	0.005	273	68	22	-1	VRHAALTPDAVKELQKIQGC---VFAWTVDSEISLHSMMAAGVDGVITNRPDTAVALLAEGNFSAPKR
sp|C0JAR9|A1IB1_LOXHI	comp62269_c8_seq1	0.053	273	33	13	-3	VHVWTVNEISEARELMDMGVDGIVTDRPDLMCE
sp|C0JAR9|A1IB1_LOXHI	comp99543_c0_seq1	0.51	273	106	29	-2	YDGGMAIDFYTVEIKRPGVDDAFWQVDNVTNVT---ASELTELLANET----YLVKVFTWNGIGRSMDGPSTAFSTLHATVPGSVQDLSVVLNNFTAEATWKRPVE
sp|C0JAR9|A1IB1_LOXHI	comp35567_c0_seq2	1.2	273	50	20	1	QIDYIFVLDAGWHIGDASFDPRANLVFCYQVLPRQSQSSLCLRYHNYSDF
sp|C0JAR9|A1IB1_LOXHI	comp35567_c0_seq1	1.4	273	50	20	1	QIDYIFVLDAGWHIGDASFDPRANLVFCYQVLPRQSQSSLCLRYHNYSDF
sp|C0JAR9|A1IB1_LOXHI	comp149939_c0_seq1	6	273	39	18	3	QKAG--GHLWFPAAYFNCLHHGLSTLSFWAVSMQDSKKG
sp|B2KKV6|A1IB1_LOXIN	comp30843_c1_seq1	0.007	306	45	18	-1	VFAWTVDSEISLHSMMAAGVDGVITNRPDTAVALLAEGNFSAPKR
sp|B2KKV6|A1IB1_LOXIN	comp62269_c8_seq1	0.11	306	33	13	-3	VHVWTVNEISEARELMDMGVDGIVTDRPDLMCE
sp|B2KKV6|A1IB1_LOXIN	comp35567_c0_seq2	5.2	306	50	19	1	QIDYIFVLDAGWHIGDASFDPRANLVFCYQVLPRQSQSSLCLRYHNYSDF
sp|B2KKV6|A1IB1_LOXIN	comp35567_c0_seq1	5.9	306	50	19	1	QIDYIFVLDAGWHIGDASFDPRANLVFCYQVLPRQSQSSLCLRYHNYSDF
sp|C0JAS0|A1IB2_LOXHI	comp30843_c1_seq1	0.005	273	68	22	-1	VRHAALTPDAVKELQKIQGC---VFAWTVDSEISLHSMMAAGVDGVITNRPDTAVALLAEGNFSAPKR
sp|C0JAS0|A1IB2_LOXHI	comp62269_c8_seq1	0.057	273	33	13	-3	VHVWTVNEISEARELMDMGVDGIVTDRPDLMCE
sp|C0JAS0|A1IB2_LOXHI	comp99543_c0_seq1	0.46	273	106	29	-2	YDGGMAIDFYTVEIKRPGVDDAFWQVDNVTNVT---ASELTELLANET----YLVKVFTWNGIGRSMDGPSTAFSTLHATVPGSVQDLSVVLNNFTAEATWKRPVE
sp|C0JAS0|A1IB2_LOXHI	comp35567_c0_seq2	1.3	273	50	20	1	QIDYIFVLDAGWHIGDASFDPRANLVFCYQVLPRQSQSSLCLRYHNYSDF
sp|C0JAS0|A1IB2_LOXHI	comp35567_c0_seq1	1.4	273	50	20	1	QIDYIFVLDAGWHIGDASFDPRANLVFCYQVLPRQSQSSLCLRYHNYSDF
sp|C0JAS0|A1IB2_LOXHI	comp149939_c0_seq1	6	273	39	18	3	QKAG--GHLWFPAAYFNCLHHGLSTLSFWAVSMQDSKKG
sp|C0JAS1|A1IB3_LOXHI	comp30843_c1_seq1	0.003	273	68	22	-1	VRHAALTPDAVKELQKIQGC---VFAWTVDSEISLHSMMAAGVDGVITNRPDTAVALLAEGNFSAPKR
sp|C0JAS1|A1IB3_LOXHI	comp62269_c8_seq1	0.053	273	33	13	-3	VHVWTVNEISEARELMDMGVDGIVTDRPDLMCE
sp|C0JAS1|A1IB3_LOXHI	comp99543_c0_seq1	0.61	273	106	29	-2	YDGGMAIDFYTVEIKRPGVDDAFWQVDNVTNVT---ASELTELLANET----YLVKVFTWNGIGRSMDGPSTAFSTLHATVPGSVQDLSVVLNNFTAEATWKRPVE
sp|C0JAS1|A1IB3_LOXHI	comp35567_c0_seq2	1.2	273	50	20	1	QIDYIFVLDAGWHIGDASFDPRANLVFCYQVLPRQSQSSLCLRYHNYSDF
sp|C0JAS1|A1IB3_LOXHI	comp35567_c0_seq1	1.4	273	50	20	1	QIDYIFVLDAGWHIGDASFDPRANLVFCYQVLPRQSQSSLCLRYHNYSDF
sp|C0JAS1|A1IB3_LOXHI	comp149939_c0_seq1	6	273	39	18	3	QKAG--GHLWFPAAYFNCLHHGLSTLSFWAVSMQDSKKG
sp|B2KKV7|A1IB2_LOXIN	comp30843_c1_seq1	0.007	302	45	18	-1	VFAWTVDSEISLHSMMAAGVDGVITNRPDTAVALLAEGNFSAPKR
sp|B2KKV7|A1IB2_LOXIN	comp62269_c8_seq1	0.1	302	33	13	-3	VHVWTVNEISEARELMDMGVDGIVTDRPDLMCE
sp|B2KKV7|A1IB2_LOXIN	comp35567_c0_seq2	4.8	302	50	19	1	QIDYIFVLDAGWHIGDASFDPRANLVFCYQVLPRQSQSSLCLRYHNYSDF
sp|B2KKV7|A1IB2_LOXIN	comp35567_c0_seq1	5.5	302	50	19	1	QIDYIFVLDAGWHIGDASFDPRANLVFCYQVLPRQSQSSLCLRYHNYSDF
sp|C0JAS2|A1IB4_LOXHI	comp30843_c1_seq1	0.005	273	68	22	-1	VRHAALTPDAVKELQKIQGC---VFAWTVDSEISLHSMMAAGVDGVITNRPDTAVALLAEGNFSAPKR
sp|C0JAS2|A1IB4_LOXHI	comp62269_c8_seq1	0.055	273	33	13	-3	VHVWTVNEISEARELMDMGVDGIVTDRPDLMCE
sp|C0JAS2|A1IB4_LOXHI	comp99543_c0_seq1	0.47	273	106	29	-2	YDGGMAIDFYTVEIKRPGVDDAFWQVDNVTNVT---ASELTELLANET----YLVKVFTWNGIGRSMDGPSTAFSTLHATVPGSVQDLSVVLNNFTAEATWKRPVE
sp|C0JAS2|A1IB4_LOXHI	comp35567_c0_seq2	1.3	273	50	20	1	QIDYIFVLDAGWHIGDASFDPRANLVFCYQVLPRQSQSSLCLRYHNYSDF
sp|C0JAS2|A1IB4_LOXHI	comp35567_c0_seq1	1.5	273	50	20	1	QIDYIFVLDAGWHIGDASFDPRANLVFCYQVLPRQSQSSLCLRYHNYSDF
sp|C0JAS2|A1IB4_LOXHI	comp149939_c0_seq1	6	273	39	18	3	QKAG--GHLWFPAAYFNCLHHGLSTLSFWAVSMQDSKKG
sp|C0JAS3|A1IB5_LOXHI	comp30843_c1_seq1	0.005	271	68	22	-1	VRHAALTPDAVKELQKIQGC---VFAWTVDSEISLHSMMAAGVDGVITNRPDTAVALLAEGNFSAPKR
sp|C0JAS3|A1IB5_LOXHI	comp62269_c8_seq1	0.05	271	33	13	-3	VHVWTVNEISEARELMDMGVDGIVTDRPDLMCE
sp|C0JAS3|A1IB5_LOXHI	comp99543_c0_seq1	0.44	271	106	29	-2	YDGGMAIDFYTVEIKRPGVDDAFWQVDNVTNVT---ASELTELLANET----YLVKVFTWNGIGRSMDGPSTAFSTLHATVPGSVQDLSVVLNNFTAEATWKRPVE
sp|C0JAS3|A1IB5_LOXHI	comp35567_c0_seq2	0.87	271	50	20	1	QIDYIFVLDAGWHIGDASFDPRANLVFCYQVLPRQSQSSLCLRYHNYSDF
sp|C0JAS3|A1IB5_LOXHI	comp35567_c0_seq1	1	271	50	20	1	QIDYIFVLDAGWHIGDASFDPRANLVFCYQVLPRQSQSSLCLRYHNYSDF
sp|C0JAS3|A1IB5_LOXHI	comp149939_c0_seq1	5.9	271	39	18	3	QKAG--GHLWFPAAYFNCLHHGLSTLSFWAVSMQDSKKG
sp|C0JAS4|A1IB6_LOXHI	comp62269_c8_seq1	0.016	273	33	14	-3	VHVWTVNEISEARELMDMGVDGIVTDRPDLMCE
sp|C0JAS4|A1IB6_LOXHI	comp30843_c1_seq1	0.022	273	68	21	-1	VRHAALTPDAVKELQKIQGC---VFAWTVDSEISLHSMMAAGVDGVITNRPDTAVALLAEGNFSAPKR
sp|C0JAS4|A1IB6_LOXHI	comp99543_c0_seq1	0.11	273	106	30	-2	YDGGMAIDFYTVEIKRPGVDDAFWQVDNVTNVT---ASELTELLANET----YLVKVFTWNGIGRSMDGPSTAFSTLHATVPGSVQDLSVVLNNFTAEATWKRPVE
sp|C0JAS4|A1IB6_LOXHI	comp35567_c0_seq2	1.2	273	50	20	1	QIDYIFVLDAGWHIGDASFDPRANLVFCYQVLPRQSQSSLCLRYHNYSDF
sp|C0JAS4|A1IB6_LOXHI	comp35567_c0_seq1	1.3	273	50	20	1	QIDYIFVLDAGWHIGDASFDPRANLVFCYQVLPRQSQSSLCLRYHNYSDF
sp|C0JAS4|A1IB6_LOXHI	comp60719_c3_seq1	3.2	273	54	19	-2	RGFSLTERSVAQFKDAGF----RVNAWTVNRADRANQLFNWGVDGVISDVPDLL
sp|C0JAS4|A1IB6_LOXHI	comp149939_c0_seq1	6	273	39	18	3	QKAG--GHLWFPAAYFNCLHHGLSTLSFWAVSMQDSKKG
sp|C0JAV3|A1KA1_LOXAP	comp30843_c1_seq1	0.001	273	45	19	-1	VFAWTVDSEISLHSMMAAGVDGVITNRPDTAVALLAEGNFSAPKR
sp|C0JAV3|A1KA1_LOXAP	comp62269_c8_seq1	0.033	273	33	14	-3	VHVWTVNEISEARELMDMGVDGIVTDRPDLMCE
sp|C0JAV3|A1KA1_LOXAP	comp89856_c0_seq1	0.98	273	50	17	2	ARSRTPDVLFESQSLEIIGTAA*FEFSHHGLPV--GRTCSDWLHINSYIE
sp|C0JAV3|A1KA1_LOXAP	comp22317_c0_seq1	1.1	273	69	22	-2	LPIAGVAHWKLVVHHK------GHSGHIDTTG*HICGNQHLGDTAAEFAHDTIT--VCDINALWTCLLR
sp|C0JAV3|A1KA1_LOXAP	comp69297_c0_seq2	8.8	273	132	37	1	FHDLPCECAGSLQKNQDIEFQRNQERF-QFLKWGSKALKNMTIVPPGSGIVHQVNLEYLARVVFDTH-GVLYPDSVVGTDSHTTMINGLGIVGWGVGGIEGEAVMLGQAISMVLPKVIGYKLVGSANQLVTS
sp|Q4ZFU1|A1KA1_LOXAR	comp30843_c1_seq1	0.002	306	45	19	-1	VFAWTVDSEISLHSMMAAGVDGVITNRPDTAVALLAEGNFSAPKR
sp|Q4ZFU1|A1KA1_LOXAR	comp62269_c8_seq1	0.037	306	33	14	-3	VHVWTVNEISEARELMDMGVDGIVTDRPDLMCE
sp|Q4ZFU1|A1KA1_LOXAR	comp89856_c0_seq1	0.091	306	50	18	2	ARSRTPDVLFESQSLEIIGTAA*FEFSHHGLPV--GRTCSDWLHINSYIE
sp|Q4ZFU1|A1KA1_LOXAR	comp22317_c0_seq1	1.2	306	69	22	-2	LPIAGVAHWKLVVHHK------GHSGHIDTTG*HICGNQHLGDTAAEFAHDTIT--VCDINALWTCLLR
sp|C0JAW6|A1KA1_LOXDE	comp30843_c1_seq1	0.002	273	45	18	-1	VFAWTVDSEISLHSMMAAGVDGVITNRPDTAVALLAEGNFSAPKR
sp|C0JAW6|A1KA1_LOXDE	comp62269_c8_seq1	0.032	273	33	14	-3	VHVWTVNEISEARELMDMGVDGIVTDRPDLMCE
sp|C0JAW6|A1KA1_LOXDE	comp22317_c0_seq1	0.5	273	69	22	-2	LPIAGVAHWKLVVHHK------GHSGHIDTTG*HICGNQHLGDTAAEFAHDTIT--VCDINALWTCLLR
sp|C0JAW6|A1KA1_LOXDE	comp29924_c0_seq1	6.3	273	107	28	1	APYEDITRFKEEYSLPALPYAYDGLEPFVDQATLRVH---HLGHHAGYTKKMNAALKAWRSSGKKSDLASKPILSILKGIDDVPEEWRLAIKNNGGGYVNHAFYWAV
sp|C0JAY1|A1KA1_LOXSA	comp30843_c1_seq1	0.0002	273	45	19	-1	VFAWTVDSEISLHSMMAAGVDGVITNRPDTAVALLAEGNFSAPKR
sp|C0JAY1|A1KA1_LOXSA	comp62269_c8_seq1	0.023	273	33	14	-3	VHVWTVNEISEARELMDMGVDGIVTDRPDLMCE
sp|C0JAY1|A1KA1_LOXSA	comp66684_c0_seq20	4.5	273	101	26	3	LEEDIERLKEKN-----QTLQAKIVKLKTEIEGLKTKMGGLKKSNTDHEKRIKE------FELSEDELIIRQLCSSVQENILKIVLDNYYNKIQNKSTKYI
sp|C0JAY1|A1KA1_LOXSA	comp134912_c0_seq1	6.6	273	27	11	-3	KSPIQNFLDKNKNGGLHHICIEVDNID
sp|C0JAV4|A1KA2_LOXAP	comp30843_c1_seq1	0.007	273	45	19	-1	VFAWTVDSEISLHSMMAAGVDGVITNRPDTAVALLAEGNFSAPKR
sp|C0JAV4|A1KA2_LOXAP	comp62269_c8_seq1	0.008	273	33	15	-3	VHVWTVNEISEARELMDMGVDGIVTDRPDLMCE
sp|C0JAV4|A1KA2_LOXAP	comp89856_c0_seq1	0.078	273	50	18	2	ARSRTPDVLFESQSLEIIGTAA*FEFSHHGLPV--GRTCSDWLHINSYIE
sp|C0JAV4|A1KA2_LOXAP	comp22317_c0_seq1	1.1	273	69	22	-2	LPIAGVAHWKLVVHHK------GHSGHIDTTG*HICGNQHLGDTAAEFAHDTIT--VCDINALWTCLLR
sp|C0JAV4|A1KA2_LOXAP	comp75609_c0_seq1	4.8	273	27	13	-1	DASQGYISEVHDWRVDSTRHPRHGLEA
sp|C0JAV0|A1KA2_LOXAR	comp30843_c1_seq1	0.001	273	45	19	-1	VFAWTVDSEISLHSMMAAGVDGVITNRPDTAVALLAEGNFSAPKR
sp|C0JAV0|A1KA2_LOXAR	comp62269_c8_seq1	0.043	273	33	14	-3	VHVWTVNEISEARELMDMGVDGIVTDRPDLMCE
sp|C0JAV0|A1KA2_LOXAR	comp89856_c0_seq1	0.078	273	50	18	2	ARSRTPDVLFESQSLEIIGTAA*FEFSHHGLPV--GRTCSDWLHINSYIE
sp|C0JAV0|A1KA2_LOXAR	comp22317_c0_seq1	0.98	273	69	22	-2	LPIAGVAHWKLVVHHK------GHSGHIDTTG*HICGNQHLGDTAAEFAHDTIT--VCDINALWTCLLR
sp|C0JAW7|A1KA2_LOXDE	comp30843_c1_seq1	0.002	273	45	18	-1	VFAWTVDSEISLHSMMAAGVDGVITNRPDTAVALLAEGNFSAPKR
sp|C0JAW7|A1KA2_LOXDE	comp62269_c8_seq1	0.034	273	33	14	-3	VHVWTVNEISEARELMDMGVDGIVTDRPDLMCE
sp|C0JAW7|A1KA2_LOXDE	comp22317_c0_seq1	0.53	273	69	22	-2	LPIAGVAHWKLVVHHK------GHSGHIDTTG*HICGNQHLGDTAAEFAHDTIT--VCDINALWTCLLR
sp|C0JAY4|A1KA2_LOXSA	comp30843_c1_seq1	0.0005	273	45	19	-1	VFAWTVDSEISLHSMMAAGVDGVITNRPDTAVALLAEGNFSAPKR
sp|C0JAY4|A1KA2_LOXSA	comp62269_c8_seq1	0.12	273	33	13	-3	VHVWTVNEISEARELMDMGVDGIVTDRPDLMCE
sp|C0JAY4|A1KA2_LOXSA	comp66684_c0_seq20	5	273	101	26	3	LEEDIERLKEKN-----QTLQAKIVKLKTEIEGLKTKMGGLKKSNTDHEKRIKE------FELSEDELIIRQLCSSVQENILKIVLDNYYNKIQNKSTKYI
sp|C0JAY4|A1KA2_LOXSA	comp134912_c0_seq1	6.6	273	27	11	-3	KSPIQNFLDKNKNGGLHHICIEVDNID
sp|C0JAV5|A1KA3_LOXAP	comp30843_c1_seq1	0.001	273	45	19	-1	VFAWTVDSEISLHSMMAAGVDGVITNRPDTAVALLAEGNFSAPKR
sp|C0JAV5|A1KA3_LOXAP	comp62269_c8_seq1	0.035	273	33	14	-3	VHVWTVNEISEARELMDMGVDGIVTDRPDLMCE
sp|C0JAV5|A1KA3_LOXAP	comp89856_c0_seq1	0.078	273	50	18	2	ARSRTPDVLFESQSLEIIGTAA*FEFSHHGLPV--GRTCSDWLHINSYIE
sp|C0JAV5|A1KA3_LOXAP	comp22317_c0_seq1	1	273	69	22	-2	LPIAGVAHWKLVVHHK------GHSGHIDTTG*HICGNQHLGDTAAEFAHDTIT--VCDINALWTCLLR
sp|C0JAV1|A1KA3_LOXAR	comp30843_c1_seq1	0.001	273	45	19	-1	VFAWTVDSEISLHSMMAAGVDGVITNRPDTAVALLAEGNFSAPKR
sp|C0JAV1|A1KA3_LOXAR	comp62269_c8_seq1	0.036	273	33	14	-3	VHVWTVNEISEARELMDMGVDGIVTDRPDLMCE
sp|C0JAV1|A1KA3_LOXAR	comp89856_c0_seq1	0.078	273	50	18	2	ARSRTPDVLFESQSLEIIGTAA*FEFSHHGLPV--GRTCSDWLHINSYIE
sp|C0JAV1|A1KA3_LOXAR	comp22317_c0_seq1	1	273	69	22	-2	LPIAGVAHWKLVVHHK------GHSGHIDTTG*HICGNQHLGDTAAEFAHDTIT--VCDINALWTCLLR
sp|C0JAW8|A1KA3_LOXDE	comp30843_c1_seq1	0.002	273	45	18	-1	VFAWTVDSEISLHSMMAAGVDGVITNRPDTAVALLAEGNFSAPKR
sp|C0JAW8|A1KA3_LOXDE	comp62269_c8_seq1	0.097	273	33	14	-3	VHVWTVNEISEARELMDMGVDGIVTDRPDLMCE
sp|C0JAW8|A1KA3_LOXDE	comp22317_c0_seq1	0.52	273	69	22	-2	LPIAGVAHWKLVVHHK------GHSGHIDTTG*HICGNQHLGDTAAEFAHDTIT--VCDINALWTCLLR
sp|C0JAY5|A1KA3_LOXSA	comp30843_c1_seq1	0.0002	273	45	19	-1	VFAWTVDSEISLHSMMAAGVDGVITNRPDTAVALLAEGNFSAPKR
sp|C0JAY5|A1KA3_LOXSA	comp62269_c8_seq1	0.024	273	33	14	-3	VHVWTVNEISEARELMDMGVDGIVTDRPDLMCE
sp|C0JAY5|A1KA3_LOXSA	comp66684_c0_seq20	4.6	273	101	26	3	LEEDIERLKEKN-----QTLQAKIVKLKTEIEGLKTKMGGLKKSNTDHEKRIKE------FELSEDELIIRQLCSSVQENILKIVLDNYYNKIQNKSTKYI
sp|C0JAY5|A1KA3_LOXSA	comp134912_c0_seq1	6.6	273	27	11	-3	KSPIQNFLDKNKNGGLHHICIEVDNID
sp|C0JAV6|A1KA4_LOXAP	comp30843_c1_seq1	0.001	273	45	19	-1	VFAWTVDSEISLHSMMAAGVDGVITNRPDTAVALLAEGNFSAPKR
sp|C0JAV6|A1KA4_LOXAP	comp62269_c8_seq1	0.034	273	33	14	-3	VHVWTVNEISEARELMDMGVDGIVTDRPDLMCE
sp|C0JAV6|A1KA4_LOXAP	comp89856_c0_seq1	0.078	273	50	18	2	ARSRTPDVLFESQSLEIIGTAA*FEFSHHGLPV--GRTCSDWLHINSYIE
sp|C0JAV6|A1KA4_LOXAP	comp22317_c0_seq1	1.1	273	69	22	-2	LPIAGVAHWKLVVHHK------GHSGHIDTTG*HICGNQHLGDTAAEFAHDTIT--VCDINALWTCLLR
sp|C0JAV2|A1KA4_LOXAR	comp30843_c1_seq1	0.003	273	45	19	-1	VFAWTVDSEISLHSMMAAGVDGVITNRPDTAVALLAEGNFSAPKR
sp|C0JAV2|A1KA4_LOXAR	comp89856_c0_seq1	0.068	273	50	18	2	ARSRTPDVLFESQSLEIIGTAA*FEFSHHGLPV--GRTCSDWLHINSYIE
sp|C0JAV2|A1KA4_LOXAR	comp62269_c8_seq1	0.14	273	33	13	-3	VHVWTVNEISEARELMDMGVDGIVTDRPDLMCE
sp|C0JAV2|A1KA4_LOXAR	comp22317_c0_seq1	1	273	69	22	-2	LPIAGVAHWKLVVHHK------GHSGHIDTTG*HICGNQHLGDTAAEFAHDTIT--VCDINALWTCLLR
sp|C0JAW9|A1KA4_LOXDE	comp30843_c1_seq1	0.009	273	45	17	-1	VFAWTVDSEISLHSMMAAGVDGVITNRPDTAVALLAEGNFSAPKR
sp|C0JAW9|A1KA4_LOXDE	comp62269_c8_seq1	0.18	273	33	13	-3	VHVWTVNEISEARELMDMGVDGIVTDRPDLMCE
sp|C0JAW9|A1KA4_LOXDE	comp22317_c0_seq1	0.81	273	69	22	-2	LPIAGVAHWKLVVHHK------GHSGHIDTTG*HICGNQHLGDTAAEFAHDTIT--VCDINALWTCLLR
sp|C0JAY8|A1KA4_LOXSA	comp30843_c1_seq1	0.0002	273	45	19	-1	VFAWTVDSEISLHSMMAAGVDGVITNRPDTAVALLAEGNFSAPKR
sp|C0JAY8|A1KA4_LOXSA	comp62269_c8_seq1	0.023	273	33	14	-3	VHVWTVNEISEARELMDMGVDGIVTDRPDLMCE
sp|C0JAX0|A1KA5_LOXDE	comp62269_c8_seq1	0.008	273	33	15	-3	VHVWTVNEISEARELMDMGVDGIVTDRPDLMCE
sp|C0JAX0|A1KA5_LOXDE	comp30843_c1_seq1	0.008	273	45	18	-1	VFAWTVDSEISLHSMMAAGVDGVITNRPDTAVALLAEGNFSAPKR
sp|C0JAX0|A1KA5_LOXDE	comp22317_c0_seq1	1.2	273	69	22	-2	LPIAGVAHWKLVVHHK------GHSGHIDTTG*HICGNQHLGDTAAEFAHDTIT--VCDINALWTCLLR
sp|C0JAX0|A1KA5_LOXDE	comp75609_c0_seq1	7.1	273	27	13	-1	DASQGYISEVHDWRVDSTRHPRHGLEA
sp|C0JAY9|A1KA5_LOXSA	comp30843_c1_seq1	0.0002	270	45	19	-1	VFAWTVDSEISLHSMMAAGVDGVITNRPDTAVALLAEGNFSAPKR
sp|C0JAY9|A1KA5_LOXSA	comp62269_c8_seq1	0.021	270	33	14	-3	VHVWTVNEISEARELMDMGVDGIVTDRPDLMCE
sp|C0JAY9|A1KA5_LOXSA	comp66684_c0_seq20	4.8	270	101	26	3	LEEDIERLKEKN-----QTLQAKIVKLKTEIEGLKTKMGGLKKSNTDHEKRIKE------FELSEDELIIRQLCSSVQENILKIVLDNYYNKIQNKSTKYI
sp|C0JAY9|A1KA5_LOXSA	comp134912_c0_seq1	6.8	270	27	11	-3	KSPIQNFLDKNKNGGLHHICIEVDNID
sp|C0JAX1|A1KA6_LOXDE	comp30843_c1_seq1	0.001	273	45	18	-1	VFAWTVDSEISLHSMMAAGVDGVITNRPDTAVALLAEGNFSAPKR
sp|C0JAX1|A1KA6_LOXDE	comp62269_c8_seq1	0.069	273	31	14	-3	VHVWTVNEISEARELMDMGVDGIVTDRPDLM
sp|C0JAX1|A1KA6_LOXDE	comp22317_c0_seq1	0.53	273	69	22	-2	LPIAGVAHWKLVVHHK------GHSGHIDTTG*HICGNQHLGDTAAEFAHDTIT--VCDINALWTCLLR
sp|C0JAX1|A1KA6_LOXDE	comp60719_c3_seq1	5.7	273	74	19	-2	RGFSLTERSVAQFKDAGFRVNA---WTVNRADRANQLFNWGVDGVISDVPDLLVGTV-----AAH*KVESHGDN
sp|C0JAZ0|A1KA6_LOXSA	comp30843_c1_seq1	0.0003	273	45	19	-1	VFAWTVDSEISLHSMMAAGVDGVITNRPDTAVALLAEGNFSAPKR
sp|C0JAZ0|A1KA6_LOXSA	comp62269_c8_seq1	0.024	273	33	14	-3	VHVWTVNEISEARELMDMGVDGIVTDRPDLMCE
sp|C0JAZ0|A1KA6_LOXSA	comp66684_c0_seq20	4.6	273	101	26	3	LEEDIERLKEKN-----QTLQAKIVKLKTEIEGLKTKMGGLKKSNTDHEKRIKE------FELSEDELIIRQLCSSVQENILKIVLDNYYNKIQNKSTKYI
sp|C0JAZ0|A1KA6_LOXSA	comp134912_c0_seq1	6.6	273	27	11	-3	KSPIQNFLDKNKNGGLHHICIEVDNID
sp|Q5YD77|A1KA_LOXBO	comp30843_c1_seq1	0.0001	279	45	20	-1	VFAWTVDSEISLHSMMAAGVDGVITNRPDTAVALLAEGNFSAPKR
sp|Q5YD77|A1KA_LOXBO	comp62269_c8_seq1	0.023	279	33	14	-3	VHVWTVNEISEARELMDMGVDGIVTDRPDLMCE
sp|Q5YD77|A1KA_LOXBO	comp119206_c0_seq1	0.45	279	78	21	-3	YWHCGGQVCDADVFRRVPNAMHRRLFLRVRNLIKSDGPATSFSVPKAGRKFPELIARLGELSSFLTAVGMSVSPYEKV
sp|Q5YD77|A1KA_LOXBO	comp22317_c0_seq1	0.92	279	69	22	-2	LPIAGVAHWKLVVHHK------GHSGHIDTTG*HICGNQHLGDTAAEFAHDTIT--VCDINALWTCLLR
sp|Q5YD77|A1KA_LOXBO	comp149939_c0_seq1	4.7	279	39	18	3	QKAG--GHLWFPAAYFNCLHHGLSTLSFWAVSMQDSKKG
sp|C0JAW4|A1KB1_LOXDE	comp30843_c1_seq1	0.002	273	45	18	-1	VFAWTVDSEISLHSMMAAGVDGVITNRPDTAVALLAEGNFSAPKR
sp|C0JAW4|A1KB1_LOXDE	comp62269_c8_seq1	0.035	273	33	14	-3	VHVWTVNEISEARELMDMGVDGIVTDRPDLMCE
sp|C0JAW4|A1KB1_LOXDE	comp22317_c0_seq1	0.52	273	69	22	-2	LPIAGVAHWKLVVHHK------GHSGHIDTTG*HICGNQHLGDTAAEFAHDTIT--VCDINALWTCLLR
sp|C0JAV8|A1KB1_LOXAP	comp30843_c1_seq1	0.001	273	45	19	-1	VFAWTVDSEISLHSMMAAGVDGVITNRPDTAVALLAEGNFSAPKR
sp|C0JAV8|A1KB1_LOXAP	comp62269_c8_seq1	0.032	273	33	14	-3	VHVWTVNEISEARELMDMGVDGIVTDRPDLMCE
sp|C0JAV8|A1KB1_LOXAP	comp89856_c0_seq1	0.062	273	50	18	2	ARSRTPDVLFESQSLEIIGTAA*FEFSHHGLPV--GRTCSDWLHINSYIE
sp|C0JAV8|A1KB1_LOXAP	comp101879_c0_seq1	1.4	273	55	17	-1	FLIGITIEFHSAGLQQL-YSIQGQFHCLGISNAYKK*PITNSSYSSNYYTNCRIR
sp|C0JAY2|A1KB1_LOXSA	comp30843_c1_seq1	0.0002	273	45	19	-1	VFAWTVDSEISLHSMMAAGVDGVITNRPDTAVALLAEGNFSAPKR
sp|C0JAY2|A1KB1_LOXSA	comp62269_c8_seq1	0.023	273	33	14	-3	VHVWTVNEISEARELMDMGVDGIVTDRPDLMCE
sp|C0JAY2|A1KB1_LOXSA	comp66684_c0_seq20	4.3	273	101	26	3	LEEDIERLKEKN-----QTLQAKIVKLKTEIEGLKTKMGGLKKSNTDHEKRIKE------FELSEDELIIRQLCSSVQENILKIVLDNYYNKIQNKSTKYI
sp|C0JAY2|A1KB1_LOXSA	comp134912_c0_seq1	6	273	27	11	-3	KSPIQNFLDKNKNGGLHHICIEVDNID
sp|C0JAV9|A1KB2_LOXAP	comp30843_c1_seq1	0.001	273	45	19	-1	VFAWTVDSEISLHSMMAAGVDGVITNRPDTAVALLAEGNFSAPKR
sp|C0JAV9|A1KB2_LOXAP	comp62269_c8_seq1	0.035	273	33	14	-3	VHVWTVNEISEARELMDMGVDGIVTDRPDLMCE
sp|C0JAV9|A1KB2_LOXAP	comp89856_c0_seq1	0.062	273	50	18	2	ARSRTPDVLFESQSLEIIGTAA*FEFSHHGLPV--GRTCSDWLHINSYIE
sp|C0JAV9|A1KB2_LOXAP	comp22317_c0_seq1	1	273	69	22	-2	LPIAGVAHWKLVVHHK------GHSGHIDTTG*HICGNQHLGDTAAEFAHDTIT--VCDINALWTCLLR
sp|C0JAW5|A1KB2_LOXDE	comp30843_c1_seq1	0.002	273	45	18	-1	VFAWTVDSEISLHSMMAAGVDGVITNRPDTAVALLAEGNFSAPKR
sp|C0JAW5|A1KB2_LOXDE	comp62269_c8_seq1	0.034	273	33	14	-3	VHVWTVNEISEARELMDMGVDGIVTDRPDLMCE
sp|C0JAW5|A1KB2_LOXDE	comp22317_c0_seq1	0.5	273	69	22	-2	LPIAGVAHWKLVVHHK------GHSGHIDTTG*HICGNQHLGDTAAEFAHDTIT--VCDINALWTCLLR
sp|C0JAY3|A1KB2_LOXSA	comp30843_c1_seq1	0.0002	273	45	19	-1	VFAWTVDSEISLHSMMAAGVDGVITNRPDTAVALLAEGNFSAPKR
sp|C0JAY3|A1KB2_LOXSA	comp62269_c8_seq1	0.026	273	33	14	-3	VHVWTVNEISEARELMDMGVDGIVTDRPDLMCE
sp|C0JAW2|A1KB3_LOXAP	comp30843_c1_seq1	0.001	273	45	19	-1	VFAWTVDSEISLHSMMAAGVDGVITNRPDTAVALLAEGNFSAPKR
sp|C0JAW2|A1KB3_LOXAP	comp62269_c8_seq1	0.036	273	33	14	-3	VHVWTVNEISEARELMDMGVDGIVTDRPDLMCE
sp|C0JAW2|A1KB3_LOXAP	comp89856_c0_seq1	0.062	273	50	18	2	ARSRTPDVLFESQSLEIIGTAA*FEFSHHGLPV--GRTCSDWLHINSYIE
sp|C0JAW2|A1KB3_LOXAP	comp22317_c0_seq1	1	273	69	22	-2	LPIAGVAHWKLVVHHK------GHSGHIDTTG*HICGNQHLGDTAAEFAHDTIT--VCDINALWTCLLR
sp|C0JAW0|A1KB_LOXAR	comp30843_c1_seq1	0.001	273	45	19	-1	VFAWTVDSEISLHSMMAAGVDGVITNRPDTAVALLAEGNFSAPKR
sp|C0JAW0|A1KB_LOXAR	comp62269_c8_seq1	0.035	273	33	14	-3	VHVWTVNEISEARELMDMGVDGIVTDRPDLMCE
sp|C0JAW0|A1KB_LOXAR	comp89856_c0_seq1	0.2	273	26	11	2	EFSHHGLPV--GRTCSDWLHINSYIE
sp|C0JAW0|A1KB_LOXAR	comp22317_c0_seq1	1.1	273	69	22	-2	LPIAGVAHWKLVVHHK------GHSGHIDTTG*HICGNQHLGDTAAEFAHDTIT--VCDINALWTCLLR
sp|C0JAV7|A1KC_LOXAP	comp30843_c1_seq1	0.001	273	45	19	-1	VFAWTVDSEISLHSMMAAGVDGVITNRPDTAVALLAEGNFSAPKR
sp|C0JAV7|A1KC_LOXAP	comp62269_c8_seq1	0.034	273	33	14	-3	VHVWTVNEISEARELMDMGVDGIVTDRPDLMCE
sp|C0JAV7|A1KC_LOXAP	comp89856_c0_seq1	0.078	273	50	18	2	ARSRTPDVLFESQSLEIIGTAA*FEFSHHGLPV--GRTCSDWLHINSYIE
sp|C0JAV7|A1KC_LOXAP	comp22317_c0_seq1	1	273	69	22	-2	LPIAGVAHWKLVVHHK------GHSGHIDTTG*HICGNQHLGDTAAEFAHDTIT--VCDINALWTCLLR
sp|C0JAW3|A1KC_LOXAR	comp30843_c1_seq1	0.001	271	45	19	-1	VFAWTVDSEISLHSMMAAGVDGVITNRPDTAVALLAEGNFSAPKR
sp|C0JAW3|A1KC_LOXAR	comp62269_c8_seq1	0.032	271	33	14	-3	VHVWTVNEISEARELMDMGVDGIVTDRPDLMCE
sp|C0JAW3|A1KC_LOXAR	comp22317_c0_seq1	0.72	271	69	22	-2	LPIAGVAHWKLVVHHK------GHSGHIDTTG*HICGNQHLGDTAAEFAHDTIT--VCDINALWTCLLR
sp|C0JAW3|A1KC_LOXAR	comp158749_c0_seq1	1.4	271	42	13	-1	DASFFCIGKPKYKYYSYPGDCHKYVQCLSYLNPDIKTCDPST
sp|Q5YD75|A1K_LOXRE	comp30843_c1_seq1	0.0004	279	68	24	-1	VRHAALTPDAVKELQKIQGC---VFAWTVDSEISLHSMMAAGVDGVITNRPDTAVALLAEGNFSAPKR
sp|Q5YD75|A1K_LOXRE	comp62269_c8_seq1	0.021	279	33	14	-3	VHVWTVNEISEARELMDMGVDGIVTDRPDLMCE
sp|C0JAU7|A1L1_LOXSA	comp30843_c1_seq1	0.021	276	45	17	-1	VFAWTVDSEISLHSMMAAGVDGVITNRPDTAVALLAEGNFSAPKR
sp|C0JAU7|A1L1_LOXSA	comp62269_c8_seq1	0.17	276	33	14	-3	VHVWTVNEISEARELMDMGVDGIVTDRPDLMCE
sp|C0JAU7|A1L1_LOXSA	comp158749_c0_seq1	3.2	276	42	13	-1	DASFFCIGKPKYKYYSYPGDCHKYVQCLSYLNPDIKTCDPST
sp|C0JAU7|A1L1_LOXSA	comp99543_c0_seq1	7.9	276	105	28	-2	YDGGMAIDFYTVEIKRPGVDDAFWQVDNVTNVTASEL------TELLANET----YLVKVFTWNGIGRSMDGPSTAFSTLHATVPGSVQDLSVVLNNFTAEATWK
sp|C0JAU8|A1L2_LOXSA	comp30843_c1_seq1	0.021	276	45	17	-1	VFAWTVDSEISLHSMMAAGVDGVITNRPDTAVALLAEGNFSAPKR
sp|C0JAU8|A1L2_LOXSA	comp62269_c8_seq1	0.16	276	33	14	-3	VHVWTVNEISEARELMDMGVDGIVTDRPDLMCE
sp|C0JAU8|A1L2_LOXSA	comp158749_c0_seq1	3.4	276	42	13	-1	DASFFCIGKPKYKYYSYPGDCHKYVQCLSYLNPDIKTCDPST
sp|C0JAU8|A1L2_LOXSA	comp99543_c0_seq1	8.4	276	105	28	-2	YDGGMAIDFYTVEIKRPGVDDAFWQVDNVTNVTASEL------TELLANET----YLVKVFTWNGIGRSMDGPSTAFSTLHATVPGSVQDLSVVLNNFTAEATWK
sp|C0JAU9|A1L3_LOXSA	comp30843_c1_seq1	0.021	276	45	17	-1	VFAWTVDSEISLHSMMAAGVDGVITNRPDTAVALLAEGNFSAPKR
sp|C0JAU9|A1L3_LOXSA	comp62269_c8_seq1	0.16	276	33	14	-3	VHVWTVNEISEARELMDMGVDGIVTDRPDLMCE
sp|C0JAU9|A1L3_LOXSA	comp158749_c0_seq1	3.1	276	42	13	-1	DASFFCIGKPKYKYYSYPGDCHKYVQCLSYLNPDIKTCDPST
sp|C0JAU9|A1L3_LOXSA	comp99543_c0_seq1	7.1	276	105	28	-2	YDGGMAIDFYTVEIKRPGVDDAFWQVDNVTNVTASEL------TELLANET----YLVKVFTWNGIGRSMDGPSTAFSTLHATVPGSVQDLSVVLNNFTAEATWK
sp|Q7Z1Y7|A1LA_LOXAR	comp30843_c1_seq1	0.083	320	45	17	-1	VFAWTVDSEISLHSMMAAGVDGVITNRPDTAVALLAEGNFSAPKR
sp|Q7Z1Y7|A1LA_LOXAR	comp62269_c8_seq1	0.66	320	33	12	-3	VHVWTVNEISEARELMDMGVDGIVTDRPDLMCE
sp|Q7Z1Y7|A1LA_LOXAR	comp70425_c0_seq1	6	320	77	24	1	DIGRRVLYVLLVH---QDRNEGRAHIS-SVTDFQLTQPLLSFVITKARLFKLKGTDQLVQENGNDADGNDNMDDADN
sp|Q7Z1Y7|A1LA_LOXAR	comp158749_c0_seq1	9	320	42	13	-1	DASFFCIGKPKYKYYSYPGDCHKYVQCLSYLNPDIKTCDPST
sp|Q4ZFU2|A1LB1_LOXAR	comp62269_c8_seq1	0.004	309	63	20	-3	GVPLVTPTFIKAAHRQGRAV-------------HVWTVNEISEARELMDMGVDGIVTDRPDLM
sp|Q4ZFU2|A1LB1_LOXAR	comp30843_c1_seq1	0.056	309	45	16	-1	VFAWTVDSEISLHSMMAAGVDGVITNRPDTAVALLAEGNFSAPKR
sp|Q4ZFU2|A1LB1_LOXAR	comp158749_c0_seq1	2.8	309	42	13	-1	DASFFCIGKPKYKYYSYPGDCHKYVQCLSYLNPDIKTCDPST
sp|Q4ZFU2|A1LB1_LOXAR	comp70425_c0_seq1	8.8	309	77	24	1	DIGRRVLYVLLVH---QDRNEGRAHIS-SVTDFQLTQPLLSFVITKARLFKLKGTDQLVQENGNDADGNDNMDDADN
sp|Q4ZFU2|A1LB1_LOXAR	comp60719_c3_seq1	8.8	309	36	11	-2	RVNAWTVNRADRANQLFNWGVDGVISDVPDLLVGTV
sp|C0JAU4|A1LB2_LOXAR	comp62269_c8_seq1	0.0008	274	74	22	-3	GVPLVTPTFIKAAHRQGRAV-------------HVWTVNEISEARELMDMGVDGIVTDRPDLMCEFARVHQPKE
sp|C0JAU4|A1LB2_LOXAR	comp30843_c1_seq1	0.047	274	59	20	-1	AVKELQKIQGC---VFAWTVDSEISLHSMMAAGVDGVITNRPDTAVALLAEGNFSAPKR
sp|C0JAU4|A1LB2_LOXAR	comp158749_c0_seq1	2	274	42	13	-1	DASFFCIGKPKYKYYSYPGDCHKYVQCLSYLNPDIKTCDPST
sp|C0JAU4|A1LB2_LOXAR	comp99543_c0_seq1	7.3	274	109	28	-2	YDGGMAIDFYTVEIKRPGVDDAFWQVDNVTNVTASELTEL------LANET----YLVKVFTWNGIGRSMDGPSTAFSTLHATVPGSVQDLSVVLNNFTAEATWKRPVE
sp|C0JAU4|A1LB2_LOXAR	comp29924_c0_seq1	7.7	274	121	31	1	APYEDITRFKEEYSLPALP-------YAYDGLEPFVDQATLRVHHLGHHAGYTKKMNAALKAWRSSGKKSDLASKPILSILKGIDDVPEEWRLAIKN--NGGGYVNHAFYWAVMSSNPSKE
sp|C0JAU4|A1LB2_LOXAR	comp57022_c0_seq1	9.9	274	31	12	-1	SEAVSNEDSTSGGVSDVSHWNGQRFNATREA
sp|C0JAU6|A1LC_LOXAR	comp62269_c8_seq1	0.001	276	74	22	-3	GVPLVTPTFIKAAHRQGRAV-------------HVWTVNEISEARELMDMGVDGIVTDRPDLMCEFARVHQPKE
sp|C0JAU6|A1LC_LOXAR	comp30843_c1_seq1	0.043	276	45	16	-1	VFAWTVDSEISLHSMMAAGVDGVITNRPDTAVALLAEGNFSAPKR
sp|C0JAU6|A1LC_LOXAR	comp29924_c0_seq1	1.5	276	119	30	1	APYEDITRFKEEYSLPALPYAYDGLEPFVDQATLRVHHLGHHAGYTKKMNAALKAWRSSGK-----KSDLASKPILSILKGIDDVPEEWRLAIKN--NGGGYVNHAFYWAVMSSNPSKE
sp|C0JAU6|A1LC_LOXAR	comp158749_c0_seq1	1.9	276	53	15	-1	FFSASSSVAAFDASFFCIGKPKYKYYSYPGDCHKYVQCLSYLNPDIKTCDPST
sp|C0JAU6|A1LC_LOXAR	comp70425_c0_seq1	2.3	276	123	37	1	WCTVEWTC----LQTLRFTSPTAD--ISSVLGDSYFKLQLDATARYLVLSDIGRRVLYVLLVH---QDRNEGRAHIS-SVTDFQLTQPLLSFVITKARLFKLKGTDQLVQENGNDADGNDNMD
sp|C0JAU6|A1LC_LOXAR	comp41623_c0_seq1	4	276	56	18	2	SLPNLNHRSLLLKGVVYFEKELQEKGKSAHPAIFSKLGHLHLLTEDLPKALSAYQK
sp|C0JAU6|A1LC_LOXAR	comp41623_c0_seq2	4	276	56	18	2	SLPNLNHRSLLLKGVVYFEKELQEKGKSAHPAIFSKLGHLHLLTEDLPKALSAYQK
sp|C0JAU6|A1LC_LOXAR	comp57022_c0_seq1	9.1	276	31	12	-1	SEAVSNEDSTSGGVSDVSHWNGQRFNATREA
sp|C0JAU3|A1L_LOXAP	comp30843_c1_seq1	0.001	273	45	19	-1	VFAWTVDSEISLHSMMAAGVDGVITNRPDTAVALLAEGNFSAPKR
sp|C0JAU3|A1L_LOXAP	comp62269_c8_seq1	0.031	273	33	14	-3	VHVWTVNEISEARELMDMGVDGIVTDRPDLMCE
sp|C0JAU3|A1L_LOXAP	comp158749_c0_seq1	1.6	273	42	13	-1	DASFFCIGKPKYKYYSYPGDCHKYVQCLSYLNPDIKTCDPST
sp|C0JAU3|A1L_LOXAP	comp22317_c0_seq1	3.6	273	69	21	-2	LPIAGVAHWKLVVHHK------GHSGHIDTTG*HICGNQHLGDTAAEFAHDTIT--VCDINALWTCLLR
sp|C0JAU5|A1L_LOXDE	comp62269_c8_seq1	0.002	276	65	21	-3	GVPLVTPTFIKAAHRQGRAV-------------HVWTVNEISEARELMDMGVDGIVTDRPDLMCE
sp|C0JAU5|A1L_LOXDE	comp30843_c1_seq1	0.01	276	45	17	-1	VFAWTVDSEISLHSMMAAGVDGVITNRPDTAVALLAEGNFSAPKR
sp|C0JAU5|A1L_LOXDE	comp41623_c0_seq1	1.8	276	56	19	2	SLPNLNHRSLLLKGVVYFEKELQEKGKSAHPAIFSKLGHLHLLTEDLPKALSAYQK
sp|C0JAU5|A1L_LOXDE	comp41623_c0_seq2	1.8	276	56	19	2	SLPNLNHRSLLLKGVVYFEKELQEKGKSAHPAIFSKLGHLHLLTEDLPKALSAYQK
sp|C0JAU5|A1L_LOXDE	comp70425_c0_seq1	2	276	123	36	1	WCTVEW----TCLQTLRFTSPTAD--ISSVLGDSYFKLQLDATARYLVLSDIGRRVLYVLLVH---QDRNEGRAHIS-SVTDFQLTQPLLSFVITKARLFKLKGTDQLVQENGNDADGNDNMD
sp|C0JAU5|A1L_LOXDE	comp99543_c0_seq1	3.9	276	107	28	-2	QPYDGGMAIDFYTVEIKRPGVDDAFWQVDNVTNVTASEL------TELLANET----YLVKVFTWNGIGRSMDGPSTAFSTLHATVPGSVQDLSVVLNNFTAEATWK
sp|C0JAU5|A1L_LOXDE	comp57022_c0_seq1	4.4	276	31	12	-1	SEAVSNEDSTSGGVSDVSHWNGQRFNATREA
sp|C0JAU5|A1L_LOXDE	comp158749_c0_seq1	5.2	276	53	14	-1	FFSASSSVAAFDASFFCIGKPKYKYYSYPGDCHKYVQCLSYLNPDIKTCDPST
sp|C0JAU5|A1L_LOXDE	comp60719_c3_seq1	7.1	276	57	16	-2	RGFSLTERSVAQFKDA-GF--RVNAWTVNRADRANQLFNWGVDGVISDVPDLLVGTV
sp|C0JAX3|A1MA1_LOXDE	comp30843_c1_seq1	0.002	273	45	17	-1	VFAWTVDSEISLHSMMAAGVDGVITNRPDTAVALLAEGNFSAPKR
sp|C0JAX3|A1MA1_LOXDE	comp62269_c8_seq1	0.067	273	31	15	-3	VHVWTVNEISEARELMDMGVDGIVTDRPDLM
sp|C0JAX3|A1MA1_LOXDE	comp60719_c3_seq1	4.3	273	54	17	-2	PRGFSLTERSVAQFKDA-GF--RVNAWTVNRADRANQLFNWGVDGVISDVPDLL
sp|C0JAX4|A1MA2_LOXDE	comp30843_c1_seq1	0.002	273	45	17	-1	VFAWTVDSEISLHSMMAAGVDGVITNRPDTAVALLAEGNFSAPKR
sp|C0JAX4|A1MA2_LOXDE	comp62269_c8_seq1	0.034	273	33	15	-3	VHVWTVNEISEARELMDMGVDGIVTDRPDLMCE
sp|C0JAX4|A1MA2_LOXDE	comp60719_c3_seq1	3.3	273	59	17	-2	PRGFSLTERSVAQFKDA-GF--RVNAWTVNRADRANQLFNWGVDGVISDVPDLLVGTVA
sp|C0JAX4|A1MA2_LOXDE	comp99543_c0_seq1	4.3	273	102	27	-2	YDGGMAIDFYTVEIKRPGVDDAFWQVDNVTNVTASELTEL---LANET----YLVKVFTWNGIGRSMDGPSTAFSTLHATVPGSVQDLSVVLNNFTAEATWK
sp|C0JAX5|A1MA3_LOXDE	comp30843_c1_seq1	0.011	273	45	16	-1	VFAWTVDSEISLHSMMAAGVDGVITNRPDTAVALLAEGNFSAPKR
sp|C0JAX5|A1MA3_LOXDE	comp62269_c8_seq1	0.13	273	33	14	-3	VHVWTVNEISEARELMDMGVDGIVTDRPDLMCE
sp|C0JAX5|A1MA3_LOXDE	comp60719_c3_seq1	3.8	273	59	17	-2	PRGFSLTERSVAQFKDA-GF--RVNAWTVNRADRANQLFNWGVDGVISDVPDLLVGTVA
sp|C0JAX5|A1MA3_LOXDE	comp99543_c0_seq1	4.3	273	102	27	-2	YDGGMAIDFYTVEIKRPGVDDAFWQVDNVTNVTASELTEL---LANET----YLVKVFTWNGIGRSMDGPSTAFSTLHATVPGSVQDLSVVLNNFTAEATWK
sp|C0JAX7|A1MA4_LOXDE	comp30843_c1_seq1	0.002	273	45	17	-1	VFAWTVDSEISLHSMMAAGVDGVITNRPDTAVALLAEGNFSAPKR
sp|C0JAX7|A1MA4_LOXDE	comp62269_c8_seq1	0.031	273	33	15	-3	VHVWTVNEISEARELMDMGVDGIVTDRPDLMCE
sp|C0JAX7|A1MA4_LOXDE	comp60719_c3_seq1	3.2	273	54	17	-2	PRGFSLTERSVAQFKDA-GF--RVNAWTVNRADRANQLFNWGVDGVISDVPDLL
sp|C0JAX7|A1MA4_LOXDE	comp41623_c0_seq1	5.4	273	56	17	2	SLPNLNHRSLLLKGVVYFEKELQEKGKSAHPAIFSKLGHLHLLTEDLPKALSAYQK
sp|C0JAX7|A1MA4_LOXDE	comp41623_c0_seq2	5.5	273	56	17	2	SLPNLNHRSLLLKGVVYFEKELQEKGKSAHPAIFSKLGHLHLLTEDLPKALSAYQK
sp|C0JAX7|A1MA4_LOXDE	comp99543_c0_seq1	7	273	100	27	-2	GGMAIDFYTVEIKRPGVDDAFWQVDNVTNVTASELTEL---LANET----YLVKVFTWNGIGRSMDGPSTAFSTLHATVPGSVQDLSVVLNNFTAEATWK
sp|C0JAX9|A1MA5_LOXDE	comp30843_c1_seq1	0.002	273	45	17	-1	VFAWTVDSEISLHSMMAAGVDGVITNRPDTAVALLAEGNFSAPKR
sp|C0JAX9|A1MA5_LOXDE	comp62269_c8_seq1	0.035	273	33	15	-3	VHVWTVNEISEARELMDMGVDGIVTDRPDLMCE
sp|C0JAX9|A1MA5_LOXDE	comp60719_c3_seq1	3.3	273	59	17	-2	PRGFSLTERSVAQFKDA-GF--RVNAWTVNRADRANQLFNWGVDGVISDVPDLLVGTVA
sp|C0JAX9|A1MA5_LOXDE	comp99543_c0_seq1	3.8	273	102	27	-2	YDGGMAIDFYTVEIKRPGVDDAFWQVDNVTNVTASELTEL---LANET----YLVKVFTWNGIGRSMDGPSTAFSTLHATVPGSVQDLSVVLNNFTAEATWK
sp|C0JAY0|A1MA6_LOXDE	comp30843_c1_seq1	0.024	273	45	16	-1	VFAWTVDSEISLHSMMAAGVDGVITNRPDTAVALLAEGNFSAPKR
sp|C0JAY0|A1MA6_LOXDE	comp62269_c8_seq1	0.048	273	33	15	-3	VHVWTVNEISEARELMDMGVDGIVTDRPDLMCE
sp|C0JAY0|A1MA6_LOXDE	comp60719_c3_seq1	5.4	273	54	17	-2	PRGFSLTERSVAQFKDA-GF--RVNAWTVNRADRANQLFNWGVDGVISDVPDLL
sp|C0JAX2|A1MB_LOXDE	comp30843_c1_seq1	0.002	273	45	18	-1	VFAWTVDSEISLHSMMAAGVDGVITNRPDTAVALLAEGNFSAPKR
sp|C0JAX2|A1MB_LOXDE	comp62269_c8_seq1	0.056	273	33	14	-3	VHVWTVNEISEARELMDMGVDGIVTDRPDLMCE
sp|C0JAX2|A1MB_LOXDE	comp91018_c0_seq1	2.2	273	59	21	-1	QIDVAFDS*ASPEKTSHSCPSICSCQSQ*S*TCHRASTRIRHRNGLLPESHP*TSKVQE
sp|C0JAX2|A1MB_LOXDE	comp60719_c3_seq1	2.5	273	59	18	-2	PRGFSLTERSVAQFKDA-GF--RVNAWTVNRADRANQLFNWGVDGVISDVPDLLVGTVA
sp|C0JAX2|A1MB_LOXDE	comp99543_c0_seq1	4.1	273	102	27	-2	YDGGMAIDFYTVEIKRPGVDDAFWQVDNVTNVTASELTEL---LANET----YLVKVFTWNGIGRSMDGPSTAFSTLHATVPGSVQDLSVVLNNFTAEATWK
sp|C0JAZ1|A1OA1_LOXVA	comp30843_c1_seq1	0.011	273	45	17	-1	VFAWTVDSEISLHSMMAAGVDGVITNRPDTAVALLAEGNFSAPKR
sp|C0JAZ1|A1OA1_LOXVA	comp62269_c8_seq1	0.11	273	33	15	-3	VHVWTVNEISEARELMDMGVDGIVTDRPDLMCE
sp|C0JAZ1|A1OA1_LOXVA	comp51133_c0_seq1	3.4	273	127	28	2	ELLKARAHQAVLDSVDKWILGNDKGALKAAFQAWGTFSKQTKSSERARQAVHASLRQALLGKEKAAVLNCFKNWLSLTKSEKAEREKEQNLTDLKSYWEAEA-GRLRDQFDKEMRGTMTEHEKLKAQ
sp|C0JAZ2|A1OA2_LOXVA	comp30843_c1_seq1	0.011	273	45	17	-1	VFAWTVDSEISLHSMMAAGVDGVITNRPDTAVALLAEGNFSAPKR
sp|C0JAZ2|A1OA2_LOXVA	comp62269_c8_seq1	0.1	273	33	15	-3	VHVWTVNEISEARELMDMGVDGIVTDRPDLMCE
sp|C0JAZ2|A1OA2_LOXVA	comp51133_c0_seq1	4.7	273	127	28	2	ELLKARAHQAVLDSVDKWILGNDKGALKAAFQAWGTFSKQTKSSERARQAVHASLRQALLGKEKAAVLNCFKNWLSLTKSEKAEREKEQNLTDLKSYWEAEA-GRLRDQFDKEMRGTMTEHEKLKAQ
sp|C0JAZ3|A1OA3_LOXVA	comp30843_c1_seq1	0.014	272	45	17	-1	VFAWTVDSEISLHSMMAAGVDGVITNRPDTAVALLAEGNFSAPKR
sp|C0JAZ3|A1OA3_LOXVA	comp62269_c8_seq1	0.1	272	33	15	-3	VHVWTVNEISEARELMDMGVDGIVTDRPDLMCE
sp|C0JAZ3|A1OA3_LOXVA	comp51133_c0_seq1	3.4	272	127	28	2	ELLKARAHQAVLDSVDKWILGNDKGALKAAFQAWGTFSKQTKSSERARQAVHASLRQALLGKEKAAVLNCFKNWLSLTKSEKAEREKEQNLTDLKSYWEAEA-GRLRDQFDKEMRGTMTEHEKLKAQ
sp|C0JB03|A1OA_LOXRU	comp30843_c1_seq1	0.007	273	45	17	-1	VFAWTVDSEISLHSMMAAGVDGVITNRPDTAVALLAEGNFSAPKR
sp|C0JB03|A1OA_LOXRU	comp62269_c8_seq1	0.021	273	33	15	-3	VHVWTVNEISEARELMDMGVDGIVTDRPDLMCE
sp|C0JB03|A1OA_LOXRU	comp41623_c0_seq1	1	273	56	19	2	SLPNLNHRSLLLKGVVYFEKELQEKGKSAHPAIFSKLGHLHLLTEDLPKALSAYQK
sp|C0JB03|A1OA_LOXRU	comp41623_c0_seq2	1	273	56	19	2	SLPNLNHRSLLLKGVVYFEKELQEKGKSAHPAIFSKLGHLHLLTEDLPKALSAYQK
sp|C0JB03|A1OA_LOXRU	comp99543_c0_seq1	3	273	89	25	-2	KRPGVDDAFWQVDNVTNVTASELTEL---LANE----TYLVKVFTWNGIGRSMDGPSTAFSTLHATVPGSVQDLSVVLNNFTAEATWKR
sp|C0JB03|A1OA_LOXRU	comp83262_c0_seq1	4.8	273	82	26	3	FTYENQIGDYERIYKLTGMHMITELATKFTAYQFFN-EKQKIAEVMRDSLNEYFSKHLYATVESLQITEDDLPDAFTTTILT
sp|C0JB03|A1OA_LOXRU	comp66255_c3_seq4	7.5	273	47	14	2	CLKFQSSNNFPRKFRQLSNPSDNTILSSLALHYWHLHHGSHLKSRIY
sp|C0JB03|A1OA_LOXRU	comp68601_c3_seq1	8.2	273	28	12	-3	DCKIDCCRGDNCNDFPLTTKRPTPPPDA
sp|C0JB03|A1OA_LOXRU	comp68601_c3_seq4	8.3	273	28	12	-3	DCKIDCCRGDNCNDFPLTTKRPTPPPDA
sp|C0JAZ4|A1OB1_LOXVA	comp30843_c1_seq1	0.006	272	45	17	-1	VFAWTVDSEISLHSMMAAGVDGVITNRPDTAVALLAEGNFSAPKR
sp|C0JAZ4|A1OB1_LOXVA	comp62269_c8_seq1	0.18	272	33	14	-3	VHVWTVNEISEARELMDMGVDGIVTDRPDLMCE
sp|C0JAZ5|A1OB2_LOXVA	comp30843_c1_seq1	0.007	272	45	17	-1	VFAWTVDSEISLHSMMAAGVDGVITNRPDTAVALLAEGNFSAPKR
sp|C0JAZ5|A1OB2_LOXVA	comp62269_c8_seq1	0.16	272	33	14	-3	VHVWTVNEISEARELMDMGVDGIVTDRPDLMCE
sp|C0JAZ5|A1OB2_LOXVA	comp67570_c0_seq1	7	272	81	26	-3	KYPQLFPMRKAEPG-----------WPNMNEGGEIETEQDLKDLIAEMKPEKAITGYEKLLKDGVSVSLQTRNELLDLVGY
sp|C0JAZ6|A1OB3_LOXVA	comp30843_c1_seq1	0.005	272	45	17	-1	VFAWTVDSEISLHSMMAAGVDGVITNRPDTAVALLAEGNFSAPKR
sp|C0JAZ6|A1OB3_LOXVA	comp62269_c8_seq1	0.17	272	33	14	-3	VHVWTVNEISEARELMDMGVDGIVTDRPDLMCE
sp|C0JAZ6|A1OB3_LOXVA	comp120642_c0_seq1	7.5	272	41	15	-3	WDYFGN---GDIDKKLETAHGHFHLWQLGSREHAALRSFSK
sp|C0JAZ7|A1OB4_LOXVA	comp30843_c1_seq1	0.007	272	45	17	-1	VFAWTVDSEISLHSMMAAGVDGVITNRPDTAVALLAEGNFSAPKR
sp|C0JAZ7|A1OB4_LOXVA	comp62269_c8_seq1	0.17	272	33	14	-3	VHVWTVNEISEARELMDMGVDGIVTDRPDLMCE
sp|C0JAZ8|A1OB5_LOXVA	comp30843_c1_seq1	0.005	272	45	17	-1	VFAWTVDSEISLHSMMAAGVDGVITNRPDTAVALLAEGNFSAPKR
sp|C0JAZ8|A1OB5_LOXVA	comp62269_c8_seq1	0.17	272	33	14	-3	VHVWTVNEISEARELMDMGVDGIVTDRPDLMCE
sp|C0JAZ8|A1OB5_LOXVA	comp83262_c0_seq1	9.2	272	109	33	3	FTYENQIGDYERIYKLTGM--HMITELATKFTAYQFFNEKQKIAEVMRDSLNEYFSKHLYATVESLQITEDDLPDAFTTTILTAATSKQNITRMSKTLEAKKVEFQTAT
sp|C0JB00|A1OB_LOXRU	comp30843_c1_seq1	0.056	273	40	15	-1	VFAWTVDSEISLHSMMAAGVDGVITNRPDTAVALLAEGNF
sp|C0JB00|A1OB_LOXRU	comp62269_c8_seq1	0.16	273	49	19	-3	RAVHVWTVNEISEARELMDMGVDGIVTDRP----DLMCEFARVHQPKEA
sp|C0JB00|A1OB_LOXRU	comp41623_c0_seq1	3.7	273	55	18	2	SLPNLNHRSLLLKGVVYFEKELQEKGKSAHPAIFSKLGHLHLLTEDLPKALSAYQ
sp|C0JB00|A1OB_LOXRU	comp41623_c0_seq2	3.7	273	55	18	2	SLPNLNHRSLLLKGVVYFEKELQEKGKSAHPAIFSKLGHLHLLTEDLPKALSAYQ
sp|C0JB00|A1OB_LOXRU	comp60915_c0_seq8	6.5	273	41	17	2	FDAQAQAR---------CGRSCLHWEDWARFSLKNLSKVKS
sp|C0JB01|A1OC_LOXRU	comp30843_c1_seq1	0.004	273	45	17	-1	VFAWTVDSEISLHSMMAAGVDGVITNRPDTAVALLAEGNFSAPKR
sp|C0JB01|A1OC_LOXRU	comp62269_c8_seq1	0.021	273	33	15	-3	VHVWTVNEISEARELMDMGVDGIVTDRPDLMCE
sp|C0JB01|A1OC_LOXRU	comp41623_c0_seq1	0.69	273	56	19	2	SLPNLNHRSLLLKGVVYFEKELQEKGKSAHPAIFSKLGHLHLLTEDLPKALSAYQK
sp|C0JB01|A1OC_LOXRU	comp41623_c0_seq2	0.69	273	56	19	2	SLPNLNHRSLLLKGVVYFEKELQEKGKSAHPAIFSKLGHLHLLTEDLPKALSAYQK
sp|C0JB01|A1OC_LOXRU	comp60915_c0_seq8	7.1	273	41	17	2	FDAQAQAR---------CGRSCLHWEDWARFSLKNLSKVKS
sp|C0JB02|A1OD_LOXRU	comp30843_c1_seq1	0.008	273	40	16	-1	VFAWTVDSEISLHSMMAAGVDGVITNRPDTAVALLAEGNF
sp|C0JB02|A1OD_LOXRU	comp62269_c8_seq1	0.019	273	33	15	-3	VHVWTVNEISEARELMDMGVDGIVTDRPDLMCE
sp|C0JB02|A1OD_LOXRU	comp41623_c0_seq1	0.69	273	56	19	2	SLPNLNHRSLLLKGVVYFEKELQEKGKSAHPAIFSKLGHLHLLTEDLPKALSAYQK
sp|C0JB02|A1OD_LOXRU	comp41623_c0_seq2	0.69	273	56	19	2	SLPNLNHRSLLLKGVVYFEKELQEKGKSAHPAIFSKLGHLHLLTEDLPKALSAYQK
sp|C0JB02|A1OD_LOXRU	comp63797_c0_seq1	7.1	273	74	27	3	VAGMRSECKNWCNIRNAG-VGHVASTATDIPDVVDAYFWLKTPG---ESDGCTETLPDGATCPRFDADCASQDS
sp|C0JAZ9|A1O_LOXAM	comp30843_c1_seq1	0.003	273	45	17	-1	VFAWTVDSEISLHSMMAAGVDGVITNRPDTAVALLAEGNFSAPKR
sp|C0JAZ9|A1O_LOXAM	comp62269_c8_seq1	0.081	273	33	14	-3	VHVWTVNEISEARELMDMGVDGIVTDRPDLMCE
sp|C0JAZ9|A1O_LOXAM	comp41623_c0_seq1	0.7	273	56	20	2	SLPNLNHRSLLLKGVVYFEKELQEKGKSAHPAIFSKLGHLHLLTEDLPKALSAYQK
sp|C0JAZ9|A1O_LOXAM	comp41623_c0_seq2	0.7	273	56	20	2	SLPNLNHRSLLLKGVVYFEKELQEKGKSAHPAIFSKLGHLHLLTEDLPKALSAYQK
sp|C0JAZ9|A1O_LOXAM	comp99543_c0_seq1	3.9	273	88	25	-2	KRPGVDDAFWQVDNVTNVTASELTEL---LANET----YLVKVFTWNGIGRSMDGPSTAFSTLHATVPGSVQDLSVVLNNFTAEATWK
sp|C0JAZ9|A1O_LOXAM	comp125699_c0_seq1	4	273	29	13	-2	CLP*TLLRVVIPSFHRNS*KILTLKVYFW
sp|C0JB04|A1P_LOXRU	comp30843_c1_seq1	0.001	273	45	17	-1	VFAWTVDSEISLHSMMAAGVDGVITNRPDTAVALLAEGNFSAPKR
sp|C0JB04|A1P_LOXRU	comp60719_c3_seq1	0.75	273	53	19	-2	RGFSLTERSVAQFKDA-GF--RVNAWTVNRADRANQLFNWGVDGVISDVPDLL
sp|C0JB04|A1P_LOXRU	comp62269_c8_seq1	0.93	273	31	13	-3	VHVWTVNEISEARELMDMGVDGIVTDRPDLM
sp|C0JB04|A1P_LOXRU	comp28183_c0_seq2	7.3	273	62	19	-2	PCCCTSCSKSRTKLGSFNKALKCSWVPGSTLCNAFSALAVVRLEMATGFASTNGSQPSSCKV
sp|C0JB04|A1P_LOXRU	comp28183_c0_seq1	7.7	273	62	19	-2	PCCCTSCSKSRTKLGSFNKALKCSWVPGSTLCNAFSALAVVRLEMATGFASTNGSQPSSCKV
sp|Q7Z1N0|A1X1_LOXAR	comp30843_c1_seq1	0.0003	161	45	18	-1	VFAWTVDSEISLHSMMAAGVDGVITNRPDTAVALLAEGNFSAPKR
sp|Q7Z1N0|A1X1_LOXAR	comp62269_c8_seq1	0.001	161	65	20	-3	GVPLVTPTFIKAAHRQGRAV-------------HVWTVNEISEARELMDMGVDGIVTDRPDLMCE
sp|Q7Z1N0|A1X1_LOXAR	comp99543_c0_seq1	0.82	161	107	29	-2	QPYDGGMAIDFYTVEIKRPGVDDAFWQVDNVTNVTASELTEL------LANET----YLVKVFTWNGIGRSMDGPSTAFSTLHATVPGSVQDLSVVLNNFTAEATWK
sp|Q7Z1N0|A1X1_LOXAR	comp41623_c0_seq1	1.2	161	56	18	2	SLPNLNHRSLLLKGVVYFEKELQEKGKSAHPAIFSKLGHLHLLTEDLPKALSAYQK
sp|Q7Z1N0|A1X1_LOXAR	comp41623_c0_seq2	1.2	161	56	18	2	SLPNLNHRSLLLKGVVYFEKELQEKGKSAHPAIFSKLGHLHLLTEDLPKALSAYQK
sp|Q7Z1N0|A1X1_LOXAR	comp60719_c3_seq1	2.9	161	58	16	-2	RGFSLTERSVAQFKDA-GF--RVNAWTVNRADRANQLFNWGVDGVISDVPDLLVGTVA
sp|Q7Z1N0|A1X1_LOXAR	comp57022_c0_seq1	3.8	161	31	12	-1	SEAVSNEDSTSGGVSDVSHWNGQRFNATREA
sp|P69502|A1XA_LOXGA	comp45611_c0_seq1	0.75	71	43	10	2	FLESRGKLVEFLTKFRRDFDLEVEFDQGSKYFLKYKIRIGHRW
sp|C0JB07|A21_LOXAP	comp30843_c1_seq1	0.03	273	37	15	-1	VFAWTVDSEISLHSMMAAGVDGVITNRPDTAVALLAE
sp|C0JB07|A21_LOXAP	comp62269_c8_seq1	0.043	273	33	13	-3	VHVWTVNEISEARELMDMGVDGIVTDRPDLMCE
sp|C0JB07|A21_LOXAP	comp34135_c0_seq1	1.4	273	32	12	1	CDCLRTCLGHWDWCGGYTIASAGYTIPGAPRH
sp|C0JB08|A21_LOXAR	comp30843_c1_seq1	0.001	273	51	20	-1	VFAWTVDSEISLHSMMAAGVDGVITNRPDTAVALLAEGNFSAPKRRRCCRT
sp|C0JB08|A21_LOXAR	comp62269_c8_seq1	0.003	273	33	15	-3	VHVWTVNEISEARELMDMGVDGIVTDRPDLMCE
sp|C0JB08|A21_LOXAR	comp60719_c3_seq1	1.4	273	53	15	-2	RGFSLTERSVAQFKDAGF--RVNAWTVNRADRANQLFNWGVDGVISDVPDLLV
sp|C0JB08|A21_LOXAR	comp34135_c0_seq1	1.8	273	32	12	1	CDCLRTCLGHWDWCGGYTIASAGYTIPGAPRH
sp|C0JB08|A21_LOXAR	comp72069_c0_seq1	1.9	273	134	38	3	QFETEDDSEISKIYSYIDDECENESTCLFLNRFRDSKDTYQQLNWQRVHTLPGTKKPPISIAQELKDLTDFSWYWGPMSSNEADQQL------------EGQPDGSFLVRDSANSRHL-LSVSFR----SKGSS
sp|Q1W695|A21_LOXIN	comp62269_c8_seq1	0.043	305	28	13	-3	VHVWTVNEISEARELMDMGVDGIVTDRP
sp|Q1W695|A21_LOXIN	comp30843_c1_seq1	0.048	305	66	22	-1	RHAALTPDAVKELQK--IQGCVFAWTVDSEISLHSMMAAGVDGVITNRPDTAVALLAEGNFSAPKR
sp|Q1W695|A21_LOXIN	comp41623_c0_seq1	0.74	305	56	20	2	SLPNLNHRSLLLKGVVYFEKELQEKGKSAHPAIFSKLGHLHLLTEDLPKALSAYQK
sp|Q1W695|A21_LOXIN	comp41623_c0_seq2	0.74	305	56	20	2	SLPNLNHRSLLLKGVVYFEKELQEKGKSAHPAIFSKLGHLHLLTEDLPKALSAYQK
sp|Q1W695|A21_LOXIN	comp99543_c0_seq1	2	305	86	25	-2	RPGVDDAFWQVDNVTNVTA---SELTELLANET---YLVKVFTWNGIGRSMDGPSTAFSTLHATVPGSVQDLSVVLNNFTAEATWK
sp|Q1W695|A21_LOXIN	comp158749_c0_seq1	7.9	305	31	13	-1	FDASFFCIGKPKYKYYSYPGDCHKYVQCLSY
sp|C0JB05|A21_LOXSP	comp41623_c0_seq1	0.009	272	56	22	2	SLPNLNHRSLLLKGVVYFEKELQEKGKSAHPAIFSKLGHLHLLTEDLPKALSAYQK
sp|C0JB05|A21_LOXSP	comp41623_c0_seq2	0.009	272	56	22	2	SLPNLNHRSLLLKGVVYFEKELQEKGKSAHPAIFSKLGHLHLLTEDLPKALSAYQK
sp|C0JB05|A21_LOXSP	comp62269_c8_seq1	0.32	272	42	14	-3	VHVWTVNEISEARELMDMGVDGIVTDRPDLMCEFARVHQPKE
sp|C0JB05|A21_LOXSP	comp30843_c1_seq1	0.8	272	58	19	-1	AVKELQK--IQGCVFAWTVDSEISLHSMMAAGVDGVITNRPDTAVALLAEGNFSAPKR
sp|C0JB05|A21_LOXSP	comp1061_c1_seq1	1.2	272	50	16	2	GGCWLSDSLTSSVGLQCRSRVLRKSLQSPRRRGGGGISNRVKAWAAARRS
sp|C0JB06|A21_LOXVA	comp30843_c1_seq1	0.0002	276	55	22	-1	VKELQKIQGCVFAWTVDSEISLHSMMAAGVDGVITNRPDTAVALLAEGNFSAPKR
sp|C0JB06|A21_LOXVA	comp62269_c8_seq1	0.11	276	31	13	-3	VHVWTVNEISEARELMDMGVDGIVTDRPDLM
sp|C0JB06|A21_LOXVA	comp34135_c0_seq1	1.3	276	32	14	1	CDCLRTCLGHWDWCGGYTIASAGYTIPGAPRH
sp|C0JB06|A21_LOXVA	comp60719_c3_seq1	1.3	276	57	19	-2	RGFSLTERSVAQFKDAGFRVN---AWTVNRADRANQLFNWGVDGVISDVPDLLVGTV
sp|C0JB06|A21_LOXVA	comp153340_c0_seq1	1.9	276	24	12	-1	KVLTHLRLPSVPDYVWKVDKITEV
sp|C0JB06|A21_LOXVA	comp158749_c0_seq1	3.9	276	62	19	-1	FFSASSSVAAFDASFFCIGKPKYKYYSYPGDCHKYVQCL------SYLNPDIKTCDPSTPNF
sp|C0JB06|A21_LOXVA	comp37768_c0_seq1	9.8	276	53	13	-3	YGFPLSLQPVVWGAASGALTGLLTNPPDLILSVLLTNQDEGHKERKEHKDHQD
sp|B2KKW0|A22_LOXIN	comp112250_c0_seq1	0.71	310	49	16	-3	QVLQFFLQDVVEALHQKLLEVVTSPFSSFDDVTAAHEEF-LSGVQTHLF
sp|B2KKW0|A22_LOXIN	comp30843_c1_seq1	1.5	310	49	16	-1	AVKELQKIQGC---VFAWTVDSEISLHSMMAAGVDGVITNRPDTAVALL
sp|B2KKW0|A22_LOXIN	comp123189_c0_seq1	5.2	310	40	17	2	YWNMQNNISRAYF*LHKKLIKRTSIF*DTTGFLKMLKEQS
sp|B2KKW0|A22_LOXIN	comp60404_c0_seq3	8.1	310	133	36	2	TIEGIPEDCAHSFLNGDY-----EKVDDVELHGFPIWQMISDSDVKHYLYKCGEDLVLNVGQGFDGGLPSSAQQFDARDGFALGLPPP--KDQDEGWQADVYLELGGSRIKAGRIFRGSKETHQEQQDANMVE
sp|Q8I914|A311_LOXLA	comp30843_c1_seq1	0.083	311	60	16	-1	DAVKELQKIQGCV---FAWTVDSEISLHSMMAAGVDGVITNRPDTAVALLAEGNFSAPKR
sp|Q8I914|A311_LOXLA	comp62269_c8_seq1	0.17	311	31	11	-3	VHVWTVNEISEARELMDMGVDGIVTDRPDLM
sp|Q8I914|A311_LOXLA	comp66265_c0_seq6	3.4	311	78	19	2	NEGEELRILGQNDLGKYENAMPLKEVVCTEASKEFLKRLSVIWTSNI--SIPRKIRATNTFALSLLQYHMWIGDWLIN
sp|Q8I914|A311_LOXLA	comp66265_c0_seq18	3.5	311	78	19	2	NEGEELRILGQNDLGKYENAMPLKEVVCTEASKEFLKRLSVIWTSNI--SIPRKIRATNTFALSLLQYHMWIGDWLIN
sp|Q8I914|A311_LOXLA	comp66265_c0_seq15	3.6	311	78	19	2	NEGEELRILGQNDLGKYENAMPLKEVVCTEASKEFLKRLSVIWTSNI--SIPRKIRATNTFALSLLQYHMWIGDWLIN
sp|Q8I914|A311_LOXLA	comp66265_c0_seq2	3.9	311	78	19	2	NEGEELRILGQNDLGKYENAMPLKEVVCTEASKEFLKRLSVIWTSNI--SIPRKIRATNTFALSLLQYHMWIGDWLIN
sp|C0JB10|A311_LOXS4	comp30843_c1_seq1	0.004	276	60	18	-1	DAVKELQKIQGCV---FAWTVDSEISLHSMMAAGVDGVITNRPDTAVALLAEGNFSAPKR
sp|C0JB10|A311_LOXS4	comp62269_c8_seq1	0.045	276	31	13	-3	VHVWTVNEISEARELMDMGVDGIVTDRPDLM
sp|C0JB10|A311_LOXS4	comp60719_c3_seq1	2.3	276	36	10	-2	RVNAWTVNRADRANQLFNWGVDGVISDVPDLLVGTV
sp|Q1KY80|A312_LOXLA	comp30843_c1_seq1	0.046	285	60	16	-1	DAVKELQKIQGCV---FAWTVDSEISLHSMMAAGVDGVITNRPDTAVALLAEGNFSAPKR
sp|Q1KY80|A312_LOXLA	comp62269_c8_seq1	0.13	285	31	11	-3	VHVWTVNEISEARELMDMGVDGIVTDRPDLM
sp|Q1KY80|A312_LOXLA	comp90606_c0_seq1	0.66	285	54	19	-2	FACPGCPSIPLLGLTINGYLLSQCHWQAWLRLALTSLIILGAYAWRVRDAMKTR
sp|Q1KY80|A312_LOXLA	comp66265_c0_seq15	2.6	285	78	19	2	NEGEELRILGQNDLGKYENAMPLKEVVCTEASKEFLKRLSVIWTSNI--SIPRKIRATNTFALSLLQYHMWIGDWLIN
sp|Q1KY80|A312_LOXLA	comp66265_c0_seq6	2.8	285	78	19	2	NEGEELRILGQNDLGKYENAMPLKEVVCTEASKEFLKRLSVIWTSNI--SIPRKIRATNTFALSLLQYHMWIGDWLIN
sp|Q1KY80|A312_LOXLA	comp66265_c0_seq18	2.8	285	78	19	2	NEGEELRILGQNDLGKYENAMPLKEVVCTEASKEFLKRLSVIWTSNI--SIPRKIRATNTFALSLLQYHMWIGDWLIN
sp|Q1KY80|A312_LOXLA	comp66265_c0_seq2	3.1	285	78	19	2	NEGEELRILGQNDLGKYENAMPLKEVVCTEASKEFLKRLSVIWTSNI--SIPRKIRATNTFALSLLQYHMWIGDWLIN
sp|C0JB11|A312_LOXS4	comp30843_c1_seq1	0.003	278	60	18	-1	DAVKELQKIQGCV---FAWTVDSEISLHSMMAAGVDGVITNRPDTAVALLAEGNFSAPKR
sp|C0JB11|A312_LOXS4	comp62269_c8_seq1	0.5	278	31	11	-3	VHVWTVNEISEARELMDMGVDGIVTDRPDLM
sp|C0JB09|A31_LOXAR	comp30843_c1_seq1	0.0004	275	45	19	-1	VFAWTVDSEISLHSMMAAGVDGVITNRPDTAVALLAEGNFSAPKR
sp|C0JB09|A31_LOXAR	comp62269_c8_seq1	0.55	275	31	11	-3	VHVWTVNEISEARELMDMGVDGIVTDRPDLM
sp|C0JB09|A31_LOXAR	comp49616_c0_seq2	6.5	275	35	10	1	GYGYTSRHMLQDTQKGLGNTGIRMGLWTSTGLANA
sp|C0JB09|A31_LOXAR	comp49616_c0_seq2	6.5	275	18	9	2	PLVSQMPAGRLAMPNRES
sp|C0JB09|A31_LOXAR	comp49616_c0_seq4	6.5	275	35	10	1	GYGYTSRHMLQDTQKGLGNTGIRMGLWTSTGLANA
sp|C0JB09|A31_LOXAR	comp49616_c0_seq4	6.5	275	18	9	2	PLVSQMPAGRLAMPNRES
sp|C0JB09|A31_LOXAR	comp49616_c0_seq3	6.8	275	35	10	2	GYGYTSRHMLQDTQKGLGNTGIRMGLWTSTGLANA
sp|C0JB09|A31_LOXAR	comp49616_c0_seq3	6.8	275	18	9	3	PLVSQMPAGRLAMPNRES
sp|C0JB09|A31_LOXAR	comp49616_c0_seq1	6.9	275	35	10	2	GYGYTSRHMLQDTQKGLGNTGIRMGLWTSTGLANA
sp|C0JB09|A31_LOXAR	comp49616_c0_seq1	6.9	275	18	9	3	PLVSQMPAGRLAMPNRES
sp|Q1KY79|A32_LOXLA	comp30843_c1_seq1	0.27	285	45	14	-1	VFAWTVDSEISLHSMMAAGVDGVITNRPDTAVALLAEGNFSAPKR
sp|Q1KY79|A32_LOXLA	comp137591_c0_seq1	0.5	285	46	13	3	FSKICPLVEHAQVSDLRRTVDFENGFFQNVFAQAQDQYLSTRSGFD
sp|Q1KY79|A32_LOXLA	comp62269_c8_seq1	0.52	285	33	13	-3	VHVWTVNEISEARELMDMGVDGIVTDRPDLMCE
sp|Q1KY79|A32_LOXLA	comp152810_c0_seq1	0.56	285	26	13	-3	SIPG*DSVHETFQEGGGSGCAWFSDA
sp|Q8I913|A331_LOXLA	comp137591_c0_seq1	0.33	311	41	14	3	PLVEHAQVSDLRRTVDFENGFFQNVFAQAQDQYLSTRSGFD
sp|Q8I913|A331_LOXLA	comp30843_c1_seq1	0.4	311	45	14	-1	VFAWTVDSEISLHSMMAAGVDGVITNRPDTAVALLAEGNFSAPKR
sp|Q8I913|A331_LOXLA	comp62269_c8_seq1	0.89	311	28	13	-3	VHVWTVNEISEARELMDMGVDGIVTDRP
sp|C0JB12|A332_LOXLA	comp137591_c0_seq1	0.086	278	46	14	3	FSKICPLVEHAQVSDLRRTVDFENGFFQNVFAQAQDQYLSTRSGFD
sp|C0JB12|A332_LOXLA	comp30843_c1_seq1	0.38	278	45	14	-1	VFAWTVDSEISLHSMMAAGVDGVITNRPDTAVALLAEGNFSAPKR
sp|C0JB12|A332_LOXLA	comp62269_c8_seq1	1.1	278	28	13	-3	VHVWTVNEISEARELMDMGVDGIVTDRP
sp|C0JB13|A333_LOXLA	comp137591_c0_seq1	0.25	278	46	14	3	FSKICPLVEHAQVSDLRRTVDFENGFFQNVFAQAQDQYLSTRSGFD
sp|C0JB13|A333_LOXLA	comp68439_c1_seq1	0.68	278	48	16	-3	AIPVQDFSSEPEQFR*RICT---LFSVFLKSSLDFTSPGNAEI*EQLL
sp|C0JB13|A333_LOXLA	comp30843_c1_seq1	0.91	278	45	14	-1	VFAWTVDSEISLHSMMAAGVDGVITNRPDTAVALLAEGNFSAPKR
sp|C0JB13|A333_LOXLA	comp62269_c8_seq1	1.4	278	33	13	-3	VHVWTVNEISEARELMDMGVDGIVTDRPDLMCE
sp|P0C2L1|A3X1_LOXLA	comp66734_c2_seq2	5.4	30	15	7	-1	PIWKLGHFITGIKKV
sp|P0C2L1|A3X1_LOXLA	comp66734_c2_seq5	5.6	30	15	7	-1	PIWKLGHFITGIKKV
sp|P0C2L1|A3X1_LOXLA	comp4611_c0_seq1	9.7	30	18	8	3	LWRLGHLLPIVNQLPTVL
sp|C0JB18|A411_LOXAM	comp30843_c1_seq1	0.12	275	60	19	-1	DAVKELQKIQGCV---FAWTVDSEISLHSMMAAGVDGVITNRPDTAVALLAEGNFSAPKR
sp|C0JB18|A411_LOXAM	comp62269_c8_seq1	8.6	275	31	10	-3	VHVWTVNEISEARELMDMGVDGIVTDRPDLM
sp|C0JB14|A411_LOXHI	comp30843_c1_seq1	0.0006	278	45	20	-1	VFAWTVDSEISLHSMMAAGVDGVITNRPDTAVALLAEGNFSAPKR
sp|C0JB14|A411_LOXHI	comp62269_c8_seq1	0.18	278	31	13	-3	VHVWTVNEISEARELMDMGVDGIVTDRPDLM
sp|C0JB14|A411_LOXHI	comp32806_c0_seq1	2.9	278	52	18	-3	CRLLCHSGFRGLSVLSGLREEITPLVAGKRRSLWLLVHEAGEGGLAERTAKE
sp|C0JB14|A411_LOXHI	comp32806_c0_seq2	2.9	278	52	18	-3	CRLLCHSGFRGLSVLSGLREEITPLVAGKRRSLWLLVHEAGEGGLAERTAKE
sp|C0JB14|A411_LOXHI	comp38758_c0_seq1	3.5	278	117	29	-3	NCHSFITEWEKGYDTLVGERGIQLSGGQKQRVAIARAILANPTILLLDEATSALDAESEGMVQEALEQLMK--QREGRTFLVIAHRLSTVKDADLIVVLSA-GECVETGTHEELLAK
sp|C0JB14|A411_LOXHI	comp57022_c0_seq1	6.1	278	31	12	-1	SEAVSNEDSTSGGVSDVSHWNGQRFNATREA
sp|C0JB14|A411_LOXHI	comp63619_c0_seq1	8.8	278	52	18	1	DCGSTLKRGADGIKKALGSKDSPGLPCNHIHETLLAIANVVEDSM-GGSSGV
sp|C0JB19|A412_LOXAM	comp30843_c1_seq1	0.033	275	60	19	-1	DAVKELQKIQGCV---FAWTVDSEISLHSMMAAGVDGVITNRPDTAVALLAEGNFSAPKR
sp|C0JB23|A411_LOXLA	comp30843_c1_seq1	0.19	276	40	15	-1	VFAWTVDSEISLHSMMAAGVDGVITNRPDTAVALLAEGNF
sp|C0JB23|A411_LOXLA	comp34371_c0_seq1	0.59	276	73	25	3	GIAALNDFAAEAGAA-CTPRGLGRPEVRVSNKSQVSP-GLSHEIFVWHGRSTELKLRAVAQCKAFELDGALSK
sp|C0JB23|A411_LOXLA	comp62269_c8_seq1	1.4	276	31	12	-3	VHVWTVNEISEARELMDMGVDGIVTDRPDLM
sp|C0JB23|A411_LOXLA	comp158749_c0_seq1	3.1	276	60	15	-1	FFSASSSVAAFDASFFCIGKPKYKYYSYPGDCHKYV----QCLSYLNPDIKTCDPSTPNF
sp|C0JB15|A412_LOXHI	comp30843_c1_seq1	0.0006	278	45	20	-1	VFAWTVDSEISLHSMMAAGVDGVITNRPDTAVALLAEGNFSAPKR
sp|C0JB15|A412_LOXHI	comp62269_c8_seq1	0.18	278	31	13	-3	VHVWTVNEISEARELMDMGVDGIVTDRPDLM
sp|C0JB15|A412_LOXHI	comp57022_c0_seq1	5.7	278	31	12	-1	SEAVSNEDSTSGGVSDVSHWNGQRFNATREA
sp|C0JB15|A412_LOXHI	comp63619_c0_seq1	8.9	278	52	18	1	DCGSTLKRGADGIKKALGSKDSPGLPCNHIHETLLAIANVVEDSM-GGSSGV
sp|C0JB24|A412_LOXLA	comp34371_c0_seq1	0.08	276	72	24	3	GIAALNDFAAEAGAA-CTPRGLGRPEVRVSNKSQVSPGLSHEIFVWHGRSTELKLRAVAQCKAFELDGALSK
sp|C0JB24|A412_LOXLA	comp30843_c1_seq1	0.1	276	40	15	-1	VFAWTVDSEISLHSMMAAGVDGVITNRPDTAVALLAEGNF
sp|C0JB24|A412_LOXLA	comp68982_c0_seq34	1.2	276	74	26	-3	CHNEMNNAEPRKILQLSTTEINISFKKQQTL---QLRVTSIQ-NRMLDE*KQFVTSF---AWYSINNYNRIYII
sp|C0JB24|A412_LOXLA	comp62269_c8_seq1	2.3	276	31	12	-3	VHVWTVNEISEARELMDMGVDGIVTDRPDLM
sp|C0JB24|A412_LOXLA	comp158749_c0_seq1	3.1	276	60	15	-1	FFSASSSVAAFDASFFCIGKPKYKYYSYPGDCHKYV----QCLSYLNPDIKTCDPSTPNF
sp|C0JB24|A412_LOXLA	comp1689_c0_seq1	5.5	276	51	17	2	LGWEDVINKDLKEMGTSWEGVKREALNRL*WKRSVRSCV--GLRRLGAAVS
sp|C0JB20|A413_LOXAM	comp30843_c1_seq1	0.033	275	60	19	-1	DAVKELQKIQGCV---FAWTVDSEISLHSMMAAGVDGVITNRPDTAVALLAEGNFSAPKR
sp|C0JB20|A413_LOXAM	comp89856_c0_seq1	0.51	275	50	15	2	ARSRTPDVLFESQSLEIIGTAA*FEFSHHGLPVG--RTCSDWLHINSYIE
sp|C0JB20|A413_LOXAM	comp129201_c0_seq1	5.8	275	16	7	2	CGVSRWCRSWQHLDDL
sp|C0JB16|A413_LOXHI	comp30843_c1_seq1	0.0006	278	45	20	-1	VFAWTVDSEISLHSMMAAGVDGVITNRPDTAVALLAEGNFSAPKR
sp|C0JB16|A413_LOXHI	comp62269_c8_seq1	0.17	278	31	13	-3	VHVWTVNEISEARELMDMGVDGIVTDRPDLM
sp|C0JB16|A413_LOXHI	comp57022_c0_seq1	5.8	278	31	12	-1	SEAVSNEDSTSGGVSDVSHWNGQRFNATREA
sp|C0JB16|A413_LOXHI	comp4515_c0_seq1	8.3	278	64	19	-1	VKSALTSDPPQMWQSAVAGGITGCCSTLLNNPIDVIKSRIEAQDGK----TKEYTGTIQAFRAI
sp|C0JB16|A413_LOXHI	comp63619_c0_seq1	10	278	52	18	1	DCGSTLKRGADGIKKALGSKDSPGLPCNHIHETLLAIANVVEDSM-GGSSGV
sp|C0JB22|A41_LOXAR	comp30843_c1_seq1	0.002	274	37	16	-1	VFAWTVDSEISLHSMMAAGVDGVITNRPDTAVALLAE
sp|C0JB22|A41_LOXAR	comp62269_c8_seq1	0.14	274	31	13	-3	VHVWTVNEISEARELMDMGVDGIVTDRPDLM
sp|C0JB21|A41_LOXRU	comp30843_c1_seq1	0.002	275	45	17	-1	VFAWTVDSEISLHSMMAAGVDGVITNRPDTAVALLAEGNFSAPKR
sp|C0JB26|A422_LOXLA	comp30843_c1_seq1	0.18	276	40	15	-1	VFAWTVDSEISLHSMMAAGVDGVITNRPDTAVALLAEGNF
sp|C0JB26|A422_LOXLA	comp62569_c3_seq1	0.3	276	78	24	3	QARRRATLRVFGCPPGGY--------GAGVEELIETKAWQDKADLGRAYIAASSHAYGEGVFGQVETERF-TASLKRM
sp|C0JB26|A422_LOXLA	comp62269_c8_seq1	4.6	276	31	11	-3	VHVWTVNEISEARELMDMGVDGIVTDRPDLM
sp|C0JB26|A422_LOXLA	comp158749_c0_seq1	4.9	276	35	11	-1	FFSASSSVAAFDASFFCIGKPKYKYYSYPGDCHKY
sp|C0JB25|A421_LOXLA	comp62569_c3_seq1	0.37	276	78	24	3	QARRRATLRVFGCPPGGY--------GAGVEELIETKAWQDKADLGRAYIAASSHAYGEGVFGQVETERF-TASLKRM
sp|C0JB25|A421_LOXLA	comp158749_c0_seq1	4.3	276	35	11	-1	FFSASSSVAAFDASFFCIGKPKYKYYSYPGDCHKY
sp|C0JB25|A421_LOXLA	comp30843_c1_seq1	6	276	40	14	-1	VFAWTVDSEISLHSMMAAGVDGVITNRPDTAVALLAEGNF
sp|C0JB27|A423_LOXLA	comp30843_c1_seq1	0.096	276	40	15	-1	VFAWTVDSEISLHSMMAAGVDGVITNRPDTAVALLAEGNF
sp|C0JB27|A423_LOXLA	comp62569_c3_seq1	0.32	276	78	24	3	QARRRATLRVFGCPPGGY--------GAGVEELIETKAWQDKADLGRAYIAASSHAYGEGVFGQVETERF-TASLKRM
sp|C0JB27|A423_LOXLA	comp62269_c8_seq1	0.75	276	42	13	-3	VHVWTVNEISEARELMDMGVDGIVTDRPDLMCEFARVHQPKE
sp|C0JB27|A423_LOXLA	comp158749_c0_seq1	4.5	276	35	11	-1	FFSASSSVAAFDASFFCIGKPKYKYYSYPGDCHKY
sp|C0JB28|A424_LOXLA	comp30843_c1_seq1	0.12	276	45	16	-1	VFAWTVDSEISLHSMMAAGVDGVITNRPDTAVALLAEGNFSAPKR
sp|C0JB28|A424_LOXLA	comp62569_c3_seq1	0.28	276	78	24	3	QARRRATLRVFGCPPGGY--------GAGVEELIETKAWQDKADLGRAYIAASSHAYGEGVFGQVETERF-TASLKRM
sp|C0JB28|A424_LOXLA	comp62269_c8_seq1	0.88	276	31	12	-3	VHVWTVNEISEARELMDMGVDGIVTDRPDLM
sp|C0JB28|A424_LOXLA	comp158749_c0_seq1	4.5	276	35	11	-1	FFSASSSVAAFDASFFCIGKPKYKYYSYPGDCHKY
sp|C0JB17|A42_LOXHI	comp30843_c1_seq1	5e-05	275	60	22	-1	DAVKELQKIQGC---VFAWTVDSEISLHSMMAAGVDGVITNRPDTAVALLAEGNFSAPKR
sp|C0JB17|A42_LOXHI	comp62269_c8_seq1	1.8	275	31	12	-3	VHVWTVNEISEARELMDMGVDGIVTDRPDLM
sp|C0JB29|A43_LOXLA	comp30843_c1_seq1	0.0003	276	60	22	-1	DAVKELQKIQGC---VFAWTVDSEISLHSMMAAGVDGVITNRPDTAVALLAEGNFSAPKR
sp|C0JB29|A43_LOXLA	comp62269_c8_seq1	0.039	276	33	14	-3	VHVWTVNEISEARELMDMGVDGIVTDRPDLMCE
sp|A4USB4|A51_LOXIN	comp30843_c1_seq1	0.0009	307	45	18	-1	VFAWTVDSEISLHSMMAAGVDGVITNRPDTAVALLAEGNFSAPKR
sp|A4USB4|A51_LOXIN	comp62269_c8_seq1	0.97	307	41	12	-3	VHVWTVNEISEARELMDMGVDGIVTDRPDLMCEFARVHQPK
sp|A4USB4|A51_LOXIN	comp158749_c0_seq1	5	307	53	13	-1	FFSASSSVAAFDASFFCIGKPKYKYYSYPGDCHKYVQCLSYLNPDIKTCDPST
sp|A4USB4|A51_LOXIN	comp70948_c0_seq28	5.1	307	67	18	-1	HQNLSPPNWSVEQ*LNTLPSIHEGSDLAGGL*SSSQDREFSQ*LSKRNVMYKIQFCCHRWCRYCDYV
sp|A4USB4|A51_LOXIN	comp70948_c0_seq31	6.2	307	67	18	-3	HQNLSPPNWSVEQ*LNTLPSIHEGSDLAGGL*SSSQDREFSQ*LSKRNVMYKIQFCCHRWCRYCDYV
sp|A4USB4|A51_LOXIN	comp70948_c0_seq37	9.1	307	67	18	-1	HQNLSPPNWSVEQ*LNTLPSIHEGSDLAGGL*SSSQDREFSQ*LSKRNVMYKIQFCCHRWCRYCDYV
sp|A4USB4|A51_LOXIN	comp70948_c0_seq30	9.1	307	67	18	-1	HQNLSPPNWSVEQ*LNTLPSIHEGSDLAGGL*SSSQDREFSQ*LSKRNVMYKIQFCCHRWCRYCDYV
sp|A4USB4|A51_LOXIN	comp70948_c0_seq23	9.1	307	67	18	-1	HQNLSPPNWSVEQ*LNTLPSIHEGSDLAGGL*SSSQDREFSQ*LSKRNVMYKIQFCCHRWCRYCDYV
sp|A4USB4|A51_LOXIN	comp70948_c0_seq34	9.1	307	67	18	-1	HQNLSPPNWSVEQ*LNTLPSIHEGSDLAGGL*SSSQDREFSQ*LSKRNVMYKIQFCCHRWCRYCDYV
sp|A4USB4|A51_LOXIN	comp70948_c0_seq12	9.1	307	67	18	-1	HQNLSPPNWSVEQ*LNTLPSIHEGSDLAGGL*SSSQDREFSQ*LSKRNVMYKIQFCCHRWCRYCDYV
sp|A4USB4|A51_LOXIN	comp70948_c0_seq19	9.2	307	67	18	-3	HQNLSPPNWSVEQ*LNTLPSIHEGSDLAGGL*SSSQDREFSQ*LSKRNVMYKIQFCCHRWCRYCDYV
sp|A4USB4|A51_LOXIN	comp70948_c0_seq4	9.2	307	67	18	-3	HQNLSPPNWSVEQ*LNTLPSIHEGSDLAGGL*SSSQDREFSQ*LSKRNVMYKIQFCCHRWCRYCDYV
sp|A4USB4|A51_LOXIN	comp70948_c0_seq15	9.2	307	67	18	-3	HQNLSPPNWSVEQ*LNTLPSIHEGSDLAGGL*SSSQDREFSQ*LSKRNVMYKIQFCCHRWCRYCDYV
sp|A4USB4|A51_LOXIN	comp70948_c0_seq13	9.2	307	67	18	-3	HQNLSPPNWSVEQ*LNTLPSIHEGSDLAGGL*SSSQDREFSQ*LSKRNVMYKIQFCCHRWCRYCDYV
sp|A4USB4|A51_LOXIN	comp70948_c0_seq17	9.5	307	67	18	-2	HQNLSPPNWSVEQ*LNTLPSIHEGSDLAGGL*SSSQDREFSQ*LSKRNVMYKIQFCCHRWCRYCDYV
sp|A4USB4|A51_LOXIN	comp70948_c0_seq1	9.5	307	67	18	-2	HQNLSPPNWSVEQ*LNTLPSIHEGSDLAGGL*SSSQDREFSQ*LSKRNVMYKIQFCCHRWCRYCDYV
sp|A4USB4|A51_LOXIN	comp70948_c0_seq33	9.6	307	67	18	-2	HQNLSPPNWSVEQ*LNTLPSIHEGSDLAGGL*SSSQDREFSQ*LSKRNVMYKIQFCCHRWCRYCDYV
sp|A4USB4|A51_LOXIN	comp70948_c0_seq5	9.6	307	67	18	-2	HQNLSPPNWSVEQ*LNTLPSIHEGSDLAGGL*SSSQDREFSQ*LSKRNVMYKIQFCCHRWCRYCDYV
sp|A4USB4|A51_LOXIN	comp70948_c0_seq16	9.6	307	67	18	-2	HQNLSPPNWSVEQ*LNTLPSIHEGSDLAGGL*SSSQDREFSQ*LSKRNVMYKIQFCCHRWCRYCDYV
sp|A4USB4|A51_LOXIN	comp70948_c0_seq20	9.6	307	67	18	-1	HQNLSPPNWSVEQ*LNTLPSIHEGSDLAGGL*SSSQDREFSQ*LSKRNVMYKIQFCCHRWCRYCDYV
sp|A4USB4|A51_LOXIN	comp70948_c0_seq6	9.6	307	67	18	-1	HQNLSPPNWSVEQ*LNTLPSIHEGSDLAGGL*SSSQDREFSQ*LSKRNVMYKIQFCCHRWCRYCDYV
sp|A4USB4|A51_LOXIN	comp70948_c0_seq25	9.6	307	67	18	-1	HQNLSPPNWSVEQ*LNTLPSIHEGSDLAGGL*SSSQDREFSQ*LSKRNVMYKIQFCCHRWCRYCDYV
sp|A4USB4|A51_LOXIN	comp70948_c0_seq36	9.6	307	67	18	-1	HQNLSPPNWSVEQ*LNTLPSIHEGSDLAGGL*SSSQDREFSQ*LSKRNVMYKIQFCCHRWCRYCDYV
sp|A4USB4|A51_LOXIN	comp70948_c0_seq38	9.6	307	67	18	-1	HQNLSPPNWSVEQ*LNTLPSIHEGSDLAGGL*SSSQDREFSQ*LSKRNVMYKIQFCCHRWCRYCDYV
sp|A4USB4|A51_LOXIN	comp70948_c0_seq7	9.6	307	67	18	-1	HQNLSPPNWSVEQ*LNTLPSIHEGSDLAGGL*SSSQDREFSQ*LSKRNVMYKIQFCCHRWCRYCDYV
sp|A4USB4|A51_LOXIN	comp70279_c0_seq2	9.8	307	109	28	2	KIGFDYEGPHDDQSIIMAFSKKKVQDRKE-WLTRGMEERKWRREQGLSEVYLYEKETKIVTYSDFINKELILFSNTDNERSIPSLV----DGLKPGQRKVLFTCLKRND
sp|A4USB4|A51_LOXIN	comp70279_c0_seq3	9.8	307	109	28	3	KIGFDYEGPHDDQSIIMAFSKKKVQDRKE-WLTRGMEERKWRREQGLSEVYLYEKETKIVTYSDFINKELILFSNTDNERSIPSLV----DGLKPGQRKVLFTCLKRND
sp|C0JB31|A611_LOXHI	comp30843_c1_seq1	0.006	275	34	15	-1	VFAWTVDSEISLHSMMAAGVDGVITNRPDTAVAL
sp|C0JB31|A611_LOXHI	comp158749_c0_seq1	9.1	275	45	14	-1	FFSASSSVAAFDASFFCIGKPKYKYYSYPGDCHKYVQCLSYLNPD
sp|C0JB32|A612_LOXHI	comp30843_c1_seq1	0.0008	275	52	20	-1	VFAWTVDSEISLHSMMAAGVDGVITNRPDTAVALLAEGNFSAPKRRRCCRTR
sp|C0JB32|A612_LOXHI	comp158749_c0_seq1	7.9	275	45	14	-1	FFSASSSVAAFDASFFCIGKPKYKYYSYPGDCHKYVQCLSYLNPD
sp|C0JB30|A71_LOXAR	comp30843_c1_seq1	0.004	273	96	24	-1	EDLRLPLTFSGVSVRHAALTPDAV-----KELQKIQGCV-------------FAWTVDSEISLHSMMAAGVDGVITNRPDTAVALLAEGNFSAPKR
sp|C0JB30|A71_LOXAR	comp62269_c8_seq1	3	273	29	12	-3	VHVWTVNEISEARELMDMGVDGIVTDRPD
sp|Q92035|ACES_BUNFA	comp70039_c2_seq5	6e-86	606	552	181	-3	RVLTQQGYVRGIRQDIQTNNGQTKTIYKFLGVPYVEKPIGDLRFKPPQALSNRRSSDYDATSVRPVCMQDGYYFDSIRGAWPEF------DPKRDVSEDCLYLNIYTPGTRGTRKYPVIFYIHGGGYNAGSPTRDTSPGEYLP-TRDVVLVTIQYRLGPFGFF-TTGDSEAPGNVGLLDQVEALKWVQRNIHGFGGDKNSVTLLGESAGGSSVALHYLSPLSKGLFHRGIAVSGVDLSPFAYKPKSAVLKTSNSFVKKVNCTKQSSRETVCCLRSLPSTTFLQD---------FVYWEFQPFVDQHFLPDEPKTLRKNGKFHKLPLISGFVSQEGSFVVEHLAQYFGNTTYTAKGFSKYLDYLL--ANEYKRKQQQKQDESGVAHNALEFQYTPWDDLN…
sp|Q92035|ACES_BUNFA	comp70039_c2_seq2	9e-86	606	553	181	-3	RVLTQQGYVRGIRQDIQTNNGQTKTIYKFLGVPYVEKPIGDLRFKPPQALSNRRSSDYDATSVRPVCMQDGYYFDSIRGAWPEF------DPKRDVSEDCLYLNIYTPGTRGTRKYPVIFYIHGGGYNAGSPTRDTSPGEYLP-TRDVVLVTIQYRLGPFGFF-TTGDSEAPGNVGLLDQVEALKWVQRNIHGFGGDKNSVTLLGESAGGSSVALHYLSPLSKGLFHRGIAVSGVDLSPFAYKPKSAVLKTSNSFVKKVNCTKQSSRETVCCLRSLPSTTFLQD---------FVYWEFQPFVDQHFLPDEPKTLRKNGKFHKLPLISGFVSQEGSFVVEHLAQYFGNTTYTAKGFSKYLDYLL--ANEYKRKQQQKQDESGVAHNALEFQYTPWDDLN…
sp|Q92035|ACES_BUNFA	comp70039_c2_seq1	2e-85	606	554	184	-3	RVLTQQGYVRGIRQDIQTNNGQTKTIYKFLGVPYVEKPIGDLRFKPPQALSNRRSSDYDATSVRPVCMQDGYYFDSIRGAWPEF------DPKRDVSEDCLYLNIYTPGTRGTRKYPVIFYIHGGGYNAGSPTRDTSPGEYLP-TRDVVLVTIQYRLGPFGFF-TTGDSEAPGNVGLLDQVEALKWVQRNIHGFGGDKNSVTLLGESAGGSSVALHYLSPLSKGLFHRGIAVSGVDLSPFAYKPKSAVLKTSNSFVKKVNCTKQSSRETVCCLRSLPSTTFLQD---------FVYWEFQPFVDQHFLPDEPKTLRKNGKFHKLPLISGFVSQEGSFVVEHLAQYFGNTTYTAKGFSKYLDYLL--ANEYKRKQQQKQDESGVAHNALEFQYTPWDDLN…
sp|Q92035|ACES_BUNFA	comp68898_c1_seq4	2e-85	606	560	186	2	VSNAVAAIP----TTQVNTTRGPVVGENMTLATGKSVLKYLGIPYAKAK----RFESPTDPDSWNMTRNATEFGKRCPQPSLNISLPLSLLPEM-------SEDCLFINIFVPGQKRENSSSGMAVMVWVHGGAYVFGTAGVAMYDGGVLASEEGVIVVTFNYRLGALGLLSTGRDGDLKGNYGMLDQVFALKWVKNNIGSFGGDPNKVTIFGESAGGMSVSLLMLSPLAKGLFRNSILQSGAAPALFTALLDNEPKERAKRFADALGC--TELSSLKTCAMQKNISEIIKAQLKI--NTKWLLAQFAPVVDGIFLKDSPLKILQEGGSNNETQGSVLIGVTRDDGSIAFV-AFPGVQNATPGIEQGLNYSDFVQKVNSTIWVRDQNEEILKSIIQEYT…
sp|Q92035|ACES_BUNFA	comp70039_c2_seq7	3e-85	606	552	183	-3	RVLTQQGYVRGIRQDIQTNNGQTKTIYKFLGVPYVEKPIGDLRFKPPQALSNRSSSDYNATSLRPICMQDRYYFDSIRGAWPEF------DPKRDMSEDCLYLNIYTPSTRGTKKYPVIFYIHGGGYYVGSPTRDTSPGEYLP-TRDVVLVTIQYRLGPFGFF-TTGDSEAPGNVGLLDQVEALKWVQRNIHGFGGDKNSVTLLGESAGGSSVALHYLSPLSKGLFHRGIAVSGVDLCPFAYKPKSIVLEASKMLVGKVNCTKTSSRQIIECLKSVSSTDVFKN--------SIF-WLMQPFVDQHFLPNEPQILRKEGKYQKLPLLSGFVSQEGSPWVEYEQYYKNITYNANGLSKYLDAFLS--DEYQRKKDEAP----VAHNALEFQYTPWDDLND…
sp|Q92035|ACES_BUNFA	comp68898_c1_seq9	5e-84	606	560	186	2	VSNAVAAIP----TTQVNTTRGPVVGENMTLATGKSVLKYLGIPYAKAK----RFESPTDPDSWNMTRNATEFGKRCPQPSLNISLPLSLLPEM-------SEDCLFINIFVPGQKRENSSSGMAVMVWVHGGAYVFGTAGVAMYDGGVLASEEGVIVVTFNYRLGALGLLSTGRDGDLKGNYGMLDQVFALKWVKNNIGSFGGDPNKVTIFGESAGGMSVSLLMLSPLAKGLFRNSILQSGAAPALFTALLDNEPKERAKRFADALGC--TELSSLKTCAMQKNISEIIKAQLKI--NTKWLLAQFAPVVDGIFLKDSPLKILQEGGSNNETQGSVLIGVTRDDGSIAFV-AFPGVQNATPGIEQGLNYSDFVQKVNSTIWVRDQNEEILKSIIQEYT…
sp|Q92035|ACES_BUNFA	comp71109_c1_seq1	1e-83	606	542	183	-2	VDTEGGKIRGFLANLTTGHVVRKYLGIPFAKAD----RFKPPTNATKWSDVKNMTTFGKECPQAPNAM-----------SGKDISEDCLNLNVFVPDNAPSGLPVMVWVHGGAYIFG--SNRIYDGSFISSLGNVIVVAINYRLTVFGFLTTGENGDLKGNYGMLDQVQALRWVKRNIASFGGDPNKVTIFGESAGGYSVSLLMLSPLTKGLFKNVIMQSGVAAAKWAAISYEEMEDVTRRFSKRIGC--TNLDAMEECLKDKSLSEIVNATEK--------GFSFVPVIGGTFLSDIPSVLLRKGQFEKYNVMLGVTDNEGS-LLTNAIPGMNKNGMDVTNGMPRNFFEGAVRSEDTKPVLNQKPPLPAAMIYRYTDWTNVSDPYRNRRMFMDMMTDT…
sp|Q92035|ACES_BUNFA	comp70039_c2_seq11	1e-83	606	551	180	-3	RVLTQQGYVRGIRQDIQTNNGQTKTIYKFLGVPYVEKPIGDLRFKPPQALSNRRSSDYDATSVRPVCMQDGYYFDSIRGAWPEF------DPKRDVSEDCLYLNIYTPGTRGTRKYPVIFYIHGGGYNAGSPTRDTSPGEYLP-TRDVVLVTIQYRLGPFGFF-TTGDSEAPGNVGLLDQVEALKWVQRNIHGFGGDKNSVTLLGESAGGSSVALHYLSPLSKGLFHRGIAVSGVDLCPFAYKPKSIVLEASKMLVGKVNCTKTSSRQIIECLKSVSSTDVFKN--------SIF-WLMQPFVDQHFLPNEPQILRKEGKYQKLPLLSGFVSQEGSPWVEYEQYYKNITYNANGLSKYLDAFLS--DEYQRKKDEAP----VAHNALEFQYTPWDDLND…
sp|Q92035|ACES_BUNFA	comp71109_c1_seq7	2e-83	606	542	183	-2	VDTEGGKIRGFLANLTTGHVVRKYLGIPFAKAD----RFKPPTNATKWSDVKNMTTFGKECPQAPNAM-----------SGKDISEDCLNLNVFVPDNAPSGLPVMVWVHGGAYIFG--SNRIYDGSFISSLGNVIVVAINYRLTVFGFLTTGENGDLKGNYGMLDQVQALRWVKRNIASFGGDPNKVTIFGESAGGYSVSLLMLSPLTKGLFKNVIMQSGVAAAKWAAISYEEMEDVTRRFSKRIGC--TNLDAMEECLKDKSLSEIVNATEK--------GFSFVPVIGGTFLSDIPSVLLRKGQFEKYNVMLGVTDNEGS-LLTNAIPGMNKNGMDVTNGMPRNFFEGAVRSEDTKPVLNQKPPLPAAMIYRYTDWTNVSDPYRNRRMFMDMMTDT…
sp|Q92035|ACES_BUNFA	comp70039_c2_seq8	3e-83	606	553	183	-3	RVLTQQGYVRGIRQDIQTNNGQTKTIYKFLGVPYVEKPIGDLRFKPPQALSNRRSSDYDATSVRPVCMQDGYYFDSIRGAWPEF------DPKRDVSEDCLYLNIYTPGTRGTRKYPVIFYIHGGGYNAGSPTRDTSPGEYLP-TRDVVLVTIQYRLGPFGFF-TTGDSEAPGNVGLLDQVEALKWVQRNIHGFGGDKNSVTLLGESAGGSSVALHYLSPLSKGLFHRGIAVSGVDLCPFAYKPKSIVLEASKMLVGKVNCTKTSSRQIIECLKSVSSTDVFKN--------SIF-WLMQPFVDQHFLPNEPQILRKEGKYQKLPLLSGFVSQEGSPWVEYEQYYKNITYNANGLSKYLDAFLS--DEYQRKKDEAP----VAHNALEFQYTPWDDLND…
sp|Q92035|ACES_BUNFA	comp68898_c1_seq1	3e-83	606	551	185	1	AVIPAT----QVNTTGGPIVGKNETLVTGKSVLKYLGIPYAKAK----RFENPTDPDSWNMTRNATEFGKSCPQHSLNVSSP-LQMLPF------VSEDCLFINVFVPENSSSDMAVMVWIHGGAYVTGSASGAWYDGSVLASEEGVIVVTFNYRLGALGFLSTGSDSKLKGNYGMQDQVHALNWVKKNIKSFGGDPNKVTIFGESAGGMSVSLLMLSPLAKGLFRNSILQSGAAPALFTALLDNEPKERAKRFADALGC--TELSSLKTCAMQKNISEIIKAQLKI--NTKWLLAQFAPVVDGIFLKDSPLKILQEGGSNNETQGSVLIGVTRDDGSIAFV-AFPGVQNATPGIEQGLNYSDFVQKVNSTIWVRDQNEEILKSIIQEYTNWADTSDGK…
sp|Q92035|ACES_BUNFA	comp68898_c1_seq2	2e-82	606	551	185	1	AVIPAT----QVNTTGGPIVGKNETLVTGKSVLKYLGIPYAKAK----RFENPTDPDSWNMTRNATEFGKSCPQHSLNVSSP-LQMLPF------VSEDCLFINVFVPENSSSDMAVMVWIHGGAYVTGSASGAWYDGSVLASEEGVIVVTFNYRLGALGFLSTGSDSKLKGNYGMQDQVHALNWVKKNIKSFGGDPNKVTIFGESAGGMSVSLLMLSPLAKGLFRNSILQSGAAPALFTALLDNEPKERAKRFADALGC--TELSSLKTCAMQKNISEIIKAQLKI--NTKWLLAQFAPVVDGIFLKDSPLKILQEGGSNNETQGSVLIGVTRDDGSIAFV-AFPGVQNATPGIEQGLNYSDFVQKVNSTIWVRDQNEEILKSIIQEYTNWADTSDGK…
sp|Q92035|ACES_BUNFA	comp70712_c1_seq15	2e-78	606	570	182	-3	ALLASAQTHPRILTKQGYVRGIRETVQLHNGQQYVMHKFLGIQYAKSPTNNLRFKPPQPLENKRRTDDYNATSYRPICWQVTFYFEAIKLAWPGF------NPSTDMDEDCLYLNIYTPSTNCTRKYPVMVYIHGGSYVAGTPIRDVSPGEYLPH-HDVVLVTMQYRLGAFGFFTT-GDSEAPGNLGLLDQIEALKWIQNNIGAFCGDKNSVTLLGESAGGSSVSLQYLSSKSQRLFHRGIAVSGVALSPFAFKPKSTVLEVSKNLIKKLGCQKQNSQLTVQCLSGKSGKAIIKALGNDI-------LNIQPFVDNNFLSDEPRTLLKEGRFQKGLPLMSGFVSNEGTNAITEPKVTRIPADYEKNLD----EQFLQKFHFTKEQA-PIAFDALAYQYT…
sp|Q92035|ACES_BUNFA	comp70712_c1_seq21	2e-78	606	570	182	-3	ALLASAQTHPRILTKQGYVRGIRETVQLHNGQQYVMHKFLGIQYAKSPTNNLRFKPPQPLENKRRTDDYNATSYRPICWQVTFYFEAIKLAWPGF------NPSTDMDEDCLYLNIYTPSTNCTRKYPVMVYIHGGSYVAGTPIRDVSPGEYLPH-HDVVLVTMQYRLGAFGFFTT-GDSEAPGNLGLLDQIEALKWIQNNIGAFCGDKNSVTLLGESAGGSSVSLQYLSSKSQRLFHRGIAVSGVALSPFAFKPKSTVLEVSKNLIKKLGCQKQNSQLTVQCLSGKSGKAIIKALGNDI-------LNIQPFVDNNFLSDEPRTLLKEGRFQKGLPLMSGFVSNEGTNAITEPKVTRIPADYEKNLD----EQFLQKFHFTKEQA-PIAFDALAYQYT…
sp|Q92035|ACES_BUNFA	comp66711_c0_seq2	5e-77	606	539	175	3	VTTEYGPVRGKITLLQNGLEASSYLAFPFAQA----TRFERPTAPKRWTAPINATEHGNMCPQFLIPGLP---------PTMKPDEDCLTISVYAPAYANETSNLPVLHWIHGGGYMFGFSAL--YDASVLATERNVIVVASQYRVGAFAWLST-GTKDLQGNLGMFDMVNALQWTKRNVKSFGGNPDQVTLIGQSAGGIAVSTLMLSPLTEGLYQNVIIMSGYANMILAVQKPEEALEVAREFGEHLGC--TDMSSLKECAKQKTIQEIIKAQSNVTPKEFYARFS--PVVDGEFLLDLPTNLIAEGKFRKANVMVCFTDDDGGT-LIQKAPGLFNGLNTDEGVTREAFLNYTQRTFFVRDQNPEIIAAIVQEYTDWTDVDNINKTRRSVFDLTTDIG…
sp|Q92035|ACES_BUNFA	comp68898_c1_seq7	1e-76	606	508	168	2	VSNAVAAIP----TTQVNTTRGPVVGENMTLATGKSVLKYLGIPYAKAK----RFESPTDPDSWNMTRNATEFGKRCPQPSLNISLPLSLLPEM-------SEDCLFINIFVPGQKRENSSSGMAVMVWVHGGAYVFGTAGVAMYDGGVLASEEGVIVVTFNYRLGALGLLSTGRDGDLKGNYGMLDQVFALKWVKNNIGSFGGDPNKVTIFGESAGGMSVSLLMLSPLAKGLFRNSILQSGAAPALFTALLDNEPKERAKRFADALGC--TELSSLKTCAMQKNISEIIKAQLKI--NTKWLLAQFAPVVDGIFLKDSPLKILQEGGSNNETQGSVLIGVTRDDGSIAFV-AFPGVQNATPGIEQGLNYSDFVQKVNSTIWVRDQNEEILKSIIQEYT…
sp|Q92035|ACES_BUNFA	comp21118_c0_seq1	5e-76	606	456	161	-3	MVWIHGGGLFHGAGSR--YDGSVLASFNDVIVVTLNYRLGLLGFLNIPGT-DLKGNYGMLDQVMALKWVQDNIGRFGGNSEHVTIFGQSAGGVSTDLLILSPLTKGLFVSAIIQSGFASSVFAFSSSKDPNKHVHFV-KKLQCDITRD--LLPCLRRKTRKEIVKVQGKA-DYLLMGSYLPVPVVDGHFLPDKPTVLLSEGRFNHLKAVVLGVTRNEGDS-LIYGIQPNPDVPPTRKSFQTMFDKVYFV------VDGGNEMIKQAILYEYTNHTDPDSPENLLKGWKDLLSDSWSFSPAVYSANAYAKAGINTYLYQFSHKSMYSIHPKNTGVPHFDDVQYVFGVPWKENSYVSQSFSYTDVERGLSTMMMRLWSNVAIYGSPNGYDRDLFRWPEYNI…
sp|Q92035|ACES_BUNFA	comp68898_c1_seq3	2e-74	606	499	167	1	AVIPAT----QVNTTGGPIVGKNETLVTGKSVLKYLGIPYAKAK----RFENPTDPDSWNMTRNATEFGKSCPQHSLNVSSP-LQMLPF------VSEDCLFINVFVPENSSSDMAVMVWIHGGAYVTGSASGAWYDGSVLASEEGVIVVTFNYRLGALGFLSTGSDSKLKGNYGMQDQVHALNWVKKNIKSFGGDPNKVTIFGESAGGMSVSLLMLSPLAKGLFRNSILQSGAAPALFTALLDNEPKERAKRFADALGC--TELSSLKTCAMQKNISEIIKAQLKI--NTKWLLAQFAPVVDGIFLKDSPLKILQEGGSNNETQGSVLIGVTRDDGSIAFV-AFPGVQNATPGIEQGLNYSDFVQKVNSTIWVRDQNEEILKSIIQEYTNWADTSDGK…
sp|Q92035|ACES_BUNFA	comp66711_c0_seq1	7e-74	606	551	175	3	VTTEYGPVRGKITLLQNGLEASSYLAFPFAQA----TRFERPTAPKRWTAPINATEHGNMCPQFLIPGLP---------PTMKPDEDCLTISVYAPAYANETSNLPVLHWIHGGGYMFGFSAL--YDASVLATERNVIVVASQYRVGAFAWLST-GTKDLQGNLGMFDMVNALQWTKRNVKRMMPSSLTNP*YCFGGNPDQVTLIGQSAGGIAVSTLMLSPLTEGLYQNVIIMSGYANMILAVQKPEEALEVAREFGEHLGC--TDMSSLKECAKQKTIQEIIKAQSNVTPKEFYARFS--PVVDGEFLLDLPTNLIAEGKFRKANVMVCFTDDDGGT-LIQKAPGLFNGLNTDEGVTREAFLNYTQRTFFVRDQNPEIIAAIVQEYTDWTDVDNINKT…
sp|Q92035|ACES_BUNFA	comp70712_c1_seq22	7e-73	606	549	174	-3	VSTKQGYVFGMRLPVNLHNGLQYTIYAFVGIPYAEPPVNQLRFKPPQSTNRTYSDRMFVFPGPKCWQT--SSY--IESTKLRNPNFHPSGDLNEDCLYLDIYTPSTNCTRKYPVMVYIHGGSYVGDTPIRYLSQGNYLPH-HGVVLVKIHYRLGAFGFF-TTGDSEAPGNLGLLDQIKALQWIQDNIGAFCGNKNSVTLLGVGAGGSSVSMHYLSSQSGGLFHRGIAVSGVALSPFAFKPKSTVLKASKILLKNLDCEKKTSKLTVECLQSKHTYKILENNKNYMNVQ--------PFADNDFLSDEPRKLLKEGKFQKDLPLMSGFGSNEGTNGI--SEPKVTKIPADYEKYLDKLLF-QKYLLSTKEQAPTAFNALAFQYKPWDDLENPQAYKKNVI…
sp|Q92035|ACES_BUNFA	comp70712_c1_seq18	8e-73	606	549	174	-3	VSTKQGYVFGMRLPVNLHNGLQYTIYAFVGIPYAEPPVNQLRFKPPQSTNRTYSDRMFVFPGPKCWQT--SSY--IESTKLRNPNFHPSGDLNEDCLYLDIYTPSTNCTRKYPVMVYIHGGSYVGDTPIRYLSQGNYLPH-HGVVLVKIHYRLGAFGFF-TTGDSEAPGNLGLLDQIKALQWIQDNIGAFCGNKNSVTLLGVGAGGSSVSMHYLSSQSGGLFHRGIAVSGVALSPFAFKPKSTVLKASKILLKNLDCEKKTSKLTVECLQSKHTYKILENNKNYMNVQ--------PFADNDFLSDEPRKLLKEGKFQKDLPLMSGFGSNEGTNGI--SEPKVTKIPADYEKYLDKLLF-QKYLLSTKEQAPTAFNALAFQYKPWDDLENPQAYKKNVI…
sp|Q92035|ACES_BUNFA	comp82446_c0_seq1	4e-70	606	561	179	-2	IVVSTKYGQILGESQSVPLAQGPIKRIHKFLGIPYAQAPVKELRFQPPQPHKGWKPKLFNARQFGNICPHSKAYLDWLIKSIRSVWPGFT-------YKNANEDCLTLNIYTPATRHSQKPNSSLYPVLFYIHGGSFLLGTPARDKTIGDVLP-SYGIILVTIQYRLGPFGFI-TTGDAAAPGNYGLLDQVEALKWVNENIAQFGGDRKRITIAGNSAGGASVGLHLMSPITKGLFQGAIMESGVELSPFALLSLEEATEKTKNVGRKLLCSNTENSTKLIECLRSKDASD-ISYYYEKFP---------APVVDNYFLTDTPENLRKKKLFHNVPVIIGFTKHEGSHNIQALNLVEPLNDNTFRAGIERS-LQELIGIQGPMVAQRMADALEFQYYPW…
sp|Q92035|ACES_BUNFA	comp69121_c0_seq1	3e-68	606	539	170	-3	EVNTTYGPVRGKTVNLPTGKQIVQFLGIPYAS----AGRFERPKSPGFRNMTFDATKYGKSCPQVINV--PPYNV-----PREDTSENCLNLNVFAPNTTAFQEQSATNPVLVWVHGGAFIIGTSA--ITDPSAIATEGNIIVVTVNYRLGALGFLSL-KEEGLTGNYALLDVVEALRWVQDNIKRFGGDPRNVTLGGWSAGARLVGVLMLSPYANGLYERVLMMSGAAGGLYSYLEQEEADYRARHFGGLLRCP-HPSSDFKDCLKRKSPAQFIEAQSKTYP--SALLAQWAPVVDGDVLPDSPPKLLDQGKFNGSSVLTGVANDDGSAFL-NNIPGVNRGIDVTKGLSREVFQQVIGNKTWIRNQDNKVPPIIAFEYTDWTKPNDVNVTRRQYLDLL…
sp|Q92035|ACES_BUNFA	comp68351_c2_seq2	6e-65	606	418	147	3	SSAVIIPTRYGLLK-----GQTRYFPQPVGSISRVNKFLGVPYAAPPVGELRFRPPQRPDYWDGVYDATRFKPVCYQ--DPSY----NQMFWKKDFEWPQSDDCLYLNVYTPNNTFSYARYPVMVYIHGGGYEAGSPVVTPGDALPM---WEVVLVTIQYRLGPFGFIST-GDSAAPGNYGMLDQIEALKWIQLNIEAFKGDPSRVTIFGESAGGSSVGLLLLSPLSAGLFHRAIALSGNEFSPFAVNSREEAVGLTKGRAKKIKCPIEDNAKMINCMRQADANKIW---WRYDANK------WRPVVDGIFLQDTPENIRKANKSHPYPLMVGLTSNEGAYFLRADY--YDKINSTTFRSFLRGFFADISRYPRLQISESLVDALVFQYTPWPDSENK…
sp|Q92035|ACES_BUNFA	comp68351_c2_seq3	2e-64	606	418	147	1	SSAVIIPTRYGLLK-----GQTRYFPQPVGSISRVNKFLGVPYAAPPVGELRFRPPQRPDYWDGVYDATRFKPVCYQ--DPSY----NQMFWKKDFEWPQSDDCLYLNVYTPNNTFSYARYPVMVYIHGGGYEAGSPVVTPGDALPM---WEVVLVTIQYRLGPFGFIST-GDSAAPGNYGMLDQIEALKWIQLNIEAFKGDPSRVTIFGESAGGSSVGLLLLSPLSAGLFHRAIALSGNEFSPFAVNSREEAVGLTKGRAKKIKCPIEDNAKMINCMRQADANKIW---WRYDANK------WRPVVDGIFLQDTPENIRKANKSHPYPLMVGLTSNEGAYFLRADY--YDKINSTTFRSFLRGFFADISRYPRLQISESLVDALVFQYTPWPDSENK…
sp|Q92035|ACES_BUNFA	comp68701_c0_seq17	5e-64	606	544	178	1	VDTTSGSVRGYGVSFPQ-NRTVYQYLGIPYAKA----TRFEYPREDK-WTEIFNATQHGKTCPQ--KSSPFGIQHLG------ETSENCLNLNIFVPDSKQNNLTVLVYI-GGLLYSFGKANGTRFDPLAVASRGEVILVSLNYRLGILGFLSTEDE-VIKGNYGLADQIEALNWLQRNIYRFGGNPDDVTVVGHWSGAMSVGLLLVSPKARGLFKHAILMSGSPLSLTATLDHVTAVERARKISEQLKC--TNRSNLKACLQDKSVSDIISAQEQLQNVPILS----PFAPVVDGEILAGSPDVLFNKSNQIKVKSVMIGMVEDDGAIFLSPSLPGVANN----IGPVD--QGINQSALHYIIQSNKLTKPTTAPSRLISHKYTNWKNPADGMANKQQ…
sp|Q92035|ACES_BUNFA	comp68701_c0_seq10	5e-64	606	544	178	1	VDTTSGSVRGYGVSFPQ-NRTVYQYLGIPYAKA----TRFEYPREDK-WTEIFNATQHGKTCPQ--KSSPFGIQHLG------ETSENCLNLNIFVPDSKQNNLTVLVYI-GGLLYSFGKANGTRFDPLAVASRGEVILVSLNYRLGILGFLSTEDE-VIKGNYGLADQIEALNWLQRNIYRFGGNPDDVTVVGHWSGAMSVGLLLVSPKARGLFKHAILMSGSPLSLTATLDHVTAVERARKISEQLKC--TNRSNLKACLQDKSVSDIISAQEQLQNVPILS----PFAPVVDGEILAGSPDVLFNKSNQIKVKSVMIGMVEDDGAIFLSPSLPGVANN----IGPVD--QGINQSALHYIIQSNKLTKPTTAPSRLISHKYTNWKNPADGMANKQQ…
sp|Q92035|ACES_BUNFA	comp68701_c0_seq2	2e-63	606	544	178	1	VDTTSGSVRGYGVSFPQ-NRTVYQYLGIPYAKA----TRFEYPREDK-WTEIFNATQHGKTCPQ--KSSPFGIQHLG------ETSENCLNLNIFVPDSKQNNLTVLVYI-GGLLYSFGKANGTRFDPLAVASRGEVILVSLNYRLGILGFLSTEDE-VIKGNYGLADQIEALNWLQRNIYRFGGNPDDVTVVGHWSGAMSVGLLLVSPKARGLFKHAILMSGSPLSLTATLDHVTAVERARKISEQLKC--TNRSNLKACLQDKSVSDIISAQEQLQNVPILS----PFAPVVDGEILAGSPDVLFNKSNQIKVKSVMIGMVEDDGAIFLSPSLPGVANN----IGPVD--QGINQSALHYIIQSNKLTKPTTAPSRLISHKYTNWKNPADGMANKQQ…
sp|Q92035|ACES_BUNFA	comp68701_c0_seq4	3e-62	606	544	177	1	VDTTSGSVRGYGVSFPQ-NRTVYQYLGIPYAKA----TRFEYPREDK-WTEIFNATQHGKTCPQ--KSSPFGIQHLG------ETSENCLNLNIFVPDSKQNNLTVLVYI-GGLLYSFGKANGTRFDPLAVASRGEVILVSLNYRLGILGFLSTEDE-VIKGNYGLADQIEALNWLQRNIYRFGGNPDDVTVVGHWSGAMSVGLLLVSPKARGLFKHAILMSGSPLSLTATLDHVTAVERARKISEQLKC--TNRSNLKACLQDKSVSDIISAQEQLQNVPILS----PFAPVVDGEILAGSPDVLFNKSNQIKVKSVMIGMVEDDGAIFLSPSLPGVANN----IGPVD--QGINQSALHYIIQSNKLTKPTTAPSRLISHKYTNWKNPADGMANKQQ…
sp|Q92035|ACES_BUNFA	comp68701_c0_seq23	3e-62	606	544	177	1	VDTTSGSVRGYGVSFPQ-NRTVYQYLGIPYAKA----TRFEYPREDK-WTEIFNATQHGKTCPQ--KSSPFGIQHLG------ETSENCLNLNIFVPDSKQNNLTVLVYI-GGLLYSFGKANGTRFDPLAVASRGEVILVSLNYRLGILGFLSTEDE-VIKGNYGLADQIEALNWLQRNIYRFGGNPDDVTVVGHWSGAMSVGLLLVSPKARGLFKHAILMSGSPLSLTATLDHVTAVERARKISEQLKC--TNRSNLKACLQDKSVSDIISAQEQLQNVPILS----PFAPVVDGEILAGSPDVLFNKSNQIKVKSVMIGMVEDDGAIFLSPSLPGVANN----IGPVD--QGINQSALHYIIQSNKLTKPTTAPSRLISHKYTNWKNPADGMANKQQ…
sp|Q92035|ACES_BUNFA	comp68701_c0_seq25	1e-61	606	544	177	1	VDTTSGSVRGYGVSFPQ-NRTVYQYLGIPYAKA----TRFEYPREDK-WTEIFNATQHGKTCPQ--KSSPFGIQHLG------ETSENCLNLNIFVPDSKQNNLTVLVYI-GGLLYSFGKANGTRFDPLAVASRGEVILVSLNYRLGILGFLSTEDE-VIKGNYGLADQIEALNWLQRNIYRFGGNPDDVTVVGHWSGAMSVGLLLVSPKARGLFKHAILMSGSPLSLTATLDHVTAVERARKISEQLKC--TNRSNLKACLQDKSVSDIISAQEQLQNVPILS----PFAPVVDGEILAGSPDVLFNKSNQIKVKSVMIGMVEDDGAIFLSPSLPGVANN----IGPVD--QGINQSALHYIIQSNKLTKPTTAPSRLISHKYTNWKNPADGMANKQQ…
sp|Q92035|ACES_BUNFA	comp66694_c2_seq1	9e-58	606	517	163	3	RVLTKRGIVRGIRQVLRCEKGYTKTIYKFLGIPYAQAPIDDLRFKRPKPL-PMNRSSTEYNATYYRPICAQFIANINKLKGAWPDFDKEKDIKEDCLFLNIYTPFINGSYKYPVIVFIHGGRFLAGTPIFDDTPAEYLP-TRGVVLVTFQYRLGPFGFLA-TGESEAPGNMGLLDQVEAFKWVQQNIEGFGGDKNSVTLLGESAGGSSVGLHYLSPLSKNLFHRGIAVSGADVQVGPIIMKPWSVVEGASNR-----LIEKVKC------DNFQCLQS------YDKGWKSLLNNLYGKEYDINLMSPVVDNHFLLESPRKLRRDGNFAKLPLMAGFTSQEGSQ-----LVDFLKAQMALHGKAERADFEVDSLEIFQSAIRASLELNLGVQNAKRLNQ…
sp|Q92035|ACES_BUNFA	comp68898_c1_seq6	9e-54	606	351	123	2	VSNAVAAIP----TTQVNTTRGPVVGENMTLATGKSVLKYLGIPYAKAK----RFESPTDPDSWNMTRNATEFGKRCPQPSLNISLPLSLLPEM-------SEDCLFINIFVPGQKRENSSSGMAVMVWVHGGAYVFGTAGVAMYDGGVLASEEGVIVVTFNYRLGALGLLSTGRDGDLKGNYGMLDQVFALKWVKNNIGSFGGDPNKVTIFGESAGGMSVSLLMLSPLAKGLFRNSILQSGAAPALFTALLDNEPKERAKRFADALGC--TELSSLKTCAMQKNISEIIKAQLKI--NTKWLLAQFAPVVDGIFLKDSPLKILQEGGSNNETQGSVLIGVTRDDGSIAFV
sp|Q92035|ACES_BUNFA	comp68898_c1_seq8	3e-52	606	347	124	1	AVIPAT----QVNTTGGPIVGKNETLVTGKSVLKYLGIPYAKAK----RFENPTDPDSWNMTRNATEFGKSCPQHSLNVSSP-LQMLPF------VSEDCLFINVFVPENSSSDMAVMVWIHGGAYVTGSASGAWYDGSVLASEEGVIVVTFNYRLGALGFLSTGSDSKLKGNYGMQDQVHALNWVKKNIKSFGGDPNKVTIFGESAGGMSVSLLMLSPLAKGLFRNSILQSGAAPALFTALLDNEPKERAKRFADALGC--TELSSLKTCAMQKNISEIIKAQLKI--NTKWLLAQFAPVVDGIFLKDSPLKILQEGGSNNETQGSVLIGVTRDDGSIAFV-AFPG
sp|Q92035|ACES_BUNFA	comp70486_c1_seq4	1e-51	606	501	155	2	QVVAPAGRLRGIS----EGKVHVFRGIPYAEAPVGALRWRPPVPVKPWHGVRDASSYGNFCLQM-----------------QGGSEDCLYLNVYVPMEAQNTSRLPCLVWIHGGGYESGSS--NIYNATKLVSFLRSQKSPAVLVTLNYRLNVFGFLGSYRLRHLDAS-QSTGNYGLQDQRMALRWVQENIMAFGGDPAKVMIFGQSAGAGSVSSHVAMSNSAGLFSRALMESGGFSC-WS----AQPMHLKEVWFERLMHH--TKCVDVDCLINLPSEEILRAYLAIPNGRCCYNLTGKPFVPWAPAIDGVEMTAHPVDLLKQGKVSKVPMVLGTTLDDGAMFF---------SNRSL-SLEDF---VPLFVEKYGSSQQQAELYLSESHPSLPGFRD…
sp|Q92035|ACES_BUNFA	comp50383_c0_seq7	1e-51	606	512	154	2	GTVCEFLGLPYAAAPVDDFRWRPPQPTTPWKTLRSARAFGSNCLQVKGHSIIG-------------NEDCLFLNIWTPQQCHSATSNASCSVMFWIHGGSYVTGGTK-DMFNGTRLATEFGVIIVTVNYRLGILGFAGAEALRGRDPSNSTGNYGIQDQRAAMQWVYRNIGTFGGNSSDVVLFGESAGAGSIAVHLTSPLSWPWYRRVIMESGA-FSYWNT-QPMEDAERQFQDLLEATKCGGSLGCLLSKPGDELTGLATVELNPEPL-PEAWKA--YGTFFS----PTVDGIQLTNFPWKLLSEGRFNQVPVLLGFNKDEGTVLGSCEGTPKCQILHKGSAMTESDFKRLLTTDLFNISETKLPELLKVYVPDAEEKDQHDWYWIAAEIYGDYAIAC…
sp|Q92035|ACES_BUNFA	comp50383_c0_seq5	1e-51	606	512	154	2	GTVCEFLGLPYAAAPVDDFRWRPPQPTTPWKTLRSARAFGSNCLQVKGHSIIG-------------NEDCLFLNIWTPQQCHSATSNASCSVMFWIHGGSYVTGGTK-DMFNGTRLATEFGVIIVTVNYRLGILGFAGAEALRGRDPSNSTGNYGIQDQRAAMQWVYRNIGTFGGNSSDVVLFGESAGAGSIAVHLTSPLSWPWYRRVIMESGA-FSYWNT-QPMEDAERQFQDLLEATKCGGSLGCLLSKPGDELTGLATVELNPEPL-PEAWKA--YGTFFS----PTVDGIQLTNFPWKLLSEGRFNQVPVLLGFNKDEGTVLGSCEGTPKCQILHKGSAMTESDFKRLLTTDLFNISETKLPELLKVYVPDAEEKDQHDWYWIAAEIYGDYAIAC…
sp|Q92035|ACES_BUNFA	comp87789_c0_seq1	1e-50	606	492	161	-3	RSGSSRVVDTSTGPVQGNQLE----GVSEFLGIPFAQAPVDQLRWAPAEKMQTWNQIFQATEFSAACTQQ-SAYYAGRKACRGLTRGKCLGYSEDCLTLNIWTPNFQGPKA-VLLWIHGGCYVSGSASDAEYNATKLAKDQDVVVVSVQYRLGVFGFLGSPQIRQRDPKGSTGNYGLMDNIAALQWVQQNIAAFGGDPNRVTIFGESSGAGSVSLLMGVKESWPYYQKAIMESGTGSFWSYITLEAAHTNWQQVLQATKCNSTRLQDS-LISCILSASSSVLTN---AVQQIPCRDGCTWAPVLDGVFLRGTPVQLAKAGMLRPNTPSISGFNKNDGAMFVTGYPLSMVTMSQSSLDSY--FSE--RFGEEQKTKLQELFPPVSSSWW-----ISKYFE…
sp|Q92035|ACES_BUNFA	comp89209_c0_seq1	3e-49	606	554	159	2	ATETIVNTDGGSVMGFKQD--DSFV--FRGIPYAKPPIGELRWTSPRACKEGDCWDGILEATDFGAIC--------PQYEFGTKVV---RG-TENCLFLNVWTPDLRPEMKRPVLFYIHGGFLTEGSGTMFGQPTPELVKAMDIVAVSFNYRLNAFGFLALDALALDSPTNTSGNYGFMDQIMALKWVRKNIEKFGGDPDRITLLGQSSGGTSELALLASPLAKGLFHRAVVMSGSPVFNKSSSDAAKDN---EVFLKKAKCTSQSLADIKACLYRLSPEAVLQAIPWNTYPYWAMRHQNAFPTPGLFDGAIATVDGYVVPLPPIKAMAERIGVNDVPIMIGNTAQETDYFPPKDFSKSTIEEFKNYSRKKLLK-------FMSSADVDKILAMYV---…
sp|Q92035|ACES_BUNFA	comp71109_c1_seq3	7e-48	606	295	107	-2	VDTEGGKIRGFLANLTTGHVVRKYLGIPFAKAD----RFKPPTNATKWSDVKNMTTFGKECPQAPNAM-----------SGKDISEDCLNLNVFVPDNAPSGLPVMVWVHGGAYIFG--SNRIYDGSFISSLGNVIVVAINYRLTVFGFLTTGENGDLKGNYGMLDQVQALRWVKRNIASFGGDPNKVTIFGESAGGYSVSLLMLSPLTKGLFKNVIMQSGVAAAKWAAISYEEMEDVTRRFSKRIGC--TNLDAMEECLKDKSLSEIVNATEK--------GFSFVPVIGGTFL
sp|Q92035|ACES_BUNFA	comp71109_c1_seq3	1e-24	606	248	76	-2	FTTDIPSVLLRKGQFEKYNVMLGVTDNEGS-LLTNAIPGMNKNGMDVTNGMPRNFFEGAVRSEDTKPVLNQKPPLPAAMIYRYTDWTNVSDPYRNRRMFMDMMTDTMFTAPAIHSAKAFVNHSLPTYFYQLQHRAENNSIFGVGQIPSFIGAYHTADLWYLFGFPFNASPLNT-KDINFSRDIITIWTNFAKTGKPTQPESIPIPWPQYDLNNQQYIALKPT-MAIETKLRAEHVAFWNKFIPDVLRS
sp|Q92035|ACES_BUNFA	comp71109_c1_seq2	8e-48	606	295	107	-2	VDTEGGKIRGFLANLTTGHVVRKYLGIPFAKAD----RFKPPTNATKWSDVKNMTTFGKECPQAPNAM-----------SGKDISEDCLNLNVFVPDNAPSGLPVMVWVHGGAYIFG--SNRIYDGSFISSLGNVIVVAINYRLTVFGFLTTGENGDLKGNYGMLDQVQALRWVKRNIASFGGDPNKVTIFGESAGGYSVSLLMLSPLTKGLFKNVIMQSGVAAAKWAAISYEEMEDVTRRFSKRIGC--TNLDAMEECLKDKSLSEIVNATEK--------GFSFVPVIGGTFL
sp|Q92035|ACES_BUNFA	comp71109_c1_seq2	1e-24	606	248	76	-2	FTTDIPSVLLRKGQFEKYNVMLGVTDNEGS-LLTNAIPGMNKNGMDVTNGMPRNFFEGAVRSEDTKPVLNQKPPLPAAMIYRYTDWTNVSDPYRNRRMFMDMMTDTMFTAPAIHSAKAFVNHSLPTYFYQLQHRAENNSIFGVGQIPSFIGAYHTADLWYLFGFPFNASPLNT-KDINFSRDIITIWTNFAKTGKPTQPESIPIPWPQYDLNNQQYIALKPT-MAIETKLRAEHVAFWNKFIPDVLRS
sp|Q92035|ACES_BUNFA	comp71097_c0_seq17	9e-47	606	366	119	-1	ESAGGMSVSHHLISPLSKGLFRRVIAQSGSSASPFTAHAARVKSDELLKTFAKGLECDVNKG--LMDCLRSKSWSDVLIAQRNV-SYPANMREQFLCSVVIDGEFVPDDPRNLLNEGKINQADVMMGVTADEGALMLLMA-PGQYKNGAELKDLENMIKYGFKMH-PDQNKLIEDAILFEYTDQSDLENRIKYRRAMMDLGSDNMFFAPAIFEAKSLSKADVPVYFYLFDHTLHFSPLPKYFGSFHAVDLYFSFGIAINSDGFGDFLRAFGTKFSDLEVGLAHYTMRLWTNFAKHGDPNVGETTPV---VTWPRYNSSEHVHLRISLNP-KVEYSFRERKMAFWNEFIPKLAGGAADQESGEGKTK
sp|Q92035|ACES_BUNFA	comp71097_c0_seq21	2e-46	606	364	117	-1	ESAGGMSVSHHLISPLSKGLFRRVIAQSGSSASPFTAHAARVKSDELLKTFAKGLECDVNKG--LMDCLRSKSWSDVLIAQRNV-SYPANMREQFLCSVVIDGEFVPDDPRNLLNEGKINQADVMMGVTADEGALMLLMA-PGQYKNGAELKDLENMIKYGFKMH-PDQNKLIEDAILFEYTDQSDLENRIKYRRAMMDLGSDNMFFAPAIFEAKSLSKADVPVYFYLFDHTLHFSPLPKYFGSFHAVDLYFSFGIAINSDGFGDFLRAFGTKFSDLEVGLAHYTMRLWTNFAKHGDPNVGETTPV---VTWPRYNSSEHVHLRISLNP-KVEYSFRERKMAFWNEFIPKLAGGAADQESEDKN
sp|Q92035|ACES_BUNFA	comp70486_c1_seq8	3e-44	606	234	97	2	QVVAPAGRLRGIS----EGKVHVFRGIPYAEAPVGALRWRPPVPVKPWHGVRDASSYGNFCLQM-----------------QGGSEDCLYLNVYVPMEAQNTSRLPCLVWIHGGGYESGSS--NIYNATKLVSFLRSQKSPAVLVTLNYRLNVFGFLGSYRLRHLDASQSTGNYGLQDQRMALRWVQENIMAFGGDPAKVMIFGQSAGAGSVSSHVAMSNSAGLFSRALMESGG
sp|Q92035|ACES_BUNFA	comp70712_c1_seq3	9e-44	606	290	112	-3	VSTKQGYVFGMRLPVNLHNGLQYTIYAFVGIPYAEPPVNQLRFKPPQSTNRTYSDRMFVFPGPKCWQ--TSSY--IESTKLRNPNFHPSGDLNEDCLYLDIYTPSTNCTRKYPVMVYIHGGSYVGDTPIRYLSQGNYLPH-HGVVLVKIHYRLGAFGFF-TTGDSEAPGNLGLLDQIKALQWIQDNIGAFCGNKNSVTLLGVGAGGSSVSMHYLSSQSGGLFHRGIAVSGVALSFFALKPKSTVLKASKTLIKGLGCENPNSKSEFKCLRGKSGNAIRAANTDRYNVQPF
sp|Q92035|ACES_BUNFA	comp50383_c0_seq1	1e-43	606	507	145	2	GTVCEFLGLPYAAAPVDDFRWRPPQPTTPWKTLRSARAFGSNCLQVKGHSIIG--------------------------------SVMFWIHGGSYVTGGTK-DMFNGTRLATEFGVIIVTVNYRLGILGFAGAEALRGRDPSNSTGNYGIQDQRAAMQWVYRNIGTFGGNSSDVVLFGESAGAGSIAVHLTSPLSWPWYRRVIMESGAFSY-WNT-QPMEDAERQFQDLLEATKCGGSLGCLLSKPGDELTGLATVELNPEPL-PEAWKA--YGTFFS----PTVDGIQLTNFPWKLLSEGRFNQVPVLLGFNKDEGTVLGSCEGTPKCQILHKGSAMTESDFKRLLTTDLFNISETKLPELLKVYVPDAEEKDQHDWYWIAAEIYGDYAIACPSLRA…
sp|Q92035|ACES_BUNFA	comp50383_c0_seq4	1e-43	606	507	145	2	GTVCEFLGLPYAAAPVDDFRWRPPQPTTPWKTLRSARAFGSNCLQVKGHSIIG--------------------------------SVMFWIHGGSYVTGGTK-DMFNGTRLATEFGVIIVTVNYRLGILGFAGAEALRGRDPSNSTGNYGIQDQRAAMQWVYRNIGTFGGNSSDVVLFGESAGAGSIAVHLTSPLSWPWYRRVIMESGAFSY-WNT-QPMEDAERQFQDLLEATKCGGSLGCLLSKPGDELTGLATVELNPEPL-PEAWKA--YGTFFS----PTVDGIQLTNFPWKLLSEGRFNQVPVLLGFNKDEGTVLGSCEGTPKCQILHKGSAMTESDFKRLLTTDLFNISETKLPELLKVYVPDAEEKDQHDWYWIAAEIYGDYAIACPSLRA…
sp|Q92035|ACES_BUNFA	comp70486_c1_seq12	1e-42	606	499	145	2	QVVAPAGRLRGIS----EGKVHVFRGIPYAEAPVGALRWRPPVPVKPWHGVRDASSYGNFCLQM-----------QAQNTSR--------------------LPCLVWIHGGAYESGSS--NIYNATKLVSFLRSQKSPAVLVTLNYRLNVFGFLGSYRLRHLDAS-QSTGNYGLQDQRMALRWVQENIMAFGGDPAKVMIFGQSAGAGSVSSHVAMSNSAGLFSRALMESGGFSC-WS----AQPMHLKEVWFERLMHH--TKCVDVDCLINLPSEEILRAYLAIPNGRCCYNLTGKPFVPWAPAIDGVEMTAHPVDLLKQGKVSKVPMVLGTTLDDGAMFF---------SNRSL-SLEDF---VPLFVEKYGSSQQQAELYLSESHPSLPGFRDGW…
sp|Q92035|ACES_BUNFA	comp70306_c2_seq1	3e-42	606	304	103	2	VTIFGESAGAISAANHLVSPLSKGLFQRIIFQSGSASFIHNGI-HVKSTENVNTFAKVLKCEV--DKDLLSCLRSKSWNDVLTAQRNVTYPIHMGAQTLSTVTVDGDFLSDTPRVLLSKLNGTGINNEIQVMMGVTGNEGGFWAFMALDLYKDGIDKKFLEQNIRHSMELYIPH-NKLIEDATLFEYLDHSDINNRLKNRQALMDMFSDNVFNAPAVRDAKLLTSFNVPVYFYVFDHQPHFARIPKWMGVVHGLELYFSFGFPIQSDGFYDLFKVLVPKFSDLEVGLALYTMKMWTNFAKHGDP
sp|Q92035|ACES_BUNFA	comp50383_c0_seq2	2e-40	606	421	127	1	VMFWIHGGSYVTGGTK-DMFNGTRLATEFGVIIVTVNYRLGILGFAGAEALRGRDPSNSTGNYGIQDQRAAMQWVYRNIGTFGGNSSDVVLFGESAGAGSIAVHLTSPLSWPWYRRVIMESGA-FSYWNT-QPMEDAERQFQDLLEATKCGGSLGCLLSKPGDELTGLATVELNPEPL-PEAWKA--YGTFFS----PTVDGIQLTNFPWKLLSEGRFNQVPVLLGFNKDEGTVLGSCEGTPKCQILHKGSAMTESDFKRLLTTDLFNISETKLPELLKVYVPDAEEKDQHDWYWIAAEIYGDYAIACPSLRAARQLSNL-MDTYLYRFAHTPEGPA-PKWAGIFGENGTVGASHASELGFVWLGADGWNASLGAAEGGWELQKDERPLAETMATYWTN…
sp|Q92035|ACES_BUNFA	comp50383_c0_seq2	2e-40	606	54	18	2	GTVCEFLGLPYAAAPVDDFRWRPPQPTTPWKTLRSARAFGSNCLQVKGHSIIGL
sp|Q92035|ACES_BUNFA	comp50383_c0_seq3	2e-40	606	421	127	1	VMFWIHGGSYVTGGTK-DMFNGTRLATEFGVIIVTVNYRLGILGFAGAEALRGRDPSNSTGNYGIQDQRAAMQWVYRNIGTFGGNSSDVVLFGESAGAGSIAVHLTSPLSWPWYRRVIMESGA-FSYWNT-QPMEDAERQFQDLLEATKCGGSLGCLLSKPGDELTGLATVELNPEPL-PEAWKA--YGTFFS----PTVDGIQLTNFPWKLLSEGRFNQVPVLLGFNKDEGTVLGSCEGTPKCQILHKGSAMTESDFKRLLTTDLFNISETKLPELLKVYVPDAEEKDQHDWYWIAAEIYGDYAIACPSLRAARQLSNL-MDTYLYRFAHTPEGPA-PKWAGIFGENGTVGASHASELGFVWLGADGWNASLGAAEGGWELQKDERPLAETMATYWTN…
sp|Q92035|ACES_BUNFA	comp50383_c0_seq3	2e-40	606	54	18	2	GTVCEFLGLPYAAAPVDDFRWRPPQPTTPWKTLRSARAFGSNCLQVKGHSIIGL
sp|Q92035|ACES_BUNFA	comp68701_c0_seq3	2e-40	606	299	119	1	VDTTSGSVRGYGVSFPQ-NRTVYQYLGIPYAKA----TRFEYPREDK-WTEIFNATQHGKTCPQ--KSSPFGIQHLGE------TSENCLNLNIFVPDSKQNNLTVLVYI-GGLLYSFGKANGTRFDPLAVASRGEVILVSLNYRLGILGFLSTEDEV-IKGNYGLADQIEALNWLQRNIYRFGGNPDDVTVVGHWSGAMSVGLLLVSPKARGLFKHAILMSGSPLSLTATLDHVTAVERARKISEQLKC--TNRSNLKACLQDKSVSDIISAQEQLQNVPILS----PFAPVVDGEIL
sp|Q92035|ACES_BUNFA	comp68701_c0_seq3	2e-06	606	162	39	3	KYTNWKNPADGMANKQQLINIYTDASFNAPALRLAQLVSRHGIPTYFYHIKKNALNTTMLP--RVAYGNDVRLLF--------DSSVQPGGIVGQAFRMLIEFAKTGNPT-PQSIPLPWPKY-APNDQYLSIGKSNISVQSKFLPDRVTFWNELLPSMMSQS
sp|Q92035|ACES_BUNFA	comp68701_c0_seq5	2e-40	606	299	119	1	VDTTSGSVRGYGVSFPQ-NRTVYQYLGIPYAKA----TRFEYPREDK-WTEIFNATQHGKTCPQ--KSSPFGIQHLGE------TSENCLNLNIFVPDSKQNNLTVLVYI-GGLLYSFGKANGTRFDPLAVASRGEVILVSLNYRLGILGFLSTEDEV-IKGNYGLADQIEALNWLQRNIYRFGGNPDDVTVVGHWSGAMSVGLLLVSPKARGLFKHAILMSGSPLSLTATLDHVTAVERARKISEQLKC--TNRSNLKACLQDKSVSDIISAQEQLQNVPILS----PFAPVVDGEIL
sp|Q92035|ACES_BUNFA	comp68701_c0_seq5	2e-06	606	162	39	3	KYTNWKNPADGMANKQQLINIYTDASFNAPALRLAQLVSRHGIPTYFYHIKKNALNTTMLP--RVAYGNDVRLLF--------DSSVQPGGIVGQAFRMLIEFAKTGNPT-PQSIPLPWPKY-APNDQYLSIGKSNISVQSKFLPDRVTFWNELLPSMMSQS
sp|Q92035|ACES_BUNFA	comp68701_c0_seq22	3e-40	606	299	119	1	VDTTSGSVRGYGVSFPQ-NRTVYQYLGIPYAKA----TRFEYPREDK-WTEIFNATQHGKTCPQ--KSSPFGIQHLGE------TSENCLNLNIFVPDSKQNNLTVLVYI-GGLLYSFGKANGTRFDPLAVASRGEVILVSLNYRLGILGFLSTEDEV-IKGNYGLADQIEALNWLQRNIYRFGGNPDDVTVVGHWSGAMSVGLLLVSPKARGLFKHAILMSGSPLSLTATLDHVTAVERARKISEQLKC--TNRSNLKACLQDKSVSDIISAQEQLQNVPILS----PFAPVVDGEIL
sp|Q92035|ACES_BUNFA	comp68701_c0_seq22	5e-08	606	162	40	3	KYTNWKNPADGMANKQQLINIYTDASFNAPALRLAQLVSRHGIPTYFYHIKKNALNTTMLPR--VAYGNDVRLLFDSRFTDGGMRSVQAGGIVGQAFRMLIEFAKTGNPT-PQSIPLPWPKY-APNDQYLSIGKSNISVQSKFLPDRVTFWNELLPSMMSQS
sp|Q92035|ACES_BUNFA	comp68701_c0_seq9	3e-40	606	299	119	1	VDTTSGSVRGYGVSFPQ-NRTVYQYLGIPYAKA----TRFEYPREDK-WTEIFNATQHGKTCPQ--KSSPFGIQHLGE------TSENCLNLNIFVPDSKQNNLTVLVYI-GGLLYSFGKANGTRFDPLAVASRGEVILVSLNYRLGILGFLSTEDEV-IKGNYGLADQIEALNWLQRNIYRFGGNPDDVTVVGHWSGAMSVGLLLVSPKARGLFKHAILMSGSPLSLTATLDHVTAVERARKISEQLKC--TNRSNLKACLQDKSVSDIISAQEQLQNVPILS----PFAPVVDGEIL
sp|Q92035|ACES_BUNFA	comp68701_c0_seq9	5e-08	606	162	40	3	KYTNWKNPADGMANKQQLINIYTDASFNAPALRLAQLVSRHGIPTYFYHIKKNALNTTMLPR--VAYGNDVRLLFDSRFTDGGMRSVQAGGIVGQAFRMLIEFAKTGNPT-PQSIPLPWPKY-APNDQYLSIGKSNISVQSKFLPDRVTFWNELLPSMMSQS
sp|Q92035|ACES_BUNFA	comp68701_c0_seq18	7e-40	606	299	119	1	VDTTSGSVRGYGVSFPQ-NRTVYQYLGIPYAKA----TRFEYPREDK-WTEIFNATQHGKTCPQ--KSSPFGIQHLGE------TSENCLNLNIFVPDSKQNNLTVLVYI-GGLLYSFGKANGTRFDPLAVASRGEVILVSLNYRLGILGFLSTEDEV-IKGNYGLADQIEALNWLQRNIYRFGGNPDDVTVVGHWSGAMSVGLLLVSPKARGLFKHAILMSGSPLSLTATLDHVTAVERARKISEQLKC--TNRSNLKACLQDKSVSDIISAQEQLQNVPILS----PFAPVVDGEIL
sp|Q92035|ACES_BUNFA	comp68701_c0_seq18	2e-06	606	162	39	3	KYTNWKNPADGMANKQQLINIYTDASFNAPALRLAQLVSRHGIPTYFYHIKKNALNTTMLP--RVAYGNDVRLLF--------DSSVQPGGIVGQAFRMLIEFAKTGNPT-PQSIPLPWPKY-APNDQYLSIGKSNISVQSKFLPDRVTFWNELLPSMMSQS
sp|Q92035|ACES_BUNFA	comp68701_c0_seq8	8e-40	606	299	119	1	VDTTSGSVRGYGVSFPQ-NRTVYQYLGIPYAKA----TRFEYPREDK-WTEIFNATQHGKTCPQ--KSSPFGIQHLGE------TSENCLNLNIFVPDSKQNNLTVLVYI-GGLLYSFGKANGTRFDPLAVASRGEVILVSLNYRLGILGFLSTEDEV-IKGNYGLADQIEALNWLQRNIYRFGGNPDDVTVVGHWSGAMSVGLLLVSPKARGLFKHAILMSGSPLSLTATLDHVTAVERARKISEQLKC--TNRSNLKACLQDKSVSDIISAQEQLQNVPILS----PFAPVVDGEIL
sp|Q92035|ACES_BUNFA	comp68701_c0_seq8	6e-08	606	162	40	3	KYTNWKNPADGMANKQQLINIYTDASFNAPALRLAQLVSRHGIPTYFYHIKKNALNTTMLPR--VAYGNDVRLLFDSRFTDGGMRSVQAGGIVGQAFRMLIEFAKTGNPT-PQSIPLPWPKY-APNDQYLSIGKSNISVQSKFLPDRVTFWNELLPSMMSQS
sp|Q92035|ACES_BUNFA	comp80163_c0_seq1	6e-39	606	553	157	2	VERYGGIPYAQPPIGKRRFAPAELWDTPWPAGFDARRTGAPCINNPLGDPRSMPLDSDHSPPP----SEDCLHLNIWTPSKYNSSMPVMVYNFGGGLCSGYAGNPYFNGSKFAIEHGVIVVTVSYRLGALGFL-VSEDFDGPGNGGMNGIRDIAIALKWVQRFIPYFNGDPGRVTVFGQSSGAYATCTLTVAPEAKGLFHGAILQSGPCFGGPPNRGWGPRNVSYGLRITKEVMAAVNVSSLDELRQVPAEKVQWPAYTMNDP-SVAPYFSGY------FEDPGFLPAPADQLWSAGKVNPKSIMVGFASKDSTAAF--YGVAPTLGYVTGDANQTSPHDYETAVRKI--WGND--ADAVLKQYPLSRFEGSPQK---AFLQVDADSMVICPSYQLLQY…
sp|Q92035|ACES_BUNFA	comp77432_c0_seq1	2e-38	606	630	173	-3	LVLLPVASAKLWPETSGGSVVGISLPASAGGVEVDQFLGIPFATAKRFEPPV---DFGGKYP----GGAVTASMWGPACMQVAG------------DPSQTYGSEDCLKANVWSPHRAWEADEKLPVMMFIYGGSNQFGEA--EPYNMSALAAFHDVVCVSFNYRTGPLGWMAFQQDVDARKSTGNWGILDIQSALRWVQREIAAFGGDAARVAIHGQSSGASLVELQYVAPHSNGLFRGAISESGGLSAGSLTAAVATSTAIAGSMGCLMPDHVANK----TCL-------------AAVPAVNLTRTTYVAGWSPTSDGVTFPLAPEELSRKGMVNDATVVLGAQTNDSNLFLFRDYTKDGLDQPNDHPDGALKLLSATAYGAKVFMRVGH--KFAA…
sp|Q92035|ACES_BUNFA	comp71097_c0_seq20	3e-37	606	316	99	-1	FAKVLECDVNKG--LMDCLRSKSWSDVLIAQRNV-SYPANMREQFLCSVVIDGEFVPDDPRNLLNEGKINQADVMMGVTADEGALMLLMA-PGQYKNGAELKDLENMIKYGFKMH-PDQNKLIEDAILFEYTDQSDLENRIKYRRAMMDLGSDNMFFAPAIFEAKSLSKADVPVYFYLFDHTLHFSPLPKYFGSFHAVDLYFSFGIAINSDGFGDFLRAFGTKFSDLEVGLAHYTMRLWTNFAKHGDPNVGETTPV---VTWPRYNSSEHVHLRISLNP-KVEYSFRERKMAFWNEFIPKLAGGAADQESGEGKTK
sp|Q92035|ACES_BUNFA	comp68701_c0_seq26	3e-37	606	362	107	1	FGGNPDDVTVVGHWSGAMSVGLLLVSPKARGLFKHAILMSGSPLSLTATLDHVTAVERARKISEQLKC--TNRSNLKACLQDKSVSDIISAQEQLQNVPILS----PFAPVVDGEILAGSPDVLFNKSNQIKVKSVMIGMVEDDGAIFLSPSLPGVANN----IGPVD--QGINQSALHYIIQSNKLTKPTTAPSRLISHKYTNWKNPADGMANKQQLINIYTDASFNAPALRLAQLVSRHGIPTYFYHIKKNALNTTMLPR--VAYGNDVRLLFDSRFTDGGMRSVQAGGIVGQAFRMLIEFAKTGNPT-PQSIPLPWPKY-APNDQYLSIGKSNISVQSKFLPDRVTFWNELLPSMMSQS
sp|Q92035|ACES_BUNFA	comp68701_c0_seq13	3e-37	606	362	107	1	FGGNPDDVTVVGHWSGAMSVGLLLVSPKARGLFKHAILMSGSPLSLTATLDHVTAVERARKISEQLKC--TNRSNLKACLQDKSVSDIISAQEQLQNVPILS----PFAPVVDGEILAGSPDVLFNKSNQIKVKSVMIGMVEDDGAIFLSPSLPGVANN----IGPVD--QGINQSALHYIIQSNKLTKPTTAPSRLISHKYTNWKNPADGMANKQQLINIYTDASFNAPALRLAQLVSRHGIPTYFYHIKKNALNTTMLPR--VAYGNDVRLLFDSRFTDGGMRSVQAGGIVGQAFRMLIEFAKTGNPT-PQSIPLPWPKY-APNDQYLSIGKSNISVQSKFLPDRVTFWNELLPSMMSQS
sp|Q92035|ACES_BUNFA	comp71097_c0_seq7	6e-37	606	314	97	-1	FAKVLECDVNKG--LMDCLRSKSWSDVLIAQRNV-SYPANMREQFLCSVVIDGEFVPDDPRNLLNEGKINQADVMMGVTADEGALMLLMA-PGQYKNGAELKDLENMIKYGFKMH-PDQNKLIEDAILFEYTDQSDLENRIKYRRAMMDLGSDNMFFAPAIFEAKSLSKADVPVYFYLFDHTLHFSPLPKYFGSFHAVDLYFSFGIAINSDGFGDFLRAFGTKFSDLEVGLAHYTMRLWTNFAKHGDPNVGETTPV---VTWPRYNSSEHVHLRISLNP-KVEYSFRERKMAFWNEFIPKLAGGAADQESEDKN
sp|Q92035|ACES_BUNFA	comp68701_c0_seq7	3e-36	606	362	107	1	FGGNPDDVTVVGHWSGAMSVGLLLVSPKARGLFKHAILMSGSPLSLTATLDHVTAVERARKISEQLKC--TNRSNLKACLQDKSVSDIISAQEQLQNVPILS----PFAPVVDGEILAGSPDVLFNKSNQIKVKSVMIGMVEDDGAIFLSPSLPGVANN----IGPVD--QGINQSALHYIIQSNKLTKPTTAPSRLISHKYTNWKNPADGMANKQQLINIYTDASFNAPALRLAQLVSRHGIPTYFYHIKKNALNTTMLPR--VAYGNDVRLLFDSRFTDGGMRSVQAGGIVGQAFRMLIEFAKTGNPT-PQSIPLPWPKY-APNDQYLSIGKSNISVQSKFLPDRVTFWNELLPSMMSQS
sp|Q92035|ACES_BUNFA	comp63435_c0_seq3	7e-36	606	208	79	-2	VFGFLTTGKDADLKGNYGMLDQIQALKWVKRNIERFGGDPNKVTMFGESAGGASVSLLMLSQLSNGLFQNVIMQSGAATATWAAVSYEQMINITKAFGKRIDC--TNLGAMEECLKTKPTMEMIKHTTN--------DFSFAPVIDKHFLPDSPSVLLQKGQFEKYKVMVGVNNDEGT-LMTNAVPGMASGLNVTNGIKRVIFEGAVR
sp|Q92035|ACES_BUNFA	comp68701_c0_seq20	1e-35	606	362	106	1	FGGNPDDVTVVGHWSGAMSVGLLLVSPKARGLFKHAILMSGSPLSLTATLDHVTAVERARKISEQLKC--TNRSNLKACLQDKSVSDIISAQEQLQNVPILS----PFAPVVDGEILAGSPDVLFNKSNQIKVKSVMIGMVEDDGAIFLSPSLPGVANN----IGPVD--QGINQSALHYIIQSNKLTKPTTAPSRLISHKYTNWKNPADGMANKQQLINIYTDASFNAPALRLAQLVSRHGIPTYFYHIKKNALNTTMLPR--VAYGNDVRLLF--------DSSVQPGGIVGQAFRMLIEFAKTGNPT-PQSIPLPWPKY-APNDQYLSIGKSNISVQSKFLPDRVTFWNELLPSMMSQS
sp|Q92035|ACES_BUNFA	comp68701_c0_seq12	1e-35	606	362	106	1	FGGNPDDVTVVGHWSGAMSVGLLLVSPKARGLFKHAILMSGSPLSLTATLDHVTAVERARKISEQLKC--TNRSNLKACLQDKSVSDIISAQEQLQNVPILS----PFAPVVDGEILAGSPDVLFNKSNQIKVKSVMIGMVEDDGAIFLSPSLPGVANN----IGPVD--QGINQSALHYIIQSNKLTKPTTAPSRLISHKYTNWKNPADGMANKQQLINIYTDASFNAPALRLAQLVSRHGIPTYFYHIKKNALNTTMLPR--VAYGNDVRLLF--------DSSVQPGGIVGQAFRMLIEFAKTGNPT-PQSIPLPWPKY-APNDQYLSIGKSNISVQSKFLPDRVTFWNELLPSMMSQS
sp|Q92035|ACES_BUNFA	comp70486_c1_seq9	3e-35	606	232	87	2	QVVAPAGRLRGIS----EGKVHVFRGIPYAEAPVGALRWRPPVPVKPWHGVRDASSYGNFCLQM-----------QAQNTSR--------------------LPCLVWIHGGAYESGSS--NIYNATKLVSFLRSQKSPAVLVTLNYRLNVFGFLGSYRLRHLDASQSTGNYGLQDQRMALRWVQENIMAFGGDPAKVMIFGQSAGAGSVSSHVAMSNSAGLFSRALMESGG
sp|Q92035|ACES_BUNFA	comp63435_c0_seq1	3e-35	606	234	83	-2	FGFLTTGKDADLKGNYGMLDQIQALKWVKRNIERFGGDPNKVTMFGESAGGASVSLLMLSQLSNGLFQNVIMQSGAATAKWAVAYYHEAKKGAEAFGRHVDC--TDMKTIVECLERKSLSQILKASAMVTD------ILFSPVIDGKFLPDAPSVLLEEGRLEKVNVMVGVTDDEGS-VTTNALSGSSTGMNVTFGIQRNVFTAAIKSNKFELVRNQKGPLPSAMIYRYTDWTN
sp|Q92035|ACES_BUNFA	comp68701_c0_seq19	9e-35	606	362	106	1	FGGNPDDVTVVGHWSGAMSVGLLLVSPKARGLFKHAILMSGSPLSLTATLDHVTAVERARKISEQLKC--TNRSNLKACLQDKSVSDIISAQEQLQNVPILS----PFAPVVDGEILAGSPDVLFNKSNQIKVKSVMIGMVEDDGAIFLSPSLPGVANN----IGPVD--QGINQSALHYIIQSNKLTKPTTAPSRLISHKYTNWKNPADGMANKQQLINIYTDASFNAPALRLAQLVSRHGIPTYFYHIKKNALNTTMLPR--VAYGNDVRLLF--------DSSVQPGGIVGQAFRMLIEFAKTGNPT-PQSIPLPWPKY-APNDQYLSIGKSNISVQSKFLPDRVTFWNELLPSMMSQS
sp|Q92035|ACES_BUNFA	comp71097_c0_seq15	5e-34	606	266	84	-3	IDGEFVPDDPRNLLNEGKINQADVMMGVTADEGALMLLMA-PGQYKNGAELKDLENMIKYGFKMH-PDQNKLIEDAILFEYTDQSDLENRIKYRRAMMDLGSDNMFFAPAIFEAKSLSKADVPVYFYLFDHTLHFSPLPKYFGSFHAVDLYFSFGIAINSDGFGDFLRAFGTKFSDLEVGLAHYTMRLWTNFAKHGDPNVGETTPV---VTWPRYNSSEHVHLRISLNP-KVEYSFRERKMAFWNEFIPKLAGGAADQESGEGKTK
sp|Q92035|ACES_BUNFA	comp42718_c1_seq2	7e-34	606	254	97	-2	CLPCCFGFRGGAYVQADVPRAQLSTGTILGEYV----GGSEHFCAVPFAAPPTGIRRWKKPEPVEPWLGELDCSSRRPEDERRGRPVQSVDPSD-----------DRQPAEDCLHLDIWLPMGTLGSLAGAPKGLPVLVWIYGGGLLAGSKDDPGSSGQCYA-EQGVIFICINYRVGALGFL-CPRNGDP----NCGLWDQVCALQWIQREIGNLGGDPKKVTIMGQSAGGDSVYWLCASPVANKFFSRAIMMS
sp|Q92035|ACES_BUNFA	comp71097_c0_seq4	1e-33	606	264	82	-3	IDGEFVPDDPRNLLNEGKINQADVMMGVTADEGALMLLMA-PGQYKNGAELKDLENMIKYGFKMH-PDQNKLIEDAILFEYTDQSDLENRIKYRRAMMDLGSDNMFFAPAIFEAKSLSKADVPVYFYLFDHTLHFSPLPKYFGSFHAVDLYFSFGIAINSDGFGDFLRAFGTKFSDLEVGLAHYTMRLWTNFAKHGDPNVGETTPV---VTWPRYNSSEHVHLRISLNP-KVEYSFRERKMAFWNEFIPKLAGGAADQESEDKN
sp|Q92035|ACES_BUNFA	comp67514_c0_seq1	2e-33	606	351	110	3	SELKVKTNGGFVRG----VLEEDVFTFKGIPYAKPP---QRWRPPSGCSRSNCWNGTFQASEFGERCVQA------------RFGKDRGEIKAIGSEDCLFINVWTPTTASEKRLPVMVYFHGGDLLSSSGHENGLHPTPEMVRDMQIVGVSLNYRLDALGFLALDILSDSSSTNTSGNYGFMDQILALHWVRDNIAQFGGDPDKVTILGHGSGGTSVLALLASPRAKGLFKLAVALS--PSAD-ITKTSSEAAKDNQILLTHANC-VGNVSMKLQCLHALLPLQILKASPWNAYHYKQKDDSRDFPTKDIFSHA-IAVIDGYVLPSEPAIAIKSNNFNDVPLILGNVAQE
sp|Q92035|ACES_BUNFA	comp71097_c0_seq18	2e-33	606	171	70	-1	EAVKFGPACPQMSMKEMFEQMKSNFSVEDEPQDEDCLTLNVYTPSQATSQDKLAVMVWIHGGAYTIGSGS--TYNPSLLVAYHDVIVVTINYRLGVLGFFNIPGT-DVKGNYAMHDQVLALKWVQQNIANFGGDPNNVTIFGESAGGMSVSHHLISPLSKGLFRRVIAQSG
sp|Q92035|ACES_BUNFA	comp34834_c0_seq1	2e-31	606	209	86	-3	RVSTKQGHFTGIRQRVSCPVQRYTRTIYKFLGIPFAQPP---RRFKPPKRLPGNRSRQH--DATFYRSPCAQ--SANFLGPVG----------SEDCLYLNIFTPFINGSLKYPVIVFIHGGKFFSGSSRYDNNVPVEYLPLRGVVLVTIQYRLGPFGFFMVKKSKQAPGNVGLLDQVMALKWIRQNIDDFGGDKNSVTLLGESAGGSS
sp|Q92035|ACES_BUNFA	comp97543_c0_seq1	2e-31	606	293	101	3	ICPCLALDSLVETPLGKILGKDY----GNFQAFKGVPYSERP---RRFEAPQAKSPWTGTLNRTKFGNSCIH-------GFSHHDE-DPLESFVESEDCLFANIWVPKMKKSKLLPVVVFIHGGGFVRNSGATPNFWGDAFVTNTEAPAILVTFNYRLGIFGFFSWNGTTT---NVGFQDQQLLLRWVQQNIKAFGGNPNNVLLMGQSAGAMSVLCHVAAPGSAGLFHTAM-----SNSPVGLYYRNRAENDEFVRLVAHALLCTGN----VTSCLQNRPAKALRDVD--VLP
sp|Q92035|ACES_BUNFA	comp70712_c1_seq9	4e-29	606	190	77	-3	VSTKQGHVVGIEEQVQLHNGQQHTMFKFLGIPYAKSQKPKLRFKRPQPLENKQRTDDYDATYNRPVCLQFVEKNPYIPSIKHAWRGPHGKMFDPSQDMSEDCLYLNIYTPSTVCLRKYPVMVHIHGGSYVAGTPIRDVSPGEYLP-QHNVVLVTIQYRLDAFGFFTM-GDSEAPGNLGLFDQVEALKWIQ
sp|Q92035|ACES_BUNFA	comp23899_c0_seq2	3e-28	606	269	92	1	LRSVSLKWPDGKETKELVRTFWGLPYGEKP---ERFKAPVAKAKWSGVKVSKDYYSE-YPVLCPDIP------VLGKNQHISEDCLELHVYAPHRSASKPRPVFVFLIPGGFTGTNWFQGS----WYDAARFVVRNDVVFVSVGYRSGFLGHWAHEELAKEAGDGAMGNYEAMDQRLALQWVQRNIDTFGGDPGRVTLLGHSSGAFSIQFHLLSPASRNLFAQGILEGTALDTAWYYADKDEAISFYKTLAKKLGC--DNSKDQVACLR
sp|Q92035|ACES_BUNFA	comp71097_c0_seq12	1e-26	606	174	67	-1	RDDSLVVDTAAGSVRGRFQNVIHGLSVKQFLGIPYAEPPVGELRFTRPQPAKPWNGVREAVGFGPICPQFL---MKGFLSVPENVTIEEEPQDEDCLLLNVYTPSQATSQDKLAVMVWIHGGAYTIGSGS--TYNPSVLVAYHDVIVVTINYRLGVLGFFNIPDT-DVKGNYGM
sp|Q92035|ACES_BUNFA	comp71097_c0_seq16	1e-26	606	174	67	-2	RDDSLVVDTAAGSVRGRFQNVIHGLSVKQFLGIPYAEPPVGELRFTRPQPAKPWNGVREAVGFGPICPQFL---MKGFLSVPENVTIEEEPQDEDCLLLNVYTPSQATSQDKLAVMVWIHGGAYTIGSGS--TYNPSVLVAYHDVIVVTINYRLGVLGFFNIPDT-DVKGNYGM
sp|Q92035|ACES_BUNFA	comp71097_c0_seq5	4e-26	606	174	67	-3	RDDSLVVDTAAGSVRGRFQNVIHGLSVKQFLGIPYAEPPVGELRFTRPQPAKPWNGVREAVGFGPICPQFL---MKGFLSVPENVTIEEEPQDEDCLLLNVYTPSQATSQDKLAVMVWIHGGAYTIGSGS--TYNPSVLVAYHDVIVVTINYRLGVLGFFNIPDT-DVKGNYGM
sp|Q92035|ACES_BUNFA	comp73906_c0_seq1	5e-26	606	270	93	-2	VDVETQTERLKGTVLPG-KRNVAAFWSVPYASYP-GRWQHPKPLPKVPKATTARSSKAAKAATEASDHCSTPWMHQLRPGAQDSSHQGSFCFQWL----PAF--------GRFGTESCLTLDVYTPAVVKLPAGSEQIPYMLMESKLPVMVFIEGGGFLVGDKYQSGIYDGRKLVEKQNVILVNINYRLGVLGFLNHPHLTDKESDEQLMNFGLRDQLEALRWIHENIAAFGGDPTQVTLAGESAGAMSICAHLASPVARQFFSGVIMDS
sp|Q92035|ACES_BUNFA	comp71109_c1_seq4	2e-25	606	168	60	-1	AMIYRYTDWTNVSDPYRNRRMFMDMMADTMFVAPAIQSAKAFVNHTLPTYFYQLQYRADFGSFGRVPSWVGAYHGADIPYVFGLPLSLNQLYT-KEGNFSREIIKLWTNFAKTGNPNNPESIQTPWPQYDLNNQQYIALKPT-MAIETKLRAEHVAFWNKFIPDVLRS
sp|Q92035|ACES_BUNFA	comp71109_c1_seq5	3e-25	606	168	60	-2	AMIYRYTDWTNVTDPYRNRRMFMDMMADTMFVAPAIQSAKAFVNHTLPTYFYQLQYRADFGSFGRVPSWVGAYHGADIPYVFGLPLSLNQLYT-KEGNFSREIIKLWTNFAKTGNPNNPESIQTPWPQYDLNNQQYIALKPT-MAIETKLRAEHVAFWNKFIPDVLRS
sp|Q92035|ACES_BUNFA	comp28461_c1_seq1	1e-24	606	270	80	-2	LFHRGIAVSGVDLSSFALLPKSTVLGASNRFVKKVNCITQSHQETVCCLRS-------------LPSATVFEDSDYWEMAPFVDQHFLPDEPKILRKQGNFSKLPLISGFVSQEGSHVLESQPPNVSDDTKLRTYLESFFRWRIGRTVDQAR-AAFDAFKSQYT--PAINNASEYQKELLDLWSDFTVIAPTVRVLSIHSDTGTATYMYEFAHRSQNHLKPKWMGVVHGDTIPYMFGLPLLRSNPSELTFNDNDRNISDMVVTMFTNFAK
sp|Q92035|ACES_BUNFA	comp70039_c2_seq12	1e-21	606	290	71	-3	EKVNCTKQSSRETLRCLRS-------------LPSSTILANPKFWLMQPFVDQPFLPDEAKTLRKEGRFHKLPFMSGFTSQDGSFFIELSIKRYTTPDLKKYLEEYFEQRIEYTKDEAKDAFT-AIVSKYN--LDIDDSRNLRQNLIEMISDHLFTAPTDAALRSQSDEGAATFMFEFAHRSKYHPKPKWMGVIHEDTTGYKFGLPLLNSKTKLKFDEKDRNVSDMVVTMFTNFAKFGNPTPRRIRGLKWENFDSSKKAYLKIKKNPFMTSKYHPLRM-AFWNSYFPALL
sp|Q92035|ACES_BUNFA	comp70039_c2_seq6	1e-21	606	291	71	-3	EKVNCTKQSSRETLRCLRS-------------LPSSTILANPKFWLMQPFVDQPFLPDEAKTLRKEGRFHKLPFMSGFTSQDGSFFIELSIKRYTTPDLKKYLEEYFEQRIEYTKDEAKDAFT-AIVSKYN--LDIDDSRNLRQNLIEMISDHLFTAPTDAALRSQSDEGAATFMFEFAHRSKYHPKPKWMGVIHEDTTGYKFGLPLLNSKTKLKFDEKDRNVSDMVVTMFTNFAKFGNPTPRRIRGLKWENFDSSKKAYLKIKKNPFMTSKYHPLRM-AFWNSYFPTLLS
sp|Q92035|ACES_BUNFA	comp70039_c2_seq9	5e-21	606	292	74	-3	EKVNCTKQSSRETLRCLRS-------------LPSSTILANPKFWLMQPFVDQPFLPDEAKTLRKEGRFHKLPFMSGFTSQDGSFFIELSIKRYTTPDLKKYLEEYFEQRIEYTKDEAKDAFT-AIVSKYN--LDIDDSRNLRQNLIEMISDHLFTAPTDAALRSQSDEGAATFMFEFAHRSKYHPKPKWMGVVHEDTTAYKFGLPLLNSKTKLKFDHNDKNVSDMVVTMFTNFAKFGNPTPRRVHGLKWDNFDSSKKAYLKINQNPFMTCKYQSLR---MAFWNSYFTTLF
sp|Q92035|ACES_BUNFA	comp63435_c1_seq1	3e-18	606	168	54	1	VCSCLILVNAVEYAPEVNIESGRIRGLLANLTTGHVVRKYLGIPFAQAD----RFKPPTDSARKWSDVEDMITFGKECPQLLSTY-----------SDNDISEDCLNLNVFVPHTSNGAPIPVMVWIHGGAYIYGSSR--IYDGSYISSLGKVIVVAINYRLTVFGFL
sp|Q92035|ACES_BUNFA	comp50518_c0_seq1	6e-17	606	128	46	-1	IYKFLGVPYAQEPIRDLRFMPPQAPSNRNSSDYDATFLRPICVQENNSFDSIRRAWPGF------DPNSDMNENCLFLNIYTPNTRGRRKYPVIVYIHGGSYMSGTPTLDISPGEYLP-TRDVVLVTI
sp|Q92035|ACES_BUNFA	comp71097_c0_seq2	7e-17	606	65	37	-1	DVKGNYGMHDQVLALKWVQQNIANFGGDPNNVTIFGESAGGMSVSHHLISPLSKGLFRRVIAQSG
sp|Q92035|ACES_BUNFA	comp116813_c0_seq1	1e-16	606	90	45	-3	QGVIVVSLNYRLGPLGFLPLRQLGAANGTGGMNGLYDQIVALKWIQANIEAFGGDPQRVTLFGCSAGSLSICTLSTSPLAQGLFHQAILE
sp|Q92035|ACES_BUNFA	comp29282_c0_seq1	1e-15	606	123	45	-1	VLTKQGYMRGIRQDILDYKGSKKTVYKFLGVPYAEKPISDLRFKRPQTLKSWRLRIYNATYFRPICLQKREHYSESIKTAWPEF------DHEKNMSEDCLYLNIYTPSTASCKKKYPVIFYI
sp|Q92035|ACES_BUNFA	comp35531_c1_seq1	2e-14	606	181	57	-2	TVFGWHLSSPDGDVLAYTNLTYAT----TSRFGAPHVYTAKAGDVINGTGMNDVCVQRRDGVTQGV-------------EDCLTLGIYIPPAATTRKRPVVVYVHGGFLIEGG--LSVGNLNYIALKADAVVVDINYRLNVFGFLQPPVPDVVPANRGLRDQIAALQWVQQNIGSFGGMPQ
sp|Q92035|ACES_BUNFA	comp68701_c0_seq24	3e-14	606	117	48	1	FGGNPDDVTVVGHWSGAMSVGLLLVSPKARGLFKHAILMSGSPLSLTATLDHVTAVERARKISEQLKC--TNRSNLKACLQDKSVSDIISAQEQLQNVPILS----PFAPVVDGEIL
sp|Q92035|ACES_BUNFA	comp68701_c0_seq24	1e-06	606	162	39	3	KYTNWKNPADGMANKQQLINIYTDASFNAPALRLAQLVSRHGIPTYFYHIKKNALNTTMLP--RVAYGNDVRLLF--------DSSVQPGGIVGQAFRMLIEFAKTGNPT-PQSIPLPWPKY-APNDQYLSIGKSNISVQSKFLPDRVTFWNELLPSMMSQS
sp|Q92035|ACES_BUNFA	comp68701_c0_seq15	3e-14	606	117	48	1	FGGNPDDVTVVGHWSGAMSVGLLLVSPKARGLFKHAILMSGSPLSLTATLDHVTAVERARKISEQLKC--TNRSNLKACLQDKSVSDIISAQEQLQNVPILS----PFAPVVDGEIL
sp|Q92035|ACES_BUNFA	comp68701_c0_seq15	1e-06	606	162	39	3	KYTNWKNPADGMANKQQLINIYTDASFNAPALRLAQLVSRHGIPTYFYHIKKNALNTTMLP--RVAYGNDVRLLF--------DSSVQPGGIVGQAFRMLIEFAKTGNPT-PQSIPLPWPKY-APNDQYLSIGKSNISVQSKFLPDRVTFWNELLPSMMSQS
sp|Q92035|ACES_BUNFA	comp68701_c0_seq14	3e-14	606	117	48	1	FGGNPDDVTVVGHWSGAMSVGLLLVSPKARGLFKHAILMSGSPLSLTATLDHVTAVERARKISEQLKC--TNRSNLKACLQDKSVSDIISAQEQLQNVPILS----PFAPVVDGEIL
sp|Q92035|ACES_BUNFA	comp68701_c0_seq14	4e-08	606	162	40	3	KYTNWKNPADGMANKQQLINIYTDASFNAPALRLAQLVSRHGIPTYFYHIKKNALNTTMLPR--VAYGNDVRLLFDSRFTDGGMRSVQAGGIVGQAFRMLIEFAKTGNPT-PQSIPLPWPKY-APNDQYLSIGKSNISVQSKFLPDRVTFWNELLPSMMSQS
sp|Q92035|ACES_BUNFA	comp68701_c0_seq21	3e-14	606	117	48	1	FGGNPDDVTVVGHWSGAMSVGLLLVSPKARGLFKHAILMSGSPLSLTATLDHVTAVERARKISEQLKC--TNRSNLKACLQDKSVSDIISAQEQLQNVPILS----PFAPVVDGEIL
sp|Q92035|ACES_BUNFA	comp68701_c0_seq21	4e-08	606	162	40	3	KYTNWKNPADGMANKQQLINIYTDASFNAPALRLAQLVSRHGIPTYFYHIKKNALNTTMLPR--VAYGNDVRLLFDSRFTDGGMRSVQAGGIVGQAFRMLIEFAKTGNPT-PQSIPLPWPKY-APNDQYLSIGKSNISVQSKFLPDRVTFWNELLPSMMSQS
sp|Q92035|ACES_BUNFA	comp151513_c0_seq1	4e-14	606	110	38	1	SAGAVSVSLHLLSPVSLSLFHRAACESGVDLAPWAVQNTEKIVNHTRATAERLGCHHQESESLLDCLRNVHDPWEFLNASLDATKSNGLEKTYFGPIVDGEFLTDNPSVL
sp|Q92035|ACES_BUNFA	comp68701_c0_seq27	5e-14	606	117	48	1	FGGNPDDVTVVGHWSGAMSVGLLLVSPKARGLFKHAILMSGSPLSLTATLDHVTAVERARKISEQLKC--TNRSNLKACLQDKSVSDIISAQEQLQNVPILS----PFAPVVDGEIL
sp|Q92035|ACES_BUNFA	comp68701_c0_seq27	2e-06	606	162	39	3	KYTNWKNPADGMANKQQLINIYTDASFNAPALRLAQLVSRHGIPTYFYHIKKNALNTTMLP--RVAYGNDVRLLF--------DSSVQPGGIVGQAFRMLIEFAKTGNPT-PQSIPLPWPKY-APNDQYLSIGKSNISVQSKFLPDRVTFWNELLPSMMSQS
sp|Q92035|ACES_BUNFA	comp68701_c0_seq16	5e-14	606	117	48	1	FGGNPDDVTVVGHWSGAMSVGLLLVSPKARGLFKHAILMSGSPLSLTATLDHVTAVERARKISEQLKC--TNRSNLKACLQDKSVSDIISAQEQLQNVPILS----PFAPVVDGEIL
sp|Q92035|ACES_BUNFA	comp68701_c0_seq16	5e-08	606	162	40	3	KYTNWKNPADGMANKQQLINIYTDASFNAPALRLAQLVSRHGIPTYFYHIKKNALNTTMLPR--VAYGNDVRLLFDSRFTDGGMRSVQAGGIVGQAFRMLIEFAKTGNPT-PQSIPLPWPKY-APNDQYLSIGKSNISVQSKFLPDRVTFWNELLPSMMSQS
sp|Q92035|ACES_BUNFA	comp71097_c0_seq10	1e-13	606	70	36	-1	RDDSLVVDTAAGSVRGRFQNVIHGLSVKQFLGIPYAEPPVGELRFTRPQPAKPWNGVREGVKFGPACPQM
sp|Q92035|ACES_BUNFA	comp71097_c0_seq9	1e-13	606	70	36	-2	RDDSLVVDTAAGSVRGRFQNVIHGLSVKQFLGIPYAEPPVGELRFTRPQPAKPWNGVREGVKFGPACPQM
sp|Q92035|ACES_BUNFA	comp71097_c0_seq6	3e-13	606	70	36	-3	RDDSLVVDTAAGSVRGRFQNVIHGLSVKQFLGIPYAEPPVGELRFTRPQPAKPWNGVREGVKFGPACPQM
sp|Q92035|ACES_BUNFA	comp60357_c0_seq1	1e-12	606	109	34	-2	VVDGEFLPDDPRKLLKQGKINHADVMMGMMANEGSFLNLLLWGNSYKDGAELKDVENVVKNCFQLHPDQNKVIEDATMFEYTDQSDPDNRIKHRQAMMDVGSDNMFFAP
sp|Q92035|ACES_BUNFA	comp34834_c1_seq1	3e-12	606	294	78	3	AGGSSVGYHYLSPRSQRLFHRGIAVSGVDLEVAPFVFKPRSDVRRASTRLIKKMKCKANGSSLEEQVRCLRKKDWGEIVRQSTRDLLD------SLVPTVDKKFLLDSPRKLRKKGNFRKLPFMAGFASQDGLQFVNHILEEQARPGYGPLRVENLKEFTQVFKKA--LEKYLKLTNKTHIDQFMKAVKYNYK-LMPQTTDIDYMKGLVNIFTDLIFAAPIHAALSFHSDRNGTAYMFEFAH-------PPGQA-NHGVTKAYEFGKPLLKPSQDYNDDDRRVSDIMVTMFTNF
sp|Q92035|ACES_BUNFA	comp23899_c0_seq1	2e-11	606	97	39	3	MDQR-----VQRNIDTFGGDPGRVTLLGHSSGAFSIQFHLLSPASRNLFAQGILEGTALDTAWYYADKDEAISFYKTLAKKLGC--DNSKDQVACLR
sp|Q92035|ACES_BUNFA	comp68351_c2_seq6	2e-11	606	121	37	-1	YLFVFSHRSKLTRLLPWKILGHKDDTPYEFGFPFMNLTVLQQYDEHDKNVSAIMISLFTNFARSGNPTPQPIEGCTWTQFNKTQHFYLNITESP-KMELGFHSKNVAFWNHYYPKVLNFTS
sp|Q92035|ACES_BUNFA	comp114720_c0_seq1	6e-11	606	64	31	-1	FQLALRGVVVVTIQYRLGPFGFMS-SGDSEAPGNFGLLDQVQALRWVRENIERFHGNVHEVTLF
sp|Q92035|ACES_BUNFA	comp71097_c0_seq14	8e-11	606	70	33	-1	ARDDSLVVDTAAGSVRGRFQNVIHGLSVKQFLGIPYAEPPVSELRFARPKSAKPWNGVREAVGFGPICPQ
sp|Q92035|ACES_BUNFA	comp71097_c0_seq8	1e-10	606	70	33	-2	ARDDSLVVDTAAGSVRGRFQNVIHGLSVKQFLGIPYAEPPVSELRFARPKSAKPWNGVREAVGFGPICPQ
sp|Q92035|ACES_BUNFA	comp71097_c0_seq1	1e-10	606	70	33	-3	ARDDSLVVDTAAGSVRGRFQNVIHGLSVKQFLGIPYAEPPVSELRFARPKSAKPWNGVREAVGFGPICPQ
sp|Q92035|ACES_BUNFA	comp71097_c0_seq11	2e-10	606	61	32	-1	RDDSLVVDTAAGSVRGRFQNVIHGLSVKQFLGIPYAEPPVGELRFTRPQPAKPWSGVREAV
sp|Q92035|ACES_BUNFA	comp71097_c0_seq13	3e-10	606	114	36	-1	EAVKFGPACPQMSMKEMFEQMKSNFSVEDEPQDEDCLTLNVYTPSQATSQDKLAVMVWIHGGAYTIGSGS--TYNPSVLVAYHDVIVVTINYRLGVLGFFNIPDT-DVKGNYGM
sp|Q92035|ACES_BUNFA	comp71097_c0_seq3	3e-10	606	61	32	-2	RDDSLVVDTAAGSVRGRFQNVIHGLSVKQFLGIPYAEPPVGELRFTRPQPAKPWSGVREAV
sp|Q92035|ACES_BUNFA	comp117444_c0_seq1	3e-10	606	100	35	1	RQGLMDANADALFKAPAILSAQLYDKKGMRTYFYQLDYSAKQDWENRTVPEWRRVPHAADFPYVFGHPLLKHSKDLNNTDVQFSKSVMKYWATFAKTGNP
sp|Q92035|ACES_BUNFA	comp71097_c0_seq19	5e-10	606	61	32	-3	RDDSLVVDTAAGSVRGRFQNVIHGLSVKQFLGIPYAEPPVGELRFTRPQPAKPWSGVREAV
sp|Q92035|ACES_BUNFA	comp70039_c2_seq10	9e-10	606	120	35	-2	REKLTDMWSDYYFVAPTHASLTFHSDHGAPTYMFEFAHRSRYHPRPKWAGVVHEDTTAYTFGLPFLNSKSNLKFDDDDKEVSDMLVTMFTNFAKFGNPTPSPVHGVEWDTFDSSNKAYLK
sp|Q92035|ACES_BUNFA	comp135370_c0_seq1	1e-09	606	73	31	2	EDCLQLNIWTPLKGGECPNPK-SPVLLYIHGGGGKCHSAHSPRESGHQLALQQGLCVVNINYRLGILGFLAHP
sp|Q92035|ACES_BUNFA	comp55783_c0_seq2	2e-09	606	111	31	1	ENRIKHRQPMMDVSSDNTFFAPAIFEAKSLVKAEVPVYFYVFDHTLHFSFLPKYVGSFHTLDLFFTFGIPIHSEGFSDFFKAFVTKFSDLEVRLAHYTMRLWTTFAKHGDP
sp|Q92035|ACES_BUNFA	comp120090_c0_seq1	2e-09	606	96	34	1	EVVAPAGHLQGIEEVVGTQAVRAFRGIPYAEAPVKGLRWRPPVALKPWQGVRDASKYGNMCMQFL-----------------GGNEDCLYLNVYTP
sp|Q92035|ACES_BUNFA	comp107593_c0_seq1	2e-09	606	63	29	3	LIIDINSGRIFGRREAVPHGHDVEMFLGIPYAEPPIEELRFAAPRPVKPWNGTRDVTDYGPQC
sp|Q92035|ACES_BUNFA	comp70416_c1_seq8	2e-08	606	115	34	3	FAHRSRHHPGKPWKGVVHEDTTAYKFGLPLLRSRTNLTFDDDDRSISQKMGTLFTNFAKSGNPNTPTPLVGRVLWIAFSKSNEAYLKIQRTSTITS-NYHPQRMMFWNSYFPTLF
sp|Q92035|ACES_BUNFA	comp59959_c1_seq1	5e-08	606	76	29	-2	YRADHDFNFKPLPPWIRAYHGADVPFVFGLYLSFSAKLLTSKNANFSRDIITMWTNFAKTGDPNNPESIPTSWPQY
sp|Q92035|ACES_BUNFA	comp132842_c0_seq1	8e-08	606	105	29	2	GVPHALTFSYVLGIAMTNTTPKHRLVYDDTDYDVSNAMVTMWTNFAKHSNPTPSKVFGVIWEPFTKTNQVYMKFDGKPVARMSKNYQAPKAAFWNYYYHKLMRGS
sp|Q92035|ACES_BUNFA	comp70416_c1_seq9	1e-06	606	128	42	3	FAHRSRHHPGKPWKGVVHEDTTAYKFGLPLLKSPKTDLKFDDDDRIISSTLMRFCTNFAKTGNPT-PIIKT--WKPFERYNKAYYKLKL-PLDLRTNKYPQRRMAFWNRYFPTLFPC---MERTIKSW
sp|Q92035|ACES_BUNFA	comp70416_c1_seq3	2e-06	606	128	42	3	FAHRSRHHPGKPWKGVVHEDTTAYKFGLPLLKSPKTDLKFDDDDRIISSTLMRFCTNFAKTGNPT-PIIKT--WKPFERYNKAYYKLKL-PLDLRTNKYPQRRMAFWNRYFPTLFPC---MERTIKSW
sp|Q92035|ACES_BUNFA	comp116196_c0_seq1	2e-06	606	122	34	3	FLPDQPEKLRKEGKFHKLPFMSGFVSHEGSFLLWSKNITKYDISGFEEDLEG------FLINEYQYNKEEASAAYNALLFEYTPWADVTDAHRIRKKLIDMFTDYYIVAPTHAVLTFHSDHG
sp|Q92035|ACES_BUNFA	comp57070_c0_seq1	6e-06	606	87	27	2	VMMGMTANEGAVRNIL-LGKLNKDDAELKDLQKAVKDGFLSRPVQVKVVEDAILFEYTDQSDLDNRMKHRQAMMDLVSDKTFFAPAI
sp|Q92035|ACES_BUNFA	comp60790_c0_seq1	0.0001	606	70	25	-2	HLISPLSKGLFQRVIAQSGSSASPFTGVR-VNSDKFVKSFSKAIGCDF--DMGIIDCLRSKSWSDVVNAQ
sp|Q92035|ACES_BUNFA	comp147684_c0_seq1	0.0008	606	84	31	-2	PWQGVRDASKYGNRCMQFL-----------------GGSEDCLYLNV*TPRENVTSLPCLLWIHGGGFEFGSGGEALYNGMKLV
sp|Q92035|ACES_BUNFA	comp31453_c0_seq1	0.001	606	84	27	2	SSVSLHYLSPLSKDLFHRGIAVSGVALAPFAFKPKTTVLKASKTLIEGLGCKKKTSKLTVDCLRQKGGHDIINNNKDRFNVQPF
sp|Q92035|ACES_BUNFA	comp133735_c0_seq1	0.001	606	106	30	1	LVTAKSESLVVPTSNGPIRGV-FRDFEHRSATWWGIRYAEPPVGANRFKEPKAYKDSWTTPRMANQIPSPCMQLSGKSTSG-------------QEDCLFLNVHAP
sp|Q92035|ACES_BUNFA	comp119271_c0_seq1	0.002	606	60	22	3	ITTKYGTLKGFNVPFSSNSGPIKSINTFLGIPFASPPVGDLRLKPPIDPVSWKPNVYDAT
sp|Q92035|ACES_BUNFA	comp133689_c0_seq1	0.002	606	84	26	-2	ETAIDLADHLE--------------DAVLFQYTPWSKTNSRDALRQGLTDLVTDFAFAAPAHAILELHAKV-APTYLFVFSHRS
sp|Q92035|ACES_BUNFA	comp75213_c0_seq1	0.005	606	120	36	-2	YLDIYVPKEALEKGAKVPVVVAIMGGAFIIGHRGYNAQLGLQLMEF-GIMTVGVDYRNFPRGCI--PDMVEDVGR--------GVRWVFQNIERYGGDTSNVMLMGQSAGAHLAAMLLLE
sp|Q92035|ACES_BUNFA	comp77517_c0_seq1	0.006	606	211	55	3	GCVKGFTG----RSPWRSLRFAATLLVQAVRLVIFALLILPACLH-IGLSY--FRSPHIARAVRYGQRPRQLLDIYYPVEASSGRVPVVITVMGGAWMIGHRLWNVLLAWRLA-SAGVMVVAVDYR----------NYPMATMPEMLDDLDLAMAWIKDNLVSYGGDITSIALVGQSAG-AQLAATLLLRQCR----REAEDLEGAKLPWS
sp|Q92035|ACES_BUNFA	comp69664_c0_seq4	0.035	606	120	31	-2	REGQSKDGSNSKQYSPKMKPKSRGLVLHIHGGGFVSQSSKSHEMYLRVWARDLNVPIISVDYSL----------APEAPFPRALEECFFTYAWALKNLDRLGTTAEYFCVAGDSAGMFQV
sp|Q92035|ACES_BUNFA	comp69664_c0_seq1	0.044	606	115	30	-2	GQSKDGSNSKQYSPKMKPKSRGLVLHIHGGGFVSQSSKSHEMYLRVWARDLNVPIISVDYSL----------APEAPFPRALEECFFTYAWALKNLDRLGTTAEYFCVAGDSAGG
sp|Q92035|ACES_BUNFA	comp69664_c0_seq3	0.044	606	115	30	-2	GQSKDGSNSKQYSPKMKPKSRGLVLHIHGGGFVSQSSKSHEMYLRVWARDLNVPIISVDYSL----------APEAPFPRALEECFFTYAWALKNLDRLGTTAEYFCVAGDSAGG
sp|Q92035|ACES_BUNFA	comp24266_c0_seq1	0.045	606	130	31	2	VDIYLPSSTAKARLSDKEPEAPTPVLILVAGGAFIVGHKGFVTMLCRALRLA-GILCIAVDYRYW----------PQTSIDGMIDDVDSAIQWSFDNAAKYGGDPKCIALLGLSSGAHVAGL-LLTRRAK
sp|Q92035|ACES_BUNFA	comp666_c1_seq1	0.054	606	31	16	1	SEDCLYLNVYKPADIDNSLQQLPVMVWIHGG
sp|Q92035|ACES_BUNFA	comp55783_c0_seq1	0.12	606	61	18	1	PKYVGSFHSMDLFFVFGVSINSDGFGDLLKALAGTKYSDLEVGLAHYTMRLWTTFAKHGDP
sp|Q92035|ACES_BUNFA	comp97736_c0_seq1	0.21	606	71	19	-1	YKFGLPLLSSPRSKLKFDEDDRNVSDLITTIYLNFAKFGQPTPSSVYGTQWEMFNSSTKGYLKIQKNPFMT
sp|Q92035|ACES_BUNFA	comp46323_c0_seq1	0.31	606	113	32	-2	IQRPKGLPNPAPVLVWAHGGAFVHGSPRTVLSRTASIAQRAGVCVVSVDYRL----------LPEHNYPENLHDVVDVVRWVAKTGLDKGFDTSRILVGGDSAGGNLAAATGI
sp|Q92035|ACES_BUNFA	comp28461_c0_seq1	0.45	606	60	19	-1	FTNFAKFGSPTSTPVHGVQWTPFNKVNKAYLKIQSNPVMTR-NYHPQRMNFWNSRLPKLL
sp|Q92035|ACES_BUNFA	comp70712_c1_seq1	0.61	606	60	16	-2	FTNFAKSGNTDDPSIHGTRWKAFDTSNKAYLKIQRKSAMTSNYHPLRM-GFWNSYFPKFF
sp|Q92035|ACES_BUNFA	comp70712_c1_seq7	0.64	606	60	16	-2	FTNFAKSGNTDDPSIHGTRWKAFDTSNKAYLKIQRKSAMTSNYHPLRM-GFWNSYFPKFF
sp|Q92035|ACES_BUNFA	comp30049_c0_seq1	0.83	606	110	33	3	KDLPLILWVHGGGMILGSYR-DVFGLRFMTTALEKLGPFCFASLEYRFAPEFKF------PAAVDDFISCYRSLANEELAQEL---GYSIEKMSVAGVSAGAFVLGHGLL
sp|Q92035|ACES_BUNFA	comp52764_c0_seq1	1	606	45	16	2	AKSLSKADVPVYFYLFDHHPHFSSLPKYVTSFHLLDLFFVFGVPI
sp|Q92035|ACES_BUNFA	comp125109_c0_seq1	2.1	606	55	15	-2	FTNFAKFGNPTPSPVHGVQWQKFDSANKAYLKIKKNPVMDSKYHEKKI-EFWNKF
sp|Q92035|ACES_BUNFA	comp127459_c0_seq1	4.4	606	62	20	3	KSKLSQMMSRYLGNFARYGNPNGSSDVVVSGEGTAPELPVWKSMSEAPSEWMFLNIEPAMHQ
sp|Q92035|ACES_BUNFA	comp128212_c0_seq1	4.9	606	203	48	3	LDGWVAPEHPARRLRQGVHLVPTAFLMGATSRDGVLGTDYIAAKDLPTTAEAYAPAVRKHWRPRNSTGGIFGVNRLLP--TDVG--AEVLRAYNWNTFTEVGGPAAAFKAADGDYHVLCPLRRLALEALKADTSQVQIYFYYFTYGPLKSSGCSKPDAGTYPVRDWANHGDEKDFVFGNYEKSAVCPMDAWEVQLSRTMQAFW
sp|Q92035|ACES_BUNFA	comp63696_c2_seq1	9.4	606	99	28	3	PHNHNAPVLVDIHGGGWSTDATMPATL--RWFS-DHGWLVIRPSYTLATQGH---PTWNTAPKQVAC-----AWAWSLSHVKELGGDPSQVSIMGDSAG
sp|Q92035-1|ACES_BUNFA	comp70039_c2_seq5	2e-86	581	552	181	-3	RVLTQQGYVRGIRQDIQTNNGQTKTIYKFLGVPYVEKPIGDLRFKPPQALSNRRSSDYDATSVRPVCMQDGYYFDSIRGAWPEF------DPKRDVSEDCLYLNIYTPGTRGTRKYPVIFYIHGGGYNAGSPTRDTSPGEYLP-TRDVVLVTIQYRLGPFGFF-TTGDSEAPGNVGLLDQVEALKWVQRNIHGFGGDKNSVTLLGESAGGSSVALHYLSPLSKGLFHRGIAVSGVDLSPFAYKPKSAVLKTSNSFVKKVNCTKQSSRETVCCLRSLPSTTFLQD---------FVYWEFQPFVDQHFLPDEPKTLRKNGKFHKLPLISGFVSQEGSFVVEHLAQYFGNTTYTAKGFSKYLDYLL--ANEYKRKQQQKQDESGVAHNALEFQYTPWDDLN…
sp|Q92035-1|ACES_BUNFA	comp70039_c2_seq2	4e-86	581	553	181	-3	RVLTQQGYVRGIRQDIQTNNGQTKTIYKFLGVPYVEKPIGDLRFKPPQALSNRRSSDYDATSVRPVCMQDGYYFDSIRGAWPEF------DPKRDVSEDCLYLNIYTPGTRGTRKYPVIFYIHGGGYNAGSPTRDTSPGEYLP-TRDVVLVTIQYRLGPFGFF-TTGDSEAPGNVGLLDQVEALKWVQRNIHGFGGDKNSVTLLGESAGGSSVALHYLSPLSKGLFHRGIAVSGVDLSPFAYKPKSAVLKTSNSFVKKVNCTKQSSRETVCCLRSLPSTTFLQD---------FVYWEFQPFVDQHFLPDEPKTLRKNGKFHKLPLISGFVSQEGSFVVEHLAQYFGNTTYTAKGFSKYLDYLL--ANEYKRKQQQKQDESGVAHNALEFQYTPWDDLN…
sp|Q92035-1|ACES_BUNFA	comp70039_c2_seq1	9e-86	581	554	184	-3	RVLTQQGYVRGIRQDIQTNNGQTKTIYKFLGVPYVEKPIGDLRFKPPQALSNRRSSDYDATSVRPVCMQDGYYFDSIRGAWPEF------DPKRDVSEDCLYLNIYTPGTRGTRKYPVIFYIHGGGYNAGSPTRDTSPGEYLP-TRDVVLVTIQYRLGPFGFF-TTGDSEAPGNVGLLDQVEALKWVQRNIHGFGGDKNSVTLLGESAGGSSVALHYLSPLSKGLFHRGIAVSGVDLSPFAYKPKSAVLKTSNSFVKKVNCTKQSSRETVCCLRSLPSTTFLQD---------FVYWEFQPFVDQHFLPDEPKTLRKNGKFHKLPLISGFVSQEGSFVVEHLAQYFGNTTYTAKGFSKYLDYLL--ANEYKRKQQQKQDESGVAHNALEFQYTPWDDLN…
sp|Q92035-1|ACES_BUNFA	comp68898_c1_seq4	1e-85	581	560	186	2	VSNAVAAIP----TTQVNTTRGPVVGENMTLATGKSVLKYLGIPYAKAK----RFESPTDPDSWNMTRNATEFGKRCPQPSLNISLPLSLLPEM-------SEDCLFINIFVPGQKRENSSSGMAVMVWVHGGAYVFGTAGVAMYDGGVLASEEGVIVVTFNYRLGALGLLSTGRDGDLKGNYGMLDQVFALKWVKNNIGSFGGDPNKVTIFGESAGGMSVSLLMLSPLAKGLFRNSILQSGAAPALFTALLDNEPKERAKRFADALGC--TELSSLKTCAMQKNISEIIKAQLKI--NTKWLLAQFAPVVDGIFLKDSPLKILQEGGSNNETQGSVLIGVTRDDGSIAFV-AFPGVQNATPGIEQGLNYSDFVQKVNSTIWVRDQNEEILKSIIQEYT…
sp|Q92035-1|ACES_BUNFA	comp70039_c2_seq7	2e-85	581	552	183	-3	RVLTQQGYVRGIRQDIQTNNGQTKTIYKFLGVPYVEKPIGDLRFKPPQALSNRSSSDYNATSLRPICMQDRYYFDSIRGAWPEF------DPKRDMSEDCLYLNIYTPSTRGTKKYPVIFYIHGGGYYVGSPTRDTSPGEYLP-TRDVVLVTIQYRLGPFGFF-TTGDSEAPGNVGLLDQVEALKWVQRNIHGFGGDKNSVTLLGESAGGSSVALHYLSPLSKGLFHRGIAVSGVDLCPFAYKPKSIVLEASKMLVGKVNCTKTSSRQIIECLKSVSSTDVFKN--------SIF-WLMQPFVDQHFLPNEPQILRKEGKYQKLPLLSGFVSQEGSPWVEYEQYYKNITYNANGLSKYLDAFLS--DEYQRKKDEAP----VAHNALEFQYTPWDDLND…
sp|Q92035-1|ACES_BUNFA	comp68898_c1_seq9	2e-84	581	560	186	2	VSNAVAAIP----TTQVNTTRGPVVGENMTLATGKSVLKYLGIPYAKAK----RFESPTDPDSWNMTRNATEFGKRCPQPSLNISLPLSLLPEM-------SEDCLFINIFVPGQKRENSSSGMAVMVWVHGGAYVFGTAGVAMYDGGVLASEEGVIVVTFNYRLGALGLLSTGRDGDLKGNYGMLDQVFALKWVKNNIGSFGGDPNKVTIFGESAGGMSVSLLMLSPLAKGLFRNSILQSGAAPALFTALLDNEPKERAKRFADALGC--TELSSLKTCAMQKNISEIIKAQLKI--NTKWLLAQFAPVVDGIFLKDSPLKILQEGGSNNETQGSVLIGVTRDDGSIAFV-AFPGVQNATPGIEQGLNYSDFVQKVNSTIWVRDQNEEILKSIIQEYT…
sp|Q92035-1|ACES_BUNFA	comp71109_c1_seq1	2e-84	581	546	184	-2	VDTEGGKIRGFLANLTTGHVVRKYLGIPFAKAD----RFKPPTNATKWSDVKNMTTFGKECPQAPNAM-----------SGKDISEDCLNLNVFVPDNAPSGLPVMVWVHGGAYIFG--SNRIYDGSFISSLGNVIVVAINYRLTVFGFLTTGENGDLKGNYGMLDQVQALRWVKRNIASFGGDPNKVTIFGESAGGYSVSLLMLSPLTKGLFKNVIMQSGVAAAKWAAISYEEMEDVTRRFSKRIGC--TNLDAMEECLKDKSLSEIVNATEK--------GFSFVPVIGGTFLSDIPSVLLRKGQFEKYNVMLGVTDNEGS-LLTNAIPGMNKNGMDVTNGMPRNFFEGAVRSEDTKPVLNQKPPLPAAMIYRYTDWTNVSDPYRNRRMFMDMMTDT…
sp|Q92035-1|ACES_BUNFA	comp71109_c1_seq7	3e-84	581	546	184	-2	VDTEGGKIRGFLANLTTGHVVRKYLGIPFAKAD----RFKPPTNATKWSDVKNMTTFGKECPQAPNAM-----------SGKDISEDCLNLNVFVPDNAPSGLPVMVWVHGGAYIFG--SNRIYDGSFISSLGNVIVVAINYRLTVFGFLTTGENGDLKGNYGMLDQVQALRWVKRNIASFGGDPNKVTIFGESAGGYSVSLLMLSPLTKGLFKNVIMQSGVAAAKWAAISYEEMEDVTRRFSKRIGC--TNLDAMEECLKDKSLSEIVNATEK--------GFSFVPVIGGTFLSDIPSVLLRKGQFEKYNVMLGVTDNEGS-LLTNAIPGMNKNGMDVTNGMPRNFFEGAVRSEDTKPVLNQKPPLPAAMIYRYTDWTNVSDPYRNRRMFMDMMTDT…
sp|Q92035-1|ACES_BUNFA	comp70039_c2_seq11	5e-84	581	551	180	-3	RVLTQQGYVRGIRQDIQTNNGQTKTIYKFLGVPYVEKPIGDLRFKPPQALSNRRSSDYDATSVRPVCMQDGYYFDSIRGAWPEF------DPKRDVSEDCLYLNIYTPGTRGTRKYPVIFYIHGGGYNAGSPTRDTSPGEYLP-TRDVVLVTIQYRLGPFGFF-TTGDSEAPGNVGLLDQVEALKWVQRNIHGFGGDKNSVTLLGESAGGSSVALHYLSPLSKGLFHRGIAVSGVDLCPFAYKPKSIVLEASKMLVGKVNCTKTSSRQIIECLKSVSSTDVFKN--------SIF-WLMQPFVDQHFLPNEPQILRKEGKYQKLPLLSGFVSQEGSPWVEYEQYYKNITYNANGLSKYLDAFLS--DEYQRKKDEAP----VAHNALEFQYTPWDDLND…
sp|Q92035-1|ACES_BUNFA	comp68898_c1_seq1	2e-83	581	551	185	1	AVIPAT----QVNTTGGPIVGKNETLVTGKSVLKYLGIPYAKAK----RFENPTDPDSWNMTRNATEFGKSCPQHSLNVSSP-LQMLPF------VSEDCLFINVFVPENSSSDMAVMVWIHGGAYVTGSASGAWYDGSVLASEEGVIVVTFNYRLGALGFLSTGSDSKLKGNYGMQDQVHALNWVKKNIKSFGGDPNKVTIFGESAGGMSVSLLMLSPLAKGLFRNSILQSGAAPALFTALLDNEPKERAKRFADALGC--TELSSLKTCAMQKNISEIIKAQLKI--NTKWLLAQFAPVVDGIFLKDSPLKILQEGGSNNETQGSVLIGVTRDDGSIAFV-AFPGVQNATPGIEQGLNYSDFVQKVNSTIWVRDQNEEILKSIIQEYTNWADTSDGK…
sp|Q92035-1|ACES_BUNFA	comp70039_c2_seq8	2e-83	581	553	183	-3	RVLTQQGYVRGIRQDIQTNNGQTKTIYKFLGVPYVEKPIGDLRFKPPQALSNRRSSDYDATSVRPVCMQDGYYFDSIRGAWPEF------DPKRDVSEDCLYLNIYTPGTRGTRKYPVIFYIHGGGYNAGSPTRDTSPGEYLP-TRDVVLVTIQYRLGPFGFF-TTGDSEAPGNVGLLDQVEALKWVQRNIHGFGGDKNSVTLLGESAGGSSVALHYLSPLSKGLFHRGIAVSGVDLCPFAYKPKSIVLEASKMLVGKVNCTKTSSRQIIECLKSVSSTDVFKN--------SIF-WLMQPFVDQHFLPNEPQILRKEGKYQKLPLLSGFVSQEGSPWVEYEQYYKNITYNANGLSKYLDAFLS--DEYQRKKDEAP----VAHNALEFQYTPWDDLND…
sp|Q92035-1|ACES_BUNFA	comp68898_c1_seq2	1e-82	581	551	185	1	AVIPAT----QVNTTGGPIVGKNETLVTGKSVLKYLGIPYAKAK----RFENPTDPDSWNMTRNATEFGKSCPQHSLNVSSP-LQMLPF------VSEDCLFINVFVPENSSSDMAVMVWIHGGAYVTGSASGAWYDGSVLASEEGVIVVTFNYRLGALGFLSTGSDSKLKGNYGMQDQVHALNWVKKNIKSFGGDPNKVTIFGESAGGMSVSLLMLSPLAKGLFRNSILQSGAAPALFTALLDNEPKERAKRFADALGC--TELSSLKTCAMQKNISEIIKAQLKI--NTKWLLAQFAPVVDGIFLKDSPLKILQEGGSNNETQGSVLIGVTRDDGSIAFV-AFPGVQNATPGIEQGLNYSDFVQKVNSTIWVRDQNEEILKSIIQEYTNWADTSDGK…
sp|Q92035-1|ACES_BUNFA	comp70712_c1_seq15	1e-78	581	570	182	-3	ALLASAQTHPRILTKQGYVRGIRETVQLHNGQQYVMHKFLGIQYAKSPTNNLRFKPPQPLENKRRTDDYNATSYRPICWQVTFYFEAIKLAWPGF------NPSTDMDEDCLYLNIYTPSTNCTRKYPVMVYIHGGSYVAGTPIRDVSPGEYLPH-HDVVLVTMQYRLGAFGFF-TTGDSEAPGNLGLLDQIEALKWIQNNIGAFCGDKNSVTLLGESAGGSSVSLQYLSSKSQRLFHRGIAVSGVALSPFAFKPKSTVLEVSKNLIKKLGCQKQNSQLTVQCLSGKSGKAIIKALGNDI-------LNIQPFVDNNFLSDEPRTLLKEGRFQKGLPLMSGFVSNEGTNAITEPKVTRIPADYEKNLD----EQFLQKFHFTKEQA-PIAFDALAYQYT…
sp|Q92035-1|ACES_BUNFA	comp70712_c1_seq21	1e-78	581	570	182	-3	ALLASAQTHPRILTKQGYVRGIRETVQLHNGQQYVMHKFLGIQYAKSPTNNLRFKPPQPLENKRRTDDYNATSYRPICWQVTFYFEAIKLAWPGF------NPSTDMDEDCLYLNIYTPSTNCTRKYPVMVYIHGGSYVAGTPIRDVSPGEYLPH-HDVVLVTMQYRLGAFGFF-TTGDSEAPGNLGLLDQIEALKWIQNNIGAFCGDKNSVTLLGESAGGSSVSLQYLSSKSQRLFHRGIAVSGVALSPFAFKPKSTVLEVSKNLIKKLGCQKQNSQLTVQCLSGKSGKAIIKALGNDI-------LNIQPFVDNNFLSDEPRTLLKEGRFQKGLPLMSGFVSNEGTNAITEPKVTRIPADYEKNLD----EQFLQKFHFTKEQA-PIAFDALAYQYT…
sp|Q92035-1|ACES_BUNFA	comp66711_c0_seq2	3e-77	581	539	175	3	VTTEYGPVRGKITLLQNGLEASSYLAFPFAQA----TRFERPTAPKRWTAPINATEHGNMCPQFLIPGLP---------PTMKPDEDCLTISVYAPAYANETSNLPVLHWIHGGGYMFGFSAL--YDASVLATERNVIVVASQYRVGAFAWLS-TGTKDLQGNLGMFDMVNALQWTKRNVKSFGGNPDQVTLIGQSAGGIAVSTLMLSPLTEGLYQNVIIMSGYANMILAVQKPEEALEVAREFGEHLGC--TDMSSLKECAKQKTIQEIIKAQSNVTPKEFYARFS--PVVDGEFLLDLPTNLIAEGKFRKANVMVCFTDDDGGT-LIQKAPGLFNGLNTDEGVTREAFLNYTQRTFFVRDQNPEIIAAIVQEYTDWTDVDNINKTRRSVFDLTTDIG…
sp|Q92035-1|ACES_BUNFA	comp68898_c1_seq7	6e-77	581	508	168	2	VSNAVAAIP----TTQVNTTRGPVVGENMTLATGKSVLKYLGIPYAKAK----RFESPTDPDSWNMTRNATEFGKRCPQPSLNISLPLSLLPEM-------SEDCLFINIFVPGQKRENSSSGMAVMVWVHGGAYVFGTAGVAMYDGGVLASEEGVIVVTFNYRLGALGLLSTGRDGDLKGNYGMLDQVFALKWVKNNIGSFGGDPNKVTIFGESAGGMSVSLLMLSPLAKGLFRNSILQSGAAPALFTALLDNEPKERAKRFADALGC--TELSSLKTCAMQKNISEIIKAQLKI--NTKWLLAQFAPVVDGIFLKDSPLKILQEGGSNNETQGSVLIGVTRDDGSIAFV-AFPGVQNATPGIEQGLNYSDFVQKVNSTIWVRDQNEEILKSIIQEYT…
sp|Q92035-1|ACES_BUNFA	comp21118_c0_seq1	3e-75	581	438	156	-3	MVWIHGGGLFHGAGSR--YDGSVLASFNDVIVVTLNYRLGLLGFLNIPGT-DLKGNYGMLDQVMALKWVQDNIGRFGGNSEHVTIFGQSAGGVSTDLLILSPLTKGLFVSAIIQSGFASSVFAFSSSKDPNKHVHFV-KKLQCDITRD--LLPCLRRKTRKEIVKVQGKA-DYLLMGSYLPVPVVDGHFLPDKPTVLLSEGRFNHLKAVVLGVTRNEGDS-LIYGIQPNPDVPPTRKSFQTMFDKVYFV------VDGGNEMIKQAILYEYTNHTDPDSPENLLKGWKDLLSDSWSFSPAVYSANAYAKAGINTYLYQFSHKSMYSIHPKNTGVPHFDDVQYVFGVPWKENSYVSQSFSYTDVERGLSTMMMRLWSNVAIYGSPNGYDRDLFRWPEYNI…
sp|Q92035-1|ACES_BUNFA	comp68898_c1_seq3	1e-74	581	505	168	1	CVMLQAFGAGAVIPATQVNTTGGPIVGKNETLVTGKSVLKYLGIPYAKAK----RFENPTDPDSWNMTRNATEFGKSCPQHSLNVSSP-LQMLPF------VSEDCLFINVFVPENSSSDMAVMVWIHGGAYVTGSASGAWYDGSVLASEEGVIVVTFNYRLGALGFLSTGSDSKLKGNYGMQDQVHALNWVKKNIKSFGGDPNKVTIFGESAGGMSVSLLMLSPLAKGLFRNSILQSGAAPALFTALLDNEPKERAKRFADALGC--TELSSLKTCAMQKNISEIIKAQLKI--NTKWLLAQFAPVVDGIFLKDSPLKILQEGGSNNETQGSVLIGVTRDDGSIAFV-AFPGVQNATPGIEQGLNYSDFVQKVNSTIWVRDQNEEILKSIIQEYTNWA…
sp|Q92035-1|ACES_BUNFA	comp66711_c0_seq1	3e-74	581	551	175	3	VTTEYGPVRGKITLLQNGLEASSYLAFPFAQA----TRFERPTAPKRWTAPINATEHGNMCPQFLIPGLP---------PTMKPDEDCLTISVYAPAYANETSNLPVLHWIHGGGYMFGFSAL--YDASVLATERNVIVVASQYRVGAFAWLST-GTKDLQGNLGMFDMVNALQWTKRNVKRMMPSSLTNP*YCFGGNPDQVTLIGQSAGGIAVSTLMLSPLTEGLYQNVIIMSGYANMILAVQKPEEALEVAREFGEHLGC--TDMSSLKECAKQKTIQEIIKAQSNVTPKEFYARFS--PVVDGEFLLDLPTNLIAEGKFRKANVMVCFTDDDGGT-LIQKAPGLFNGLNTDEGVTREAFLNYTQRTFFVRDQNPEIIAAIVQEYTDWTDVDNINKT…
sp|Q92035-1|ACES_BUNFA	comp70712_c1_seq22	3e-73	581	549	174	-3	VSTKQGYVFGMRLPVNLHNGLQYTIYAFVGIPYAEPPVNQLRFKPPQSTNRTYSDRMFVFPGPKCWQT--SSY--IESTKLRNPNFHPSGDLNEDCLYLDIYTPSTNCTRKYPVMVYIHGGSYVGDTPIRYLSQGNYLPH-HGVVLVKIHYRLGAFGFF-TTGDSEAPGNLGLLDQIKALQWIQDNIGAFCGNKNSVTLLGVGAGGSSVSMHYLSSQSGGLFHRGIAVSGVALSPFAFKPKSTVLKASKILLKNLDCEKKTSKLTVECLQSKHTYKILENNKNYMNVQ--------PFADNDFLSDEPRKLLKEGKFQKDLPLMSGFGSNEGTNGI--SEPKVTKIPADYEKYLDKLLF-QKYLLSTKEQAPTAFNALAFQYKPWDDLENPQAYKKNVI…
sp|Q92035-1|ACES_BUNFA	comp70712_c1_seq18	4e-73	581	549	174	-3	VSTKQGYVFGMRLPVNLHNGLQYTIYAFVGIPYAEPPVNQLRFKPPQSTNRTYSDRMFVFPGPKCWQT--SSY--IESTKLRNPNFHPSGDLNEDCLYLDIYTPSTNCTRKYPVMVYIHGGSYVGDTPIRYLSQGNYLPH-HGVVLVKIHYRLGAFGFF-TTGDSEAPGNLGLLDQIKALQWIQDNIGAFCGNKNSVTLLGVGAGGSSVSMHYLSSQSGGLFHRGIAVSGVALSPFAFKPKSTVLKASKILLKNLDCEKKTSKLTVECLQSKHTYKILENNKNYMNVQ--------PFADNDFLSDEPRKLLKEGKFQKDLPLMSGFGSNEGTNGI--SEPKVTKIPADYEKYLDKLLF-QKYLLSTKEQAPTAFNALAFQYKPWDDLENPQAYKKNVI…
sp|Q92035-1|ACES_BUNFA	comp82446_c0_seq1	8e-71	581	563	180	-2	VSTKYGQILGESQSVPLAQGPIKRIHKFLGIPYAQAPVKELRFQPPQPHKGWKPKLFNARQFGNICPHSKAYLDWLIKSIRSVWPGFT-------YKNANEDCLTLNIYTPATRHSQKPNSSLYPVLFYIHGGSFLLGTPARDKTIGDVLP-SYGIILVTIQYRLGPFGFI-TTGDAAAPGNYGLLDQVEALKWVNENIAQFGGDRKRITIAGNSAGGASVGLHLMSPITKGLFQGAIMESGVELSPFALLSLEEATEKTKNVGRKLLCSNTENSTKLIECLRSKDASD-ISYYYEKFP---------APVVDNYFLTDTPENLRKKKLFHNVPVIIGFTKHEGSHNIQALNLVEPLNDNTFRAGIERS-LQELIGIQGPMVAQRMADALEFQYYPWYN…
sp|Q92035-1|ACES_BUNFA	comp69121_c0_seq1	2e-68	581	539	170	-3	EVNTTYGPVRGKTVNLPTGKQIVQFLGIPYAS----AGRFERPKSPGFRNMTFDATKYGKSCPQVINV--PPYNV-----PREDTSENCLNLNVFAPNTTAFQEQSATNPVLVWVHGGAFIIGTSA--ITDPSAIATEGNIIVVTVNYRLGALGFLSL-KEEGLTGNYALLDVVEALRWVQDNIKRFGGDPRNVTLGGWSAGARLVGVLMLSPYANGLYERVLMMSGAAGGLYSYLEQEEADYRARHFGGLLRCP-HPSSDFKDCLKRKSPAQFIEAQSKTYP--SALLAQWAPVVDGDVLPDSPPKLLDQGKFNGSSVLTGVANDDGSAFL-NNIPGVNRGIDVTKGLSREVFQQVIGNKTWIRNQDNKVPPIIAFEYTDWTKPNDVNVTRRQYLDLL…
sp|Q92035-1|ACES_BUNFA	comp68351_c2_seq2	5e-65	581	418	147	3	SSAVIIPTRYGLLK-----GQTRYFPQPVGSISRVNKFLGVPYAAPPVGELRFRPPQRPDYWDGVYDATRFKPVCYQ--DPSY----NQMFWKKDFEWPQSDDCLYLNVYTPNNTFSYARYPVMVYIHGGGYEAGSPVVTPGDALPM---WEVVLVTIQYRLGPFGFIST-GDSAAPGNYGMLDQIEALKWIQLNIEAFKGDPSRVTIFGESAGGSSVGLLLLSPLSAGLFHRAIALSGNEFSPFAVNSREEAVGLTKGRAKKIKCPIEDNAKMINCMRQADANKIW---WRYDANK------WRPVVDGIFLQDTPENIRKANKSHPYPLMVGLTSNEGAYFLRADY--YDKINSTTFRSFLRGFFADISRYPRLQISESLVDALVFQYTPWPDSENK…
sp|Q92035-1|ACES_BUNFA	comp68351_c2_seq3	2e-64	581	418	147	1	SSAVIIPTRYGLLK-----GQTRYFPQPVGSISRVNKFLGVPYAAPPVGELRFRPPQRPDYWDGVYDATRFKPVCYQ--DPSY----NQMFWKKDFEWPQSDDCLYLNVYTPNNTFSYARYPVMVYIHGGGYEAGSPVVTPGDALPM---WEVVLVTIQYRLGPFGFIST-GDSAAPGNYGMLDQIEALKWIQLNIEAFKGDPSRVTIFGESAGGSSVGLLLLSPLSAGLFHRAIALSGNEFSPFAVNSREEAVGLTKGRAKKIKCPIEDNAKMINCMRQADANKIW---WRYDANK------WRPVVDGIFLQDTPENIRKANKSHPYPLMVGLTSNEGAYFLRADY--YDKINSTTFRSFLRGFFADISRYPRLQISESLVDALVFQYTPWPDSENK…
sp|Q92035-1|ACES_BUNFA	comp68701_c0_seq17	4e-64	581	545	178	1	VDTTSGSVRGYGVSFPQ-NRTVYQYLGIPYAKA----TRFEYPREDK-WTEIFNATQHGKTCPQ--KSSPFGIQHLG------ETSENCLNLNIFVPDSKQNNLTVLVYI-GGLLYSFGKANGTRFDPLAVASRGEVILVSLNYRLGILGFLSTEDE-VIKGNYGLADQIEALNWLQRNIYRFGGNPDDVTVVGHWSGAMSVGLLLVSPKARGLFKHAILMSGSPLSLTATLDHVTAVERARKISEQLKC--TNRSNLKACLQDKSVSDIISAQEQLQNVPILS----PFAPVVDGEILAGSPDVLFNKSNQIKVKSVMIGMVEDDGAIFLSPSLPGVANN----IGPVD--QGINQSALHYIIQSNKLTKPTTAPSRLISHKYTNWKNPADGMANKQQ…
sp|Q92035-1|ACES_BUNFA	comp68701_c0_seq10	4e-64	581	545	178	1	VDTTSGSVRGYGVSFPQ-NRTVYQYLGIPYAKA----TRFEYPREDK-WTEIFNATQHGKTCPQ--KSSPFGIQHLG------ETSENCLNLNIFVPDSKQNNLTVLVYI-GGLLYSFGKANGTRFDPLAVASRGEVILVSLNYRLGILGFLSTEDE-VIKGNYGLADQIEALNWLQRNIYRFGGNPDDVTVVGHWSGAMSVGLLLVSPKARGLFKHAILMSGSPLSLTATLDHVTAVERARKISEQLKC--TNRSNLKACLQDKSVSDIISAQEQLQNVPILS----PFAPVVDGEILAGSPDVLFNKSNQIKVKSVMIGMVEDDGAIFLSPSLPGVANN----IGPVD--QGINQSALHYIIQSNKLTKPTTAPSRLISHKYTNWKNPADGMANKQQ…
sp|Q92035-1|ACES_BUNFA	comp68701_c0_seq2	2e-63	581	545	178	1	VDTTSGSVRGYGVSFPQ-NRTVYQYLGIPYAKA----TRFEYPREDK-WTEIFNATQHGKTCPQ--KSSPFGIQHLG------ETSENCLNLNIFVPDSKQNNLTVLVYI-GGLLYSFGKANGTRFDPLAVASRGEVILVSLNYRLGILGFLSTEDE-VIKGNYGLADQIEALNWLQRNIYRFGGNPDDVTVVGHWSGAMSVGLLLVSPKARGLFKHAILMSGSPLSLTATLDHVTAVERARKISEQLKC--TNRSNLKACLQDKSVSDIISAQEQLQNVPILS----PFAPVVDGEILAGSPDVLFNKSNQIKVKSVMIGMVEDDGAIFLSPSLPGVANN----IGPVD--QGINQSALHYIIQSNKLTKPTTAPSRLISHKYTNWKNPADGMANKQQ…
sp|Q92035-1|ACES_BUNFA	comp68701_c0_seq4	2e-62	581	545	177	1	VDTTSGSVRGYGVSFPQ-NRTVYQYLGIPYAKA----TRFEYPREDK-WTEIFNATQHGKTCPQ--KSSPFGIQHLG------ETSENCLNLNIFVPDSKQNNLTVLVYI-GGLLYSFGKANGTRFDPLAVASRGEVILVSLNYRLGILGFLSTEDE-VIKGNYGLADQIEALNWLQRNIYRFGGNPDDVTVVGHWSGAMSVGLLLVSPKARGLFKHAILMSGSPLSLTATLDHVTAVERARKISEQLKC--TNRSNLKACLQDKSVSDIISAQEQLQNVPILS----PFAPVVDGEILAGSPDVLFNKSNQIKVKSVMIGMVEDDGAIFLSPSLPGVANN----IGPVD--QGINQSALHYIIQSNKLTKPTTAPSRLISHKYTNWKNPADGMANKQQ…
sp|Q92035-1|ACES_BUNFA	comp68701_c0_seq23	2e-62	581	545	177	1	VDTTSGSVRGYGVSFPQ-NRTVYQYLGIPYAKA----TRFEYPREDK-WTEIFNATQHGKTCPQ--KSSPFGIQHLG------ETSENCLNLNIFVPDSKQNNLTVLVYI-GGLLYSFGKANGTRFDPLAVASRGEVILVSLNYRLGILGFLSTEDE-VIKGNYGLADQIEALNWLQRNIYRFGGNPDDVTVVGHWSGAMSVGLLLVSPKARGLFKHAILMSGSPLSLTATLDHVTAVERARKISEQLKC--TNRSNLKACLQDKSVSDIISAQEQLQNVPILS----PFAPVVDGEILAGSPDVLFNKSNQIKVKSVMIGMVEDDGAIFLSPSLPGVANN----IGPVD--QGINQSALHYIIQSNKLTKPTTAPSRLISHKYTNWKNPADGMANKQQ…
sp|Q92035-1|ACES_BUNFA	comp68701_c0_seq25	7e-62	581	545	177	1	VDTTSGSVRGYGVSFPQ-NRTVYQYLGIPYAKA----TRFEYPREDK-WTEIFNATQHGKTCPQ--KSSPFGIQHLG------ETSENCLNLNIFVPDSKQNNLTVLVYI-GGLLYSFGKANGTRFDPLAVASRGEVILVSLNYRLGILGFLSTEDE-VIKGNYGLADQIEALNWLQRNIYRFGGNPDDVTVVGHWSGAMSVGLLLVSPKARGLFKHAILMSGSPLSLTATLDHVTAVERARKISEQLKC--TNRSNLKACLQDKSVSDIISAQEQLQNVPILS----PFAPVVDGEILAGSPDVLFNKSNQIKVKSVMIGMVEDDGAIFLSPSLPGVANN----IGPVD--QGINQSALHYIIQSNKLTKPTTAPSRLISHKYTNWKNPADGMANKQQ…
sp|Q92035-1|ACES_BUNFA	comp66694_c2_seq1	5e-58	581	522	164	3	RVLTKRGIVRGIRQVLRCEKGYTKTIYKFLGIPYAQAPIDDLRFKRPKPLPMNRSSTEYNATYYRPICAQFIANINKLKGAWPDF------DKEKDIKEDCLFLNIYTPFINGSYKYPVIVFIHGGRFLAGTPIFDDTPAEYLP-TRGVVLVTFQYRLGPFGFLA-TGESEAPGNMGLLDQVEAFKWVQQNIEGFGGDKNSVTLLGESAGGSSVGLHYLSPLSKNLFHRGIAVSGADVQVGPIIMKPWSVVEGASNR-----LIEKVKC------DNFQCLQS------YDKGWKSLLNNLYGKEYDINLMSPVVDNHFLLESPRKLRRDGNFAKLPLMAGFTSQEGS-----QLVDFLKAQMALHGKAERADFEVDSLEIFQSAIRASLELNLGVQNA…
sp|Q92035-1|ACES_BUNFA	comp68898_c1_seq6	4e-54	581	351	123	2	VSNAVAAIP----TTQVNTTRGPVVGENMTLATGKSVLKYLGIPYAKAK----RFESPTDPDSWNMTRNATEFGKRCPQPSLNISLPLSLLPEM-------SEDCLFINIFVPGQKRENSSSGMAVMVWVHGGAYVFGTAGVAMYDGGVLASEEGVIVVTFNYRLGALGLLSTGRDGDLKGNYGMLDQVFALKWVKNNIGSFGGDPNKVTIFGESAGGMSVSLLMLSPLAKGLFRNSILQSGAAPALFTALLDNEPKERAKRFADALGC--TELSSLKTCAMQKNISEIIKAQLKI--NTKWLLAQFAPVVDGIFLKDSPLKILQEGGSNNETQGSVLIGVTRDDGSIAFV
sp|Q92035-1|ACES_BUNFA	comp68898_c1_seq8	2e-52	581	347	124	1	AVIPAT----QVNTTGGPIVGKNETLVTGKSVLKYLGIPYAKAK----RFENPTDPDSWNMTRNATEFGKSCPQHSLNVSSP-LQMLPF------VSEDCLFINVFVPENSSSDMAVMVWIHGGAYVTGSASGAWYDGSVLASEEGVIVVTFNYRLGALGFLSTGSDSKLKGNYGMQDQVHALNWVKKNIKSFGGDPNKVTIFGESAGGMSVSLLMLSPLAKGLFRNSILQSGAAPALFTALLDNEPKERAKRFADALGC--TELSSLKTCAMQKNISEIIKAQLKI--NTKWLLAQFAPVVDGIFLKDSPLKILQEGGSNNETQGSVLIGVTRDDGSIAFV-AFPG
sp|Q92035-1|ACES_BUNFA	comp70486_c1_seq4	7e-52	581	501	155	2	QVVAPAGRLRGIS----EGKVHVFRGIPYAEAPVGALRWRPPVPVKPWHGVRDASSYGNFCLQM-----------------QGGSEDCLYLNVYVPMEAQNTSRLPCLVWIHGGGYESGSS--NIYNATKLVSFLRSQKSPAVLVTLNYRLNVFGFLGSYRLRHLDAS-QSTGNYGLQDQRMALRWVQENIMAFGGDPAKVMIFGQSAGAGSVSSHVAMSNSAGLFSRALMESGGFSC-WS----AQPMHLKEVWFERLMHH--TKCVDVDCLINLPSEEILRAYLAIPNGRCCYNLTGKPFVPWAPAIDGVEMTAHPVDLLKQGKVSKVPMVLGTTLDDGAMFF---------SNRSL-SLEDF---VPLFVEKYGSSQQQAELYLSESHPSLPGFRD…
sp|Q92035-1|ACES_BUNFA	comp50383_c0_seq5	1e-51	581	512	154	2	GTVCEFLGLPYAAAPVDDFRWRPPQPTTPWKTLRSARAFGSNCLQVKGHSIIG-------------NEDCLFLNIWTPQQCHSATSNASCSVMFWIHGGSYVTGGTK-DMFNGTRLATEFGVIIVTVNYRLGILGFAGAEALRGRDPSNSTGNYGIQDQRAAMQWVYRNIGTFGGNSSDVVLFGESAGAGSIAVHLTSPLSWPWYRRVIMESGAFSY-WNT-QPMEDAERQFQDLLEATKCGGSLGCLLSKPGDELTGLATVELNPEPL-PEAWKA--YGTFFS----PTVDGIQLTNFPWKLLSEGRFNQVPVLLGFNKDEGTVLGSCEGTPKCQILHKGSAMTESDFKRLLTTDLFNISETKLPELLKVYVPDAEEKDQHDWYWIAAEIYGDYAIAC…
sp|Q92035-1|ACES_BUNFA	comp50383_c0_seq7	1e-51	581	512	154	2	GTVCEFLGLPYAAAPVDDFRWRPPQPTTPWKTLRSARAFGSNCLQVKGHSIIG-------------NEDCLFLNIWTPQQCHSATSNASCSVMFWIHGGSYVTGGTK-DMFNGTRLATEFGVIIVTVNYRLGILGFAGAEALRGRDPSNSTGNYGIQDQRAAMQWVYRNIGTFGGNSSDVVLFGESAGAGSIAVHLTSPLSWPWYRRVIMESGA-FSYWNT-QPMEDAERQFQDLLEATKCGGSLGCLLSKPGDELTGLATVELNPEPL-PEAWKA--YGTFFS----PTVDGIQLTNFPWKLLSEGRFNQVPVLLGFNKDEGTVLGSCEGTPKCQILHKGSAMTESDFKRLLTTDLFNISETKLPELLKVYVPDAEEKDQHDWYWIAAEIYGDYAIAC…
sp|Q92035-1|ACES_BUNFA	comp87789_c0_seq1	1e-50	581	492	161	-3	RSGSSRVVDTSTGPVQGNQLE----GVSEFLGIPFAQAPVDQLRWAPAEKMQTWNQIFQATEFSAACTQQ-SAYYAGRKACRGLTRGKCLGYSEDCLTLNIWTPNFQGPKA-VLLWIHGGCYVSGSASDAEYNATKLAKDQDVVVVSVQYRLGVFGFLGSPQIRQRDPKGSTGNYGLMDNIAALQWVQQNIAAFGGDPNRVTIFGESSGAGSVSLLMGVKESWPYYQKAIMESGTGSFWSYITLEAAHTNWQQVLQATKCNSTRLQDS-LISCILSASSSVLTN---AVQQIPCRDGCTWAPVLDGVFLRGTPVQLAKAGMLRPNTPSISGFNKNDGAMFVTGYPLSMVTMSQSSLDSY--FSE--RFGEEQKTKLQELFPPVSSSWW-----ISKYFE…
sp|Q92035-1|ACES_BUNFA	comp89209_c0_seq1	2e-49	581	554	159	2	ATETIVNTDGGSVMGFKQD--DSFV--FRGIPYAKPPIGELRWTSPRACKEGDCWDGILEATDFGAIC--------PQYEFGTKVV---RG-TENCLFLNVWTPDLRPEMKRPVLFYIHGGFLTEGSGTMFGQPTPELVKAMDIVAVSFNYRLNAFGFLALDALALDSPTNTSGNYGFMDQIMALKWVRKNIEKFGGDPDRITLLGQSSGGTSELALLASPLAKGLFHRAVVMSGSPVFNKSSSDAAKDN---EVFLKKAKCTSQSLADIKACLYRLSPEAVLQAIPWNTYPYWAMRHQNAFPTPGLFDGAIATVDGYVVPLPPIKAMAERIGVNDVPIMIGNTAQETDYFPPKDFSKSTIEEFKNYSRKKLLK-------FMSSADVDKILAMYV---…
sp|Q92035-1|ACES_BUNFA	comp71109_c1_seq2	4e-48	581	295	107	-2	VDTEGGKIRGFLANLTTGHVVRKYLGIPFAKAD----RFKPPTNATKWSDVKNMTTFGKECPQAPNAM-----------SGKDISEDCLNLNVFVPDNAPSGLPVMVWVHGGAYIFG--SNRIYDGSFISSLGNVIVVAINYRLTVFGFLTTGENGDLKGNYGMLDQVQALRWVKRNIASFGGDPNKVTIFGESAGGYSVSLLMLSPLTKGLFKNVIMQSGVAAAKWAAISYEEMEDVTRRFSKRIGC--TNLDAMEECLKDKSLSEIVNATEK--------GFSFVPVIGGTFL
sp|Q92035-1|ACES_BUNFA	comp71109_c1_seq2	6e-25	581	252	77	-2	FTTDIPSVLLRKGQFEKYNVMLGVTDNEGS-LLTNAIPGMNKNGMDVTNGMPRNFFEGAVRSEDTKPVLNQKPPLPAAMIYRYTDWTNVSDPYRNRRMFMDMMTDTMFTAPAIHSAKAFVNHSLPTYFYQLQHRAENNSIFGVGQIPSFIGAYHTADLWYLFGFPFNASPLNT-KDINFSRDIITIWTNFAKTGKPTQPESIPIPWPQYDLNNQQYIALKPT-MAIETKLRAEHVAFWNKFIPDVLRSMPKP
sp|Q92035-1|ACES_BUNFA	comp71109_c1_seq3	4e-48	581	295	107	-2	VDTEGGKIRGFLANLTTGHVVRKYLGIPFAKAD----RFKPPTNATKWSDVKNMTTFGKECPQAPNAM-----------SGKDISEDCLNLNVFVPDNAPSGLPVMVWVHGGAYIFG--SNRIYDGSFISSLGNVIVVAINYRLTVFGFLTTGENGDLKGNYGMLDQVQALRWVKRNIASFGGDPNKVTIFGESAGGYSVSLLMLSPLTKGLFKNVIMQSGVAAAKWAAISYEEMEDVTRRFSKRIGC--TNLDAMEECLKDKSLSEIVNATEK--------GFSFVPVIGGTFL
sp|Q92035-1|ACES_BUNFA	comp71109_c1_seq3	6e-25	581	252	77	-2	FTTDIPSVLLRKGQFEKYNVMLGVTDNEGS-LLTNAIPGMNKNGMDVTNGMPRNFFEGAVRSEDTKPVLNQKPPLPAAMIYRYTDWTNVSDPYRNRRMFMDMMTDTMFTAPAIHSAKAFVNHSLPTYFYQLQHRAENNSIFGVGQIPSFIGAYHTADLWYLFGFPFNASPLNT-KDINFSRDIITIWTNFAKTGKPTQPESIPIPWPQYDLNNQQYIALKPT-MAIETKLRAEHVAFWNKFIPDVLRSMPKP
sp|Q92035-1|ACES_BUNFA	comp71097_c0_seq21	9e-47	581	357	117	-1	ESAGGMSVSHHLISPLSKGLFRRVIAQSGSSASPFTAHAARVKSDELLKTFAKGLECDVNKG--LMDCLRSKSWSDVLIAQRNV-SYPANMREQFLCSVVIDGEFVPDDPRNLLNEGKINQADVMMGVTADEGALMLLMA-PGQYKNGAELKDLENMIKYGFKMH-PDQNKLIEDAILFEYTDQSDLENRIKYRRAMMDLGSDNMFFAPAIFEAKSLSKADVPVYFYLFDHTLHFSPLPKYFGSFHAVDLYFSFGIAINSDGFGDFLRAFGTKFSDLEVGLAHYTMRLWTNFAKHGDPNVGETTPV---VTWPRYNSSEHVHLRISLNP-KVEYSFRERKMAFWNEFIPKLAGGAAD
sp|Q92035-1|ACES_BUNFA	comp71097_c0_seq17	2e-46	581	357	117	-1	ESAGGMSVSHHLISPLSKGLFRRVIAQSGSSASPFTAHAARVKSDELLKTFAKGLECDVNKG--LMDCLRSKSWSDVLIAQRNV-SYPANMREQFLCSVVIDGEFVPDDPRNLLNEGKINQADVMMGVTADEGALMLLMA-PGQYKNGAELKDLENMIKYGFKMH-PDQNKLIEDAILFEYTDQSDLENRIKYRRAMMDLGSDNMFFAPAIFEAKSLSKADVPVYFYLFDHTLHFSPLPKYFGSFHAVDLYFSFGIAINSDGFGDFLRAFGTKFSDLEVGLAHYTMRLWTNFAKHGDPNVGETTPV---VTWPRYNSSEHVHLRISLNP-KVEYSFRERKMAFWNEFIPKLAGGAAD
sp|Q92035-1|ACES_BUNFA	comp70486_c1_seq8	2e-44	581	234	97	2	QVVAPAGRLRGIS----EGKVHVFRGIPYAEAPVGALRWRPPVPVKPWHGVRDASSYGNFCLQM-----------------QGGSEDCLYLNVYVPMEAQNTSRLPCLVWIHGGGYESGSS--NIYNATKLVSFLRSQKSPAVLVTLNYRLNVFGFLGSYRLRHLDASQSTGNYGLQDQRMALRWVQENIMAFGGDPAKVMIFGQSAGAGSVSSHVAMSNSAGLFSRALMESGG
sp|Q92035-1|ACES_BUNFA	comp70712_c1_seq3	7e-44	581	290	112	-3	VSTKQGYVFGMRLPVNLHNGLQYTIYAFVGIPYAEPPVNQLRFKPPQSTNRTYSDRMFVFPGPKCWQ--TSSY--IESTKLRNPNFHPSGDLNEDCLYLDIYTPSTNCTRKYPVMVYIHGGSYVGDTPIRYLSQGNYLPH-HGVVLVKIHYRLGAFGFF-TTGDSEAPGNLGLLDQIKALQWIQDNIGAFCGNKNSVTLLGVGAGGSSVSMHYLSSQSGGLFHRGIAVSGVALSFFALKPKSTVLKASKTLIKGLGCENPNSKSEFKCLRGKSGNAIRAANTDRYNVQPF
sp|Q92035-1|ACES_BUNFA	comp50383_c0_seq1	7e-44	581	507	145	2	GTVCEFLGLPYAAAPVDDFRWRPPQPTTPWKTLRSARAFGSNCLQVKGHSIIG--------------------------------SVMFWIHGGSYVTGGTK-DMFNGTRLATEFGVIIVTVNYRLGILGFAGAEALRGRDPSNSTGNYGIQDQRAAMQWVYRNIGTFGGNSSDVVLFGESAGAGSIAVHLTSPLSWPWYRRVIMESGAFSY-WNT-QPMEDAERQFQDLLEATKCGGSLGCLLSKPGDELTGLATVELNPEPL-PEAWKA--YGTFFS----PTVDGIQLTNFPWKLLSEGRFNQVPVLLGFNKDEGTVLGSCEGTPKCQILHKGSAMTESDFKRLLTTDLFNISETKLPELLKVYVPDAEEKDQHDWYWIAAEIYGDYAIACPSLRA…
sp|Q92035-1|ACES_BUNFA	comp50383_c0_seq4	8e-44	581	507	145	2	GTVCEFLGLPYAAAPVDDFRWRPPQPTTPWKTLRSARAFGSNCLQVKGHSIIG--------------------------------SVMFWIHGGSYVTGGTK-DMFNGTRLATEFGVIIVTVNYRLGILGFAGAEALRGRDPSNSTGNYGIQDQRAAMQWVYRNIGTFGGNSSDVVLFGESAGAGSIAVHLTSPLSWPWYRRVIMESGAFSY-WNT-QPMEDAERQFQDLLEATKCGGSLGCLLSKPGDELTGLATVELNPEPL-PEAWKA--YGTFFS----PTVDGIQLTNFPWKLLSEGRFNQVPVLLGFNKDEGTVLGSCEGTPKCQILHKGSAMTESDFKRLLTTDLFNISETKLPELLKVYVPDAEEKDQHDWYWIAAEIYGDYAIACPSLRA…
sp|Q92035-1|ACES_BUNFA	comp70486_c1_seq12	8e-43	581	499	145	2	QVVAPAGRLRGIS----EGKVHVFRGIPYAEAPVGALRWRPPVPVKPWHGVRDASSYGNFCLQM-----------QAQNTSR--------------------LPCLVWIHGGAYESGSS--NIYNATKLVSFLRSQKSPAVLVTLNYRLNVFGFLGSYRLRHLDAS-QSTGNYGLQDQRMALRWVQENIMAFGGDPAKVMIFGQSAGAGSVSSHVAMSNSAGLFSRALMESGGFSC-WS----AQPMHLKEVWFERLMHH--TKCVDVDCLINLPSEEILRAYLAIPNGRCCYNLTGKPFVPWAPAIDGVEMTAHPVDLLKQGKVSKVPMVLGTTLDDGAMFF---------SNRSL-SLEDF---VPLFVEKYGSSQQQAELYLSESHPSLPGFRDGW…
sp|Q92035-1|ACES_BUNFA	comp70306_c2_seq1	3e-42	581	304	103	2	VTIFGESAGAISAANHLVSPLSKGLFQRIIFQSGSASFIHNGI-HVKSTENVNTFAKVLKCEV--DKDLLSCLRSKSWNDVLTAQRNVTYPIHMGAQTLSTVTVDGDFLSDTPRVLLSKLNGTGINNEIQVMMGVTGNEGGFWAFMALDLYKDGIDKKFLEQNIRHSMELYIPH-NKLIEDATLFEYLDHSDINNRLKNRQALMDMFSDNVFNAPAVRDAKLLTSFNVPVYFYVFDHQPHFARIPKWMGVVHGLELYFSFGFPIQSDGFYDLFKVLVPKFSDLEVGLALYTMKMWTNFAKHGDP
sp|Q92035-1|ACES_BUNFA	comp68701_c0_seq3	1e-40	581	299	119	1	VDTTSGSVRGYGVSFPQ-NRTVYQYLGIPYAKA----TRFEYPREDK-WTEIFNATQHGKTCPQ--KSSPFGIQHLGE------TSENCLNLNIFVPDSKQNNLTVLVYI-GGLLYSFGKANGTRFDPLAVASRGEVILVSLNYRLGILGFLSTEDEV-IKGNYGLADQIEALNWLQRNIYRFGGNPDDVTVVGHWSGAMSVGLLLVSPKARGLFKHAILMSGSPLSLTATLDHVTAVERARKISEQLKC--TNRSNLKACLQDKSVSDIISAQEQLQNVPILS----PFAPVVDGEIL
sp|Q92035-1|ACES_BUNFA	comp68701_c0_seq3	2e-06	581	163	39	3	KYTNWKNPADGMANKQQLINIYTDASFNAPALRLAQLVSRHGIPTYFYHIKKNALNTTMLP--RVAYGNDVRLLF--------DSSVQPGGIVGQAFRMLIEFAKTGNPT-PQSIPLPWPKY-APNDQYLSIGKSNISVQSKFLPDRVTFWNELLPSMMSQSL
sp|Q92035-1|ACES_BUNFA	comp68701_c0_seq5	1e-40	581	299	119	1	VDTTSGSVRGYGVSFPQ-NRTVYQYLGIPYAKA----TRFEYPREDK-WTEIFNATQHGKTCPQ--KSSPFGIQHLGE------TSENCLNLNIFVPDSKQNNLTVLVYI-GGLLYSFGKANGTRFDPLAVASRGEVILVSLNYRLGILGFLSTEDEV-IKGNYGLADQIEALNWLQRNIYRFGGNPDDVTVVGHWSGAMSVGLLLVSPKARGLFKHAILMSGSPLSLTATLDHVTAVERARKISEQLKC--TNRSNLKACLQDKSVSDIISAQEQLQNVPILS----PFAPVVDGEIL
sp|Q92035-1|ACES_BUNFA	comp68701_c0_seq5	2e-06	581	163	39	3	KYTNWKNPADGMANKQQLINIYTDASFNAPALRLAQLVSRHGIPTYFYHIKKNALNTTMLP--RVAYGNDVRLLF--------DSSVQPGGIVGQAFRMLIEFAKTGNPT-PQSIPLPWPKY-APNDQYLSIGKSNISVQSKFLPDRVTFWNELLPSMMSQSL
sp|Q92035-1|ACES_BUNFA	comp68701_c0_seq22	1e-40	581	299	119	1	VDTTSGSVRGYGVSFPQ-NRTVYQYLGIPYAKA----TRFEYPREDK-WTEIFNATQHGKTCPQ--KSSPFGIQHLGE------TSENCLNLNIFVPDSKQNNLTVLVYI-GGLLYSFGKANGTRFDPLAVASRGEVILVSLNYRLGILGFLSTEDEV-IKGNYGLADQIEALNWLQRNIYRFGGNPDDVTVVGHWSGAMSVGLLLVSPKARGLFKHAILMSGSPLSLTATLDHVTAVERARKISEQLKC--TNRSNLKACLQDKSVSDIISAQEQLQNVPILS----PFAPVVDGEIL
sp|Q92035-1|ACES_BUNFA	comp68701_c0_seq22	5e-08	581	163	40	3	KYTNWKNPADGMANKQQLINIYTDASFNAPALRLAQLVSRHGIPTYFYHIKKNALNTTMLP--RVAYGNDVRLLFDSRFTDGGMRSVQAGGIVGQAFRMLIEFAKTGNPT-PQSIPLPWPKY-APNDQYLSIGKSNISVQSKFLPDRVTFWNELLPSMMSQSL
sp|Q92035-1|ACES_BUNFA	comp68701_c0_seq9	1e-40	581	299	119	1	VDTTSGSVRGYGVSFPQ-NRTVYQYLGIPYAKA----TRFEYPREDK-WTEIFNATQHGKTCPQ--KSSPFGIQHLGE------TSENCLNLNIFVPDSKQNNLTVLVYI-GGLLYSFGKANGTRFDPLAVASRGEVILVSLNYRLGILGFLSTEDEV-IKGNYGLADQIEALNWLQRNIYRFGGNPDDVTVVGHWSGAMSVGLLLVSPKARGLFKHAILMSGSPLSLTATLDHVTAVERARKISEQLKC--TNRSNLKACLQDKSVSDIISAQEQLQNVPILS----PFAPVVDGEIL
sp|Q92035-1|ACES_BUNFA	comp68701_c0_seq9	5e-08	581	163	40	3	KYTNWKNPADGMANKQQLINIYTDASFNAPALRLAQLVSRHGIPTYFYHIKKNALNTTMLP--RVAYGNDVRLLFDSRFTDGGMRSVQAGGIVGQAFRMLIEFAKTGNPT-PQSIPLPWPKY-APNDQYLSIGKSNISVQSKFLPDRVTFWNELLPSMMSQSL
sp|Q92035-1|ACES_BUNFA	comp50383_c0_seq2	2e-40	581	421	126	1	VMFWIHGGSYVTGGTK-DMFNGTRLATEFGVIIVTVNYRLGILGFAGAEALRGRDPSNSTGNYGIQDQRAAMQWVYRNIGTFGGNSSDVVLFGESAGAGSIAVHLTSPLSWPWYRRVIMESGAFSY-WNT-QPMEDAERQFQDLLEATKCGGSLGCLLSKPGDELTGLATVELNPEPLPE------AWKAYGTF-FSPTVDGIQLTNFPWKLLSEGRFNQVPVLLGFNKDEGTVLGSCEGTPKCQILHKGSAMTESDFKRLLTTDLFNISETKLPELLKVYVPDAEEKDQHDWYWIAAEIYGDYAIACPSLRAARQLSNL-MDTYLYRFAHTPEGPA-PKWAGIFGENGTVGASHASELGFVWLGADGWNASLGAAEGGWELQKDERPLAETMATYWTN…
sp|Q92035-1|ACES_BUNFA	comp50383_c0_seq2	2e-40	581	55	18	2	HGTVCEFLGLPYAAAPVDDFRWRPPQPTTPWKTLRSARAFGSNCLQVKGHSIIGL
sp|Q92035-1|ACES_BUNFA	comp50383_c0_seq3	2e-40	581	421	126	1	VMFWIHGGSYVTGGTK-DMFNGTRLATEFGVIIVTVNYRLGILGFAGAEALRGRDPSNSTGNYGIQDQRAAMQWVYRNIGTFGGNSSDVVLFGESAGAGSIAVHLTSPLSWPWYRRVIMESGAFSY-WNT-QPMEDAERQFQDLLEATKCGGSLGCLLSKPGDELTGLATVELNPEPLPE------AWKAYGTF-FSPTVDGIQLTNFPWKLLSEGRFNQVPVLLGFNKDEGTVLGSCEGTPKCQILHKGSAMTESDFKRLLTTDLFNISETKLPELLKVYVPDAEEKDQHDWYWIAAEIYGDYAIACPSLRAARQLSNL-MDTYLYRFAHTPEGPA-PKWAGIFGENGTVGASHASELGFVWLGADGWNASLGAAEGGWELQKDERPLAETMATYWTN…
sp|Q92035-1|ACES_BUNFA	comp50383_c0_seq3	2e-40	581	55	18	2	HGTVCEFLGLPYAAAPVDDFRWRPPQPTTPWKTLRSARAFGSNCLQVKGHSIIGL
sp|Q92035-1|ACES_BUNFA	comp68701_c0_seq18	4e-40	581	299	119	1	VDTTSGSVRGYGVSFPQ-NRTVYQYLGIPYAKA----TRFEYPREDK-WTEIFNATQHGKTCPQ--KSSPFGIQHLGE------TSENCLNLNIFVPDSKQNNLTVLVYI-GGLLYSFGKANGTRFDPLAVASRGEVILVSLNYRLGILGFLSTEDEV-IKGNYGLADQIEALNWLQRNIYRFGGNPDDVTVVGHWSGAMSVGLLLVSPKARGLFKHAILMSGSPLSLTATLDHVTAVERARKISEQLKC--TNRSNLKACLQDKSVSDIISAQEQLQNVPILS----PFAPVVDGEIL
sp|Q92035-1|ACES_BUNFA	comp68701_c0_seq18	2e-06	581	163	39	3	KYTNWKNPADGMANKQQLINIYTDASFNAPALRLAQLVSRHGIPTYFYHIKKNALNTTMLP--RVAYGNDVRLLF--------DSSVQPGGIVGQAFRMLIEFAKTGNPT-PQSIPLPWPKY-APNDQYLSIGKSNISVQSKFLPDRVTFWNELLPSMMSQSL
sp|Q92035-1|ACES_BUNFA	comp68701_c0_seq8	4e-40	581	299	119	1	VDTTSGSVRGYGVSFPQ-NRTVYQYLGIPYAKA----TRFEYPREDK-WTEIFNATQHGKTCPQ--KSSPFGIQHLGE------TSENCLNLNIFVPDSKQNNLTVLVYI-GGLLYSFGKANGTRFDPLAVASRGEVILVSLNYRLGILGFLSTEDEV-IKGNYGLADQIEALNWLQRNIYRFGGNPDDVTVVGHWSGAMSVGLLLVSPKARGLFKHAILMSGSPLSLTATLDHVTAVERARKISEQLKC--TNRSNLKACLQDKSVSDIISAQEQLQNVPILS----PFAPVVDGEIL
sp|Q92035-1|ACES_BUNFA	comp68701_c0_seq8	5e-08	581	163	40	3	KYTNWKNPADGMANKQQLINIYTDASFNAPALRLAQLVSRHGIPTYFYHIKKNALNTTMLP--RVAYGNDVRLLFDSRFTDGGMRSVQAGGIVGQAFRMLIEFAKTGNPT-PQSIPLPWPKY-APNDQYLSIGKSNISVQSKFLPDRVTFWNELLPSMMSQSL
sp|Q92035-1|ACES_BUNFA	comp80163_c0_seq1	4e-39	581	553	157	2	VERYGGIPYAQPPIGKRRFAPAELWDTPWPAGFDARRTGAPCINNPLGDPRSMPLDSDHSPPP----SEDCLHLNIWTPSKYNSSMPVMVYNFGGGLCSGYAGNPYFNGSKFAIEHGVIVVTVSYRLGALGFL-VSEDFDGPGNGGMNGIRDIAIALKWVQRFIPYFNGDPGRVTVFGQSSGAYATCTLTVAPEAKGLFHGAILQSGPCFGGPPNRGWGPRNVSYGLRITKEVMAAVNVSSLDELRQVPAEKVQWPAYTMNDP-SVAPYFSGY------FEDPGFLPAPADQLWSAGKVNPKSIMVGFASKDSTAAF--YGVAPTLGYVTGDANQTSPHDYETAVRKI--WGND--ADAVLKQYPLSRFEGSPQK---AFLQVDADSMVICPSYQLLQY…
sp|Q92035-1|ACES_BUNFA	comp68701_c0_seq26	3e-37	581	363	107	1	FGGNPDDVTVVGHWSGAMSVGLLLVSPKARGLFKHAILMSGSPLSLTATLDHVTAVERARKISEQLKC--TNRSNLKACLQDKSVSDIISAQEQLQNVPILS----PFAPVVDGEILAGSPDVLFNKSNQIKVKSVMIGMVEDDGAIFLSPSLPGVANN----IGPVD--QGINQSALHYIIQSNKLTKPTTAPSRLISHKYTNWKNPADGMANKQQLINIYTDASFNAPALRLAQLVSRHGIPTYFYHIKKNALNTTMLPR--VAYGNDVRLLFDSRFTDGGMRSVQAGGIVGQAFRMLIEFAKTGNPT-PQSIPLPWPKY-APNDQYLSIGKSNISVQSKFLPDRVTFWNELLPSMMSQSL
sp|Q92035-1|ACES_BUNFA	comp68701_c0_seq13	3e-37	581	363	107	1	FGGNPDDVTVVGHWSGAMSVGLLLVSPKARGLFKHAILMSGSPLSLTATLDHVTAVERARKISEQLKC--TNRSNLKACLQDKSVSDIISAQEQLQNVPILS----PFAPVVDGEILAGSPDVLFNKSNQIKVKSVMIGMVEDDGAIFLSPSLPGVANN----IGPVD--QGINQSALHYIIQSNKLTKPTTAPSRLISHKYTNWKNPADGMANKQQLINIYTDASFNAPALRLAQLVSRHGIPTYFYHIKKNALNTTMLPR--VAYGNDVRLLFDSRFTDGGMRSVQAGGIVGQAFRMLIEFAKTGNPT-PQSIPLPWPKY-APNDQYLSIGKSNISVQSKFLPDRVTFWNELLPSMMSQSL
sp|Q92035-1|ACES_BUNFA	comp71097_c0_seq7	3e-37	581	307	97	-1	FAKVLECDVNKG--LMDCLRSKSWSDVLIAQRNV-SYPANMREQFLCSVVIDGEFVPDDPRNLLNEGKINQADVMMGVTADEGALMLLMA-PGQYKNGAELKDLENMIKYGFKMH-PDQNKLIEDAILFEYTDQSDLENRIKYRRAMMDLGSDNMFFAPAIFEAKSLSKADVPVYFYLFDHTLHFSPLPKYFGSFHAVDLYFSFGIAINSDGFGDFLRAFGTKFSDLEVGLAHYTMRLWTNFAKHGDPNVGETTPV---VTWPRYNSSEHVHLRISLNP-KVEYSFRERKMAFWNEFIPKLAGGAAD
sp|Q92035-1|ACES_BUNFA	comp77432_c0_seq1	5e-37	581	611	167	-3	LVLLPVASAKLWPETSGGSVVGISLPASAGGVEVDQFLGIPFATAKRFEPPV---DFGGKYP----GGAVTASMWGPACMQVAG------------DPSQTYGSEDCLKANVWSPHRAWEADEKLPVMMFIYGGSNQFGEA--EPYNMSALAAFHDVVCVSFNYRTGPLGWMAFQQDVDARKSTGNWGILDIQSALRWVQREIAAFGGDAARVAIHGQSSGASLVELQYVAPHSNGLFRGAISESGGLSAGSLTAAVATSTAIAGSMGCLMPDHVANK----TCL-------------AAVPAVNLTRTTYVAGWSPTSDGVTFPLAPEELSRKGMVNDATVVLGAQTNDSNLFLFRDYTKDGLDQPNDHPDGALKLLSATAYGAKVFMRVGH--KFAA…
sp|Q92035-1|ACES_BUNFA	comp71097_c0_seq20	7e-37	581	307	97	-1	FAKVLECDVNKG--LMDCLRSKSWSDVLIAQRNV-SYPANMREQFLCSVVIDGEFVPDDPRNLLNEGKINQADVMMGVTADEGALMLLMA-PGQYKNGAELKDLENMIKYGFKMH-PDQNKLIEDAILFEYTDQSDLENRIKYRRAMMDLGSDNMFFAPAIFEAKSLSKADVPVYFYLFDHTLHFSPLPKYFGSFHAVDLYFSFGIAINSDGFGDFLRAFGTKFSDLEVGLAHYTMRLWTNFAKHGDPNVGETTPV---VTWPRYNSSEHVHLRISLNP-KVEYSFRERKMAFWNEFIPKLAGGAAD
sp|Q92035-1|ACES_BUNFA	comp68701_c0_seq7	2e-36	581	363	107	1	FGGNPDDVTVVGHWSGAMSVGLLLVSPKARGLFKHAILMSGSPLSLTATLDHVTAVERARKISEQLKC--TNRSNLKACLQDKSVSDIISAQEQLQNVPILS----PFAPVVDGEILAGSPDVLFNKSNQIKVKSVMIGMVEDDGAIFLSPSLPGVANN----IGPVD--QGINQSALHYIIQSNKLTKPTTAPSRLISHKYTNWKNPADGMANKQQLINIYTDASFNAPALRLAQLVSRHGIPTYFYHIKKNALNTTMLPR--VAYGNDVRLLFDSRFTDGGMRSVQAGGIVGQAFRMLIEFAKTGNPT-PQSIPLPWPKY-APNDQYLSIGKSNISVQSKFLPDRVTFWNELLPSMMSQSL
sp|Q92035-1|ACES_BUNFA	comp63435_c0_seq3	3e-36	581	208	79	-2	VFGFLTTGKDADLKGNYGMLDQIQALKWVKRNIERFGGDPNKVTMFGESAGGASVSLLMLSQLSNGLFQNVIMQSGAATATWAAVSYEQMINITKAFGKRIDC--TNLGAMEECLKTKPTMEMIKHTTN--------DFSFAPVIDKHFLPDSPSVLLQKGQFEKYKVMVGVNNDEGT-LMTNAVPGMASGLNVTNGIKRVIFEGAVR
sp|Q92035-1|ACES_BUNFA	comp68701_c0_seq20	7e-36	581	363	106	1	FGGNPDDVTVVGHWSGAMSVGLLLVSPKARGLFKHAILMSGSPLSLTATLDHVTAVERARKISEQLKC--TNRSNLKACLQDKSVSDIISAQEQLQNVPILS----PFAPVVDGEILAGSPDVLFNKSNQIKVKSVMIGMVEDDGAIFLSPSLPGVANN----IGPVD--QGINQSALHYIIQSNKLTKPTTAPSRLISHKYTNWKNPADGMANKQQLINIYTDASFNAPALRLAQLVSRHGIPTYFYHIKKNALNTTMLPR--VAYGNDVRLLF--------DSSVQPGGIVGQAFRMLIEFAKTGNPT-PQSIPLPWPKY-APNDQYLSIGKSNISVQSKFLPDRVTFWNELLPSMMSQSL
sp|Q92035-1|ACES_BUNFA	comp68701_c0_seq12	7e-36	581	363	106	1	FGGNPDDVTVVGHWSGAMSVGLLLVSPKARGLFKHAILMSGSPLSLTATLDHVTAVERARKISEQLKC--TNRSNLKACLQDKSVSDIISAQEQLQNVPILS----PFAPVVDGEILAGSPDVLFNKSNQIKVKSVMIGMVEDDGAIFLSPSLPGVANN----IGPVD--QGINQSALHYIIQSNKLTKPTTAPSRLISHKYTNWKNPADGMANKQQLINIYTDASFNAPALRLAQLVSRHGIPTYFYHIKKNALNTTMLPR--VAYGNDVRLLF--------DSSVQPGGIVGQAFRMLIEFAKTGNPT-PQSIPLPWPKY-APNDQYLSIGKSNISVQSKFLPDRVTFWNELLPSMMSQSL
sp|Q92035-1|ACES_BUNFA	comp70486_c1_seq9	2e-35	581	232	87	2	QVVAPAGRLRGIS----EGKVHVFRGIPYAEAPVGALRWRPPVPVKPWHGVRDASSYGNFCLQM-----------QAQNTSR--------------------LPCLVWIHGGAYESGSS--NIYNATKLVSFLRSQKSPAVLVTLNYRLNVFGFLGSYRLRHLDASQSTGNYGLQDQRMALRWVQENIMAFGGDPAKVMIFGQSAGAGSVSSHVAMSNSAGLFSRALMESGG
sp|Q92035-1|ACES_BUNFA	comp63435_c0_seq1	2e-35	581	234	83	-2	FGFLTTGKDADLKGNYGMLDQIQALKWVKRNIERFGGDPNKVTMFGESAGGASVSLLMLSQLSNGLFQNVIMQSGAATAKWAVAYYHEAKKGAEAFGRHVDC--TDMKTIVECLERKSLSQILKASAMVTD------ILFSPVIDGKFLPDAPSVLLEEGRLEKVNVMVGVTDDEGS-VTTNALSGSSTGMNVTFGIQRNVFTAAIKSNKFELVRNQKGPLPSAMIYRYTDWTN
sp|Q92035-1|ACES_BUNFA	comp68701_c0_seq19	6e-35	581	363	106	1	FGGNPDDVTVVGHWSGAMSVGLLLVSPKARGLFKHAILMSGSPLSLTATLDHVTAVERARKISEQLKC--TNRSNLKACLQDKSVSDIISAQEQLQNVPILS----PFAPVVDGEILAGSPDVLFNKSNQIKVKSVMIGMVEDDGAIFLSPSLPGVANN----IGPVD--QGINQSALHYIIQSNKLTKPTTAPSRLISHKYTNWKNPADGMANKQQLINIYTDASFNAPALRLAQLVSRHGIPTYFYHIKKNALNTTMLPR--VAYGNDVRLLF--------DSSVQPGGIVGQAFRMLIEFAKTGNPT-PQSIPLPWPKY-APNDQYLSIGKSNISVQSKFLPDRVTFWNELLPSMMSQSL
sp|Q92035-1|ACES_BUNFA	comp42718_c1_seq2	4e-34	581	253	96	-2	CLPCCFGFRGGAYVQADVPRAQLSTGTILGEYV----GGSEHFCAVPFAAPPTGIRRWKKPEPVEPWLGELDCSSRRPEDERRGRPVQSVDPS-----------DDRQPAEDCLHLDIWLPMGTLGSLAGAPKGLPVLVWIYGGGLLAGSKDDPGSSGQCYA-EQGVIFICINYRVGALGFLCPRNGDP----NCGLWDQVCALQWIQREIGNLGGDPKKVTIMGQSAGGDSVYWLCASPVANKFFSRAIMMS
sp|Q92035-1|ACES_BUNFA	comp71097_c0_seq4	8e-34	581	257	82	-3	IDGEFVPDDPRNLLNEGKINQADVMMGVTADEGALMLLMA-PGQYKNGAELKDLENMIKYGFKMH-PDQNKLIEDAILFEYTDQSDLENRIKYRRAMMDLGSDNMFFAPAIFEAKSLSKADVPVYFYLFDHTLHFSPLPKYFGSFHAVDLYFSFGIAINSDGFGDFLRAFGTKFSDLEVGLAHYTMRLWTNFAKHGDPNVGETTPV---VTWPRYNSSEHVHLRISLNP-KVEYSFRERKMAFWNEFIPKLAGGAAD
sp|Q92035-1|ACES_BUNFA	comp71097_c0_seq18	1e-33	581	171	70	-1	EAVKFGPACPQMSMKEMFEQMKSNFSVEDEPQDEDCLTLNVYTPSQATSQDKLAVMVWIHGGAYTIGSGS--TYNPSLLVAYHDVIVVTINYRLGVLGFFNIPGT-DVKGNYAMHDQVLALKWVQQNIANFGGDPNNVTIFGESAGGMSVSHHLISPLSKGLFRRVIAQSG
sp|Q92035-1|ACES_BUNFA	comp71097_c0_seq15	2e-33	581	257	82	-3	IDGEFVPDDPRNLLNEGKINQADVMMGVTADEGALMLLMA-PGQYKNGAELKDLENMIKYGFKMH-PDQNKLIEDAILFEYTDQSDLENRIKYRRAMMDLGSDNMFFAPAIFEAKSLSKADVPVYFYLFDHTLHFSPLPKYFGSFHAVDLYFSFGIAINSDGFGDFLRAFGTKFSDLEVGLAHYTMRLWTNFAKHGDPNVGETTPV---VTWPRYNSSEHVHLRISLNP-KVEYSFRERKMAFWNEFIPKLAGGAAD
sp|Q92035-1|ACES_BUNFA	comp67514_c0_seq1	2e-33	581	351	110	3	SELKVKTNGGFVRG----VLEEDVFTFKGIPYAKPP---QRWRPPSGCSRSNCWNGTFQASEFGERCVQA------------RFGKDRGEIKAIGSEDCLFINVWTPTTASEKRLPVMVYFHGGDLLSSSGHENGLHPTPEMVRDMQIVGVSLNYRLDALGFLALDILSDSSSTNTSGNYGFMDQILALHWVRDNIAQFGGDPDKVTILGHGSGGTSVLALLASPRAKGLFKLAVALS--PSAD-ITKTSSEAAKDNQILLTHANC-VGNVSMKLQCLHALLPLQILKASPWNAYHYKQKDDSRDFPTKDIFSHA-IAVIDGYVLPSEPAIAIKSNNFNDVPLILGNVAQE
sp|Q92035-1|ACES_BUNFA	comp97543_c0_seq1	1e-31	581	293	101	3	ICPCLALDSLVETPLGKILGKDY----GNFQAFKGVPYSERP---RRFEAPQAKSPWTGTLNRTKFGNSCIH-------GFSHHDE-DPLESFVESEDCLFANIWVPKMKKSKLLPVVVFIHGGGFVRNSGATPNFWGDAFVTNTEAPAILVTFNYRLGIFGFFSWNGTTT---NVGFQDQQLLLRWVQQNIKAFGGNPNNVLLMGQSAGAMSVLCHVAAPGSAGLFHTAM-----SNSPVGLYYRNRAENDEFVRLVAHALLCTGN----VTSCLQNRPAKALRDVD--VLP
sp|Q92035-1|ACES_BUNFA	comp34834_c0_seq1	1e-31	581	209	86	-3	RVSTKQGHFTGIRQRVSCPVQRYTRTIYKFLGIPFAQPP---RRFKPPKRLPGNRSRQH--DATFYRSPCAQ--SANFLGPVG----------SEDCLYLNIFTPFINGSLKYPVIVFIHGGKFFSGSSRYDNNVPVEYLPLRGVVLVTIQYRLGPFGFFMVKKSKQAPGNVGLLDQVMALKWIRQNIDDFGGDKNSVTLLGESAGGSS
sp|Q92035-1|ACES_BUNFA	comp70712_c1_seq9	3e-29	581	190	77	-3	VSTKQGHVVGIEEQVQLHNGQQHTMFKFLGIPYAKSQKPKLRFKRPQPLENKQRTDDYDATYNRPVCLQFVEKNPYIPSIKHAWRGPHGKMFDPSQDMSEDCLYLNIYTPSTVCLRKYPVMVHIHGGSYVAGTPIRDVSPGEYLP-QHNVVLVTIQYRLDAFGFFTM-GDSEAPGNLGLFDQVEALKWIQ
sp|Q92035-1|ACES_BUNFA	comp23899_c0_seq2	2e-28	581	269	92	1	LRSVSLKWPDGKETKELVRTFWGLPYGEKP---ERFKAPVAKAKWSGVKVSKDYYSE-YPVLCPDIP------VLGKNQHISEDCLELHVYAPHRSASKPRPVFVFLIPGGFTGTNWFQGS----WYDAARFVVRNDVVFVSVGYRSGFLGHWAHEELAKEAGDGAMGNYEAMDQRLALQWVQRNIDTFGGDPGRVTLLGHSSGAFSIQFHLLSPASRNLFAQGILEGTALDTAWYYADKDEAISFYKTLAKKLGC--DNSKDQVACLR
sp|Q92035-1|ACES_BUNFA	comp71097_c0_seq16	1e-26	581	174	67	-2	RDDSLVVDTAAGSVRGRFQNVIHGLSVKQFLGIPYAEPPVGELRFTRPQPAKPWNGVREAVGFGPICPQFL---MKGFLSVPENVTIEEEPQDEDCLLLNVYTPSQATSQDKLAVMVWIHGGAYTIGSGS--TYNPSVLVAYHDVIVVTINYRLGVLGFFNIPDT-DVKGNYGM
sp|Q92035-1|ACES_BUNFA	comp71097_c0_seq12	1e-26	581	174	67	-1	RDDSLVVDTAAGSVRGRFQNVIHGLSVKQFLGIPYAEPPVGELRFTRPQPAKPWNGVREAVGFGPICPQFL---MKGFLSVPENVTIEEEPQDEDCLLLNVYTPSQATSQDKLAVMVWIHGGAYTIGSGS--TYNPSVLVAYHDVIVVTINYRLGVLGFFNIPDT-DVKGNYGM
sp|Q92035-1|ACES_BUNFA	comp71097_c0_seq5	3e-26	581	174	67	-3	RDDSLVVDTAAGSVRGRFQNVIHGLSVKQFLGIPYAEPPVGELRFTRPQPAKPWNGVREAVGFGPICPQFL---MKGFLSVPENVTIEEEPQDEDCLLLNVYTPSQATSQDKLAVMVWIHGGAYTIGSGS--TYNPSVLVAYHDVIVVTINYRLGVLGFFNIPDT-DVKGNYGM
sp|Q92035-1|ACES_BUNFA	comp73906_c0_seq1	4e-26	581	270	93	-2	VDVETQTERLKGTVLPG-KRNVAAFWSVPYASYP-GRWQHPKPLPKVPKATTARSSKAAKAATEASDHCSTPWMHQLRPGAQDSSHQGSFCFQWL----PAF--------GRFGTESCLTLDVYTPAVVKLPAGSEQIPYMLMESKLPVMVFIEGGGFLVGDKYQSGIYDGRKLVEKQNVILVNINYRLGVLGFLNHPHLTDKESDEQLMNFGLRDQLEALRWIHENIAAFGGDPTQVTLAGESAGAMSICAHLASPVARQFFSGVIMDS
sp|Q92035-1|ACES_BUNFA	comp71109_c1_seq4	1e-25	581	172	61	-1	AMIYRYTDWTNVSDPYRNRRMFMDMMADTMFVAPAIQSAKAFVNHTLPTYFYQLQYRADFGSFGRVPSWVGAYHGADIPYVFGLPLSLNQLYT-KEGNFSREIIKLWTNFAKTGNPNNPESIQTPWPQYDLNNQQYIALKPT-MAIETKLRAEHVAFWNKFIPDVLRSMPKP
sp|Q92035-1|ACES_BUNFA	comp71109_c1_seq5	2e-25	581	172	61	-2	AMIYRYTDWTNVTDPYRNRRMFMDMMADTMFVAPAIQSAKAFVNHTLPTYFYQLQYRADFGSFGRVPSWVGAYHGADIPYVFGLPLSLNQLYT-KEGNFSREIIKLWTNFAKTGNPNNPESIQTPWPQYDLNNQQYIALKPT-MAIETKLRAEHVAFWNKFIPDVLRSMPKP
sp|Q92035-1|ACES_BUNFA	comp28461_c1_seq1	2e-24	581	270	80	-2	LFHRGIAVSGVDLSSFALLPKSTVLGASNRFVKKVNCITQSHQETVCCLRS-------------LPSATVFEDSDYWEMAPFVDQHFLPDEPKILRKQGNFSKLPLISGFVSQEGSHVLESQPPNVSDDTKLRTYLESFFRWRIGRTVDQAR-AAFDAFKSQYT--PAINNASEYQKELLDLWSDFTVIAPTVRVLSIHSDTGTATYMYEFAHRSQNHLKPKWMGVVHGDTIPYMFGLPLLRSNPSELTFNDNDRNISDMVVTMFTNFAK
sp|Q92035-1|ACES_BUNFA	comp70039_c2_seq12	2e-21	581	290	71	-3	EKVNCTKQSSRETLRCLRS-------------LPSSTILANPKFWLMQPFVDQPFLPDEAKTLRKEGRFHKLPFMSGFTSQDGSFFIELSIKRYTTPDLKKYLEEYFEQRIEYTKDEAKDAFT-AIVSKYN--LDIDDSRNLRQNLIEMISDHLFTAPTDAALRSQSDEGAATFMFEFAHRSKYHPKPKWMGVIHEDTTGYKFGLPLLNSKTKLKFDEKDRNVSDMVVTMFTNFAKFGNPTPRRIRGLKWENFDSSKKAYLKIKKNPFMTSKYHPLRM-AFWNSYFPALL
sp|Q92035-1|ACES_BUNFA	comp70039_c2_seq6	2e-21	581	291	71	-3	EKVNCTKQSSRETLRCLRS-------------LPSSTILANPKFWLMQPFVDQPFLPDEAKTLRKEGRFHKLPFMSGFTSQDGSFFIELSIKRYTTPDLKKYLEEYFEQRIEYTKDEAKDAFT-AIVSKYN--LDIDDSRNLRQNLIEMISDHLFTAPTDAALRSQSDEGAATFMFEFAHRSKYHPKPKWMGVIHEDTTGYKFGLPLLNSKTKLKFDEKDRNVSDMVVTMFTNFAKFGNPTPRRIRGLKWENFDSSKKAYLKIKKNPFMTSKYHPLRM-AFWNSYFPTLLS
sp|Q92035-1|ACES_BUNFA	comp70039_c2_seq9	6e-21	581	292	74	-3	EKVNCTKQSSRETLRCLRS-------------LPSSTILANPKFWLMQPFVDQPFLPDEAKTLRKEGRFHKLPFMSGFTSQDGSFFIELSIKRYTTPDLKKYLEEYFEQRIEYTKDEAKDAFT-AIVSKYN--LDIDDSRNLRQNLIEMISDHLFTAPTDAALRSQSDEGAATFMFEFAHRSKYHPKPKWMGVVHEDTTAYKFGLPLLNSKTKLKFDHNDKNVSDMVVTMFTNFAKFGNPTPRRVHGLKWDNFDSSKKAYLKINQNPFMTCKYQSLR---MAFWNSYFTTLF
sp|Q92035-1|ACES_BUNFA	comp63435_c1_seq1	2e-18	581	168	54	1	VCSCLILVNAVEYAPEVNIESGRIRGLLANLTTGHVVRKYLGIPFAQAD----RFKPPTDSARKWSDVEDMITFGKECPQLLSTY-----------SDNDISEDCLNLNVFVPHTSNGAPIPVMVWIHGGAYIYGSSR--IYDGSYISSLGKVIVVAINYRLTVFGFL
sp|Q92035-1|ACES_BUNFA	comp71097_c0_seq2	7e-17	581	65	37	-1	DVKGNYGMHDQVLALKWVQQNIANFGGDPNNVTIFGESAGGMSVSHHLISPLSKGLFRRVIAQSG
sp|Q92035-1|ACES_BUNFA	comp50518_c0_seq1	7e-17	581	128	46	-1	IYKFLGVPYAQEPIRDLRFMPPQAPSNRNSSDYDATFLRPICVQENNSFDSIRRAWPGF------DPNSDMNENCLFLNIYTPNTRGRRKYPVIVYIHGGSYMSGTPTLDISPGEYLP-TRDVVLVTI
sp|Q92035-1|ACES_BUNFA	comp29282_c0_seq1	2e-15	581	130	48	-1	GCARDL-VLTKQGYMRGIRQDILDYKGSKKTVYKFLGVPYAEKPISDLRFKRPQTLKSWRLRIYNATYFRPICLQKREHYSESIKTAWPEF------DHEKNMSEDCLYLNIYTPSTASCKKKYPVIFYI
sp|Q92035-1|ACES_BUNFA	comp116813_c0_seq1	5e-15	581	90	45	-3	QGVIVVSLNYRLGPLGFLPLRQLGAANGTGGMNGLYDQIVALKWIQANIEAFGGDPQRVTLFGCSAGSLSICTLSTSPLAQGLFHQAILE
sp|Q92035-1|ACES_BUNFA	comp35531_c1_seq1	2e-14	581	181	57	-2	TVFGWHLSSPDGDVLAYTNLTYATTS----RFGAPHVYTAKAGDVINGTGMNDVCVQRRDGVTQGV-------------EDCLTLGIYIPPAATTRKRPVVVYVHGGFLIEGG--LSVGNLNYIALKADAVVVDINYRLNVFGFLQPPVPDVVPANRGLRDQIAALQWVQQNIGSFGGMPQ
sp|Q92035-1|ACES_BUNFA	comp68701_c0_seq24	3e-14	581	117	48	1	FGGNPDDVTVVGHWSGAMSVGLLLVSPKARGLFKHAILMSGSPLSLTATLDHVTAVERARKISEQLKC--TNRSNLKACLQDKSVSDIISAQEQLQNVPILS----PFAPVVDGEIL
sp|Q92035-1|ACES_BUNFA	comp68701_c0_seq24	1e-06	581	163	39	3	KYTNWKNPADGMANKQQLINIYTDASFNAPALRLAQLVSRHGIPTYFYHIKKNALNTTMLP--RVAYGNDVRLLF--------DSSVQPGGIVGQAFRMLIEFAKTGNPT-PQSIPLPWPKY-APNDQYLSIGKSNISVQSKFLPDRVTFWNELLPSMMSQSL
sp|Q92035-1|ACES_BUNFA	comp68701_c0_seq15	3e-14	581	117	48	1	FGGNPDDVTVVGHWSGAMSVGLLLVSPKARGLFKHAILMSGSPLSLTATLDHVTAVERARKISEQLKC--TNRSNLKACLQDKSVSDIISAQEQLQNVPILS----PFAPVVDGEIL
sp|Q92035-1|ACES_BUNFA	comp68701_c0_seq15	1e-06	581	163	39	3	KYTNWKNPADGMANKQQLINIYTDASFNAPALRLAQLVSRHGIPTYFYHIKKNALNTTMLP--RVAYGNDVRLLF--------DSSVQPGGIVGQAFRMLIEFAKTGNPT-PQSIPLPWPKY-APNDQYLSIGKSNISVQSKFLPDRVTFWNELLPSMMSQSL
sp|Q92035-1|ACES_BUNFA	comp68701_c0_seq14	3e-14	581	117	48	1	FGGNPDDVTVVGHWSGAMSVGLLLVSPKARGLFKHAILMSGSPLSLTATLDHVTAVERARKISEQLKC--TNRSNLKACLQDKSVSDIISAQEQLQNVPILS----PFAPVVDGEIL
sp|Q92035-1|ACES_BUNFA	comp68701_c0_seq14	4e-08	581	163	40	3	KYTNWKNPADGMANKQQLINIYTDASFNAPALRLAQLVSRHGIPTYFYHIKKNALNTTMLP--RVAYGNDVRLLFDSRFTDGGMRSVQAGGIVGQAFRMLIEFAKTGNPT-PQSIPLPWPKY-APNDQYLSIGKSNISVQSKFLPDRVTFWNELLPSMMSQSL
sp|Q92035-1|ACES_BUNFA	comp68701_c0_seq21	3e-14	581	117	48	1	FGGNPDDVTVVGHWSGAMSVGLLLVSPKARGLFKHAILMSGSPLSLTATLDHVTAVERARKISEQLKC--TNRSNLKACLQDKSVSDIISAQEQLQNVPILS----PFAPVVDGEIL
sp|Q92035-1|ACES_BUNFA	comp68701_c0_seq21	4e-08	581	163	40	3	KYTNWKNPADGMANKQQLINIYTDASFNAPALRLAQLVSRHGIPTYFYHIKKNALNTTMLP--RVAYGNDVRLLFDSRFTDGGMRSVQAGGIVGQAFRMLIEFAKTGNPT-PQSIPLPWPKY-APNDQYLSIGKSNISVQSKFLPDRVTFWNELLPSMMSQSL
sp|Q92035-1|ACES_BUNFA	comp151513_c0_seq1	3e-14	581	110	38	1	SAGAVSVSLHLLSPVSLSLFHRAACESGVDLAPWAVQNTEKIVNHTRATAERLGCHHQESESLLDCLRNVHDPWEFLNASLDATKSNGLEKTYFGPIVDGEFLTDNPSVL
sp|Q92035-1|ACES_BUNFA	comp68701_c0_seq27	5e-14	581	117	48	1	FGGNPDDVTVVGHWSGAMSVGLLLVSPKARGLFKHAILMSGSPLSLTATLDHVTAVERARKISEQLKC--TNRSNLKACLQDKSVSDIISAQEQLQNVPILS----PFAPVVDGEIL
sp|Q92035-1|ACES_BUNFA	comp68701_c0_seq27	2e-06	581	163	39	3	KYTNWKNPADGMANKQQLINIYTDASFNAPALRLAQLVSRHGIPTYFYHIKKNALNTTMLP--RVAYGNDVRLLF--------DSSVQPGGIVGQAFRMLIEFAKTGNPT-PQSIPLPWPKY-APNDQYLSIGKSNISVQSKFLPDRVTFWNELLPSMMSQSL
sp|Q92035-1|ACES_BUNFA	comp68701_c0_seq16	5e-14	581	117	48	1	FGGNPDDVTVVGHWSGAMSVGLLLVSPKARGLFKHAILMSGSPLSLTATLDHVTAVERARKISEQLKC--TNRSNLKACLQDKSVSDIISAQEQLQNVPILS----PFAPVVDGEIL
sp|Q92035-1|ACES_BUNFA	comp68701_c0_seq16	5e-08	581	163	40	3	KYTNWKNPADGMANKQQLINIYTDASFNAPALRLAQLVSRHGIPTYFYHIKKNALNTTMLP--RVAYGNDVRLLFDSRFTDGGMRSVQAGGIVGQAFRMLIEFAKTGNPT-PQSIPLPWPKY-APNDQYLSIGKSNISVQSKFLPDRVTFWNELLPSMMSQSL
sp|Q92035-1|ACES_BUNFA	comp71097_c0_seq10	1e-13	581	70	36	-1	RDDSLVVDTAAGSVRGRFQNVIHGLSVKQFLGIPYAEPPVGELRFTRPQPAKPWNGVREGVKFGPACPQM
sp|Q92035-1|ACES_BUNFA	comp71097_c0_seq9	2e-13	581	70	36	-2	RDDSLVVDTAAGSVRGRFQNVIHGLSVKQFLGIPYAEPPVGELRFTRPQPAKPWNGVREGVKFGPACPQM
sp|Q92035-1|ACES_BUNFA	comp71097_c0_seq6	3e-13	581	70	36	-3	RDDSLVVDTAAGSVRGRFQNVIHGLSVKQFLGIPYAEPPVGELRFTRPQPAKPWNGVREGVKFGPACPQM
sp|Q92035-1|ACES_BUNFA	comp60357_c0_seq1	1e-12	581	109	34	-2	VVDGEFLPDDPRKLLKQGKINHADVMMGMMANEGSFLNLLLWGNSYKDGAELKDVENVVKNCFQLHPDQNKVIEDATMFEYTDQSDPDNRIKHRQAMMDVGSDNMFFAP
sp|Q92035-1|ACES_BUNFA	comp34834_c1_seq1	4e-12	581	294	78	3	AGGSSVGYHYLSPRSQRLFHRGIAVSGVDLEVAPFVFKPRSDVRRASTRLIKKMKCKANGSSLEEQVRCLRKKDWGEIVRQSTRDLLD------SLVPTVDKKFLLDSPRKLRKKGNFRKLPFMAGFASQDGLQFVNHILEEQARPGYGPLRVENLKEFTQVFKKA--LEKYLKLTNKTHIDQFMKAVKYNYK-LMPQTTDIDYMKGLVNIFTDLIFAAPIHAALSFHSDRNGTAYMFEFAH-------PPGQA-NHGVTKAYEFGKPLLKPSQDYNDDDRRVSDIMVTMFTNF
sp|Q92035-1|ACES_BUNFA	comp23899_c0_seq1	1e-11	581	97	39	3	MDQR-----VQRNIDTFGGDPGRVTLLGHSSGAFSIQFHLLSPASRNLFAQGILEGTALDTAWYYADKDEAISFYKTLAKKLGC--DNSKDQVACLR
sp|Q92035-1|ACES_BUNFA	comp68351_c2_seq6	2e-11	581	120	37	-1	YLFVFSHRSKLTRLLPWKILGHKDDTPYEFGFPFMNLTVLQQYDEHDKNVSAIMISLFTNFARSGNPTPQPIEGCTWTQFNKTQHFYLNITESP-KMELGFHSKNVAFWNHYYPKVLNFT
sp|Q92035-1|ACES_BUNFA	comp114720_c0_seq1	4e-11	581	64	31	-1	FQLALRGVVVVTIQYRLGPFGFMS-SGDSEAPGNFGLLDQVQALRWVRENIERFHGNVHEVTLF
sp|Q92035-1|ACES_BUNFA	comp71097_c0_seq14	9e-11	581	70	33	-1	ARDDSLVVDTAAGSVRGRFQNVIHGLSVKQFLGIPYAEPPVSELRFARPKSAKPWNGVREAVGFGPICPQ
sp|Q92035-1|ACES_BUNFA	comp71097_c0_seq8	1e-10	581	70	33	-2	ARDDSLVVDTAAGSVRGRFQNVIHGLSVKQFLGIPYAEPPVSELRFARPKSAKPWNGVREAVGFGPICPQ
sp|Q92035-1|ACES_BUNFA	comp71097_c0_seq1	2e-10	581	70	33	-3	ARDDSLVVDTAAGSVRGRFQNVIHGLSVKQFLGIPYAEPPVSELRFARPKSAKPWNGVREAVGFGPICPQ
sp|Q92035-1|ACES_BUNFA	comp71097_c0_seq11	2e-10	581	61	32	-1	RDDSLVVDTAAGSVRGRFQNVIHGLSVKQFLGIPYAEPPVGELRFTRPQPAKPWSGVREAV
sp|Q92035-1|ACES_BUNFA	comp71097_c0_seq13	3e-10	581	114	36	-1	EAVKFGPACPQMSMKEMFEQMKSNFSVEDEPQDEDCLTLNVYTPSQATSQDKLAVMVWIHGGAYTIGSGS--TYNPSVLVAYHDVIVVTINYRLGVLGFFNIPDT-DVKGNYGM
sp|Q92035-1|ACES_BUNFA	comp71097_c0_seq3	3e-10	581	62	32	-2	ARDDSLVVDTAAGSVRGRFQNVIHGLSVKQFLGIPYAEPPVGELRFTRPQPAKPWSGVREAV
sp|Q92035-1|ACES_BUNFA	comp117444_c0_seq1	4e-10	581	101	35	1	RQGLMDANADALFKAPAILSAQLYDKKGMRTYFYQLDYSAKQDWENRTVPEWRRVPHAADFPYVFGHPLLKHSKDLNNTDVQFSKSVMKYWATFAKTGNPN
sp|Q92035-1|ACES_BUNFA	comp71097_c0_seq19	5e-10	581	62	32	-3	ARDDSLVVDTAAGSVRGRFQNVIHGLSVKQFLGIPYAEPPVGELRFTRPQPAKPWSGVREAV
sp|Q92035-1|ACES_BUNFA	comp70039_c2_seq10	1e-09	581	120	35	-2	REKLTDMWSDYYFVAPTHASLTFHSDHGAPTYMFEFAHRSRYHPRPKWAGVVHEDTTAYTFGLPFLNSKSNLKFDDDDKEVSDMLVTMFTNFAKFGNPTPSPVHGVEWDTFDSSNKAYLK
sp|Q92035-1|ACES_BUNFA	comp135370_c0_seq1	1e-09	581	73	31	2	EDCLQLNIWTPLKGGECPNPK-SPVLLYIHGGGGKCHSAHSPRESGHQLALQQGLCVVNINYRLGILGFLAHP
sp|Q92035-1|ACES_BUNFA	comp120090_c0_seq1	2e-09	581	96	34	1	EVVAPAGHLQGIEEVVGTQAVRAFRGIPYAEAPVKGLRWRPPVALKPWQGVRDASKYGNMCMQFL-----------------GGNEDCLYLNVYTP
sp|Q92035-1|ACES_BUNFA	comp55783_c0_seq2	2e-09	581	111	31	1	ENRIKHRQPMMDVSSDNTFFAPAIFEAKSLVKAEVPVYFYVFDHTLHFSFLPKYVGSFHTLDLFFTFGIPIHSEGFSDFFKAFVTKFSDLEVRLAHYTMRLWTTFAKHGDP
sp|Q92035-1|ACES_BUNFA	comp107593_c0_seq1	3e-09	581	63	29	3	LIIDINSGRIFGRREAVPHGHDVEMFLGIPYAEPPIEELRFAAPRPVKPWNGTRDVTDYGPQC
sp|Q92035-1|ACES_BUNFA	comp70416_c1_seq8	2e-08	581	115	34	3	FAHRSRHHPGKPWKGVVHEDTTAYKFGLPLLRSRTNLTFDDDDRSISQKMGTLFTNFAKSGNPNTPTPLVGRVLWIAFSKSNEAYLKIQRTSTITS-NYHPQRMMFWNSYFPTLF
sp|Q92035-1|ACES_BUNFA	comp59959_c1_seq1	5e-08	581	76	29	-2	YRADHDFNFKPLPPWIRAYHGADVPFVFGLYLSFSAKLLTSKNANFSRDIITMWTNFAKTGDPNNPESIPTSWPQY
sp|Q92035-1|ACES_BUNFA	comp132842_c0_seq1	7e-08	581	105	29	2	GVPHALTFSYVLGIAMTNTTPKHRLVYDDTDYDVSNAMVTMWTNFAKHSNPTPSKVFGVIWEPFTKTNQVYMKFDGKPVARMSKNYQAPKAAFWNYYYHKLMRGS
sp|Q92035-1|ACES_BUNFA	comp116196_c0_seq1	1e-06	581	122	34	3	FLPDQPEKLRKEGKFHKLPFMSGFVSHEGSFLLWSKNITKYDISGFEEDLEG------FLINEYQYNKEEASAAYNALLFEYTPWADVTDAHRIRKKLIDMFTDYYIVAPTHAVLTFHSDHG
sp|Q92035-1|ACES_BUNFA	comp70416_c1_seq9	2e-06	581	115	40	3	FAHRSRHHPGKPWKGVVHEDTTAYKFGLPLLKSPKTDLKFDDDDRIISSTLMRFCTNFAKTGNPT-PIIKT--WKPFERYNKAYYKLKL-PLDLRTNKYPQRRMAFWNRYFPTLF
sp|Q92035-1|ACES_BUNFA	comp70416_c1_seq3	2e-06	581	115	40	3	FAHRSRHHPGKPWKGVVHEDTTAYKFGLPLLKSPKTDLKFDDDDRIISSTLMRFCTNFAKTGNPT-PIIKT--WKPFERYNKAYYKLKL-PLDLRTNKYPQRRMAFWNRYFPTLF
sp|Q92035-1|ACES_BUNFA	comp57070_c0_seq1	6e-06	581	87	27	2	VMMGMTANEGAVRNIL-LGKLNKDDAELKDLQKAVKDGFLSRPVQVKVVEDAILFEYTDQSDLDNRMKHRQAMMDLVSDKTFFAPAI
sp|Q92035-1|ACES_BUNFA	comp60790_c0_seq1	0.0001	581	70	25	-2	HLISPLSKGLFQRVIAQSGSSASPFTGVR-VNSDKFVKSFSKAIGCDF--DMGIIDCLRSKSWSDVVNAQ
sp|Q92035-1|ACES_BUNFA	comp147684_c0_seq1	0.0006	581	84	31	-2	PWQGVRDASKYGNRCMQFL-----------------GGSEDCLYLNV*TPRENVTSLPCLLWIHGGGFEFGSGGEALYNGMKLV
sp|Q92035-1|ACES_BUNFA	comp31453_c0_seq1	0.0009	581	84	27	2	SSVSLHYLSPLSKDLFHRGIAVSGVALAPFAFKPKTTVLKASKTLIEGLGCKKKTSKLTVDCLRQKGGHDIINNNKDRFNVQPF
sp|Q92035-1|ACES_BUNFA	comp133735_c0_seq1	0.001	581	106	30	1	LVTAKSESLVVPTSNGPIRGV-FRDFEHRSATWWGIRYAEPPVGANRFKEPKAYKDSWTTPRMANQIPSPCMQLSGKSTSG-------------QEDCLFLNVHAP
sp|Q92035-1|ACES_BUNFA	comp133689_c0_seq1	0.001	581	84	26	-2	ETAIDLADHLE--------------DAVLFQYTPWSKTNSRDALRQGLTDLVTDFAFAAPAHAILELHAKV-APTYLFVFSHRS
sp|Q92035-1|ACES_BUNFA	comp119271_c0_seq1	0.004	581	60	22	3	ITTKYGTLKGFNVPFSSNSGPIKSINTFLGIPFASPPVGDLRLKPPIDPVSWKPNVYDAT
sp|Q92035-1|ACES_BUNFA	comp77517_c0_seq1	0.004	581	211	55	3	GCVKGFTG----RSPWRSLRFAATLLVQAVRLVIFALLILPACLH-IGLSY--FRSPHIARAVRYGQRPRQLLDIYYPVEASSGRVPVVITVMGGAWMIGHRLWNVLLAWRLA-SAGVMVVAVDYR----------NYPMATMPEMLDDLDLAMAWIKDNLVSYGGDITSIALVGQSAG-AQLAATLLLRQCR----REAEDLEGAKLPWS
sp|Q92035-1|ACES_BUNFA	comp75213_c0_seq1	0.007	581	120	36	-2	YLDIYVPKEALEKGAKVPVVVAIMGGAFIIGHRGYNAQLGLQLMEF-GIMTVGVDYRNFPRGCI--PDMVEDVGR--------GVRWVFQNIERYGGDTSNVMLMGQSAGAHLAAMLLLE
sp|Q92035-1|ACES_BUNFA	comp69664_c0_seq4	0.029	581	121	31	-2	REGQSKDGSNSKQYSPKMKPKSRGLVLHIHGGGFVSQSSKSHEMYLRVWARDLNVPIISVDYSL----------APEAPFPRALEECFFTYAWALKNLDRLGTTAEYFCVAGDSAGMFQVS
sp|Q92035-1|ACES_BUNFA	comp69664_c0_seq1	0.034	581	115	30	-2	EGQSKDGSNSKQYSPKMKPKSRGLVLHIHGGGFVSQSSKSHEMYLRVWARDLNVPIISVDYSL----------APEAPFPRALEECFFTYAWALKNLDRLGTTAEYFCVAGDSAG
sp|Q92035-1|ACES_BUNFA	comp69664_c0_seq3	0.034	581	115	30	-2	EGQSKDGSNSKQYSPKMKPKSRGLVLHIHGGGFVSQSSKSHEMYLRVWARDLNVPIISVDYSL----------APEAPFPRALEECFFTYAWALKNLDRLGTTAEYFCVAGDSAG
sp|Q92035-1|ACES_BUNFA	comp24266_c0_seq1	0.05	581	130	31	2	VDIYLPSSTAKARLSDKEPEAPTPVLILVAGGAFIVGHKGFVTMLCRALRLA-GILCIAVDYRYW----------PQTSIDGMIDDVDSAIQWSFDNAAKYGGDPKCIALLGLSSGAHVAGL-LLTRRAK
sp|Q92035-1|ACES_BUNFA	comp666_c1_seq1	0.051	581	31	16	1	SEDCLYLNVYKPADIDNSLQQLPVMVWIHGG
sp|Q92035-1|ACES_BUNFA	comp55783_c0_seq1	0.11	581	61	18	1	PKYVGSFHSMDLFFVFGVSINSDGFGDLLKALAGTKYSDLEVGLAHYTMRLWTTFAKHGDP
sp|Q92035-1|ACES_BUNFA	comp97736_c0_seq1	0.18	581	71	19	-1	YKFGLPLLSSPRSKLKFDEDDRNVSDLITTIYLNFAKFGQPTPSSVYGTQWEMFNSSTKGYLKIQKNPFMT
sp|Q92035-1|ACES_BUNFA	comp46323_c0_seq1	0.29	581	113	32	-2	IQRPKGLPNPAPVLVWAHGGAFVHGSPRTVLSRTASIAQRAGVCVVSVDYRL----------LPEHNYPENLHDVVDVVRWVAKTGLDKGFDTSRILVGGDSAGGNLAAATGI
sp|Q92035-1|ACES_BUNFA	comp70712_c1_seq1	0.48	581	60	16	-2	FTNFAKSGNTDDPSIHGTRWKAFDTSNKAYLKIQRKSAMTSNYHPLRM-GFWNSYFPKFF
sp|Q92035-1|ACES_BUNFA	comp28461_c0_seq1	0.5	581	60	19	-1	FTNFAKFGSPTSTPVHGVQWTPFNKVNKAYLKIQSNPVMTR-NYHPQRMNFWNSRLPKLL
sp|Q92035-1|ACES_BUNFA	comp70712_c1_seq7	0.51	581	60	16	-2	FTNFAKSGNTDDPSIHGTRWKAFDTSNKAYLKIQRKSAMTSNYHPLRM-GFWNSYFPKFF
sp|Q92035-1|ACES_BUNFA	comp30049_c0_seq1	0.58	581	233	55	3	PWCILVHLGAMG--NVCMQSCCHKHAKLHTIDKLVNLIIGTSL------QLDKLTPSDMKALEKSRRAAEKSNNGYEKIMENIWKTEDKTFDRLQG----------DGDSLHVLFHRPKKSDQKDLPLILWVHGGGMILGSYR-DVFGLRFMTTALEKLGPFCFASLEYRFAPEFKF------PAAVDDFISCYRSLANEELAQEL---GYSIEKMSVAGVSAGAFVLGHGLL
sp|Q92035-1|ACES_BUNFA	comp52764_c0_seq1	1.1	581	45	16	2	AKSLSKADVPVYFYLFDHHPHFSSLPKYVTSFHLLDLFFVFGVPI
sp|Q92035-1|ACES_BUNFA	comp125109_c0_seq1	1.7	581	55	15	-2	FTNFAKFGNPTPSPVHGVQWQKFDSANKAYLKIKKNPVMDSKYHEKKI-EFWNKF
sp|Q92035-1|ACES_BUNFA	comp127459_c0_seq1	4.6	581	62	20	3	KSKLSQMMSRYLGNFARYGNPNGSSDVVVSGEGTAPELPVWKSMSEAPSEWMFLNIEPAMHQ
sp|Q92035-1|ACES_BUNFA	comp63696_c2_seq1	5.1	581	102	30	3	PHNHNAPVLVDIHGGGWSTDATMPATL-----RWFS-DHGWLVIRPSYTLATQGH---PTWNTAPKQVAC-----AWAWSLSHVKELGGDPSQVSIMGDSAG
sp|Q92035-1|ACES_BUNFA	comp128212_c0_seq1	6.5	581	117	31	3	AEVLRAYNWNTFTEVGGPAAAFKAADGDYHVLCPLRRLALEALKADTSQVQIYFYYFTYGPLKSSGCSKPDAGTYPVRDWANHGDEKDFVFGNYEKSAVCPMDAWEVQLSRTMQAFW
sp|Q7LZG1|ACES_NAJOX	comp63435_c0_seq3	4e-05	181	136	39	-2	VTMFGESAGGASVSLLMLSQLSNGLFQNVIMQSGAATATWAAVSYEQMINITKAFGKRIDCTNLGAMEECLKTKPTMEMIKHTTNDFSFAPVIDKHFLPDSPSVLLQKGQFEKYKVMVGVNNDEGTLMTNAVPGMA
sp|Q7LZG1|ACES_NAJOX	comp63435_c0_seq1	0.0003	181	49	23	-2	VTMFGESAGGASVSLLMLSQLSNGLFQNVIMQSGAATAKWAVAYYHEAK
sp|Q7LZG1|ACES_NAJOX	comp71109_c1_seq3	0.029	181	47	20	-2	VTIFGESAGGYSVSLLMLSPLTKGLFKNVIMQSGVAAAKWAAISYEE
sp|Q7LZG1|ACES_NAJOX	comp71109_c1_seq2	0.029	181	47	20	-2	VTIFGESAGGYSVSLLMLSPLTKGLFKNVIMQSGVAAAKWAAISYEE
sp|Q7LZG1|ACES_NAJOX	comp71109_c1_seq1	0.034	181	144	39	-2	VTIFGESAGGYSVSLLMLSPLTKGLFKNVIMQSGVAAAKWAAISYEEMEDVTRRFSKRIGCTNLDAMEECLKDKSLSEIVNATEKGFSFVPVIGGTFLSDIPSVLLRKGQFEKYNVMLGVTDNEGSLLTNAIPGMNKNGMDVTN
sp|Q7LZG1|ACES_NAJOX	comp71109_c1_seq7	0.034	181	144	39	-2	VTIFGESAGGYSVSLLMLSPLTKGLFKNVIMQSGVAAAKWAAISYEEMEDVTRRFSKRIGCTNLDAMEECLKDKSLSEIVNATEKGFSFVPVIGGTFLSDIPSVLLRKGQFEKYNVMLGVTDNEGSLLTNAIPGMNKNGMDVTN
sp|Q7LZG1|ACES_NAJOX	comp71097_c0_seq10	0.17	181	55	24	-1	LVVDTAAGSVRGRFQNVIHGLSVKQFLGIPYAEPPVGELRFTRPQPAKP----WN
sp|Q7LZG1|ACES_NAJOX	comp71097_c0_seq9	0.21	181	55	24	-2	LVVDTAAGSVRGRFQNVIHGLSVKQFLGIPYAEPPVGELRFTRPQPAKP----WN
sp|Q7LZG1|ACES_NAJOX	comp71097_c0_seq11	0.24	181	49	22	-1	LVVDTAAGSVRGRFQNVIHGLSVKQFLGIPYAEPPVGELRFTRPQPAKP
sp|Q7LZG1|ACES_NAJOX	comp71097_c0_seq12	0.25	181	55	24	-1	LVVDTAAGSVRGRFQNVIHGLSVKQFLGIPYAEPPVGELRFTRPQPAKP----WN
sp|Q7LZG1|ACES_NAJOX	comp71097_c0_seq16	0.26	181	55	24	-2	LVVDTAAGSVRGRFQNVIHGLSVKQFLGIPYAEPPVGELRFTRPQPAKP----WN
sp|Q7LZG1|ACES_NAJOX	comp68351_c2_seq2	0.27	181	41	21	3	VTIFGESAGGSSVGLLLLSPLSAGLFHRAIALSGNEFSPFA
sp|Q7LZG1|ACES_NAJOX	comp71097_c0_seq5	0.28	181	55	24	-3	LVVDTAAGSVRGRFQNVIHGLSVKQFLGIPYAEPPVGELRFTRPQPAKP----WN
sp|Q7LZG1|ACES_NAJOX	comp68351_c2_seq3	0.28	181	41	21	1	VTIFGESAGGSSVGLLLLSPLSAGLFHRAIALSGNEFSPFA
sp|Q7LZG1|ACES_NAJOX	comp71097_c0_seq6	0.28	181	55	24	-3	LVVDTAAGSVRGRFQNVIHGLSVKQFLGIPYAEPPVGELRFTRPQPAKP----WN
sp|Q7LZG1|ACES_NAJOX	comp71097_c0_seq3	0.29	181	49	22	-2	LVVDTAAGSVRGRFQNVIHGLSVKQFLGIPYAEPPVGELRFTRPQPAKP
sp|Q7LZG1|ACES_NAJOX	comp71097_c0_seq19	0.44	181	49	22	-3	LVVDTAAGSVRGRFQNVIHGLSVKQFLGIPYAEPPVGELRFTRPQPAKP
sp|Q7LZG1|ACES_NAJOX	comp66694_c2_seq1	0.88	181	58	23	3	SVTLLGESAGGSSVGLHYLSPLSKNLFHRGIAVSGADVQVGPIIMKPWSVVEGASNRL
sp|Q7LZG1|ACES_NAJOX	comp70306_c2_seq1	0.95	181	70	26	2	VTIFGESAGAISAANHLVSPLSKGLFQRIIFQSGSASFIHNGIHVKSTENVNTFAKVLKCE-----VDKD
sp|Q7LZG1|ACES_NAJOX	comp67514_c0_seq1	1.4	181	35	18	3	SELKVKTNGGFVRG----VLEEDVFTFKGIPYAKP
sp|Q7LZG1|ACES_NAJOX	comp71097_c0_seq14	1.8	181	55	23	-1	LVVDTAAGSVRGRFQNVIHGLSVKQFLGIPYAEPPVSELRFARPKSAKP----WN
sp|Q7LZG1|ACES_NAJOX	comp82446_c0_seq1	2.1	181	48	19	-2	ITIAGNSAGGASVGLHLMSPITKGLFQGAIMESGVELSPFALLSLEEA
sp|Q7LZG1|ACES_NAJOX	comp71097_c0_seq8	2.2	181	55	23	-2	LVVDTAAGSVRGRFQNVIHGLSVKQFLGIPYAEPPVSELRFARPKSAKP----WN
sp|Q7LZG1|ACES_NAJOX	comp68898_c1_seq7	2.3	181	35	18	2	VTIFGESAGGMSVSLLMLSPLAKGLFRNSILQSGA
sp|Q7LZG1|ACES_NAJOX	comp68898_c1_seq4	2.3	181	35	18	2	VTIFGESAGGMSVSLLMLSPLAKGLFRNSILQSGA
sp|Q7LZG1|ACES_NAJOX	comp68898_c1_seq9	2.4	181	35	18	2	VTIFGESAGGMSVSLLMLSPLAKGLFRNSILQSGA
sp|Q7LZG1|ACES_NAJOX	comp68898_c1_seq3	2.4	181	35	18	1	VTIFGESAGGMSVSLLMLSPLAKGLFRNSILQSGA
sp|Q7LZG1|ACES_NAJOX	comp68898_c1_seq1	2.5	181	35	18	1	VTIFGESAGGMSVSLLMLSPLAKGLFRNSILQSGA
sp|Q7LZG1|ACES_NAJOX	comp68898_c1_seq2	2.5	181	35	18	1	VTIFGESAGGMSVSLLMLSPLAKGLFRNSILQSGA
sp|Q7LZG1|ACES_NAJOX	comp71097_c0_seq1	2.6	181	55	23	-3	LVVDTAAGSVRGRFQNVIHGLSVKQFLGIPYAEPPVSELRFARPKSAKP----WN
sp|Q7LZG1|ACES_NAJOX	comp68898_c1_seq6	2.6	181	35	18	2	VTIFGESAGGMSVSLLMLSPLAKGLFRNSILQSGA
sp|Q7LZG1|ACES_NAJOX	comp68898_c1_seq8	2.7	181	35	18	1	VTIFGESAGGMSVSLLMLSPLAKGLFRNSILQSGA
sp|Q7LZG1|ACES_NAJOX	comp70712_c1_seq15	2.8	181	111	34	-3	WIQNN-IGAFCGDKNSVTLLGESAGGSSVSLQYLSSKSQRLFHRGIAVSGVALSPFA-FKPKST---VLEVSKNLIKKLGCQKQNSQLTVQCLSGKSGKAIIKAL--GNDI
sp|Q7LZG1|ACES_NAJOX	comp70712_c1_seq21	2.8	181	111	34	-3	WIQNN-IGAFCGDKNSVTLLGESAGGSSVSLQYLSSKSQRLFHRGIAVSGVALSPFA-FKPKST---VLEVSKNLIKKLGCQKQNSQLTVQCLSGKSGKAIIKAL--GNDI
sp|Q7LZG1|ACES_NAJOX	comp71097_c0_seq2	4.1	181	37	17	-1	NVTIFGESAGGMSVSHHLISPLSKGLFRRVIAQSGSS
sp|Q7LZG1|ACES_NAJOX	comp50383_c0_seq5	5	181	35	17	2	VVLFGESAGAGSIAVHLTSPLSWPWYRRVIMESGA
sp|Q7LZG1|ACES_NAJOX	comp50383_c0_seq7	5	181	35	17	2	VVLFGESAGAGSIAVHLTSPLSWPWYRRVIMESGA
sp|Q7LZG1|ACES_NAJOX	comp50383_c0_seq2	5.1	181	35	17	1	VVLFGESAGAGSIAVHLTSPLSWPWYRRVIMESGA
sp|Q7LZG1|ACES_NAJOX	comp50383_c0_seq3	5.1	181	35	17	1	VVLFGESAGAGSIAVHLTSPLSWPWYRRVIMESGA
sp|Q7LZG1|ACES_NAJOX	comp50383_c0_seq1	5.4	181	35	17	2	VVLFGESAGAGSIAVHLTSPLSWPWYRRVIMESGA
sp|Q7LZG1|ACES_NAJOX	comp50383_c0_seq4	5.4	181	35	17	2	VVLFGESAGAGSIAVHLTSPLSWPWYRRVIMESGA
sp|Q7LZG1|ACES_NAJOX	comp79266_c0_seq1	6.5	181	31	13	-1	GITTPALANSEAAHF*ICFAFSFLSPRSIKP
sp|Q7LZG1|ACES_NAJOX	comp70712_c1_seq3	8.3	181	45	17	-3	VSTKQGYVFGMRLPVNLHNGLQYTIYAFVGIPYAEPPVNQLRFKP
sp|Q7LZG1|ACES_NAJOX	comp70712_c1_seq22	9.1	181	45	17	-3	VSTKQGYVFGMRLPVNLHNGLQYTIYAFVGIPYAEPPVNQLRFKP
sp|Q7LZG1|ACES_NAJOX	comp70712_c1_seq18	9.2	181	45	17	-3	VSTKQGYVFGMRLPVNLHNGLQYTIYAFVGIPYAEPPVNQLRFKP
sp|W4VSJ0|ACES_TRILK	comp70039_c2_seq5	5e-65	559	583	180	-3	VFLSVHLFHDIVLAYPRNPRRVL-----TQQGYVRGIRQDIQTNNGQTKTIYKFLGVPYVEKPIGDLRFKPPQALSNRRSSDYDATSVRPVCMQDGYYFDS-IRGAWPEFDPKRDVSEDCLYLNIYTPGTRGTRKY---PVIFYIHGGGYNAGSPTRDTSPGEYLPTR-DVVLVTIQYRLGPFGFFTTGDSEAPGNVGLLDQVEALKWVQRNIHGFGGDKNSVTLLGESAGGSSVALHYLSPLSKGLFHRGIAVSGVDLSPFAYKPKSAVLKTSNSFVKKVNCTKQS------SRETVCCLRSLPSTTFLQ-------------DFVYWEFQPFVDQHFLPDEPKTLRKNGKFHKLPLISGFVSQEGS----FVVEHLAQYFGNTTYTAKGFSKYLDYL…
sp|W4VSJ0|ACES_TRILK	comp70039_c2_seq2	1e-64	559	583	180	-3	VFLSVHLFHDIVLAYPRNPRRVL-----TQQGYVRGIRQDIQTNNGQTKTIYKFLGVPYVEKPIGDLRFKPPQALSNRRSSDYDATSVRPVCMQDGYYFDS-IRGAWPEFDPKRDVSEDCLYLNIYTPGTRGTRKY---PVIFYIHGGGYNAGSPTRDTSPGEYLPTR-DVVLVTIQYRLGPFGFFTTGDSEAPGNVGLLDQVEALKWVQRNIHGFGGDKNSVTLLGESAGGSSVALHYLSPLSKGLFHRGIAVSGVDLSPFAYKPKSAVLKTSNSFVKKVNCTKQS------SRETVCCLRSLPSTTFLQ-------------DFVYWEFQPFVDQHFLPDEPKTLRKNGKFHKLPLISGFVSQEGS----FVVEHLAQYFGNTTYTAKGFSKYLDYL…
sp|W4VSJ0|ACES_TRILK	comp70039_c2_seq1	2e-63	559	582	178	-3	FLSVHLFHDIVLAYPRNPRRVL-----TQQGYVRGIRQDIQTNNGQTKTIYKFLGVPYVEKPIGDLRFKPPQALSNRRSSDYDATSVRPVCMQDGYYFDS-IRGAWPEFDPKRDVSEDCLYLNIYTPGTRGTRKYP---VIFYIHGGGYNAGSPTRDTSPGEYLPTR-DVVLVTIQYRLGPFGFFTTGDSEAPGNVGLLDQVEALKWVQRNIHGFGGDKNSVTLLGESAGGSSVALHYLSPLSKGLFHRGIAVSGVDLSPFAYKPKSAVLKTSNSFVKKVNCTKQS------SRETVCCLRSLPSTTFLQ-------------DFVYWEFQPFVDQHFLPDEPKTLRKNGKFHKLPLISGFVSQEGS----FVVEHLAQYFGNTTYTAKGFSKYLDYLL…
sp|W4VSJ0|ACES_TRILK	comp70039_c2_seq11	5e-62	559	580	179	-3	VFLSVHLFHDIVLAYPRNPRRVL-----TQQGYVRGIRQDIQTNNGQTKTIYKFLGVPYVEKPIGDLRFKPPQALSNRRSSDYDATSVRPVCMQDGYYFDS-IRGAWPEFDPKRDVSEDCLYLNIYTPGTRGTRKY---PVIFYIHGGGYNAGSPTRDTSPGEYLPTR-DVVLVTIQYRLGPFGFFTTGDSEAPGNVGLLDQVEALKWVQRNIHGFGGDKNSVTLLGESAGGSSVALHYLSPLSKGLFHRGIAVSGVDLCPFAYKPKSI-VLEASK------MLVGKVNCTKT---SSRQIIECLKSVSSTDVFK-------------NSIFWLMQPFVDQHFLPNEPQILRKEGKYQKLPLLSGFVSQEGSPWVE--YEQYYKNITYNANGLSKYLDA…
sp|W4VSJ0|ACES_TRILK	comp70039_c2_seq7	7e-62	559	583	181	-3	VFLSVHLFHDIVLAYPRNPRRVL-----TQQGYVRGIRQDIQTNNGQTKTIYKFLGVPYVEKPIGDLRFKPPQALSNRSSSDYNATSLRPICMQDRYYFDS-IRGAWPEFDPKRDMSEDCLYLNIYTPSTRGTKKY---PVIFYIHGGGYYVGSPTRDTSPGEYLPTR-DVVLVTIQYRLGPFGFFTTGDSEAPGNVGLLDQVEALKWVQRNIHGFGGDKNSVTLLGESAGGSSVALHYLSPLSKGLFHRGIAVSGVDLCPFAYKPKSI-VLEASK------MLVGKVNCTKT---SSRQIIECLKSVSSTDVFK-------------NSIFWLMQPFVDQHFLPNEPQILRKEGKYQKLPLLSGFVSQEGSPWVE--YEQYYKNITYNANGLSKYLDA…
sp|W4VSJ0|ACES_TRILK	comp70039_c2_seq8	2e-60	559	582	178	-3	FLSVHLFHDIVLAYPRNPRRVL-----TQQGYVRGIRQDIQTNNGQTKTIYKFLGVPYVEKPIGDLRFKPPQALSNRRSSDYDATSVRPVCMQDGYYFDS-IRGAWPEFDPKRDVSEDCLYLNIYTPGTRGTRKY---PVIFYIHGGGYNAGSPTRDTSPGEYLPTR-DVVLVTIQYRLGPFGFFTTGDSEAPGNVGLLDQVEALKWVQRNIHGFGGDKNSVTLLGESAGGSSVALHYLSPLSKGLFHRGIAVSGVDLCPFAYKPKSI-VLEASK------MLVGKVNCTKT---SSRQIIECLKSVSSTDVFK-------------NSIFWLMQPFVDQHFLPNEPQILRKEGKYQKLPLLSGFVSQEGSPWVE--YEQYYKNITYNANGLSKYLDAF…
sp|W4VSJ0|ACES_TRILK	comp68898_c1_seq4	1e-59	559	546	161	2	VNTTRGPVVGENMTLATGKSVLKYLGIPYAKAK----RFESPTDPDSWNMTRNATEFGKRCPQPSLNISLPLSLLPE--MSEDCLFINIFVPGQKRENSSSGMAVMVWVHGGAYVFGTAGVAMYDGGVLASEEGVIVVTFNYRLGALGLLSTGRDGDLKGNYGMLDQVFALKWVKNNIGSFGGDPNKVTIFGESAGGMSVSLLMLSPLAKGLFRNSILQSGAAPALFTALLDNEPKERAKRFADALGCTELSSLKTCAMQKNISEIIKAQLKIN-TKWLLAQFAPV------VDGIF---LKDSPLKILQEGGSNNETQGSVLIGVTRDDGS-IAFVAFPGVQNATPGIEQGLNYSDFVQKVNSTIWVRDQNEEILKSIIQEYTNWADTSDGKATRQGF…
sp|W4VSJ0|ACES_TRILK	comp68898_c1_seq9	7e-59	559	546	161	2	VNTTRGPVVGENMTLATGKSVLKYLGIPYAKAK----RFESPTDPDSWNMTRNATEFGKRCPQPSLNISLPLSLLPE--MSEDCLFINIFVPGQKRENSSSGMAVMVWVHGGAYVFGTAGVAMYDGGVLASEEGVIVVTFNYRLGALGLLSTGRDGDLKGNYGMLDQVFALKWVKNNIGSFGGDPNKVTIFGESAGGMSVSLLMLSPLAKGLFRNSILQSGAAPALFTALLDNEPKERAKRFADALGCTELSSLKTCAMQKNISEIIKAQLKIN-TKWLLAQFAPV------VDGIF---LKDSPLKILQEGGSNNETQGSVLIGVTRDDGS-IAFVAFPGVQNATPGIEQGLNYSDFVQKVNSTIWVRDQNEEILKSIIQEYTNWADTSDGKATRQGF…
sp|W4VSJ0|ACES_TRILK	comp70712_c1_seq15	1e-57	559	595	175	-3	LHIFLFLSLLYHHALLASAQTHPRILTKQGYVRGIRETVQLHNGQQYVMHKFLGIQYAKSPTNNLRFKPPQPLENKRRTDDYNATSYRPICWQVTFYFEAIKLAWPGFNPSTDMDEDCLYLNIYTPSTNCTRKY---PVMVYIHGGSYVAGTPIRDVSPGEYLPHH-DVVLVTMQYRLGAFGFFTTGDSEAPGNLGLLDQIEALKWIQNNIGAFCGDKNSVTLLGESAGGSSVSLQYLSSKSQRLFHRGIAVSGVALSPFAFKPKSTVLEVSKN---LIKKLGCQKQ------NSQLTVQCLS----GKSGKAIIKALGNDILNIQ----PFVDNNFLSDEPRTLLKEGRFQKGLPLMSGFVSNEGT-----------NAITEPKVTRIPADYEKNLDE…
sp|W4VSJ0|ACES_TRILK	comp70712_c1_seq21	1e-57	559	595	175	-3	LHIFLFLSLLYHHALLASAQTHPRILTKQGYVRGIRETVQLHNGQQYVMHKFLGIQYAKSPTNNLRFKPPQPLENKRRTDDYNATSYRPICWQVTFYFEAIKLAWPGFNPSTDMDEDCLYLNIYTPSTNCTRKY---PVMVYIHGGSYVAGTPIRDVSPGEYLPHH-DVVLVTMQYRLGAFGFFTTGDSEAPGNLGLLDQIEALKWIQNNIGAFCGDKNSVTLLGESAGGSSVSLQYLSSKSQRLFHRGIAVSGVALSPFAFKPKSTVLEVSKN---LIKKLGCQKQ------NSQLTVQCLS----GKSGKAIIKALGNDILNIQ----PFVDNNFLSDEPRTLLKEGRFQKGLPLMSGFVSNEGT-----------NAITEPKVTRIPADYEKNLDE…
sp|W4VSJ0|ACES_TRILK	comp68898_c1_seq1	2e-57	559	546	165	1	VNTTGGPIVGKNETLVTGKSVLKYLGIPYAKAK----RFENPTDPDSWNMTRNATEFGKSCPQHSLNVSSPLQMLPF------VSEDCLFINVFVPENSSSD----MAVMVWIHGGAYVTGSASGAWYDGSVLASEEGVIVVTFNYRLGALGFLSTGSDSKLKGNYGMQDQVHALNWVKKNIKSFGGDPNKVTIFGESAGGMSVSLLMLSPLAKGLFRNSILQSGAAPALFTALLDNEPKERAKRFADALGCTELSSLKTCAMQKNISEIIKAQLKIN-TKWLLAQFAPV------VDGIF---LKDSPLKILQEGGSNNETQGSVLIGVTRDDGS-IAFVAFPGVQNATPGIEQGLNYSDFVQKVNSTIWVRDQNEEILKSIIQEYTNWADTSDGKAT…
sp|W4VSJ0|ACES_TRILK	comp68898_c1_seq2	4e-57	559	546	165	1	VNTTGGPIVGKNETLVTGKSVLKYLGIPYAKAK----RFENPTDPDSWNMTRNATEFGKSCPQHSLNVSSPLQMLPF------VSEDCLFINVFVPENSSSD----MAVMVWIHGGAYVTGSASGAWYDGSVLASEEGVIVVTFNYRLGALGFLSTGSDSKLKGNYGMQDQVHALNWVKKNIKSFGGDPNKVTIFGESAGGMSVSLLMLSPLAKGLFRNSILQSGAAPALFTALLDNEPKERAKRFADALGCTELSSLKTCAMQKNISEIIKAQLKIN-TKWLLAQFAPV------VDGIF---LKDSPLKILQEGGSNNETQGSVLIGVTRDDGS-IAFVAFPGVQNATPGIEQGLNYSDFVQKVNSTIWVRDQNEEILKSIIQEYTNWADTSDGKAT…
sp|W4VSJ0|ACES_TRILK	comp68898_c1_seq7	2e-55	559	496	150	2	VNTTRGPVVGENMTLATGKSVLKYLGIPYAKAK----RFESPTDPDSWNMTRNATEFGKRCPQPSLNISLPLSLLPE--MSEDCLFINIFVPGQKRENSSSGMAVMVWVHGGAYVFGTAGVAMYDGGVLASEEGVIVVTFNYRLGALGLLSTGRDGDLKGNYGMLDQVFALKWVKNNIGSFGGDPNKVTIFGESAGGMSVSLLMLSPLAKGLFRNSILQSGAAPALFTALLDNEPKERAKRFADALGCTELSSLKTCAMQKNISEIIKAQLKIN-TKWLLAQFAPV------VDGIF---LKDSPLKILQEGGSNNETQGSVLIGVTRDDGS-IAFVAFPGVQNATPGIEQGLNYSDFVQKVNSTIWVRDQNEEILKSIIQEYTNWADTSDGKATRQGF…
sp|W4VSJ0|ACES_TRILK	comp68898_c1_seq3	4e-53	559	496	154	1	VNTTGGPIVGKNETLVTGKSVLKYLGIPYAKAK----RFENPTDPDSWNMTRNATEFGKSCPQHSLNVSSPLQMLPF------VSEDCLFINVFVPENSSSD----MAVMVWIHGGAYVTGSASGAWYDGSVLASEEGVIVVTFNYRLGALGFLSTGSDSKLKGNYGMQDQVHALNWVKKNIKSFGGDPNKVTIFGESAGGMSVSLLMLSPLAKGLFRNSILQSGAAPALFTALLDNEPKERAKRFADALGCTELSSLKTCAMQKNISEIIKAQLKIN-TKWLLAQFAPV------VDGIF---LKDSPLKILQEGGSNNETQGSVLIGVTRDDGS-IAFVAFPGVQNATPGIEQGLNYSDFVQKVNSTIWVRDQNEEILKSIIQEYTNWADTSDGKAT…
sp|W4VSJ0|ACES_TRILK	comp70712_c1_seq22	2e-51	559	578	166	-3	LHIFLFLSLLYHHGLLASATSNNV-STKQGYVFGMRLPVNLHNGLQYTIYAFVGIPYAEPPVNQLRFKPPQSTNRTYSDRMFVFPGPKCWQTSSYIESTKLRNPNFHPSGDLNEDCLYLDIYTPSTNCTRKYP---VMVYIHGGSYVGDTPIRYLSQGNYLPHHG-VVLVKIHYRLGAFGFFTTGDSEAPGNLGLLDQIKALQWIQDNIGAFCGNKNSVTLLGVGAGGSSVSMHYLSSQSGGLFHRGIAVSGVALSPFAFKPKSTVLKASKILLKNLDCEKKTSKL------TVECLQ-------SKHTYKILENNKNYMN--VQPFADNDFLSDEPRKLLKEGKFQKDLPLMSGFGSNEGTNGISEPKVTKIPADYEKYLDK--LLFQKYLLSTKEQA…
sp|W4VSJ0|ACES_TRILK	comp70712_c1_seq18	2e-51	559	578	166	-3	LHIFLFLSLLYHHGLLASATSNNV-STKQGYVFGMRLPVNLHNGLQYTIYAFVGIPYAEPPVNQLRFKPPQSTNRTYSDRMFVFPGPKCWQTSSYIESTKLRNPNFHPSGDLNEDCLYLDIYTPSTNCTRKYP---VMVYIHGGSYVGDTPIRYLSQGNYLPHHG-VVLVKIHYRLGAFGFFTTGDSEAPGNLGLLDQIKALQWIQDNIGAFCGNKNSVTLLGVGAGGSSVSMHYLSSQSGGLFHRGIAVSGVALSPFAFKPKSTVLKASKILLKNLDCEKKTSKL------TVECLQ-------SKHTYKILENNKNYMN--VQPFADNDFLSDEPRKLLKEGKFQKDLPLMSGFGSNEGTNGISEPKVTKIPADYEKYLDK--LLFQKYLLSTKEQA…
sp|W4VSJ0|ACES_TRILK	comp68351_c2_seq2	3e-51	559	435	135	3	GETESSAV--IIPTRYGLLKGQTRYFPQPVGSISRVNKFLGVPYAAPPVGELRFRPPQRPDYWDGVYDATRFKPVCYQDPSYNQMFWKKDFEWPQSDDCLYLNVYTPNN--TFSYARYPVMVYIHGGGYEAGSPVVTPGDALPM---WEVVLVTIQYRLGPFGFISTGDSAAPGNYGMLDQIEALKWIQLNIEAFKGDPSRVTIFGESAGGSSVGLLLLSPLSAGLFHRAIALSGNEFSPFAVNSREEA-----VGLTKGRAKKIKCPIEDNAKMINCMRQADANKIWWRY------DANK-----WRPVVDGIFLQDTPENIRKANKSHPYPLMVGLTSNEGA----YFLRADY--YDKINSTTFRSFLRGFFADISRYPRLQISESLVDALVFQYTP…
sp|W4VSJ0|ACES_TRILK	comp68351_c2_seq3	8e-51	559	435	135	1	GETESSAV--IIPTRYGLLKGQTRYFPQPVGSISRVNKFLGVPYAAPPVGELRFRPPQRPDYWDGVYDATRFKPVCYQDPSYNQMFWKKDFEWPQSDDCLYLNVYTPNN--TFSYARYPVMVYIHGGGYEAGSPVVTPGDALPM---WEVVLVTIQYRLGPFGFISTGDSAAPGNYGMLDQIEALKWIQLNIEAFKGDPSRVTIFGESAGGSSVGLLLLSPLSAGLFHRAIALSGNEFSPFAVNSREEA-----VGLTKGRAKKIKCPIEDNAKMINCMRQADANKIWWRY------DANK-----WRPVVDGIFLQDTPENIRKANKSHPYPLMVGLTSNEGA----YFLRADY--YDKINSTTFRSFLRGFFADISRYPRLQISESLVDALVFQYTP…
sp|W4VSJ0|ACES_TRILK	comp68898_c1_seq6	2e-48	559	267	105	2	VNTTRGPVVGENMTLATGKSVLKYLGIPYAKAK----RFESPTDPDSWNMTRNATEFGKRCPQPSLNISLPLSLLPE--MSEDCLFINIFVPGQKRENSSSGMAVMVWVHGGAYVFGTAGVAMYDGGVLASEEGVIVVTFNYRLGALGLLSTGRDGDLKGNYGMLDQVFALKWVKNNIGSFGGDPNKVTIFGESAGGMSVSLLMLSPLAKGLFRNSILQSGAAPALFTALLDNEPKERAKRFADALGCTELSSLKTCAMQKNISEII
sp|W4VSJ0|ACES_TRILK	comp71109_c1_seq7	5e-48	559	553	160	-2	FLSLFLSSCLIFL---VNAVQYTPVVDTEGGKIRGFLANLTTGHVVRKYLGIPFAKAD----RFKPPTNATKWSDVKNMTTFGKEC------PQAPNAMSGKDISEDCLNLNVFVPDNAPSGLP----VMVWVHGGAYIFGSNR--IYDGSFISSLGNVIVVAINYRLTVFGFLTTGENGDLKGNYGMLDQVQALRWVKRNIASFGGDPNKVTIFGESAGGYSVSLLMLSPLTKGLFKNVIMQSGVAAAKWAAISYEEMEDVTRRFSKRIGC--------TNLDAMEECLKDKS--------LSEIVNATEK-GFSFVPVIGGTFLSDIPSVLLRKGQFEKYNVMLGVTDNEGSLLTN-AIPGMNKNGMDVTNGMPRNFFEGAVRSEDTKPVLNQKPPL…
sp|W4VSJ0|ACES_TRILK	comp71109_c1_seq1	7e-48	559	553	161	-2	FLSLFLSSCLIFL---VNAVQYTPVVDTEGGKIRGFLANLTTGHVVRKYLGIPFAKAD----RFKPPTNATKWSDVKNMTTFGKEC------PQAPNAMSGKDISEDCLNLNVFVPDNAPSGLP----VMVWVHGGAYIFGSNR--IYDGSFISSLGNVIVVAINYRLTVFGFLTTGENGDLKGNYGMLDQVQALRWVKRNIASFGGDPNKVTIFGESAGGYSVSLLMLSPLTKGLFKNVIMQSGVAAAKWAAISYEEMEDVTRRFSKRIGC--------TNLDAMEECLKDKS--------LSEIVNATEK-GFSFVPVIGGTFLSDIPSVLLRKGQFEKYNVMLGVTDNEGSLLTN-AIPGMNKNGMDVTNGMPRNFFEGAVRSEDTKPVLNQKPPL…
sp|W4VSJ0|ACES_TRILK	comp50383_c0_seq7	6e-47	559	594	161	2	PQGHVVLVAMGASLVIRFWETLVLGQAAMIGEVRHLVEGPVQG---TCHG--TVCEFLGLPYAAAPVDDFRWRPPQPTTPWKTLRSARAFGSNCLQVKGHSII--------GNEDCLFLNIWTPQQCHSATSNASCSVMFWIHGGSYVTGGTK-DMFNGTRLATEFGVIIVTVNYRLGILGFAGAEALRGRDPSNSTGNYGIQDQRAAMQWVYRNIGTFGGNSSDVVLFGESAGAGSIAVHLTSPLSWPWYRRVIMESG-AFSYWNTQPMEDAERQFQDLLEATKCGGSLGCLLSKPGDELTGLATVELNPEPLPEA-WKAYGT-------FFSPTVDGIQLTNFPWKLLSEGRFNQVPVLLGFNKDEGTVLGSCEGTPKCQILHKGSAMTESDFKRLL…
sp|W4VSJ0|ACES_TRILK	comp50383_c0_seq5	7e-47	559	594	161	2	PQGHVVLVAMGASLVIRFWETLVLGQAAMIGEVRHLVEGPVQG---TCHG--TVCEFLGLPYAAAPVDDFRWRPPQPTTPWKTLRSARAFGSNCLQVKGHSII--------GNEDCLFLNIWTPQQCHSATSNASCSVMFWIHGGSYVTGGTK-DMFNGTRLATEFGVIIVTVNYRLGILGFAGAEALRGRDPSNSTGNYGIQDQRAAMQWVYRNIGTFGGNSSDVVLFGESAGAGSIAVHLTSPLSWPWYRRVIMESG-AFSYWNTQPMEDAERQFQDLLEATKCGGSLGCLLSKPGDELTGLATVELNPEPLPEA-WKAYGT-------FFSPTVDGIQLTNFPWKLLSEGRFNQVPVLLGFNKDEGTVLGSCEGTPKCQILHKGSAMTESDFKRLL…
sp|W4VSJ0|ACES_TRILK	comp69121_c0_seq1	1e-46	559	559	157	-3	MLMSSIHAASLEQGE------VNTTYGPVRGKTVNLPTGKQIVQFLGIPYAS----AGRFERPKSPGFRNMTFDATKYGKSCPQVIN--VPPYNVPREDTSENCLNLNVFAPNTTAFQEQSATNPVLVWVHGGAFIIGTSA--ITDPSAIATEGNIIVVTVNYRLGALGFLSLKEEGLTGNYALLDVVEALRWVQDNIKRFGGDPRNVTLGGWSAGARLVGVLMLSPYANGLYERVLMMSGAAGGLYSYLEQEEADYRA--RHFGGLLRCPHPS-------SDFKDCLKRKSPAQFIEAQSKTYPSAL----LAQWAPVVDGDVLPDSPPKLLDQGKFNGSSVLTGVANDDGSAF-LNNIPGVNRGIDVTKGLSREVFQQVIGNKTWIRNQDNKVPPII…
sp|W4VSJ0|ACES_TRILK	comp89209_c0_seq1	1e-46	559	573	161	2	LFIIALAIGLGVSKASAATETIVNTDGGSVMGFK-----QDDSFVFRGIPYAKPPIGELRWTSPRACKEGDCWDGILEATDFGAICPQYEFGTKVVRG------TENCLFLNVWTP---DLRPEMKRPVLFYIHGGFLTEGSGTMFGQPTPELVKAMDIVAVSFNYRLNAFGFLALDALALDSPTNTSGNYGFMDQIMALKWVRKNIEKFGGDPDRITLLGQSSGGTSELALLASPLAKGLFHRAVVMSGSPVFNK---SSSDAAKDNEVFLKKAKCTSQSLA------DIKACLYRLSPEAVLQAIPWNTYPYWAMRHQ--NAFPTPGLFDGAIATVDGYVVPLPPIKAMAERIGVNDVPIMIGNTAQETDYFPP--KDFSKSTIEEFKNYSR---KK…
sp|W4VSJ0|ACES_TRILK	comp66694_c2_seq1	1e-46	559	517	156	3	PRVLTKRGIVRGIRQVLRCEKGYTKTIYKFLGIPYAQAPIDDLRFKRPKPLPMNRSSTEYNATYYRPICAQFIANINKLKGAWPDFDKEKDIKEDCLFLNIYTPFINGSYKY---PVIVFIHGGRFLAGTPIFDDTPAEYLPTRG-VVLVTFQYRLGPFGFLATGESEAPGNMGLLDQVEAFKWVQQNIEGFGGDKNSVTLLGESAGGSSVGLHYLSPLSKNLFHRGIAVSGADVQVGPIIMKPWSVVEGA--SNRLIEKVKCDN------------FQCLQSY--DKGWKSLLNNLYGKEYDIN-LMSPVVDNHFLLESPRKLRRDGNFAKLPLMAGFTSQEGSQLVDFLKAQMALHGKAERADFEVDSLEIFQSAIRASLELNLGVQNAKRLNQYTQ…
sp|W4VSJ0|ACES_TRILK	comp21118_c0_seq1	4e-46	559	436	131	-3	MVWIHGGGLFHGAGSR--YDGSVLASFNDVIVVTLNYRLGLLGFLNIPGTDLKGNYGMLDQVMALKWVQDNIGRFGGNSEHVTIFGQSAGGVSTDLLILSPLTKGLFVSAIIQSGFASSVFAFSSSKDPNKHVHFVKKLQC--------DITRDLLPCLRRKTRKEIVKVQGKADYLLMGS------YLPVPVVDGHFLPDKPTVLLSEGRFNHLKAVVLGVTRNEGDSL-------IYGIQPNPDVPPTRKSFQTMFDKVYFVVDGGNEMIKQAILYEYTNHTDPDSPENLLKGWKDLLSDSWSFSPAVYSANAYAKAGINTYLYQFSHKSMYSIHPKN-TGVPHFDDVQYVFGVPWKENSYVSQSFSYTDVERGLSTMMMRLWSNVAIYGSPNGYDR…
sp|W4VSJ0|ACES_TRILK	comp68898_c1_seq8	1e-45	559	277	111	1	VNTTGGPIVGKNETLVTGKSVLKYLGIPYAKAK----RFENPTDPDSWNMTRNATEFGKSCPQHSLNVSSPLQMLPF------VSEDCLFINVFVPENSSSD----MAVMVWIHGGAYVTGSASGAWYDGSVLASEEGVIVVTFNYRLGALGFLSTGSDSKLKGNYGMQDQVHALNWVKKNIKSFGGDPNKVTIFGESAGGMSVSLLMLSPLAKGLFRNSILQSGAAPALFTALLDNEPKERAKRFADALGCTELSSLKTCAMQKNISEIIKAQLKI
sp|W4VSJ0|ACES_TRILK	comp66711_c0_seq2	8e-44	559	535	146	3	VVTTEYGPVRGKITLLQNGLEASSYLAFPFAQ----ATRFERPTAPKRWTAPINATEHGNMCPQF----LIPGLPPTMKPDEDCLTISVYAPA-YANETSNL-PVLHWIHGGGYMFGFSAL--YDASVLATERNVIVVASQYRVGAFAWLSTGTKDLQGNLGMFDMVNALQWTKRNVKSFGGNPDQVTLIGQSAGGIAVSTLMLSPLTEGLYQNVIIMSGYANMILAVQKPEEALEVAREFGEHLGCTDMSSLKECAKQKTIQEIIKAQSNVTPKEFYARFSPVVDGEFLLDLPTNLIAEGKFRKANVMVC--FTDD----DGGTLIQKA--PGLFNGLNTDEGVTREAFLNYTQRTFFVRDQ-------------------NPEIIAAIVQEYTDWTD…
sp|W4VSJ0|ACES_TRILK	comp71109_c1_seq3	8e-44	559	274	105	-2	FLSLFLSSCLIFL---VNAVQYTPVVDTEGGKIRGFLANLTTGHVVRKYLGIPFAKAD----RFKPPTNATKWSDVKNMTTFGKEC------PQAPNAMSGKDISEDCLNLNVFVPDNAPSGLP----VMVWVHGGAYIFGSN--RIYDGSFISSLGNVIVVAINYRLTVFGFLTTGENGDLKGNYGMLDQVQALRWVKRNIASFGGDPNKVTIFGESAGGYSVSLLMLSPLTKGLFKNVIMQSGVAAAKWAAISYEEMEDVTRRFSKRIGCTN
sp|W4VSJ0|ACES_TRILK	comp71109_c1_seq2	9e-44	559	274	105	-2	FLSLFLSSCLIFL---VNAVQYTPVVDTEGGKIRGFLANLTTGHVVRKYLGIPFAKAD----RFKPPTNATKWSDVKNMTTFGKEC------PQAPNAMSGKDISEDCLNLNVFVPDNAPSGLP----VMVWVHGGAYIFGSN--RIYDGSFISSLGNVIVVAINYRLTVFGFLTTGENGDLKGNYGMLDQVQALRWVKRNIASFGGDPNKVTIFGESAGGYSVSLLMLSPLTKGLFKNVIMQSGVAAAKWAAISYEEMEDVTRRFSKRIGCTN
sp|W4VSJ0|ACES_TRILK	comp71097_c0_seq18	8e-43	559	174	80	-1	EAVKFGPACPQMSMKEMFEQMKSNFSVEDEPQDEDCLTLNVYTP-SQATSQDKL-AVMVWIHGGAYTIGSGS--TYNPSLLVAYHDVIVVTINYRLGVLGFFNIPGTDVKGNYAMHDQVLALKWVQQNIANFGGDPNNVTIFGESAGGMSVSHHLISPLSKGLFRRVIAQSGSS
sp|W4VSJ0|ACES_TRILK	comp66711_c0_seq1	5e-41	559	547	146	3	VVTTEYGPVRGKITLLQNGLEASSYLAFPFAQ----ATRFERPTAPKRWTAPINATEHGNMCPQF----LIPGLPPTMKPDEDCLTISVYAPA-YANETSNL-PVLHWIHGGGYMFGFSAL--YDASVLATERNVIVVASQYRVGAFAWLSTGTKDLQGNLGMFDMVNALQWTKRNVKRMMPSSLTNP*YCFGGNPDQVTLIGQSAGGIAVSTLMLSPLTEGLYQNVIIMSGYANMILAVQKPEEALEVAREFGEHLGCTDMSSLKECAKQKTIQEIIKAQSNVTPKEFYARFSPVVDGEFLLDLPTNLIAEGKFRKANVMVC--FTDD----DGGTLIQKA--PGLFNGLNTDEGVTREAFLNYTQRTFFVRDQ-------------------NPEII…
sp|W4VSJ0|ACES_TRILK	comp82446_c0_seq1	5e-40	559	513	146	-2	GIVVSTKYGQILGESQSVPLAQGPIKRIHKFLGIPYAQAPVKELRFQPPQPHKGWKPKLFNARQFGNICPHSKAYLDWLIKSIRSVW--PGFTYKNANEDCLTLNIYTPATRHSQKPNSSLYPVLFYIHGGSFLLGTPARDKTIGDVLPSYG-IILVTIQYRLGPFGFITTGDAAAPGNYGLLDQVEALKWVNENIAQFGGDRKRITIAGNSAGGASVGLHLMSPITKGLFQGAIMESGVELSPFALLSLEEATEKTKNVGRKLL-CSN-----TENSTKLIECLRSKDASDISYYYEK------------FPAPVVDNYFLTDTPENLRKKKLFHNVPVIIGFTKHEGSHNI-----QALNLVEPLNDNTFRAGIERSLQELIGIQGPMVAQRMADAL…
sp|W4VSJ0|ACES_TRILK	comp80163_c0_seq1	1e-38	559	580	153	2	PAVHTPLGVAEGIFAAEGVER----YGGIPYAQPPIGKRRFAPAELWDTPWPAGF---DARRTGAPCINNPLGDPRSMPLDSDHS-------PPPSEDCLHLNIWTPSKYNSS----MPVMVYNFGGGLCSGYAGNPYFNGSKFAIEHGVIVVTVSYRLGALGFLVSEDFDGPGNGGMNGIRDIAIALKWVQRFIPYFNGDPGRVTVFGQSSGAYATCTLTVAPEAKGLFHGAILQSGPCFG----GPPNRGWGPRNVSYGLRITKEVMAAVN-----VSSLDELRQVPAEKVQWPAYTMNDPSVAPYFSGYFEDPGFLPAPADQLWSAGKVNPKSIMVGFASKDSTAAFYGVAPTLGYVTGDANQTSPHDYETAVR----KIWGNDADAVLKQYPLSR…
sp|W4VSJ0|ACES_TRILK	comp50383_c0_seq1	3e-38	559	593	151	2	PQGHVVLVAMGASLVIRFWETLVLGQAAMIGEVRHLVEGPVQG---TCHG--TVCEFLGLPYAAAPVDDFRWRPPQPTTPWKTLRSARAFGSNCLQVKG-------------------------------HSIIGSVMFWIHGGSYVTGGTK-DMFNGTRLATEFGVIIVTVNYRLGILGFAGAEALRGRDPSNSTGNYGIQDQRAAMQWVYRNIGTFGGNSSDVVLFGESAGAGSIAVHLTSPLSWPWYRRVIMESG-AFSYWNTQPMEDAERQFQDLLEATKCGGSLGCLLSKPGDELTGLATVELNPEPLPEA-WKAYGT-------FFSPTVDGIQLTNFPWKLLSEGRFNQVPVLLGFNKDEGTVLGSCEGTPKCQILHKGSAMTESDFKRLLT…
sp|W4VSJ0|ACES_TRILK	comp50383_c0_seq4	3e-38	559	593	151	2	PQGHVVLVAMGASLVIRFWETLVLGQAAMIGEVRHLVEGPVQG---TCHG--TVCEFLGLPYAAAPVDDFRWRPPQPTTPWKTLRSARAFGSNCLQVKG-------------------------------HSIIGSVMFWIHGGSYVTGGTK-DMFNGTRLATEFGVIIVTVNYRLGILGFAGAEALRGRDPSNSTGNYGIQDQRAAMQWVYRNIGTFGGNSSDVVLFGESAGAGSIAVHLTSPLSWPWYRRVIMESG-AFSYWNTQPMEDAERQFQDLLEATKCGGSLGCLLSKPGDELTGLATVELNPEPLPEA-WKAYGT-------FFSPTVDGIQLTNFPWKLLSEGRFNQVPVLLGFNKDEGTVLGSCEGTPKCQILHKGSAMTESDFKRLLT…
sp|W4VSJ0|ACES_TRILK	comp70712_c1_seq3	7e-38	559	296	105	-3	IFLFLSLLYHHGLLASATSNNV-STKQGYVFGMRLPVNLHNGLQYTIYAFVGIPYAEPPVNQLRFKPPQSTNRTYSDRMFVFPGPKCWQTSSYIESTKLRNPNFHPSGDLNEDCLYLDIYTPSTNCTRKYP---VMVYIHGGSYVGDTPIRYLSQGNYLPHHG-VVLVKIHYRLGAFGFFTTGDSEAPGNLGLLDQIKALQWIQDNIGAFCGNKNSVTLLGVGAGGSSVSMHYLSSQSGGLFHRGIAVSGVALSFFALKPKSTVLKASKTLIKGLGCENP------NSKSEFKCLR
sp|W4VSJ0|ACES_TRILK	comp70486_c1_seq8	3e-36	559	232	86	2	PQVVAPAGRLRGIS-----EGKVHVFRGIPYAEAPVGALRWRPPVPVKPWHGVRDASSYGNFCLQMQGG------------SEDCLYLNVYVP--MEAQNTSRLPCLVWIHGGGYESGSS--NIYNATKLVSFLRSQKSPAVLVTLNYRLNVFGFLGSYRLRHLDASQSTGNYGLQDQRMALRWVQENIMAFGGDPAKVMIFGQSAGAGSVSSHVAMSNSAGLFSRALMESG
sp|W4VSJ0|ACES_TRILK	comp70486_c1_seq4	6e-36	559	232	86	2	PQVVAPAGRLRGIS-----EGKVHVFRGIPYAEAPVGALRWRPPVPVKPWHGVRDASSYGNFCLQMQGG------------SEDCLYLNVYVP--MEAQNTSRLPCLVWIHGGGYESGSS--NIYNATKLVSFLRSQKSPAVLVTLNYRLNVFGFLGSYRLRHLDASQSTGNYGLQDQRMALRWVQENIMAFGGDPAKVMIFGQSAGAGSVSSHVAMSNSAGLFSRALMESG
sp|W4VSJ0|ACES_TRILK	comp50383_c0_seq2	2e-35	559	467	122	1	TLGRSEAGKCSVMFWIHGGSYVTGGTK-DMFNGTRLATEFGVIIVTVNYRLGILGFAGAEALRGRDPSNSTGNYGIQDQRAAMQWVYRNIGTFGGNSSDVVLFGESAGAGSIAVHLTSPLSWPWYRRVIMESG-AFSYWNTQPMEDAERQFQDLLEATKCGGSLGCLLSKPGDELTGLATVELNPEPLPEA-WKAYGT-------FFSPTVDGIQLTNFPWKLLSEGRFNQVPVLLGFNKDEGTVLGSCEGTPKCQILHKGSAMTESDFKRLLTTDLFNISETK-LPELLKVYVPDAEEKDQHDWYWIAAEIYGDYAIACPSLRAARQLSNL-MDTYLYRFAHTPEGPA--PKWAGIFGENGTVGASHASELGFVWLGADGWNASLGAAEGGWELQKDE…
sp|W4VSJ0|ACES_TRILK	comp50383_c0_seq2	2e-35	559	74	22	2	AAMIGEVRHLVEGPVQG---TCHG--TVCEFLGLPYAAAPVDDFRWRPPQPTTPWKTLRSARAFGSNCLQVKGH
sp|W4VSJ0|ACES_TRILK	comp50383_c0_seq3	2e-35	559	467	122	1	TLGRSEAGKCSVMFWIHGGSYVTGGTK-DMFNGTRLATEFGVIIVTVNYRLGILGFAGAEALRGRDPSNSTGNYGIQDQRAAMQWVYRNIGTFGGNSSDVVLFGESAGAGSIAVHLTSPLSWPWYRRVIMESG-AFSYWNTQPMEDAERQFQDLLEATKCGGSLGCLLSKPGDELTGLATVELNPEPLPEA-WKAYGT-------FFSPTVDGIQLTNFPWKLLSEGRFNQVPVLLGFNKDEGTVLGSCEGTPKCQILHKGSAMTESDFKRLLTTDLFNISETK-LPELLKVYVPDAEEKDQHDWYWIAAEIYGDYAIACPSLRAARQLSNL-MDTYLYRFAHTPEGPA--PKWAGIFGENGTVGASHASELGFVWLGADGWNASLGAAEGGWELQKDE…
sp|W4VSJ0|ACES_TRILK	comp50383_c0_seq3	2e-35	559	74	22	2	AAMIGEVRHLVEGPVQG---TCHG--TVCEFLGLPYAAAPVDDFRWRPPQPTTPWKTLRSARAFGSNCLQVKGH
sp|W4VSJ0|ACES_TRILK	comp67514_c0_seq1	2e-33	559	553	152	3	VKTNGGFVRGVL-----EEDVFTFKGIPYAKPPQ---RWRPPSGCSRSNCWNGTFQASEFGERCVQ--ARFGKDRGEIKAIGSEDCLFINVWTP---TTASEKRLPVMVYFHGGDLLSSSGHENGLHPTPEMVRDMQIVGVSLNYRLDALGFLALDILSDSSSTNTSGNYGFMDQILALHWVRDNIAQFGGDPDKVTILGHGSGGTSVLALLASPRAKGLFKLAVALSPSA--DITKTSSEAAKDNQILLTHANC-------VGNVSMKLQCLHALLPLQILKASPWNAYHYKQKDDSRDFPTKDIFSHAIAVIDGYVLPSEPAIAIKSNN----FNDVPLILGNVAQEIDDGPK--KNFQNSSYKQFKAYAKRKLLPF-----LGNSSSKLENILNSY…
sp|W4VSJ0|ACES_TRILK	comp68701_c0_seq3	3e-32	559	259	83	1	SKQEKMSKVVDTTSGSVRGYGVSFPQNRTVYQYLGIPYAKAT----RFEYPREDKWTE-IFNATQHGKTCPQKSSPFGIQHLGETS---ENCLNLNIFVPDS----KQNNLTVLVYIGGLLYSFGKANGTRFDPLAVASRGEVILVSLNYRLGILGFLSTEDEVIKGNYGLADQIEALNWLQRNIYRFGGNPDDVTVVGHWSGAMSVGLLLVSPKARGLFKHAILMSGSPLSLTATLDHVTAVERARKISEQLKCTNRS
sp|W4VSJ0|ACES_TRILK	comp68701_c0_seq5	3e-32	559	259	83	1	SKQEKMSKVVDTTSGSVRGYGVSFPQNRTVYQYLGIPYAKAT----RFEYPREDKWTE-IFNATQHGKTCPQKSSPFGIQHLGETS---ENCLNLNIFVPDS----KQNNLTVLVYIGGLLYSFGKANGTRFDPLAVASRGEVILVSLNYRLGILGFLSTEDEVIKGNYGLADQIEALNWLQRNIYRFGGNPDDVTVVGHWSGAMSVGLLLVSPKARGLFKHAILMSGSPLSLTATLDHVTAVERARKISEQLKCTNRS
sp|W4VSJ0|ACES_TRILK	comp68701_c0_seq22	3e-32	559	259	83	1	SKQEKMSKVVDTTSGSVRGYGVSFPQNRTVYQYLGIPYAKAT----RFEYPREDKWTE-IFNATQHGKTCPQKSSPFGIQHLGETS---ENCLNLNIFVPDS----KQNNLTVLVYIGGLLYSFGKANGTRFDPLAVASRGEVILVSLNYRLGILGFLSTEDEVIKGNYGLADQIEALNWLQRNIYRFGGNPDDVTVVGHWSGAMSVGLLLVSPKARGLFKHAILMSGSPLSLTATLDHVTAVERARKISEQLKCTNRS
sp|W4VSJ0|ACES_TRILK	comp68701_c0_seq9	3e-32	559	259	83	1	SKQEKMSKVVDTTSGSVRGYGVSFPQNRTVYQYLGIPYAKAT----RFEYPREDKWTE-IFNATQHGKTCPQKSSPFGIQHLGETS---ENCLNLNIFVPDS----KQNNLTVLVYIGGLLYSFGKANGTRFDPLAVASRGEVILVSLNYRLGILGFLSTEDEVIKGNYGLADQIEALNWLQRNIYRFGGNPDDVTVVGHWSGAMSVGLLLVSPKARGLFKHAILMSGSPLSLTATLDHVTAVERARKISEQLKCTNRS
sp|W4VSJ0|ACES_TRILK	comp68701_c0_seq18	4e-32	559	259	83	1	SKQEKMSKVVDTTSGSVRGYGVSFPQNRTVYQYLGIPYAKAT----RFEYPREDKWTE-IFNATQHGKTCPQKSSPFGIQHLGETS---ENCLNLNIFVPDS----KQNNLTVLVYIGGLLYSFGKANGTRFDPLAVASRGEVILVSLNYRLGILGFLSTEDEVIKGNYGLADQIEALNWLQRNIYRFGGNPDDVTVVGHWSGAMSVGLLLVSPKARGLFKHAILMSGSPLSLTATLDHVTAVERARKISEQLKCTNRS
sp|W4VSJ0|ACES_TRILK	comp68701_c0_seq8	4e-32	559	259	83	1	SKQEKMSKVVDTTSGSVRGYGVSFPQNRTVYQYLGIPYAKAT----RFEYPREDKWTE-IFNATQHGKTCPQKSSPFGIQHLGETS---ENCLNLNIFVPDS----KQNNLTVLVYIGGLLYSFGKANGTRFDPLAVASRGEVILVSLNYRLGILGFLSTEDEVIKGNYGLADQIEALNWLQRNIYRFGGNPDDVTVVGHWSGAMSVGLLLVSPKARGLFKHAILMSGSPLSLTATLDHVTAVERARKISEQLKCTNRS
sp|W4VSJ0|ACES_TRILK	comp68701_c0_seq17	6e-32	559	259	83	1	SKQEKMSKVVDTTSGSVRGYGVSFPQNRTVYQYLGIPYAKA----TRFEYPREDKWTE-IFNATQHGKTCPQKSSPFGIQHLGETS---ENCLNLNIFVPDS----KQNNLTVLVYIGGLLYSFGKANGTRFDPLAVASRGEVILVSLNYRLGILGFLSTEDEVIKGNYGLADQIEALNWLQRNIYRFGGNPDDVTVVGHWSGAMSVGLLLVSPKARGLFKHAILMSGSPLSLTATLDHVTAVERARKISEQLKCTNRS
sp|W4VSJ0|ACES_TRILK	comp68701_c0_seq10	6e-32	559	259	83	1	SKQEKMSKVVDTTSGSVRGYGVSFPQNRTVYQYLGIPYAKA----TRFEYPREDKWTE-IFNATQHGKTCPQKSSPFGIQHLGETS---ENCLNLNIFVPDS----KQNNLTVLVYIGGLLYSFGKANGTRFDPLAVASRGEVILVSLNYRLGILGFLSTEDEVIKGNYGLADQIEALNWLQRNIYRFGGNPDDVTVVGHWSGAMSVGLLLVSPKARGLFKHAILMSGSPLSLTATLDHVTAVERARKISEQLKCTNRS
sp|W4VSJ0|ACES_TRILK	comp68701_c0_seq4	8e-32	559	259	83	1	SKQEKMSKVVDTTSGSVRGYGVSFPQNRTVYQYLGIPYAKA----TRFEYPREDKWTE-IFNATQHGKTCPQKSSPFGIQHLGETS---ENCLNLNIFVPDS----KQNNLTVLVYIGGLLYSFGKANGTRFDPLAVASRGEVILVSLNYRLGILGFLSTEDEVIKGNYGLADQIEALNWLQRNIYRFGGNPDDVTVVGHWSGAMSVGLLLVSPKARGLFKHAILMSGSPLSLTATLDHVTAVERARKISEQLKCTNRS
sp|W4VSJ0|ACES_TRILK	comp68701_c0_seq23	8e-32	559	259	83	1	SKQEKMSKVVDTTSGSVRGYGVSFPQNRTVYQYLGIPYAKA----TRFEYPREDKWTE-IFNATQHGKTCPQKSSPFGIQHLGETS---ENCLNLNIFVPDS----KQNNLTVLVYIGGLLYSFGKANGTRFDPLAVASRGEVILVSLNYRLGILGFLSTEDEVIKGNYGLADQIEALNWLQRNIYRFGGNPDDVTVVGHWSGAMSVGLLLVSPKARGLFKHAILMSGSPLSLTATLDHVTAVERARKISEQLKCTNRS
sp|W4VSJ0|ACES_TRILK	comp68701_c0_seq2	9e-32	559	259	83	1	SKQEKMSKVVDTTSGSVRGYGVSFPQNRTVYQYLGIPYAKA----TRFEYPREDKWTE-IFNATQHGKTCPQKSSPFGIQHLGETS---ENCLNLNIFVPDS----KQNNLTVLVYIGGLLYSFGKANGTRFDPLAVASRGEVILVSLNYRLGILGFLSTEDEVIKGNYGLADQIEALNWLQRNIYRFGGNPDDVTVVGHWSGAMSVGLLLVSPKARGLFKHAILMSGSPLSLTATLDHVTAVERARKISEQLKCTNRS
sp|W4VSJ0|ACES_TRILK	comp70712_c1_seq9	1e-31	559	215	84	-3	LHIFLFLSLLYHHGLLASATSNNV-STKQGHVVGIEEQVQLHNGQQHTMFKFLGIPYAKSQKPKLRFKRPQPLENKQRTDDYDATYNRPVCLQFVEKNPYIPSIKHAWRGPHGKMFDPSQDMSEDCLYLNIYTPSTVCLRKY---PVMVHIHGGSYVAGTPIRDVSPGEYLPQH-NVVLVTIQYRLDAFGFFTMGDSEAPGNLGLFDQVEALKWI
sp|W4VSJ0|ACES_TRILK	comp68701_c0_seq25	1e-31	559	259	83	1	SKQEKMSKVVDTTSGSVRGYGVSFPQNRTVYQYLGIPYAKA----TRFEYPREDKWTE-IFNATQHGKTCPQKSSPFGIQHLGETS---ENCLNLNIFVPDS----KQNNLTVLVYIGGLLYSFGKANGTRFDPLAVASRGEVILVSLNYRLGILGFLSTEDEVIKGNYGLADQIEALNWLQRNIYRFGGNPDDVTVVGHWSGAMSVGLLLVSPKARGLFKHAILMSGSPLSLTATLDHVTAVERARKISEQLKCTNRS
sp|W4VSJ0|ACES_TRILK	comp87789_c0_seq1	7e-31	559	234	91	-3	VVDTSTGPVQGNQLEGVSE-----FLGIPFAQAPVDQLRWAPAEKMQTWNQIFQATEFSAACTQQSAYYAGRKACRGLTRGKCLGYSEDCLTLNIWTP-----NFQGPKAVLLWIHGGCYVSGSASDAEYNATKLAKDQDVVVVSVQYRLGVFGFLGSPQIRQRDPKGSTGNYGLMDNIAALQWVQQNIAAFGGDPNRVTIFGESSGAGSVSLLMGVKESWPYYQKAIMESGTG
sp|W4VSJ0|ACES_TRILK	comp42718_c1_seq2	4e-30	559	204	71	-2	FCAVPFAAPPTGIRRWKKPEPVEPWLGELDCSSRRPEDERRGRPVQSVDPSDDRQPAEDCLHLDIWLPMGTLGSLAGAPKGL-PVLVWIYGGGLLAGSKDDPGSSGQCYAEQG-VIFICINYRVGALGFLCPRNGDP--NCGLWDQVCALQWIQREIGNLGGDPKKVTIMGQSAGGDSVYWLCASPVANKFFSRAIMMSPASFT
sp|W4VSJ0|ACES_TRILK	comp71097_c0_seq12	1e-29	559	168	75	-1	VVDTAAGSVRGRFQNVIHGLSV-KQFLGIPYAEPPVGELRFTRPQPAKPWNGVREAVGFGPICPQFLMKGFLSVPENVTIEEEPQDEDCLLLNVYTP-SQATSQDKL-AVMVWIHGGAYTIGSGS--TYNPSVLVAYHDVIVVTINYRLGVLGFFNIPDTDVKGNYGM
sp|W4VSJ0|ACES_TRILK	comp71097_c0_seq16	2e-29	559	168	75	-2	VVDTAAGSVRGRFQNVIHGLSV-KQFLGIPYAEPPVGELRFTRPQPAKPWNGVREAVGFGPICPQFLMKGFLSVPENVTIEEEPQDEDCLLLNVYTP-SQATSQDKL-AVMVWIHGGAYTIGSGS--TYNPSVLVAYHDVIVVTINYRLGVLGFFNIPDTDVKGNYGM
sp|W4VSJ0|ACES_TRILK	comp71097_c0_seq5	6e-29	559	168	75	-3	VVDTAAGSVRGRFQNVIHGLSV-KQFLGIPYAEPPVGELRFTRPQPAKPWNGVREAVGFGPICPQFLMKGFLSVPENVTIEEEPQDEDCLLLNVYTP-SQATSQDKL-AVMVWIHGGAYTIGSGS--TYNPSVLVAYHDVIVVTINYRLGVLGFFNIPDTDVKGNYGM
sp|W4VSJ0|ACES_TRILK	comp34834_c0_seq1	8e-29	559	205	81	-3	PRVSTKQGHFTGIRQRVSCPVQRYTRTIYKFLGIPFAQPPR---RFKPPKRLPGNRSR-QHDATFYRSPCAQ-SANFLGPVGS------EDCLYLNIFTPFINGSLKYP---VIVFIHGGKFFSGSSRYDNNVPVEYLPLRGVVLVTIQYRLGPFGFFMVKKSKQAPGNVGLLDQVMALKWIRQNIDDFGGDKNSVTLLGESAGG
sp|W4VSJ0|ACES_TRILK	comp70486_c1_seq9	1e-28	559	232	80	2	PQVVAPAGRLRGIS-----EGKVHVFRGIPYAEAPVGALRWRPPVPVKPWHGVRDASSYGNFCLQMQA---------QNTSRLPCL---------------------VWIHGGAYESGSS--NIYNATKLVSFLRSQKSPAVLVTLNYRLNVFGFLGSYRLRHLDASQSTGNYGLQDQRMALRWVQENIMAFGGDPAKVMIFGQSAGAGSVSSHVAMSNSAGLFSRALMESG
sp|W4VSJ0|ACES_TRILK	comp70486_c1_seq12	3e-28	559	232	80	2	PQVVAPAGRLRGIS-----EGKVHVFRGIPYAEAPVGALRWRPPVPVKPWHGVRDASSYGNFCLQMQAQ---------NTSRLPCL---------------------VWIHGGAYESGSS--NIYNATKLVSFLRSQKSPAVLVTLNYRLNVFGFLGSYRLRHLDASQSTGNYGLQDQRMALRWVQENIMAFGGDPAKVMIFGQSAGAGSVSSHVAMSNSAGLFSRALMESG
sp|W4VSJ0|ACES_TRILK	comp97543_c0_seq1	7e-27	559	243	84	3	MERTLLIGLICPCLALDSLVETPLGKILGKDYGN-----FQAFKGVPYSERPR---RFEAPQAKSPWTGTLNRTKFGNSCIHGFSHHD---EDPLESFVESEDCLFANIWVP---KMKKSKLLPVVVFIHGGGFVRNSGATPNFWGDAFVTNTEAPAILVTFNYRLGIFGFFSWNGTTT----NVGFQDQQLLLRWVQQNIKAFGGNPNNVLLMGQSAGAMSVLCHVAAPGSAGLFHTAMSNS
sp|W4VSJ0|ACES_TRILK	comp77432_c0_seq1	1e-23	559	483	122	-3	VLLPVASAKLWPETSGGSVVGISLPASAGGVEVDQFLGIPFATAK----RFEPPVDFGGKYPGGAVTASMWGPACMQVAGDPSQTYG------SEDCLKANVWSPHRAWEADEKLP-VMMFIYGGSNQFGEA--EPYNMSALAAFHDVVCVSFNYRTGPLGWMAFQQDVDARKSTGNWGILDIQSALRWVQREIAAFGGDAARVAIHGQSSGASLVELQYVAPHSNGLFRGAISESGG----LSAGSLTAA-----VATSTAIAGSMGCLMPDHVANKTCLAAVPAVNLTRTTY-----------VAGWSPTSDGVTFPLAPEELSRKGMVNDATVVLGAQTNDSNLFLFRDYTKDGLDQPNDHPDGALKLLSATAYGAKVFMRVGHKFAAQALKLYPA…
sp|W4VSJ0|ACES_TRILK	comp73906_c0_seq1	5e-23	559	257	81	-2	VETQTERLKGTVLP--GKRNVAAFWSVPYASYP-GRWQHPKPLPKVPKATTARSSKAAKAATEASDHCSTPWMHQLRPGAQDSSHQGSFCFQWLPAFGRFGTESCLTLDVYTPAVVKLPAGSEQIPYMLMESKLPVMVFIEGGGFLVGDKYQSGIYDGRKLVEKQNVILVNINYRLGVLGFLNHPHLTDKESDEQLMNFGLRDQLEALRWIHENIAAFGGDPTQVTLAGESAGAMSICAHLASPVARQFFSGVIMDS
sp|W4VSJ0|ACES_TRILK	comp73906_c0_seq1	1.9	559	120	25	-2	ILTDYLFVCPTLRFLDTMKQRSPTSALRLYEFDADDELPSRVPDLKNTLGAFHFSELFFLFGDEAGPGGNLPMQGGAFGFGLGFSKQDVVISAKMSDSWGHLLRHEAV-----PEWPNLT
sp|W4VSJ0|ACES_TRILK	comp23899_c0_seq2	1e-21	559	286	85	1	KELVRTFWGLPYGEKPE---RFKAPVAKAKWSGVKVSKDYYSEYPVLC------PDIPVLGKNQHISEDCLELHVYAPHRSASKP---RPVFVFLIPGGFT-GTNWFQGSWYDAARFVVRNDVVFVSVGYRS---GFLGHWAHEELAKEAGDGAMGNYEAMDQRLALQWVQRNIDTFGGDPGRVTLLGHSSGAFSIQFHLLSPASRNLFAQGILEGTALDTAWYYADKDEAISFYKTLAKKLGC--------DNSKDQVACLRQLPHEAFYNASADQVKEDLQKIR
sp|W4VSJ0|ACES_TRILK	comp63435_c0_seq1	8e-21	559	187	63	-2	LTVFGFLTTGKDADLKGNYGMLDQIQALKWVKRNIERFGGDPNKVTMFGESAGGASVSLLMLSQLSNGLFQNVIMQSGAATAKWAVAYYHEAKKGAEAFGRHVDC--------TDMKTIVECLER-------KSLSQILKASAMVTDILFSPVIDGKFLPDAPSVLLEEGRLEKVNVMVGVTDDEGS
sp|W4VSJ0|ACES_TRILK	comp63435_c0_seq3	2e-20	559	190	63	-2	LTVFGFLTTGKDADLKGNYGMLDQIQALKWVKRNIERFGGDPNKVTMFGESAGGASVSLLMLSQLSNGLFQNVIMQSGAATATWAAVSYEQMINITKAFGKRIDCTN------------LGAMEECLKTKPTMEMIKHTTND-----FSFAPVIDKHFLPDSPSVLLQKGQFEKYKVMVGVNNDEGTLMT
sp|W4VSJ0|ACES_TRILK	comp50518_c0_seq1	7e-20	559	127	53	-1	KTIYKFLGVPYAQEPIRDLRFMPPQAPSNRNSSDYDATFLRPICVQENNSFDSIRRAWPGFDPNSDMNENCLFLNIYTP---NTRGRRKYPVIVYIHGGSYMSGTPTLDISPGEYLPTR-DVVLVTI
sp|W4VSJ0|ACES_TRILK	comp116813_c0_seq1	2e-19	559	98	45	-3	NGTRLAEQG-VIVVSLNYRLGPLGFLPLRQLGAANGTGGMNGLYDQIVALKWIQANIEAFGGDPQRVTLFGCSAGSLSICTLSTSPLAQGLFHQAILE
sp|W4VSJ0|ACES_TRILK	comp71097_c0_seq2	2e-19	559	67	36	-1	DVKGNYGMHDQVLALKWVQQNIANFGGDPNNVTIFGESAGGMSVSHHLISPLSKGLFRRVIAQSGSS
sp|W4VSJ0|ACES_TRILK	comp70306_c2_seq1	2e-19	559	330	87	2	VTIFGESAGAISAANHLVSPLSKGLFQRIIFQSGSASFIHNGIHVKS---TENVNTFAKVLKCEVD--------KDLLSCLR-------SKSWNDVLTAQR---NVTYPIHMGAQTLSTVTVDGDFLSDTPRVLLSKLNGTGINNEIQVMMGVTGNEG-GFWAFMALDLYKDGIDKKFLEQNIRHS-------MELYIPHNKLIEDATLFE-YLDHSDINNRLKNRQALMDMFSDNVFNAPAVRDAKLLTSFNVPVYFYVFDHQPHFARI-PKWMGVVHGLELYFSFGFPIQSDGFYDLFKVLVPKFSDLEVGLALYTMKMWTNFAKHGD
sp|W4VSJ0|ACES_TRILK	comp35531_c1_seq1	3e-18	559	106	44	-2	EDCLTLGIYIPPAATTRK---RPVVVYVHGGFLIEG--GLSVGNLNYIALKADAVVVDINYRLNVFGFLQPPVPDVVPANRGLRDQIAALQWVQQNIGSFGGMPQE
sp|W4VSJ0|ACES_TRILK	comp35531_c1_seq1	3e-18	559	37	17	-1	DATRVTLWGQSAGARAVLALYQSPMTVGLFHHAIAMS
sp|W4VSJ0|ACES_TRILK	comp63435_c1_seq1	2e-17	559	156	62	1	PEVNIESGRIRGLLANLTTGHVVRKYLGIPFAQADRFKPPTDSAR-KWSDVEDMI--TFGK-----ECPQLLSTYS------DNDISEDCLNLNVFVP---HTSNGAPIPVMVWIHGGAYIYGSSR--IYDGSYISSLGKVIVVAINYRLTVFGFL
sp|W4VSJ0|ACES_TRILK	comp71097_c0_seq13	2e-16	559	115	46	-1	EAVKFGPACPQMSMKEMFEQMKSNFSVEDEPQDEDCLTLNVYTP-SQATSQDKL-AVMVWIHGGAYTIGSGS--TYNPSVLVAYHDVIVVTINYRLGVLGFFNIPDTDVKGNYGM
sp|W4VSJ0|ACES_TRILK	comp114720_c0_seq1	3e-12	559	56	31	-1	VVVVTIQYRLGPFGFMSSGDSEAPGNFGLLDQVQALRWVRENIERFHGNVHEVTLF
sp|W4VSJ0|ACES_TRILK	comp71097_c0_seq21	4e-12	559	359	89	-1	ESAGGMSVSHHLISPLSKGLFRRVIAQSGSSASPFTAHAA-RVKSDELLKTFAKGLECDVN-----KGLMDCLRSKSWSDVLIAQRNVSYPANM---REQ--FLCSVVIDGEFVPDDPRNLLNEGKINQADVMMGVTADEG-ALMLLMAPGQYKNGAELKDLENMIKYG-------FKMHPDQNKLIEDAILFEYTDQSDLENRIKYRRAMMDLGSDNMFFAPAIFEAKSLSKADVPVYFYLFDHTLHFSPLP-KYFGSFHAVDLYFSFGIAINSDGFGDFLRAFGTKFSDLEVGLAHYTMRLWTNFAKHGDPNVGETTPVVTWPRYNSSEHVHLRISLNPKVEYS-FRERKMAFWNEF
sp|W4VSJ0|ACES_TRILK	comp71097_c0_seq17	4e-12	559	359	89	-1	ESAGGMSVSHHLISPLSKGLFRRVIAQSGSSASPFTAHAA-RVKSDELLKTFAKGLECDVN-----KGLMDCLRSKSWSDVLIAQRNVSYPANM---REQ--FLCSVVIDGEFVPDDPRNLLNEGKINQADVMMGVTADEG-ALMLLMAPGQYKNGAELKDLENMIKYG-------FKMHPDQNKLIEDAILFEYTDQSDLENRIKYRRAMMDLGSDNMFFAPAIFEAKSLSKADVPVYFYLFDHTLHFSPLP-KYFGSFHAVDLYFSFGIAINSDGFGDFLRAFGTKFSDLEVGLAHYTMRLWTNFAKHGDPNVGETTPVVTWPRYNSSEHVHLRISLNPKVEYS-FRERKMAFWNEF
sp|W4VSJ0|ACES_TRILK	comp29282_c0_seq1	2e-10	559	111	38	-1	LVLTKQGYMRGIRQDILDYKGSKKTVYKFLGVPYAEKPISDLRFKRPQTLKSWRLRIYNATYFRPICLQKREHYSESIKTAWPEFDHEKNMSEDCLYLNIYTPSTASCKKK
sp|W4VSJ0|ACES_TRILK	comp70039_c2_seq12	6e-10	559	286	72	-3	EKVNCTKQSS--RETLRCLRSLPSSTILANPKFWLMQPFVDQPFLPDEAKTLRKEGRFHKLPFMSGFTSQDGS----FFIELSIKRYTTPDL---KKY----LEEYFEQRIEYTKDEAKDAFTAIVSKYNLDI--DDSRNLRQNLIEMISDHLFTAPTDAALRSQSDEGAATFMFEFAHR-SKYHPKPKWMGVIHEDTTGYKFGLPLLNSKTKLKFDEKDRNVSDMVVTMFTNFAKFGNPTPRRIRGLKWENFDSSKKAYLKIKKNP-FMTSKYHPLRMAFWNSYF
sp|W4VSJ0|ACES_TRILK	comp70039_c2_seq6	8e-10	559	155	40	-3	NLDIDDSRNLRQNLIEMISDHLFTAPTDAALRSQSDEGAATFMFEFAHR-SKYHPKPKWMGVIHEDTTGYKFGLPLLNSKTKLKFDEKDRNVSDMVVTMFTNFAKFGNPTPRRIRGLKWENFDSSKKAYLKIKKNP-FMTSKYHPLRMAFWNSYF
sp|W4VSJ0|ACES_TRILK	comp23899_c0_seq1	3e-09	559	119	39	3	QRVQRNIDTFGGDPGRVTLLGHSSGAFSIQFHLLSPASRNLFAQGILEGTALDTAWYYADKDEAISFYKTLAKKLGC--------DNSKDQVACLRQLPHEAFYNASADQVKEDLQKIR
sp|W4VSJ0|ACES_TRILK	comp70039_c2_seq9	9e-09	559	286	70	-3	EKVNCTKQ--SSRETLRCLRSLPSSTILANPKFWLMQPFVDQPFLPDEAKTLRKEGRFHKLPFMSGFTSQDGS----FFIELSIKRYTTPDL---KKY----LEEYFEQRIEYTKDEAKDAFTAIVSKYNLDI--DDSRNLRQNLIEMISDHLFTAPTDAALRSQSDEGAATFMFEFAHR-SKYHPKPKWMGVVHEDTTAYKFGLPLLNSKTKLKFDHNDKNVSDMVVTMFTNFAKFGNPTPRRVHGLKWDNFDSSKKAYLKINQNPFMTCKYQ-SLRMAFWNSYF
sp|W4VSJ0|ACES_TRILK	comp71097_c0_seq10	2e-08	559	66	31	-1	VVDTAAGSVRGRFQNVIHGLSV-KQFLGIPYAEPPVGELRFTRPQPAKPWNGVREGVKFGPACPQM
sp|W4VSJ0|ACES_TRILK	comp71097_c0_seq9	2e-08	559	66	31	-2	VVDTAAGSVRGRFQNVIHGLSV-KQFLGIPYAEPPVGELRFTRPQPAKPWNGVREGVKFGPACPQM
sp|W4VSJ0|ACES_TRILK	comp28461_c1_seq1	3e-08	559	257	63	-2	SNRFVKKVNCITQSH------QETVCCLRSLPSATVFEDSDYWEMA-----------PFVDQHFLPDEPKILRKQGNFSKLPLISGFVSQEGSHVLESQPPNV------SDDTKLRTY----LESFFRWRIGRTVDQARAAFDAFKSQYTPAINNASE--YQKELLDLWSDFTVIAPTVRVLSIHSDTGTATYMYEFAHR-SQNHLKPKWMGVVHGDTIPYMFGLPLLRSNPSELTFNDNDRNISDMVVTMFTNFAK
sp|W4VSJ0|ACES_TRILK	comp120090_c0_seq1	7e-08	559	101	34	1	QTAQTVQAPEVVAPAGHLQGIEEVV-GTQAVRAFRGIPYAEAPVKGLRWRPPVALKPWQGVRDASKYGNMCMQFLGG------------NEDCLYLNVYTP
sp|W4VSJ0|ACES_TRILK	comp71097_c0_seq6	1e-07	559	66	31	-3	VVDTAAGSVRGRFQNVIHGLSV-KQFLGIPYAEPPVGELRFTRPQPAKPWNGVREGVKFGPACPQM
sp|W4VSJ0|ACES_TRILK	comp71109_c1_seq5	2e-07	559	140	38	-2	RRMFMDMMADTMFVAPAIQSAKAFVNHTLPTYFYQLQYRADFGSFGRVPSWVGAYHGADIPYVFGLPLSLNQLYTKEG-NFSREIIKLWTNFAKTGNPNNPESIQTPWPQYDLNNQQYIALKPT-MAIETKLRAEHVAFW
sp|W4VSJ0|ACES_TRILK	comp71109_c1_seq4	2e-07	559	140	38	-1	RRMFMDMMADTMFVAPAIQSAKAFVNHTLPTYFYQLQYRADFGSFGRVPSWVGAYHGADIPYVFGLPLSLNQLYTKEG-NFSREIIKLWTNFAKTGNPNNPESIQTPWPQYDLNNQQYIALKPT-MAIETKLRAEHVAFW
sp|W4VSJ0|ACES_TRILK	comp71097_c0_seq4	5e-07	559	152	40	-3	RRAMMDLGSDNMFFAPAIFEAKSLSKADVPVYFYLFDHTLHFSPLP-KYFGSFHAVDLYFSFGIAINSDGFGDFLRAFGTKFSDLEVGLAHYTMRLWTNFAKHGDPNVGETTPVVTWPRYNSSEHVHLRISLNPKVEYS-FRERKMAFWNEF
sp|W4VSJ0|ACES_TRILK	comp71097_c0_seq15	5e-07	559	152	40	-3	RRAMMDLGSDNMFFAPAIFEAKSLSKADVPVYFYLFDHTLHFSPLP-KYFGSFHAVDLYFSFGIAINSDGFGDFLRAFGTKFSDLEVGLAHYTMRLWTNFAKHGDPNVGETTPVVTWPRYNSSEHVHLRISLNPKVEYS-FRERKMAFWNEF
sp|W4VSJ0|ACES_TRILK	comp71097_c0_seq7	7e-07	559	152	40	-1	RRAMMDLGSDNMFFAPAIFEAKSLSKADVPVYFYLFDHTLHFSPLP-KYFGSFHAVDLYFSFGIAINSDGFGDFLRAFGTKFSDLEVGLAHYTMRLWTNFAKHGDPNVGETTPVVTWPRYNSSEHVHLRISLNPKVEYSF-RERKMAFWNEF
sp|W4VSJ0|ACES_TRILK	comp71097_c0_seq11	7e-07	559	56	29	-1	VVDTAAGSVRGRFQNVIHGLSV-KQFLGIPYAEPPVGELRFTRPQPAKPWSGVREA
sp|W4VSJ0|ACES_TRILK	comp71097_c0_seq3	8e-07	559	56	29	-2	VVDTAAGSVRGRFQNVIHGLSV-KQFLGIPYAEPPVGELRFTRPQPAKPWSGVREA
sp|W4VSJ0|ACES_TRILK	comp71097_c0_seq20	8e-07	559	152	40	-1	RRAMMDLGSDNMFFAPAIFEAKSLSKADVPVYFYLFDHTLHFSPLP-KYFGSFHAVDLYFSFGIAINSDGFGDFLRAFGTKFSDLEVGLAHYTMRLWTNFAKHGDPNVGETTPVVTWPRYNSSEHVHLRISLNPKVEYSF-RERKMAFWNEF
sp|W4VSJ0|ACES_TRILK	comp135370_c0_seq1	1e-06	559	69	27	2	EDCLQLNIWTPLKGGECPNPKSPVLLYIHGGGGKCHSAHSPRESGHQLALQQGLCVVNINYRLGILGFL
sp|W4VSJ0|ACES_TRILK	comp71097_c0_seq19	1e-06	559	56	29	-3	VVDTAAGSVRGRFQNVIHGLSV-KQFLGIPYAEPPVGELRFTRPQPAKPWSGVREA
sp|W4VSJ0|ACES_TRILK	comp70039_c2_seq10	5e-05	559	101	27	-2	NDQSLFREKLTDMWSDYYFVAPTHASLTFHSDHGAPTYMFEFAHR-SRYHPRPKWAGVVHEDTTAYTFGLPFLNSKSNLKFDDDDKEVSDMLVTMFTNFAK
sp|W4VSJ0|ACES_TRILK	comp71097_c0_seq14	6e-05	559	65	29	-1	VVDTAAGSVRGRFQNVIHGLSV-KQFLGIPYAEPPVSELRFARPKSAKPWNGVREAVGFGPICPQ
sp|W4VSJ0|ACES_TRILK	comp71097_c0_seq8	7e-05	559	65	29	-2	VVDTAAGSVRGRFQNVIHGLSV-KQFLGIPYAEPPVSELRFARPKSAKPWNGVREAVGFGPICPQ
sp|W4VSJ0|ACES_TRILK	comp71097_c0_seq1	0.0001	559	65	29	-3	VVDTAAGSVRGRFQNVIHGLSV-KQFLGIPYAEPPVSELRFARPKSAKPWNGVREAVGFGPICPQ
sp|W4VSJ0|ACES_TRILK	comp117444_c0_seq1	0.0003	559	103	25	1	DANATRQGLMDANADALFKAPAILSAQLYDKKGMRTYFYQLDYS-AKQDWENRTVPEWRRVPHAADFPYVFGHPLLKHSKDLNNTDVQFSKSVMKYWATFAKT
sp|W4VSJ0|ACES_TRILK	comp133735_c0_seq1	0.0003	559	112	34	1	MISAVWILGFLVTAKSESLVVPTSNGPIRG--VFRDFEHRSATWWGIRYAEPPVGANRFKEPKAYKDSWTTPRMANQIPSPCMQLSGK--------STSGQEDCLFLNVHAP
sp|W4VSJ0|ACES_TRILK	comp75213_c0_seq1	0.0003	559	119	33	-2	YLDIYVPKE-ALEKGAKVPVVVAIMGGAFIIGHRGYNAQLGLQLMEFG-IMTVGVDYRNFPRGCIPDMVEDVG---------RGVRWVFQNIERYGGDTSNVMLMGQSAGAHLAAMLLL
sp|W4VSJ0|ACES_TRILK	comp68701_c0_seq24	0.0004	559	72	22	1	FGGNPDDVTVVGHWSGAMSVGLLLVSPKARGLFKHAILMSGSPLSLTATLDHVTAVERARKISEQLKCTNRS
sp|W4VSJ0|ACES_TRILK	comp68701_c0_seq15	0.0004	559	72	22	1	FGGNPDDVTVVGHWSGAMSVGLLLVSPKARGLFKHAILMSGSPLSLTATLDHVTAVERARKISEQLKCTNRS
sp|W4VSJ0|ACES_TRILK	comp68701_c0_seq14	0.0004	559	72	22	1	FGGNPDDVTVVGHWSGAMSVGLLLVSPKARGLFKHAILMSGSPLSLTATLDHVTAVERARKISEQLKCTNRS
sp|W4VSJ0|ACES_TRILK	comp68701_c0_seq21	0.0004	559	72	22	1	FGGNPDDVTVVGHWSGAMSVGLLLVSPKARGLFKHAILMSGSPLSLTATLDHVTAVERARKISEQLKCTNRS
sp|W4VSJ0|ACES_TRILK	comp68701_c0_seq27	0.0005	559	72	22	1	FGGNPDDVTVVGHWSGAMSVGLLLVSPKARGLFKHAILMSGSPLSLTATLDHVTAVERARKISEQLKCTNRS
sp|W4VSJ0|ACES_TRILK	comp68701_c0_seq16	0.0005	559	72	22	1	FGGNPDDVTVVGHWSGAMSVGLLLVSPKARGLFKHAILMSGSPLSLTATLDHVTAVERARKISEQLKCTNRS
sp|W4VSJ0|ACES_TRILK	comp107593_c0_seq1	0.0005	559	65	25	3	IIDINSGRIFGRREAVPHGHDV-EMFLGIPYAEPPIEELRFAAPRPVKPWNGTRDVTDYGPQCMR
sp|W4VSJ0|ACES_TRILK	comp68701_c0_seq26	0.0006	559	88	24	1	FGGNPDDVTVVGHWSGAMSVGLLLVSPKARGLFKHAILMSGSPLSLTATLDHVTAVERARKISEQLKCTNRS--------NLKACLQD
sp|W4VSJ0|ACES_TRILK	comp68701_c0_seq13	0.0006	559	88	24	1	FGGNPDDVTVVGHWSGAMSVGLLLVSPKARGLFKHAILMSGSPLSLTATLDHVTAVERARKISEQLKCTNRS--------NLKACLQD
sp|W4VSJ0|ACES_TRILK	comp68701_c0_seq20	0.0006	559	88	24	1	FGGNPDDVTVVGHWSGAMSVGLLLVSPKARGLFKHAILMSGSPLSLTATLDHVTAVERARKISEQLKCTNRS--------NLKACLQD
sp|W4VSJ0|ACES_TRILK	comp68701_c0_seq12	0.0006	559	88	24	1	FGGNPDDVTVVGHWSGAMSVGLLLVSPKARGLFKHAILMSGSPLSLTATLDHVTAVERARKISEQLKCTNRS--------NLKACLQD
sp|W4VSJ0|ACES_TRILK	comp68701_c0_seq7	0.0007	559	88	24	1	FGGNPDDVTVVGHWSGAMSVGLLLVSPKARGLFKHAILMSGSPLSLTATLDHVTAVERARKISEQLKCTNRS--------NLKACLQD
sp|W4VSJ0|ACES_TRILK	comp68701_c0_seq19	0.0007	559	88	24	1	FGGNPDDVTVVGHWSGAMSVGLLLVSPKARGLFKHAILMSGSPLSLTATLDHVTAVERARKISEQLKCTNRS--------NLKACLQD
sp|W4VSJ0|ACES_TRILK	comp666_c1_seq1	0.0008	559	31	17	1	EDCLYLNVYKPADIDNSLQQL-PVMVWIHGG
sp|W4VSJ0|ACES_TRILK	comp79297_c0_seq1	0.001	559	72	22	2	SFIHIEFISLLYLVVHLTAVATVSDVVDTKQGRVKGIRQEVQVENNQTKIVYKFLGVPYAQKPIEDLRFKPP
sp|W4VSJ0|ACES_TRILK	comp77517_c0_seq1	0.005	559	119	31	3	LLDIYYPVEASSGR---VPVVITVMGGAWMIGHRLWNVLLAWRLASAG-VMVVAVDYRNYPMATMPEMLDDLD---------LAMAWIKDNLVSYGGDITSIALVGQSAGAQLAATLLL
sp|W4VSJ0|ACES_TRILK	comp119271_c0_seq1	0.008	559	62	21	3	LITTKYGTLKGFNVPFSSNSGPIKSINTFLGIPFASPPVGDLRLKPPIDPVSWKPNVYDATQ
sp|W4VSJ0|ACES_TRILK	comp59959_c1_seq1	0.011	559	67	21	-2	PPWIRAYHGADVPFVFGLYLSFSAKLLTSKNANFSRDIITMWTNFAKTGDPNNPESIPTSWPQYDLN
sp|W4VSJ0|ACES_TRILK	comp62454_c0_seq6	0.014	559	43	21	3	LEDCAMAVQWVSAGGTRAFGGDPEKVVLLGNSAGAHLASMLPL
sp|W4VSJ0|ACES_TRILK	comp24266_c0_seq1	0.02	559	111	28	2	ARLSDKEPEAPTPVLILVAGGAFIVGHKGFVTMLCRALRLAG-ILCIAVDYRYWPQTSIDGMIDDVDS---------AIQWSFDNAAKYGGDPKCIALLGLSSGAHVAGLL
sp|W4VSJ0|ACES_TRILK	comp60790_c0_seq1	0.04	559	43	15	-2	ISPLSKGLFQRVIAQSGSSASPFTGVRVNSDKFVKSFSKAIGC
sp|W4VSJ0|ACES_TRILK	comp55783_c0_seq1	0.04	559	60	18	1	PKYVGSFHSMDLFFVFGVSINSDGFGDLLKALAGTKYSDLEVGLAHYTMRLWTTFAKHGD
sp|W4VSJ0|ACES_TRILK	comp70416_c1_seq8	0.063	559	99	27	3	WKGVVHEDTTAYKFGLPLLRSRTNLTFDDDDRSISQKMGTLFTNFAKSGNPNTPTPLVGRVLWIAFSKSNEAYLKIQRTSTIT-SNYHPQRMMFWNSYF
sp|W4VSJ0|ACES_TRILK	comp46323_c0_seq1	0.064	559	116	31	-2	VLVWAHGGAFVHGSPRTVLSRTASIAQRAGVCVVSVDYRL--------LPEHNYPEN--LHDVVDVVRWVAKTGLDKGFDTSRILVGGDSAGGNLAAATGIMCRDEGNPAILGQIL
sp|W4VSJ0|ACES_TRILK	comp69664_c0_seq4	0.072	559	104	26	-2	RGLVLHIHGGGFVSQSSKSHEMYLRVWARDLNVPIISVDY---------SLAPEAPFPRALEECFFTYAWALKNLDRLGTTAEYFCVAGDSAGMFQVS*TVLRP
sp|W4VSJ0|ACES_TRILK	comp50238_c1_seq1	0.086	559	123	33	-2	EENLHIHLLKPKDASTSK---PGCVVLLHGGSWISGSPSQFYDHAQAVSRDLGVAVACCQYRL----MLTHPRADVPFD-AVEDAERCVRYLSDQADELGLDRSRFVLGGLSAGGHLAAMTAL
sp|W4VSJ0|ACES_TRILK	comp70226_c3_seq5	0.1	559	105	31	-3	ENESLMPALIYYHGGGWTIGS--LDAYDAFCRRLAVTAQVIVVSADY------------EQAPEYLYPTAFNQCYNVAVGLLNTGAQY-GVDVKRIMVGGDSAGG
sp|W4VSJ0|ACES_TRILK	comp50238_c1_seq2	0.17	559	123	33	-2	EENLHIHLLKPKDASTSK---PGCVVLLHGGSWISGSPSQFYDHAQAVSRDLGVAVACCQYRL----MLTHPRADVPFD-AVEDAERCVRYLSDQADELGLDRSRFVLGGLSAGGHLAAMTAL
sp|W4VSJ0|ACES_TRILK	comp25031_c0_seq1	0.45	559	124	31	-1	HLALAHADR--SLCLYRYAHRPNDKNFPMEWMYSAKHKSHWRPIVGLCFATPEAGKQQRL------------FSAGEDRRLV------EYSLKSSEFGGLQVVSPDTVVEQEARPTGC-MWYPY
sp|W4VSJ0|ACES_TRILK	comp157242_c0_seq1	0.82	559	45	18	1	DVALSVKWIKDYGSTTKKF--DPNKIFLCGHSAGGHLVSLLALDP
sp|W4VSJ0|ACES_TRILK	comp67430_c0_seq5	0.9	559	53	17	2	VITIPTILVLD-----------YDKDAYPCMQKWPKHWFGSAHSTLCFICFGV
sp|W4VSJ0|ACES_TRILK	comp67430_c0_seq2	0.92	559	53	17	2	VITIPTILVLD-----------YDKDAYPCMQKWPKHWFGSAHSTLCFICFGV
sp|W4VSJ0|ACES_TRILK	comp63696_c2_seq1	0.92	559	94	30	3	VLVDIHGGGWST-----DATMPATLRWFSDHGWLVIRPSYTLATQGHPTWNT--APKQVA-----CAWAWSLSHVKELGGDPSQVSIMGDSAGG
sp|W4VSJ0|ACES_TRILK	comp67430_c0_seq4	0.96	559	53	17	2	VITIPTILVLD-----------YDKDAYPCMQKWPKHWFGSAHSTLCFICFGV
sp|W4VSJ0|ACES_TRILK	comp151513_c0_seq1	2.9	559	76	21	1	SAGAVSVSLHLLSPVSLSLFHRAACESGVDLAPWAVQNTEKIVNHTRATAERLGCHHQ------ESESLLDCLRNV
sp|W4VSJ0|ACES_TRILK	comp70416_c1_seq9	3.4	559	49	16	3	WKGVVHEDTTAYKFGLPLLKSPKTDLKFDDDDRIISSTLMRFCTNFAKT
sp|W4VSJ0|ACES_TRILK	comp70416_c1_seq3	3.4	559	49	16	3	WKGVVHEDTTAYKFGLPLLKSPKTDLKFDDDDRIISSTLMRFCTNFAKT
sp|W4VSJ0|ACES_TRILK	comp147684_c0_seq1	5.4	559	68	28	-2	SEDCLYLNV*TP------RENVTSLPCLLWIHGGGFEFGSGGEALYNGMKLVSFLDSQGTPAVLVTMN
sp|W4VSJ0|ACES_TRILK	comp68094_c0_seq3	6.5	559	114	35	3	EGSLPPLLVRVHGGPTSAFGSALNL-EIQYFTSRG-IAVLTVNYR-GSTSYGRKYREELKGNWGIVDMDDCCNGALYLANTTKEV---DINKLAIDGGSAGGYTT----LSTLT
sp|W4VSJ0|ACES_TRILK	comp52764_c0_seq1	6.8	559	78	23	2	AKSLSKADVPVYFYLFDHHPHFSSLP-KYVTSFHLLDLFFVFGVPI-YSDGLFGPIKDLVGTTKYSDLEVGLAHYTMR
sp|W4VSJ0|ACES_TRILK	comp60967_c1_seq1	6.9	559	98	26	2	QKKMVNSVINSDMYSRF-VLAGASCMTATMVTNPIEVV---------KIRMQLDNELGSKHQSKN-IFHDRYYKGLIRTGLTRLYTEEGVRGLYRGIS
sp|W4VSJ0|ACES_TRILK	comp68094_c0_seq2	9.6	559	129	38	2	EGSLPPLLVRVHGGPTSAFGSALNL-EIQYFTSRG-IAVLTVNYR-GSTSYGRKYREELKGNWGIVDMDDCCNGALYLANTTKEV---DINKLAIDGGSAGGYTT----LSTLT---FRDVFKAGASFY
sp|Q5BLY5|ACPH1_APIME	comp70066_c1_seq11	9e-45	388	361	117	1	VVLGEKKLRMVNMVYRHGDRSP---TKTFPFDKNLNY--WPQGLGQLTQLGMRQEYKLGQFIKKRYKDDNKLLNKTVYLKDEVYCRSTDVDRTIMSAQAQMNGLYPPNGNQIWRSDVKWQPIPVHVESKENDKLLRGSKCPRYKELLEKSYSLPEFKDMELKKQEFYESLRRQAGLNNSLPSFRKLYTAYDNLFCSQSHNLTLPSWANTTVMNILKNISNFE----MYWITSSKEMAKLRNGLLVGEMI-KHMQGFVN-KKKGIKKAYIYSAHDTTVSGLLAVLGVFDRISPAYSSAVMLELYSSDNGNDYSVRIFYRFGQSDEPRQLTLEGCDPDCPLSDFIKLTEDSIPKDRDAECGAK
sp|Q5BLY5|ACPH1_APIME	comp70066_c1_seq7	1e-44	388	361	117	1	VVLGEKKLRMVNMVYRHGDRSP---TKTFPFDKNLNY--WPQGLGQLTQLGMRQEYKLGQFIKKRYKDDNKLLNKTVYLKDEVYCRSTDVDRTIMSAQAQMNGLYPPNGNQIWRSDVKWQPIPVHVESKENDKLLRGSKCPRYKELLEKSYSLPEFKDMELKKQEFYESLRRQAGLNNSLPSFRKLYTAYDNLFCSQSHNLTLPSWANTTVMNILKNISNFE----MYWITSSKEMAKLRNGLLVGEMI-KHMQGFVN-KKKGIKKAYIYSAHDTTVSGLLAVLGVFDRISPAYSSAVMLELYSSDNGNDYSVRIFYRFGQSDEPRQLTLEGCDPDCPLSDFIKLTEDSIPKDRDAECGAK
sp|Q5BLY5|ACPH1_APIME	comp70066_c1_seq6	9e-41	388	344	112	1	VVLGEKKLRMVNMVYRHGDRSP---TKTFPFDKNLNY--WPQGLGQLTQLGMRQEYKLGQFIKKRYKDDNKLLNKTVYLKDEVYCRSTDVDRTIMSAQAQMNGLYPPNGNQIWRSDVKWQPIPVHVESKENDKLLRGSKCPRYKELLEKSYSLPEFKDMELKKQEFYESLRRQAGLNNSLPSFRKLYTAYDNLFCSQSHNLTLPSWANTTVMNILKNISNFE----MYWITSSKEMAKLRNGLLVGEMI-KHMQGFVN-KKKGIKKAYIYSAHDTTVSGLLAVLGVFDRISPAYSSAVMLELYSSDNGNDYSVRIFYRFGQSDEPRQLTLEGCDPDCPLSDFIK
sp|Q5BLY5|ACPH1_APIME	comp70066_c1_seq2	9e-41	388	344	112	1	VVLGEKKLRMVNMVYRHGDRSP---TKTFPFDKNLNY--WPQGLGQLTQLGMRQEYKLGQFIKKRYKDDNKLLNKTVYLKDEVYCRSTDVDRTIMSAQAQMNGLYPPNGNQIWRSDVKWQPIPVHVESKENDKLLRGSKCPRYKELLEKSYSLPEFKDMELKKQEFYESLRRQAGLNNSLPSFRKLYTAYDNLFCSQSHNLTLPSWANTTVMNILKNISNFE----MYWITSSKEMAKLRNGLLVGEMI-KHMQGFVN-KKKGIKKAYIYSAHDTTVSGLLAVLGVFDRISPAYSSAVMLELYSSDNGNDYSVRIFYRFGQSDEPRQLTLEGCDPDCPLSDFIK
sp|Q5BLY5|ACPH1_APIME	comp70066_c1_seq12	4e-20	388	134	50	1	VVLGEKKLRMVNMVYRHGDRSP---TKTFPFDKNLNY--WPQGLGQLTQLGMRQEYKLGQFIKKRYKDDNKLLNKTVYLKDEVYCRSTDVDRTIMSAQAQMNGLYPPNGNQIWRSDVKWQPIPVHVESKENDKV
sp|Q5BLY5|ACPH1_APIME	comp70066_c1_seq9	7e-17	388	175	58	2	YTAYDNLFCSQSHNLTLPSWANTTVMNILKNISNFE----MYWITSSKEMAKLRNGLLVGEMI-KHMQGFVN-KKKGIKKAYIYSAHDTTVSGLLAVLGVFDRISPAYSSAVMLELYSSDNGNDYSVRIFYRFGQSDEPRQLTLEGCDPDCPLSDFIKLTEDSIPKDRDAECGAK
sp|Q5BLY5|ACPH1_APIME	comp70066_c1_seq13	7e-17	388	175	58	2	YTAYDNLFCSQSHNLTLPSWANTTVMNILKNISNFE----MYWITSSKEMAKLRNGLLVGEMI-KHMQGFVN-KKKGIKKAYIYSAHDTTVSGLLAVLGVFDRISPAYSSAVMLELYSSDNGNDYSVRIFYRFGQSDEPRQLTLEGCDPDCPLSDFIKLTEDSIPKDRDAECGAK
sp|Q5BLY5|ACPH1_APIME	comp70066_c1_seq14	3e-13	388	158	53	2	YTAYDNLFCSQSHNLTLPSWANTTVMNILKNISNFE----MYWITSSKEMAKLRNGLLVGEMI-KHMQGFVN-KKKGIKKAYIYSAHDTTVSGLLAVLGVFDRISPAYSSAVMLELYSSDNGNDYSVRIFYRFGQSDEPRQLTLEGCDPDCPLSDFIK
sp|Q5BLY5|ACPH1_APIME	comp70066_c1_seq8	3e-13	388	158	53	2	YTAYDNLFCSQSHNLTLPSWANTTVMNILKNISNFE----MYWITSSKEMAKLRNGLLVGEMI-KHMQGFVN-KKKGIKKAYIYSAHDTTVSGLLAVLGVFDRISPAYSSAVMLELYSSDNGNDYSVRIFYRFGQSDEPRQLTLEGCDPDCPLSDFIK
sp|Q5BLY5|ACPH1_APIME	comp67337_c0_seq1	5e-08	388	381	92	1	LAVVLTLVSPTAYGHELQQVVIISLHGSR------ETLTKD---HTTFQEGDDSLLTVRGMDQMYRAGQYVRQLYNNTNNTSFLSEGYDASEVYVRSSDYQRTLISAQSFLLGLYPPREQTLTNYAGKFKAPYDIQQVPIHTVPV---SDDQLLRGWSKCPTIQ-NRISDFYKSE-TFKKMERDNADFLKKLESITGIGGIDLKDFYNVYDFIHLHRVYGKMYLNLTEEDW-NKVVALADWLEYHKYKKEMVESMGAGLLANNIAQSFI--------NAAKNKRKAKLLYYSAHYPTIVSLFSVFGVNQINKTLQTIPYYASLVFIELLKGHNQD--YYVKFAFRNGLENETKDSFQYYTIPGCGGEACPLNTFTELVGSL
sp|Q5BLY5|ACPH1_APIME	comp35585_c0_seq1	0.005	388	105	28	2	KGKKFLLYSGHDFTLGTLLMAFNISEGKWPPYASVFKLELYQNTTAAQHNSKQQDSFAVKVIY------NDKERQLPFCDASPCSMTQFEKYLNTIIPKDPETEC
sp|Q5BLY5|ACPH1_APIME	comp35585_c0_seq2	0.005	388	105	28	2	KGKKFLLYSGHDFTLGTLLMAFNISEGKWPPYASVFKLELYQNTTAAQHNSKQQDSFAVKVIY------NDKERQLPFCDASPCSMTQFEKYLNTIIPKDPETEC
sp|Q5BLY5|ACPH1_APIME	comp90586_c0_seq1	0.054	388	111	33	-3	LERVVLISRHGERARLAKDALTQEEQGAFGG--PL----LTAAGAVAEKALGQALRQRYTRPGGCIERCLNGQIGHGNYTQAEVHTESSGLARTLQSAYALHAGLFPAGSV
sp|Q5BLY5|ACPH1_APIME	comp66808_c1_seq6	4.1	388	68	23	3	G*LSSTSMVGILSSIVTRTRSSLVYTIAAKYTPLFIFLTNLGVEWKKILV-----YLDRLFLTESFLL
sp|Q5BLY5|ACPH1_APIME	comp66808_c1_seq9	4.1	388	68	23	3	G*LSSTSMVGILSSIVTRTRSSLVYTIAAKYTPLFIFLTNLGVEWKKILV-----YLDRLFLTESFLL
sp|Q5BLY5|ACPH1_APIME	comp66808_c1_seq3	4.1	388	68	23	1	G*LSSTSMVGILSSIVTRTRSSLVYTIAAKYTPLFIFLTNLGVEWKKILV-----YLDRLFLTESFLL
sp|Q5BLY5|ACPH1_APIME	comp66808_c1_seq7	4.1	388	68	23	1	G*LSSTSMVGILSSIVTRTRSSLVYTIAAKYTPLFIFLTNLGVEWKKILV-----YLDRLFLTESFLL
sp|Q5BLY5|ACPH1_APIME	comp66808_c1_seq12	4.1	388	68	23	3	G*LSSTSMVGILSSIVTRTRSSLVYTIAAKYTPLFIFLTNLGVEWKKILV-----YLDRLFLTESFLL
sp|Q5BLY5|ACPH1_APIME	comp66808_c1_seq10	4.1	388	68	23	3	G*LSSTSMVGILSSIVTRTRSSLVYTIAAKYTPLFIFLTNLGVEWKKILV-----YLDRLFLTESFLL
sp|Q5BLY5|ACPH1_APIME	comp66808_c1_seq4	4.1	388	68	23	2	G*LSSTSMVGILSSIVTRTRSSLVYTIAAKYTPLFIFLTNLGVEWKKILV-----YLDRLFLTESFLL
sp|Q5BLY5|ACPH1_APIME	comp66808_c1_seq2	4.1	388	68	23	2	G*LSSTSMVGILSSIVTRTRSSLVYTIAAKYTPLFIFLTNLGVEWKKILV-----YLDRLFLTESFLL
sp|Q5BLY5|ACPH1_APIME	comp89111_c0_seq1	5.5	388	103	27	3	LKAGAWQQKGAPKLTITVVSDTNLVPLLAMYSLKHASSRRPPYLSALVHEMYQHN-NGSWFVRVLYN-GRVQQVCDGRYP----LCPLNEWDALVESFTPSNQ
sp|Q5BLY5|ACPH1_APIME	comp69979_c0_seq10	5.9	388	132	31	-2	QLNMVLRHGSRYPCTNAAVEIVNLLKKINQLHESKPYRYKNLTLPWYLPNEYHIAGNCEQSDAGNQEIYQLAKRFKEKYPRLFVNKYWNKYYKLVTSGTPRTAKSASAFGYGLFEGKGTLGLNK---YQPIA
sp|Q5BLY5|ACPH1_APIME	comp69979_c0_seq6	5.9	388	132	31	-1	QLNMVLRHGSRYPCTNAAVEIVNLLKKINQLHESKPYRYKNLTLPWYLPNEYHIAGNCEQSDAGNQEIYQLAKRFKEKYPRLFVNKYWNKYYKLVTSGTPRTAKSASAFGYGLFEGKGTLGLNK---YQPIA
sp|Q5BLY5|ACPH1_APIME	comp49985_c0_seq1	6.2	388	105	32	1	LKQVVIVHRHGTRFPTKPSGPGNLGWP----VRAQFWDSYKGHLTPLGAKLLTDTGIVLRKRYISNGSCLFDGVQKVDGRSVAVYTSNVQRTLQSAWSLLLGLVP
sp|Q5BLY5|ACPH1_APIME	comp49985_c0_seq3	6.3	388	105	32	1	LKQVVIVHRHGTRFPTKPSGPGNLGWP----VRAQFWDSYKGHLTPLGAKLLTDTGIVLRKRYISNGSCLFDGVQKVDGRSVAVYTSNVQRTLQSAWSLLLGLVP
sp|Q5BLY5|ACPH1_APIME	comp49985_c0_seq2	6.3	388	105	32	1	LKQVVIVHRHGTRFPTKPSGPGNLGWP----VRAQFWDSYKGHLTPLGAKLLTDTGIVLRKRYISNGSCLFDGVQKVDGRSVAVYTSNVQRTLQSAWSLLLGLVP
sp|Q5BLY5|ACPH1_APIME	comp69979_c0_seq14	6.3	388	132	31	-1	QLNMVLRHGSRYPCTNAAVEIVNLLKKINQLHESKPYRYKNLTLPWYLPNEYHIAGNCEQSDAGNQEIYQLAKRFKEKYPRLFVNKYWNKYYKLVTSGTPRTAKSASAFGYGLFEGKGTLGLNK---YQPIA
sp|Q5BLY5|ACPH1_APIME	comp69979_c0_seq8	6.4	388	132	31	-2	QLNMVLRHGSRYPCTNAAVEIVNLLKKINQLHESKPYRYKNLTLPWYLPNEYHIAGNCEQSDAGNQEIYQLAKRFKEKYPRLFVNKYWNKYYKLVTSGTPRTAKSASAFGYGLFEGKGTLGLNK---YQPIA
sp|Q5BLY5|ACPH1_APIME	comp69979_c0_seq9	6.4	388	132	31	-1	QLNMVLRHGSRYPCTNAAVEIVNLLKKINQLHESKPYRYKNLTLPWYLPNEYHIAGNCEQSDAGNQEIYQLAKRFKEKYPRLFVNKYWNKYYKLVTSGTPRTAKSASAFGYGLFEGKGTLGLNK---YQPIA
sp|Q5BLY5|ACPH1_APIME	comp69979_c0_seq1	6.4	388	132	31	-2	QLNMVLRHGSRYPCTNAAVEIVNLLKKINQLHESKPYRYKNLTLPWYLPNEYHIAGNCEQSDAGNQEIYQLAKRFKEKYPRLFVNKYWNKYYKLVTSGTPRTAKSASAFGYGLFEGKGTLGLNK---YQPIA
sp|Q5BLY5|ACPH1_APIME	comp69979_c0_seq27	6.4	388	132	31	-1	QLNMVLRHGSRYPCTNAAVEIVNLLKKINQLHESKPYRYKNLTLPWYLPNEYHIAGNCEQSDAGNQEIYQLAKRFKEKYPRLFVNKYWNKYYKLVTSGTPRTAKSASAFGYGLFEGKGTLGLNK---YQPIA
sp|Q5BLY5|ACPH1_APIME	comp69979_c0_seq12	6.4	388	132	31	-1	QLNMVLRHGSRYPCTNAAVEIVNLLKKINQLHESKPYRYKNLTLPWYLPNEYHIAGNCEQSDAGNQEIYQLAKRFKEKYPRLFVNKYWNKYYKLVTSGTPRTAKSASAFGYGLFEGKGTLGLNK---YQPIA
sp|Q5BLY5|ACPH1_APIME	comp69979_c0_seq18	6.4	388	132	31	-3	QLNMVLRHGSRYPCTNAAVEIVNLLKKINQLHESKPYRYKNLTLPWYLPNEYHIAGNCEQSDAGNQEIYQLAKRFKEKYPRLFVNKYWNKYYKLVTSGTPRTAKSASAFGYGLFEGKGTLGLNK---YQPIA
sp|Q5BLY5|ACPH1_APIME	comp69979_c0_seq11	6.4	388	132	31	-1	QLNMVLRHGSRYPCTNAAVEIVNLLKKINQLHESKPYRYKNLTLPWYLPNEYHIAGNCEQSDAGNQEIYQLAKRFKEKYPRLFVNKYWNKYYKLVTSGTPRTAKSASAFGYGLFEGKGTLGLNK---YQPIA
sp|Q5BLY5|ACPH1_APIME	comp69979_c0_seq30	6.4	388	132	31	-1	QLNMVLRHGSRYPCTNAAVEIVNLLKKINQLHESKPYRYKNLTLPWYLPNEYHIAGNCEQSDAGNQEIYQLAKRFKEKYPRLFVNKYWNKYYKLVTSGTPRTAKSASAFGYGLFEGKGTLGLNK---YQPIA
sp|Q5BLY5|ACPH1_APIME	comp69979_c0_seq28	6.4	388	132	31	-3	QLNMVLRHGSRYPCTNAAVEIVNLLKKINQLHESKPYRYKNLTLPWYLPNEYHIAGNCEQSDAGNQEIYQLAKRFKEKYPRLFVNKYWNKYYKLVTSGTPRTAKSASAFGYGLFEGKGTLGLNK---YQPIA
sp|Q5BLY5|ACPH1_APIME	comp69979_c0_seq36	6.4	388	132	31	-3	QLNMVLRHGSRYPCTNAAVEIVNLLKKINQLHESKPYRYKNLTLPWYLPNEYHIAGNCEQSDAGNQEIYQLAKRFKEKYPRLFVNKYWNKYYKLVTSGTPRTAKSASAFGYGLFEGKGTLGLNK---YQPIA
sp|Q5BLY5|ACPH1_APIME	comp69979_c0_seq4	6.4	388	132	31	-3	QLNMVLRHGSRYPCTNAAVEIVNLLKKINQLHESKPYRYKNLTLPWYLPNEYHIAGNCEQSDAGNQEIYQLAKRFKEKYPRLFVNKYWNKYYKLVTSGTPRTAKSASAFGYGLFEGKGTLGLNK---YQPIA
sp|Q5BLY5|ACPH1_APIME	comp69979_c0_seq7	6.4	388	132	31	-1	QLNMVLRHGSRYPCTNAAVEIVNLLKKINQLHESKPYRYKNLTLPWYLPNEYHIAGNCEQSDAGNQEIYQLAKRFKEKYPRLFVNKYWNKYYKLVTSGTPRTAKSASAFGYGLFEGKGTLGLNK---YQPIA
sp|Q5BLY5|ACPH1_APIME	comp69979_c0_seq20	6.4	388	132	31	-3	QLNMVLRHGSRYPCTNAAVEIVNLLKKINQLHESKPYRYKNLTLPWYLPNEYHIAGNCEQSDAGNQEIYQLAKRFKEKYPRLFVNKYWNKYYKLVTSGTPRTAKSASAFGYGLFEGKGTLGLNK---YQPIA
sp|Q5BLY5|ACPH1_APIME	comp69979_c0_seq16	6.4	388	132	31	-1	QLNMVLRHGSRYPCTNAAVEIVNLLKKINQLHESKPYRYKNLTLPWYLPNEYHIAGNCEQSDAGNQEIYQLAKRFKEKYPRLFVNKYWNKYYKLVTSGTPRTAKSASAFGYGLFEGKGTLGLNK---YQPIA
sp|Q5BLY5|ACPH1_APIME	comp69979_c0_seq38	6.4	388	132	31	-3	QLNMVLRHGSRYPCTNAAVEIVNLLKKINQLHESKPYRYKNLTLPWYLPNEYHIAGNCEQSDAGNQEIYQLAKRFKEKYPRLFVNKYWNKYYKLVTSGTPRTAKSASAFGYGLFEGKGTLGLNK---YQPIA
sp|Q5BLY5|ACPH1_APIME	comp69979_c0_seq22	6.4	388	132	31	-3	QLNMVLRHGSRYPCTNAAVEIVNLLKKINQLHESKPYRYKNLTLPWYLPNEYHIAGNCEQSDAGNQEIYQLAKRFKEKYPRLFVNKYWNKYYKLVTSGTPRTAKSASAFGYGLFEGKGTLGLNK---YQPIA
sp|Q5BLY5|ACPH1_APIME	comp69979_c0_seq23	6.4	388	132	31	-2	QLNMVLRHGSRYPCTNAAVEIVNLLKKINQLHESKPYRYKNLTLPWYLPNEYHIAGNCEQSDAGNQEIYQLAKRFKEKYPRLFVNKYWNKYYKLVTSGTPRTAKSASAFGYGLFEGKGTLGLNK---YQPIA
sp|Q5BLY5|ACPH1_APIME	comp69979_c0_seq17	6.4	388	132	31	-3	QLNMVLRHGSRYPCTNAAVEIVNLLKKINQLHESKPYRYKNLTLPWYLPNEYHIAGNCEQSDAGNQEIYQLAKRFKEKYPRLFVNKYWNKYYKLVTSGTPRTAKSASAFGYGLFEGKGTLGLNK---YQPIA
sp|Q5BLY5|ACPH1_APIME	comp69979_c0_seq2	6.4	388	132	31	-3	QLNMVLRHGSRYPCTNAAVEIVNLLKKINQLHESKPYRYKNLTLPWYLPNEYHIAGNCEQSDAGNQEIYQLAKRFKEKYPRLFVNKYWNKYYKLVTSGTPRTAKSASAFGYGLFEGKGTLGLNK---YQPIA
sp|Q5BLY5|ACPH1_APIME	comp69979_c0_seq25	6.4	388	132	31	-2	QLNMVLRHGSRYPCTNAAVEIVNLLKKINQLHESKPYRYKNLTLPWYLPNEYHIAGNCEQSDAGNQEIYQLAKRFKEKYPRLFVNKYWNKYYKLVTSGTPRTAKSASAFGYGLFEGKGTLGLNK---YQPIA
sp|Q5BLY5|ACPH1_APIME	comp69979_c0_seq13	6.4	388	132	31	-2	QLNMVLRHGSRYPCTNAAVEIVNLLKKINQLHESKPYRYKNLTLPWYLPNEYHIAGNCEQSDAGNQEIYQLAKRFKEKYPRLFVNKYWNKYYKLVTSGTPRTAKSASAFGYGLFEGKGTLGLNK---YQPIA
sp|Q5BLY5|ACPH1_APIME	comp69979_c0_seq5	6.4	388	132	31	-2	QLNMVLRHGSRYPCTNAAVEIVNLLKKINQLHESKPYRYKNLTLPWYLPNEYHIAGNCEQSDAGNQEIYQLAKRFKEKYPRLFVNKYWNKYYKLVTSGTPRTAKSASAFGYGLFEGKGTLGLNK---YQPIA
sp|P0DKQ8|ACTP_CONCN	comp107503_c0_seq1	0.13	248	60	21	-3	LAAPDSMPYRHNQ*SVTMCHGNITTAPAAPADQQPAR*QA*ACRRSSTTRPSTPPSASWQ
sp|P0DKQ8|ACTP_CONCN	comp64001_c0_seq1	0.44	248	68	22	2	AATGSSGIVTYKLQH-NTNLHIMWDCPFNFDYSDNFVGLMLTSKPALLNPDETLFKNMYQDWKDLNLT
sp|P0DKQ8|ACTP_CONCN	comp68320_c0_seq14	1.3	248	57	20	1	EMWCKTALLVPVSLVMFCAVQTTDVQQQNAKRKAVNPTKTPTTLSDVVNML-MNLEK
sp|P0DKQ8|ACTP_CONCN	comp68320_c0_seq2	2.1	248	57	20	1	EMWCKTALLVPVSLVMFCAVQTTDVQQQNAKRKAVNPTKTPTTLSDVVNML-MNLEK
sp|P15228|AEP1_MESMA	comp853_c0_seq1	2.1	85	39	12	-2	RACAHYSAAPPHCWQWELPHVQHHLAVDPSWRCPASTDG
sp|P15228|AEP1_MESMA	comp22909_c0_seq1	3	85	43	15	-2	ISWAKGCKLFHGT*SSSLLGTEAYGRTCTVSGTSSSSAWAWVL
sp|P15228|AEP1_MESMA	comp61711_c0_seq1	3.5	85	70	26	-3	ADGY---SNGCSVP--LGMEAPYKASFTPACNKHDICYGCGHHYNWT-------RDLCDDAFLADMKNTC
sp|P15228|AEP1_MESMA	comp21698_c0_seq1	4.8	85	28	11	2	GCYCNLADEPGAVPDPDTWKSERQSCAG
sp|P15228|AEP1_MESMA	comp118620_c0_seq1	6.8	85	37	14	-1	SFLLSASGCVDREMWTECRSLGHFGFAHGFCWPWQFA
sp|P15228|AEP1_MESMA	comp86968_c0_seq1	7.3	85	43	13	3	LKCILVEASSSSGGRLHGRSFCGRWVEKGANWVQGLGQNPVWQ
sp|Q86M31|AEP2_MESMA	comp20569_c0_seq1	3	85	18	8	-2	AFCKAWARNCWGEGVPDE
sp|Q86M31|AEP2_MESMA	comp21698_c0_seq1	7.1	85	28	11	2	GCYCNLADEPGAVPDPDTWKSERQSCAG
sp|P61408|AF1_GRARO	comp71142_c0_seq3	7.4	29	12	7	-1	WPCPGEQKCCKD
sp|P61408|AF1_GRARO	comp71142_c0_seq2	7.4	29	12	7	-1	WPCPGEQKCCKD
sp|P61408|AF1_GRARO	comp71142_c0_seq1	7.5	29	12	7	-1	WPCPGEQKCCKD
sp|P61408|AF1_GRARO	comp1247_c0_seq1	7.6	29	17	7	-3	DSNPRVCQEILCKLWCE
sp|P61409|AF2_GRARO	comp74024_c0_seq1	5.9	81	21	11	1	MATLDAQRKSVDGFHCRKWCK
sp|P61409|AF2_GRARO	comp47041_c0_seq3	9.1	81	10	6	-3	QRYVQQWQWT
sp|P61409|AF2_GRARO	comp47041_c0_seq3	9.1	81	16	9	-1	CCKADGLGARLWCSKR
sp|P61409|AF2_GRARO	comp47041_c0_seq2	9.1	81	10	6	-3	QRYVQQWQWT
sp|P61409|AF2_GRARO	comp47041_c0_seq2	9.1	81	16	9	-1	CCKADGLGARLWCSKR
sp|P61409|AF2_GRARO	comp50179_c0_seq1	9.2	81	13	8	3	YCRSWKWLCPEER
sp|P61409|AF2_GRARO	comp50179_c0_seq2	9.2	81	13	8	3	YCRSWKWLCPEER
sp|P83563|ALL6_APIME	comp59815_c0_seq8	0.39	71	57	21	-3	TCPANMVYSKCS--CNITC--ASPSMHCDLNKCVPGCQCRIGTYHN-GTACVPLEQC
sp|P83563|ALL6_APIME	comp15841_c0_seq2	1.8	71	19	11	3	NVSPKHLCCDICAKQCPCK
sp|P83563|ALL6_APIME	comp15841_c0_seq1	1.8	71	19	11	2	NVSPKHLCCDICAKQCPCK
sp|P83563|ALL6_APIME	comp68666_c0_seq2	7.3	71	20	11	2	PRLVPQPLCDQMS*PGCHCR
sp|P83563|ALL6_APIME	comp68666_c0_seq27	7.5	71	20	11	2	PRLVPQPLCDQMS*PGCHCR
sp|P83563|ALL6_APIME	comp104248_c0_seq1	7.9	71	40	14	1	RTPSKDTFEQSHHKHQPLCV-VARHPLCSAVCAPGGLAQL
sp|P83563|ALL6_APIME	comp68666_c0_seq5	8.3	71	20	11	3	PRLVPQPLCDQMS*PGCHCR
sp|P83563|ALL6_APIME	comp68666_c0_seq15	8.4	71	20	11	3	PRLVPQPLCDQMS*PGCHCR
sp|P83563|ALL6_APIME	comp68666_c0_seq4	8.5	71	20	11	3	PRLVPQPLCDQMS*PGCHCR
sp|P83563|ALL6_APIME	comp68666_c0_seq16	8.6	71	20	11	3	PRLVPQPLCDQMS*PGCHCR
sp|P0C1B5|ALTI_PARTR	comp20511_c0_seq2	0.39	58	42	14	-2	PLDRDGNDVSCVQFGRDGQTCSLRMLRTHGVSEFPFAYDHVF
sp|P0C1B5|ALTI_PARTR	comp20511_c0_seq1	0.56	58	42	14	-2	PLDRDGNDVSCVQFGRDGQTCSLRMLRTHGVSEFPFAYDHVF
sp|P0C1B5|ALTI_PARTR	comp64877_c0_seq1	3.5	58	27	11	-2	MGAEIQCQGLLSLHGLAQGYCS---CW
sp|P0C1B5|ALTI_PARTR	comp32844_c0_seq1	9.4	58	38	16	-2	NTYSKASWLGVNVDC-------GLRYIYCYRRFCECRK
sp|P0C1B5|ALTI_PARTR	comp70657_c1_seq4	9.8	58	28	13	3	CAKVCHKDHDVSYAKYGSFFCDCGAKED
sp|P0C1B5|ALTI_PARTR	comp70657_c1_seq2	9.8	58	28	13	3	CAKVCHKDHDVSYAKYGSFFCDCGAKED
sp|C7C1L2|AMP13_OPICY	comp134323_c0_seq1	5.9	81	54	17	-2	WVKIKSLVKKNWKTGDPRENETRARPL*SVQDLRSQE*EASATPLCTDTIMFQD
sp|C5J897|AMP10_OPICY	comp48895_c0_seq2	1.1	80	31	14	-3	VLRASAKLLRSLILGGDRSASESTLSRYFED
sp|C5J897|AMP10_OPICY	comp48895_c0_seq3	1.2	80	31	14	-3	VLRASAKLLRSLILGGDRSASESTLSRYFED
sp|C5J897|AMP10_OPICY	comp48895_c0_seq1	1.2	80	31	14	-3	VLRASAKLLRSLILGGDRSASESTLSRYFED
sp|P0CF39|AMP1_TITDI	comp110893_c0_seq1	3.5	61	31	13	-3	EHRGCDYDCFHGGETW---EVDWTSGKKAWC
sp|P0CF39|AMP1_TITDI	comp86138_c0_seq1	4	61	35	13	1	FACFSYITNQWFILPVQLFQGLSMTCVWSACSAYA
sp|P0CF39|AMP1_TITDI	comp110691_c0_seq1	5	61	39	13	1	RPGKLL-HLGFAFSIFSMPDSWCHTPCATEKRCSAKPIW
sp|P0CF39|AMP1_TITDI	comp56527_c0_seq1	5.7	61	20	9	3	HRKCRWQCSRWRCSWCNSWC
sp|P0DMI8|AMP2_HETSP	comp65330_c1_seq1	0.45	74	26	16	-1	SERVLVILNPL-KVFRPSPCPSRFAF
sp|P0DMI8|AMP2_HETSP	comp81482_c0_seq1	6.6	74	25	10	2	THRLCEIVRQFWKCFRKPCQQKKAV
sp|P0CF37|AMP2_TITDI	comp51586_c0_seq1	0.81	64	17	9	3	CFVRMGAYCSNSCSQTQ
sp|P0CF37|AMP2_TITDI	comp133344_c0_seq1	4.4	64	29	11	-1	GNEGCR*FHHYRQPGEFCVSECRLSGSKD
sp|P0CF37|AMP2_TITDI	comp94246_c0_seq1	4.5	64	17	8	-3	WKTCQSYAMPSWVLCWD
sp|P0CF37|AMP2_TITDI	comp94958_c0_seq1	7.7	64	47	14	3	CKTRLFTMPGST*ARTVHHLRNPSAWRWQWKRCF--AMHSWVLTIRR
sp|P0CF37|AMP2_TITDI	comp94820_c0_seq1	9.8	64	31	12	-1	DDGNNLAGDGCDPSCVIEPGWTCVSQASEVN
sp|P0DMJ0|AMP4_HETSP	comp55502_c0_seq3	0.2	74	39	17	3	AGTSSRMRVYGRCYHCCGRIVKGRRSPLFRGRRSSPPET
sp|P0DMJ0|AMP4_HETSP	comp47272_c0_seq2	4.1	74	46	14	2	VPTLANVRRFGGTSWRNAENSRTLGRLRQWACGIAFIFQGRVSLSK
sp|P0DMJ0|AMP4_HETSP	comp47272_c0_seq3	4.5	74	46	14	2	VPTLANVRRFGGTSWRNAENSRTLGRLRQWACGIAFIFQGRVSLSK
sp|P0DMJ0|AMP4_HETSP	comp47272_c0_seq4	5.6	74	46	14	2	VPTLANVRRFGGTSWRNAENSRTLGRLRQWACGIAFIFQGRVSLSK
sp|P0DMJ0|AMP4_HETSP	comp47272_c0_seq1	5.9	74	46	14	2	VPTLANVRRFGGTSWRNAENSRTLGRLRQWACGIAFIFQGRVSLSK
sp|P85843|AMY_TITSE	comp73571_c0_seq1	3e-08	38	29	20	1	GQSAFVHLFEWSWKDIAQECEDWLAPKGY
sp|P85843|AMY_TITSE	comp24098_c0_seq1	5e-05	38	33	17	2	STLGRKEVFVHLFEWSCDDIAKECEDWLGPKGF
sp|P85843|AMY_TITSE	comp21698_c0_seq1	6e-05	38	26	14	2	VATHLFEWPWTDIGRECESYLGPAGF
sp|P85843|AMY_TITSE	comp87148_c0_seq1	0.0001	38	26	13	2	IMAHLFEWPWPEIANECETYLGPSGF
sp|P85843|AMY_TITSE	comp88754_c0_seq1	0.011	38	31	13	-3	SIRRNPVFVKLWEWNYVDIAKECQEFLGPNG
sp|P85843|AMY_TITSE	comp41061_c0_seq2	0.22	38	23	11	-1	VYVQLWEWNFVDIAKECTRYLGP
sp|P85843|AMY_TITSE	comp41061_c0_seq1	0.27	38	23	11	-3	VYVQLWEWNFVDIAKECTRYLGP
sp|P85843|AMY_TITSE	comp134811_c0_seq1	1.2	38	19	10	1	FLW*WKKMASSCTNYLSPK
sp|P85843|AMY_TITSE	comp31291_c0_seq2	1.3	38	23	12	-1	VKLWEWNYVDVKLECRDFLGPAG
sp|P85843|AMY_TITSE	comp31291_c0_seq1	1.3	38	23	12	-2	VKLWEWNYVDVKLECRDFLGPAG
sp|P85843|AMY_TITSE	comp111080_c0_seq1	3	38	29	12	1	PATVVPNAVLLALGDARWKEVSIVCERAL
sp|P85843|AMY_TITSE	comp38714_c0_seq1	5.1	38	20	10	-2	RF*EPFSIQGSSVLVGAFEW
sp|P85843|AMY_TITSE	comp35788_c0_seq2	10	38	28	10	2	KPPDVQLQDYICQLWSWSWKPLVVHCHQ
sp|P84715|ANF39_ORNAN	comp19474_c0_seq2	1.7	121	40	13	-2	GMNNVWERYCHDFTISDHYAVDRKLSLAKPCFATNFDSLS
sp|P0DKY6|ANF_CRODC	comp90820_c0_seq1	1.1	33	21	12	-2	FGLKLRRPGTTALRSCWRRLV
sp|Q5G8B4|AP5_TITCO	comp31818_c0_seq2	0.38	73	40	16	2	SIFFVVAIGAATCAARYSFLPELRGA-----ETGEKREAS
sp|Q5G8B4|AP5_TITCO	comp31818_c0_seq1	0.41	73	40	16	2	SIFFVVAIGAATCAARYSFLPELRGA-----ETGEKREAS
sp|Q5G8B4|AP5_TITCO	comp107589_c0_seq1	2.4	73	56	18	3	IVHLIYLNALQSYFTVTSRFPQCSVYFRKLPSADGTNDLEVMNSRKQPASCQIENH
sp|Q5G8B4|AP5_TITCO	comp57930_c0_seq1	4.2	73	45	14	-2	VIGEKTVAAGLPLVFAFIFGVIKIVKGRKKNQHSKNFSEYHEKTK
sp|Q5G8B3|AP6_TITCO	comp31818_c0_seq1	3.9	73	42	16	2	SIFFVVAIGAATCAARYSFLPELRG----AETGEKREASSFQ
sp|Q5G8B3|AP6_TITCO	comp31818_c0_seq2	4.5	73	42	16	2	SIFFVVAIGAATCAARYSFLPELRG----AETGEKREASSFQ
sp|Q5G8B3|AP6_TITCO	comp107589_c0_seq1	5.1	73	56	18	3	IVHLIYLNALQSYFTVTSRFPQCSVYFRKLPSADGTNDLEVMNSRKQPASCQIENH
sp|Q5G8B3|AP6_TITCO	comp81167_c0_seq1	7.2	73	27	12	1	CSTPFGLVPSLVGELQAITIGRSSHTI
sp|Q86QT2|APAM_APICC	comp93933_c0_seq1	0.26	46	26	13	3	LHTAIRTKPDISCECEAPERILCLRR
sp|Q86QT2|APAM_APICC	comp53450_c0_seq1	4.7	46	16	9	-2	DCKRPPKAACSRRCHQ
sp|Q86QT2|APAM_APICC	comp53450_c0_seq2	4.7	46	16	9	-3	DCKRPPKAACSRRCHQ
sp|Q86QT2|APAM_APICC	comp87984_c0_seq1	5.5	46	25	8	1	LINTARVLEMLVAIVLVSEYFTTPV
sp|P01500|APAM_APIME	comp93933_c0_seq1	1.7	46	26	12	3	LHTAIRTKPDISCECEAPERILCLRR
sp|P01500|APAM_APIME	comp87984_c0_seq1	4.9	46	25	8	1	LINTARVLEMLVAIVLVSEYFTTPV
sp|P01500|APAM_APIME	comp129872_c0_seq1	6.2	46	44	13	3	SLSRAEFWEETGKVIGTIFQVPTLPANQQTRNCKICPVCCQQHG
sp|P01500|APAM_APIME	comp31725_c0_seq1	6.5	46	36	10	-1	RCTFTSMQSQVSGSQYFTSQSPANCRHPSVSLCQQN
sp|P01500|APAM_APIME	comp53450_c0_seq1	7.5	46	16	9	-2	DCKRPPKAACSRRCHQ
sp|P01500|APAM_APIME	comp53450_c0_seq2	7.5	46	16	9	-3	DCKRPPKAACSRRCHQ
sp|Q589G4|AS19_ANOSM	comp56035_c0_seq2	8e-14	75	71	30	2	MIFVLFLAMVVGLSMARPKFCLLPAKTGRCKAAFKRYYFDKSIGACRQFIYGGCKGNRNNFRSKEKCDRIC
sp|Q589G4|AS19_ANOSM	comp56035_c0_seq3	9e-14	75	71	30	2	MIFVLFLAMVVGLSMARPKFCLLPAKTGRCKAAFKRYYFDKSIGACRQFIYGGCKGNRNNFRSKEKCDRIC
sp|Q589G4|AS19_ANOSM	comp56035_c0_seq1	1e-13	75	71	30	2	MIFVLFLAMVVGLSMARPKFCLLPAKTGRCKAAFKRYYFDKSIGACRQFIYGGCKGNRNNFRSKEKCDRIC
sp|Q589G4|AS19_ANOSM	comp64490_c0_seq4	4e-12	75	53	24	3	EYCMLPVESGRCLGYFPRYYYDESIGTCRQFNYGGCQGNENNFKTMKQCVRTC
sp|Q589G4|AS19_ANOSM	comp64490_c0_seq2	7e-12	75	53	24	3	EYCMLPVESGRCLGYFPRYYYDESIGTCRQFNYGGCQGNENNFKTMKQCVRTC
sp|Q589G4|AS19_ANOSM	comp64490_c0_seq3	7e-12	75	53	24	3	EYCMLPVESGRCLGYFPRYYYDESIGTCRQFNYGGCQGNENNFKTMKQCVRTC
sp|Q589G4|AS19_ANOSM	comp65511_c0_seq1	5e-10	75	53	23	3	AICNLPPAPGPCRAAMPQWFYNPKKQRCMRFIYGGCGGNDNNFDTKEECKKAC
sp|Q589G4|AS19_ANOSM	comp65511_c0_seq1	1e-06	75	51	20	3	CDLPLQVGPCRASISRWYYNKSRRKCMKFIYGGCDPNANNFPTKSSCRIRC
sp|Q589G4|AS19_ANOSM	comp43789_c0_seq1	7e-10	75	52	24	-3	YCNLPYETGKCMAYIPSYYFDPSTGTCDQFIYGGCGGNKNNFDTLAACEKTC
sp|Q589G4|AS19_ANOSM	comp71203_c0_seq1	8e-10	75	53	25	-1	SPCSLPKQAGPCFAYIPRYYYNPKVGKCMNFIYGGCQPNANNFKTRKACERKC
sp|Q589G4|AS19_ANOSM	comp56318_c0_seq4	1e-09	75	56	24	3	KYCLLPAKIGRCRARILRYYYDKSNAKCSQFYYGGCGGNRNNFETRHECVKTCALL
sp|Q589G4|AS19_ANOSM	comp65511_c0_seq2	1e-09	75	53	23	3	AICNLPPAPGPCRAAMPQWFYNPKKQRCMRFIYGGCGGNDNNFDTKEECKKAC
sp|Q589G4|AS19_ANOSM	comp65511_c0_seq2	3e-06	75	51	20	3	CDLPLQVGPCRASISRWYYNKSRRKCMKFIYGGCDPNANNFPTKSSCRIRC
sp|Q589G4|AS19_ANOSM	comp50070_c0_seq1	2e-09	75	60	23	1	LSIRLSPSACFLPKKVGPCRAAFRRWYFDNTLKRCRTFIYGGCQANGNNFLNKKSCQSLC
sp|Q589G4|AS19_ANOSM	comp68251_c0_seq1	4e-09	75	51	24	-2	CKQPVNTGPCTQKVSRWAFDAVAGRCRKFNYGGCFGNENNFPSKDLCLRRC
sp|Q589G4|AS19_ANOSM	comp55962_c0_seq1	8e-09	75	71	22	-1	IVILLCLVLFTGYTIARPEYCSLPVVEGKCGGKFERFHYNSHNGECDKFIYGGCSGNANNFATEEECHKFC
sp|Q589G4|AS19_ANOSM	comp64490_c0_seq1	3e-08	75	70	21	3	ILWCISFNLAVTMANADPFCFLAPEVGKCRGHIRRYYYSTETGRCQQFFYGGCGGNRNNFQSENECRATC
sp|Q589G4|AS19_ANOSM	comp66327_c0_seq3	3e-08	75	72	26	-2	LMVFLLCFFLVADVSYGINSICLLPKKQGFCRARFPRFYYNSSTRRCEMFYYGGCGGNANNFNTLKECQEVC
sp|Q589G4|AS19_ANOSM	comp64490_c0_seq5	3e-08	75	71	21	2	LFLMSLAMLVAVTMANADPFCFLAPEVGKCRGHIRRYYYSTETGRCQQFFYGGCGGNRNNFQSENECRATC
sp|Q589G4|AS19_ANOSM	comp64490_c0_seq6	4e-08	75	71	21	3	LFLMSLAMLVAVTMANADPFCFLAPEVGKCRGHIRRYYYSTETGRCQQFFYGGCGGNRNNFQSENECRATC
sp|Q589G4|AS19_ANOSM	comp53426_c0_seq1	6e-08	75	58	22	-3	TSAREDICLLPKKVGFCRALIPRFYFNSKTRRCEGFNYGGCFGNKNNFISIKDCQKAC
sp|Q589G4|AS19_ANOSM	comp52876_c0_seq2	6e-08	75	51	20	-1	CHLPMKVGLCRASIPRFYFNSKSGKCEGFTYGGCDANANNFTTEEECKEAC
sp|Q589G4|AS19_ANOSM	comp126478_c0_seq1	7e-08	75	74	26	1	INLLALNSIQGVQLSLGGKTREHCKLPKDEGHCKERFSRYFYDKDTEKCVEFTYTGCGGNENNFETLRKCRTVC
sp|Q589G4|AS19_ANOSM	comp66859_c0_seq1	1e-07	75	62	21	2	ADCRSKEDSEVCRLPFVRGPCEAKLRRWYFNSATNTCSVFLYGGCAGNENKFVSYQECQQQC
sp|Q589G4|AS19_ANOSM	comp66859_c0_seq1	4e-06	75	54	21	3	DICKLPKSSGLCKAHIPRWFFNQNSGECRRFIYGGCRGNANRFSSKILCEVQCK
sp|Q589G4|AS19_ANOSM	comp66859_c0_seq1	5e-06	75	57	20	3	KKSKASCMLPRRYGYCNQHEVRWYFDKASRTCHPFVYSGCGQNENNFKTAKQCQAAC
sp|Q589G4|AS19_ANOSM	comp66859_c0_seq1	0.0006	75	61	20	3	AVKQCNLPLKSGRLGCLASLRSWYYNSRLGQCLQFTYSGCGGNANNFATHEKCRKSCGGIL
sp|Q589G4|AS19_ANOSM	comp56318_c0_seq1	1e-07	75	55	24	3	YCLLPPKVGLCMASMRRYYYEKSIAKCSQFFYGGCGGNKNNFKTMDECVKTCALL
sp|Q589G4|AS19_ANOSM	comp56599_c0_seq1	1e-07	75	63	22	1	ACLQACSAKHVCSLPKALGSCNGHTARYYFDAASKSCKKFMYSGCDGNANRFHSMKRCERKCK
sp|Q589G4|AS19_ANOSM	comp56599_c0_seq1	1e-05	75	55	18	1	ATDICNLPKMPGPCMARFQKWYYDTRKAKCKMFVYGGCLGNANKFDNKKACLQAC
sp|Q589G4|AS19_ANOSM	comp56599_c0_seq1	0.0002	75	53	18	1	SVCLQDKLIGTGGKYVVRFFFNSATRVCEPFVYSGDGGNENNFLNKESCKRAC
sp|Q589G4|AS19_ANOSM	comp59894_c0_seq1	1e-07	75	70	22	-2	FLLVIYSSIVNCGDDRMRCSKAMITGNCDEHIERYYYNKDEDSCKRFYYTGCNGNANNFETRDECKEACK
sp|Q589G4|AS19_ANOSM	comp59894_c0_seq1	4e-06	75	52	19	-2	FCLFSPATGSCDEKITRYYYDSDSKKCKTFEYSGCGGNKNNFETKDECLTGC
sp|Q589G4|AS19_ANOSM	comp69187_c0_seq1	2e-07	75	44	18	1	GPCRAAIQRWYYDINKRQCLHFTYGGCQGNENNFKSVTDCQDKC
sp|Q589G4|AS19_ANOSM	comp56060_c0_seq1	4e-07	75	52	22	2	CYLEPDSGNCYGYFPSYYYNPSSGRCENFTYGGCGGNANNFSTLKSCNAVCR
sp|Q589G4|AS19_ANOSM	comp68465_c0_seq8	8e-07	75	51	18	2	CQLPLRAGYCMGFFPRWFYNHKTKKCQQFIYGGCDGNSNNFLSKAACHLTC
sp|Q589G4|AS19_ANOSM	comp68465_c0_seq6	8e-07	75	51	18	2	CQLPLRAGYCMGFFPRWFYNHKTKKCQQFIYGGCDGNSNNFLSKAACHLTC
sp|Q589G4|AS19_ANOSM	comp68465_c0_seq15	8e-07	75	51	18	2	CQLPLRAGYCMGFFPRWFYNHKTKKCQQFIYGGCDGNSNNFLSKAACHLTC
sp|Q589G4|AS19_ANOSM	comp68465_c0_seq7	8e-07	75	51	18	2	CQLPLRAGYCMGFFPRWFYNHKTKKCQQFIYGGCDGNSNNFLSKAACHLTC
sp|Q589G4|AS19_ANOSM	comp55991_c0_seq1	1e-06	75	57	21	-2	SSSKDICSLTPEEGPCRAYFEMWFYNVTSRQCEMFVYGGCEGNKNRFEKQKTCEKMC
sp|Q589G4|AS19_ANOSM	comp59856_c1_seq1	2e-06	75	64	22	3	KMANSEDVCLLPAKSGYCRGMIQRWYYNPRAGKCEKFYWGGCLMGCNDNRFETQVECNRMCQAL
sp|Q589G4|AS19_ANOSM	comp71093_c0_seq6	0.001	75	45	15	-1	PGKCTSLLTKYTYNKEAGMCRPMLYNGCLGNSNSFDSIEECNNTC
sp|Q589G4|AS19_ANOSM	comp61707_c1_seq5	0.055	75	38	12	-3	MVQYYYNKDKHICEKFTYQGCGASRNHFNTKSECEQKC
sp|Q589G4|AS19_ANOSM	comp61707_c1_seq4	0.057	75	38	12	-2	MVQYYYNKDKHICEKFTYQGCGASRNHFNTKSECEQKC
sp|Q589G4|AS19_ANOSM	comp52876_c0_seq1	0.1	75	55	23	-1	AANVCLLPKVVGHCQAVIPRFYFNSKSEKCERFNYGGCGGNGNNFQTKDQCTNAC
sp|Q589G4|AS19_ANOSM	comp71093_c0_seq4	0.86	75	46	13	-2	MPLLCKSNETRHYLDIASGQCKKIVYNGCLGNQNLFPTSTSCQQNC
sp|Q589G4|AS19_ANOSM	comp71093_c0_seq7	0.86	75	46	13	-2	MPLLCKSNETRHYLDIASGQCKKIVYNGCLGNQNLFPTSTSCQQNC
sp|Q589G4|AS19_ANOSM	comp71093_c0_seq2	0.86	75	46	13	-2	MPLLCKSNETRHYLDIASGQCKKIVYNGCLGNQNLFPTSTSCQQNC
sp|Q589G4|AS19_ANOSM	comp42747_c0_seq1	0.86	75	44	13	-3	SEYFVRKWYHDAATRSCKTFDFLGCYANENTFDSESQCRSGCIE
sp|Q589G4|AS19_ANOSM	comp71093_c0_seq5	0.86	75	46	13	-2	MPLLCKSNETRHYLDIASGQCKKIVYNGCLGNQNLFPTSTSCQQNC
sp|Q589G4|AS19_ANOSM	comp71093_c0_seq3	0.86	75	46	13	-2	MPLLCKSNETRHYLDIASGQCKKIVYNGCLGNQNLFPTSTSCQQNC
sp|Q589G4|AS19_ANOSM	comp28013_c0_seq1	4.4	75	34	14	3	LLEPLEGVCWMAIIVYAVLPPMSPCFRRSTIGCE
sp|Q589G4|AS19_ANOSM	comp114113_c0_seq1	6.1	75	22	9	2	NFSGVKGDEKDILLFRDCEHLC
sp|Q589G4|AS19_ANOSM	comp31669_c0_seq1	7.2	75	27	11	-3	LFLTVLRSYSRSVCLCILPILPGTCSE
sp|P83451|ASPG_ASOTA	comp68807_c1_seq8	0.058	40	20	13	-1	TIGMVAIDSNGNLAAGTSTN
sp|P83451|ASPG_ASOTA	comp68807_c1_seq6	0.063	40	20	13	-1	TIGMVAIDSNGNLAAGTSTN
sp|P83451|ASPG_ASOTA	comp68807_c1_seq9	0.064	40	20	13	-1	TIGMVAIDSNGNLAAGTSTN
sp|P83451|ASPG_ASOTA	comp68807_c1_seq9	0.3	40	24	15	3	NNHDTIGMIVIDANGNMAGGTSTN
sp|P83451|ASPG_ASOTA	comp68807_c1_seq5	0.067	40	20	13	-1	TIGMVAIDSNGNLAAGTSTN
sp|P83451|ASPG_ASOTA	comp68807_c1_seq5	0.3	40	24	15	3	NNHDTIGMIVIDANGNMAGGTSTN
sp|P83451|ASPG_ASOTA	comp68807_c1_seq7	0.29	40	24	15	3	NNHDTIGMIVIDANGNMAGGTSTN
sp|P83451|ASPG_ASOTA	comp32759_c0_seq1	0.52	40	22	13	1	PGDTVGAVALDVTGHVACGTST
sp|P83451|ASPG_ASOTA	comp62602_c0_seq1	4.3	40	20	11	1	GTVGAVARDRHGHLAAATST
sp|P83451|ASPG_ASOTA	comp70160_c0_seq23	6.7	40	19	10	-3	TVGAVAVDSHGNVACATST
sp|P83451|ASPG_ASOTA	comp70160_c0_seq44	7.2	40	19	10	-3	TVGAVAVDSHGNVACATST
sp|P83451|ASPG_ASOTA	comp70160_c0_seq33	7.2	40	19	10	-3	TVGAVAVDSHGNVACATST
sp|P83451|ASPG_ASOTA	comp70160_c0_seq73	7.2	40	19	10	-3	TVGAVAVDSHGNVACATST
sp|P83451|ASPG_ASOTA	comp70160_c0_seq67	7.2	40	19	10	-3	TVGAVAVDSHGNVACATST
sp|P83451|ASPG_ASOTA	comp70160_c0_seq53	7.2	40	19	10	-3	TVGAVAVDSHGNVACATST
sp|P83451|ASPG_ASOTA	comp70160_c0_seq54	7.2	40	19	10	-3	TVGAVAVDSHGNVACATST
sp|P83451|ASPG_ASOTA	comp70160_c0_seq72	7.2	40	19	10	-3	TVGAVAVDSHGNVACATST
sp|P83451|ASPG_ASOTA	comp70160_c0_seq71	7.2	40	19	10	-3	TVGAVAVDSHGNVACATST
sp|P83451|ASPG_ASOTA	comp70160_c0_seq40	7.2	40	19	10	-3	TVGAVAVDSHGNVACATST
sp|P0C1T6|AX6A_TERSU	comp72826_c0_seq1	0.22	85	42	15	-3	KAGYCPEYCGTGNACCRKTGDIVVPRECEGVYDFYTPHYECV
sp|P0C1T6|AX6A_TERSU	comp70107_c0_seq9	0.24	85	41	15	-1	VGKYSLERGSYQKTLKPITCHEFCPFGGECTWNIQSRPNFW
sp|P0C1T6|AX6A_TERSU	comp70107_c0_seq3	0.3	85	41	15	-1	VGKYSLERGSYQKTLKPITCHEFCPFGGECTWNIQSRPNFW
sp|P0C1T6|AX6A_TERSU	comp70107_c0_seq7	0.3	85	41	15	-1	VGKYSLERGSYQKTLKPITCHEFCPFGGECTWNIQSRPNFW
sp|P0C1T6|AX6A_TERSU	comp70107_c0_seq2	0.3	85	41	15	-1	VGKYSLERGSYQKTLKPITCHEFCPFGGECTWNIQSRPNFW
sp|P0C1T6|AX6A_TERSU	comp91107_c0_seq1	0.58	85	32	16	-2	CPQSQPHDLECCLSNEHH-----PWSIECNCL
sp|P0C1T6|AX6A_TERSU	comp36505_c0_seq2	8.4	85	26	11	-3	QLRWSNCPKYQYFCTHGGPACEKWEC
sp|P0C1T7|AX7A_TERSU	comp70262_c2_seq10	5.2	71	25	11	3	LLLDLMPGFSENPRRKDMQHDCETN
sp|P0C1T7|AX7A_TERSU	comp70262_c2_seq13	5.2	71	25	11	2	LLLDLMPGFSENPRRKDMQHDCETN
sp|P0C1T8|AXBA_TERSU	comp85941_c0_seq1	3.9	41	38	11	-2	SQNTDCPQIQALRSCRGSRKCCGKFGFLVTNWLTILFH
sp|P0C1T8|AXBA_TERSU	comp91746_c0_seq1	4.5	41	37	13	-1	CEAEKPATAS----HCKQCNRCCYWMDHHCNFFGQCV
sp|Q2XQ09|B1H1_LOXIN	comp30843_c1_seq1	0.004	304	45	17	-1	VFAWTVDSEISLHSMMAAGVDGVITNRPDTAVALLAEGNFSAPKR
sp|Q2XQ09|B1H1_LOXIN	comp99543_c0_seq1	4	304	74	24	-2	EIKRP----GVDDAFWQVDNVTNVTAS---ELTELLA-----NETYLVKVFTWNGIGRSMDGPSTAFSTLHATV
sp|Q2XQ09|B1H1_LOXIN	comp56003_c0_seq1	6.3	304	46	14	3	WPSSISTARGFPLLLIHLSTDPLRVSGWGTVRSFPSHEAIFQTITW
sp|Q27Q54|B1H2_LOXIN	comp30843_c1_seq1	0.004	304	45	17	-1	VFAWTVDSEISLHSMMAAGVDGVITNRPDTAVALLAEGNFSAPKR
sp|Q27Q54|B1H2_LOXIN	comp99543_c0_seq1	4.3	304	74	24	-2	EIKRP----GVDDAFWQVDNVTNVTAS---ELTELLA-----NETYLVKVFTWNGIGRSMDGPSTAFSTLHATV
sp|Q27Q54|B1H2_LOXIN	comp56003_c0_seq1	5.8	304	46	14	3	WPSSISTARGFPLLLIHLSTDPLRVSGWGTVRSFPSHEAIFQTITW
sp|Q5YD76|B1HA_LOXBO	comp30843_c1_seq1	0.002	278	45	17	-1	VFAWTVDSEISLHSMMAAGVDGVITNRPDTAVALLAEGNFSAPKR
sp|Q8I912|B1H_LOXLA	comp30843_c1_seq1	0.044	304	45	15	-1	VFAWTVDSEISLHSMMAAGVDGVITNRPDTAVALLAEGNFSAPKR
sp|Q8I912|B1H_LOXLA	comp29805_c0_seq1	1.7	304	95	27	-3	NAIMAAGMGKLAEMIEGGMSHRDAIAHM------FKENKHVIFTGNGYSEEW-------KEEVAKRGLPNLNTTPKAVATWNSDKNSKLFETLKI
sp|C0JB35|B1KA_SICPE	comp30843_c1_seq1	0.004	272	45	16	-1	VFAWTVDSEISLHSMMAAGVDGVITNRPDTAVALLAEGNFSAPKR
sp|C0JB35|B1KA_SICPE	comp62269_c8_seq1	3	272	47	13	-3	TPTFIKAAHRQGRAVHVWTVNEISEARELMDMGVDGIVTDRPDLMCE
sp|C0JB36|B1KB_SICPE	comp30843_c1_seq1	0.004	272	45	16	-1	VFAWTVDSEISLHSMMAAGVDGVITNRPDTAVALLAEGNFSAPKR
sp|C0JB36|B1KB_SICPE	comp62269_c8_seq1	3	272	47	13	-3	TPTFIKAAHRQGRAVHVWTVNEISEARELMDMGVDGIVTDRPDLMCE
sp|C0JB37|B1LA_SICPE	comp30843_c1_seq1	0.004	272	45	16	-1	VFAWTVDSEISLHSMMAAGVDGVITNRPDTAVALLAEGNFSAPKR
sp|C0JB37|B1LA_SICPE	comp62269_c8_seq1	3.1	272	47	13	-3	TPTFIKAAHRQGRAVHVWTVNEISEARELMDMGVDGIVTDRPDLMCE
sp|C0JB38|B1LB_SICPE	comp30843_c1_seq1	0.004	272	45	16	-1	VFAWTVDSEISLHSMMAAGVDGVITNRPDTAVALLAEGNFSAPKR
sp|C0JB38|B1LB_SICPE	comp62269_c8_seq1	3.1	272	47	13	-3	TPTFIKAAHRQGRAVHVWTVNEISEARELMDMGVDGIVTDRPDLMCE
sp|C0JB33|B1M_SICPE	comp30843_c1_seq1	0.0003	269	45	17	-1	VFAWTVDSEISLHSMMAAGVDGVITNRPDTAVALLAEGNFSAPKR
sp|C0JB33|B1M_SICPE	comp104340_c0_seq1	2	269	29	15	-2	FAKKYIRKICWEFSKSEN*RIKRKQEKIY
sp|C0JB33|B1M_SICPE	comp122921_c0_seq1	3.2	269	37	15	3	QFLT-GS*SLCLEIELKSIELCQRADHATRCRCL*YC
sp|C0JB33|B1M_SICPE	comp62269_c8_seq1	3.3	269	47	12	-3	TPTFIKAAHRQGRAVHVWTVNEISEARELMDMGVDGIVTDRPDLMCE
sp|C0JB33|B1M_SICPE	comp70242_c0_seq1	8	269	109	29	2	FNLTMKLVRMEVTREN--FVKELISIIEGSKLVAMKHFHIAKNTSFVMYNLHNKYWNAAVLSAKAYKTLSLNKIKEGYENATDYLNEFYKEHEKDSKATYEFYKSVALD
sp|C0JB33|B1M_SICPE	comp70242_c0_seq2	8	269	109	29	2	FNLTMKLVRMEVTREN--FVKELISIIEGSKLVAMKHFHIAKNTSFVMYNLHNKYWNAAVLSAKAYKTLSLNKIKEGYENATDYLNEFYKEHEKDSKATYEFYKSVALD
sp|C0JB33|B1M_SICPE	comp24713_c0_seq1	8.6	269	98	33	2	FIGCGDAMN-----WEEVEEHCATHGVDSV-MVGRGALIKPWLFTEIKE--------KRHWDISASERLDLIRD-FTRYGL-EH-WGAD------PRG
sp|C0JB33|B1M_SICPE	comp62705_c0_seq1	9.2	269	45	15	2	VAISLSGHYWSRGWRAMTLYAVILSISGLGTSNIPSILKSLIYRH
sp|C0JB34|B1N_SICPE	comp30843_c1_seq1	0.0001	270	47	19	-1	VFAWTVDSEISLHSMMAAGVDGVITNRPDTAVALLAEGNFSAPKRRR
sp|C0JB34|B1N_SICPE	comp62269_c8_seq1	3.1	270	59	16	-3	TPTFIKAAHRQGRAVHVWTVNEISEARELMDMGVDGIVTDRPDLMCEFARVHQPKEAPT
sp|C0JB34|B1N_SICPE	comp63208_c1_seq4	3.9	270	34	11	-1	LSNKLIFYASNPLSTTILKSHFQKGHQECMSYIT
sp|C0JB34|B1N_SICPE	comp62705_c0_seq1	8.6	270	45	15	2	VAISLSGHYWSRGWRAMTLYAVILSISGLGTSNIPSILKSLIYRH
sp|C0JB40|B1O_LOXCS	comp30843_c1_seq1	0.0006	274	45	18	-1	VFAWTVDSEISLHSMMAAGVDGVITNRPDTAVALLAEGNFSAPKR
sp|C0JB40|B1O_LOXCS	comp71041_c0_seq4	1.5	274	66	18	-1	DAILLQHGWQLGILAGMTPAGPNSIHLLLFRNAANQVHVGIVVDILATWNFHKRIG*ANELRIGIE
sp|C0JB40|B1O_LOXCS	comp71041_c0_seq2	1.5	274	66	18	-2	DAILLQHGWQLGILAGMTPAGPNSIHLLLFRNAANQVHVGIVVDILATWNFHKRIG*ANELRIGIE
sp|C0JB40|B1O_LOXCS	comp62269_c8_seq1	2.8	274	33	11	-3	VHVWTVNEISEARELMDMGVDGIVTDRPDLMCE
sp|C0JB40|B1O_LOXCS	comp38937_c0_seq1	4.1	274	125	30	-1	ATDGIGICQFDTINPLHDDHFPRGQAGIHRGHLQLLLISIELTKTLRILHFCFVVQLFEQTLSKG-----------------IHETHKVIALNTFRQHISKVHQTLGHLPRQDQI*SHLLYKIGT
sp|C0JB40|B1O_LOXCS	comp107572_c0_seq1	9.5	274	50	15	1	WQITCQGIRKDVLHSFTTAVDLELHGGYRHGVHHVGHDVDKAWMGWLFSA
sp|C0JB39|B1O_SICTE	comp30843_c1_seq1	0.0003	272	45	18	-1	VFAWTVDSEISLHSMMAAGVDGVITNRPDTAVALLAEGNFSAPKR
sp|C0JB39|B1O_SICTE	comp159072_c0_seq1	0.85	272	60	20	-3	YTDDRAASINHPPRFT--ATMLNVKTALFCDCWQSCMFSSEMAI*LDFFSICRWMTNGGN
sp|C0JB39|B1O_SICTE	comp59649_c0_seq1	1.8	272	41	15	-3	QTYLWVLNEDEEFELAFNRLKVAGVMTDYPTKMTEYLKNRD
sp|Q1W694|B1Q_LOXIN	comp30843_c1_seq1	0.002	305	45	18	-1	VFAWTVDSEISLHSMMAAGVDGVITNRPDTAVALLAEGNFSAPKR
sp|Q1W694|B1Q_LOXIN	comp63797_c0_seq1	0.021	305	56	19	1	IWGKPVAHMITAWAVITTMM----SAVQILVG*SANGTPPKAS*TMPCTCGRQCPR
sp|Q1W694|B1Q_LOXIN	comp99543_c0_seq1	4.5	305	83	25	-2	IKRPGVDDAFWQVDNVTNVTASELTELLA------NETYLVKVFTWNGIGRSMDGPSTAFSTLHATVPGSV----QDLSVVLN
sp|C0JB49|B1R1_LOXSN	comp30843_c1_seq1	0.004	273	45	17	-1	VFAWTVDSEISLHSMMAAGVDGVITNRPDTAVALLAEGNFSAPKR
sp|C0JB49|B1R1_LOXSN	comp60719_c3_seq1	1.8	273	56	15	-2	PRGFSLTERSVAQFKDAGF----RVNAWTVNRADRANQLFNWGVDGVISDVPDLLV
sp|C0JB50|B1R2_LOXSN	comp30843_c1_seq1	0.004	273	45	17	-1	VFAWTVDSEISLHSMMAAGVDGVITNRPDTAVALLAEGNFSAPKR
sp|C0JB50|B1R2_LOXSN	comp60719_c3_seq1	1.8	273	56	15	-2	PRGFSLTERSVAQFKDAGF----RVNAWTVNRADRANQLFNWGVDGVISDVPDLLV
sp|C0JB51|B1R_LOXAS	comp30843_c1_seq1	0.005	273	45	17	-1	VFAWTVDSEISLHSMMAAGVDGVITNRPDTAVALLAEGNFSAPKR
sp|C0JB51|B1R_LOXAS	comp79846_c0_seq1	2.7	273	27	13	-3	NEGTYGEAKCKEKLKVHEHVFQAAGLS
sp|C0JB51|B1R_LOXAS	comp60719_c3_seq1	5.1	273	56	14	-2	PRGFSLTERSVAQFKDAGF----RVNAWTVNRADRANQLFNWGVDGVISDVPDLLV
sp|C0JB41|B1S1_LOXSN	comp30843_c1_seq1	0.03	278	45	18	-1	VFAWTVDSEISLHSMMAAGVDGVITNRPDTAVALLAEGNFSAPKR
sp|C0JB42|B1S2_LOXSN	comp30843_c1_seq1	0.031	278	45	18	-1	VFAWTVDSEISLHSMMAAGVDGVITNRPDTAVALLAEGNFSAPKR
sp|C0JB43|B1S3_LOXSN	comp30843_c1_seq1	0.031	278	45	18	-1	VFAWTVDSEISLHSMMAAGVDGVITNRPDTAVALLAEGNFSAPKR
sp|C0JB48|B1S_LOXAS	comp30843_c1_seq1	0.002	276	74	26	-1	LPLTFSGVSVRHAALTPDAVKELQKIQGCVFAWTVDSEISLHSMMAAGVDGVITNRPDTAVALLAEGNFSAPKR
sp|C0JB48|B1S_LOXAS	comp51886_c1_seq1	0.21	276	63	15	-3	VHKRDLPAVKEPRQAFSWVHSTQGSLCPKIAAALRN*FANFSDQSTPMMIKSRAPPHSAAFRL
sp|C0JB48|B1S_LOXAS	comp60719_c3_seq1	0.82	276	58	17	-2	RGFSLTERSVAQFKDAGFR----VNAWTVNRADRANQLFNWGVDGVISDVPDLLVGTV
sp|C0JB48|B1S_LOXAS	comp59822_c0_seq1	1.9	276	80	21	-2	MQRGVQHVMIGAMTMKSDLEIAREAHLDPIEKVAARAGIDEKYLESYG---------RGVAKVDLEVITHNRDHPRGKYV
sp|C0JB44|B1T1_LOXSN	comp30843_c1_seq1	0.006	279	74	23	-1	LPLTFSGVSVRHAALTPDAVKELQKIQGCVFAWTVDSEISLHSMMAAGVDGVITNRPDTAVALLAEGNFSAPKR
sp|C0JB44|B1T1_LOXSN	comp34186_c0_seq2	2.5	279	104	27	3	SSPKKHDHAIAIQRGLAWIHITELVTEDHSWNLAPSLLHHFWKLVPRNIARIVFVLPLQHSLDVSLIESQSNVFQDTLKFILAKVARLVYIVMIKKLLYKFSPS
sp|C0JB44|B1T1_LOXSN	comp34186_c0_seq1	3	279	104	27	3	SSPKKHDHAIAIQRGLAWIHITELVTEDHSWNLAPSLLHHFWKLVPRNIARIVFVLPLQHSLDVSLIESQSNVFQDTLKFILAKVARLVYIVMIKKLLYKFSPS
sp|C0JB45|B1T2_LOXSN	comp30843_c1_seq1	0.003	279	74	24	-1	LPLTFSGVSVRHAALTPDAVKELQKIQGCVFAWTVDSEISLHSMMAAGVDGVITNRPDTAVALLAEGNFSAPKR
sp|C0JB45|B1T2_LOXSN	comp34186_c0_seq2	2.6	279	104	27	3	SSPKKHDHAIAIQRGLAWIHITELVTEDHSWNLAPSLLHHFWKLVPRNIARIVFVLPLQHSLDVSLIESQSNVFQDTLKFILAKVARLVYIVMIKKLLYKFSPS
sp|C0JB45|B1T2_LOXSN	comp34186_c0_seq1	2.9	279	104	27	3	SSPKKHDHAIAIQRGLAWIHITELVTEDHSWNLAPSLLHHFWKLVPRNIARIVFVLPLQHSLDVSLIESQSNVFQDTLKFILAKVARLVYIVMIKKLLYKFSPS
sp|C0JB46|B1U1_LOXSN	comp30843_c1_seq1	0.017	275	45	18	-1	VFAWTVDSEISLHSMMAAGVDGVITNRPDTAVALLAEGNFSAPKR
sp|C0JB47|B1U2_LOXSN	comp30843_c1_seq1	0.003	276	74	26	-1	LPLTFSGVSVRHAALTPDAVKELQKIQGCVFAWTVDSEISLHSMMAAGVDGVITNRPDTAVALLAEGNFSAPKR
sp|C0JB55|B1V_SICCD	comp30843_c1_seq1	0.052	273	45	14	-1	VFAWTVDSEISLHSMMAAGVDGVITNRPDTAVALLAEGNFSAPKR
sp|C0JB55|B1V_SICCD	comp62269_c8_seq1	0.81	273	38	12	-3	KAAHRQGRAVHVWTVNEISEARELMDMGVDGIVTDRPD
sp|C0JB55|B1V_SICCD	comp54942_c0_seq2	0.82	273	127	34	-3	IKVLVGEQLPTEGS---------IWKAQGLRLAY-------VAQHAF-----HHLEKHMQETPTQYIMWRFAGNDDRESLEFKTDELSVDEEKARAAKWCIDSVTGNVRRCTDPKEDAKKAKQDEAG
sp|C0JB55|B1V_SICCD	comp54942_c0_seq1	0.86	273	127	34	-3	IKVLVGEQLPTEGS---------IWKAQGLRLAY-------VAQHAF-----HHLEKHMQETPTQYIMWRFAGNDDRESLEFKTDELSVDEEKARAAKWCIDSVTGNVRRCTDPKEDAKKAKQDEAG
sp|C0JB52|B1V_SICPA	comp30843_c1_seq1	0.007	263	40	16	-1	VFAWTVDSEISLHSMMAAGVDGVITNRPDTAVALLAEGNF
sp|C0JB52|B1V_SICPA	comp62269_c8_seq1	0.61	263	33	10	-3	VHVWTVNEISEARELMDMGVDGIVTDRPDLMCE
sp|C0JB52|B1V_SICPA	comp159072_c0_seq1	0.92	263	41	15	-3	CDCWQSCMFSSEMAI*LDFFSICRWMTNGGNPVLLGNHIHI
sp|C0JB52|B1V_SICPA	comp60719_c3_seq1	3.3	263	53	16	-2	RVNAWTVNRADRANQLFNWGVDGVISDVPDLLV-----GTVAAH*KVESHGDN
sp|C0JB52|B1V_SICPA	comp55551_c0_seq1	7.8	263	38	14	2	VDQDQEMNSEGNSCYIYHGVTGTCKASCEHDEKVMVGM
sp|C0JB53|B1V_SICPE	comp30843_c1_seq1	0.15	271	45	16	-1	VFAWTVDSEISLHSMMAAGVDGVITNRPDTAVALLAEGNFSAPKR
sp|C0JB53|B1V_SICPE	comp73963_c0_seq1	1.1	271	64	18	-2	VQLIDYFEHFGVNGKHVCMVFETMGPNVLALIKRYNFKGIPLDIVRKVTTHTLIG--LDYLHRV
sp|C0JB53|B1V_SICPE	comp63995_c0_seq1	3.4	271	60	21	-2	IKLMLSREANCEHHVNKLVEWFCKDCEKAICVECLKYGHEDHLTRTLSNYAETKRTILSE
sp|C0JB53|B1V_SICPE	comp63995_c0_seq2	3.6	271	60	21	-2	IKLMLSREANCEHHVNKLVEWFCKDCEKAICVECLKYGHEDHLTRTLSNYAETKRTILSE
sp|C0JB53|B1V_SICPE	comp68166_c0_seq5	7.4	271	65	20	2	SAHQREDISSHTIHGDGLSNLHTVIHDPSRDSVMQRHTWNHHSQPMYTASLMLMESNSYPARNTG
sp|C0JB54|B1V_SICTE	comp30843_c1_seq1	0.04	272	46	17	-1	VFAWTVDSEISLHSMMAAGVDGVITNRPDTAVALLAEGNFSAPKRR
sp|C0JB54|B1V_SICTE	comp85813_c0_seq1	2.1	272	73	19	-1	VRNSLVLRGFPASWSEKGLKFVFAPFGGLTSVT--IEEEEENAQQVSVSGQVASSGRLAYVKLRNSQAMDKAV
sp|C0JB54|B1V_SICTE	comp66182_c0_seq18	2.7	272	33	17	-3	DC-RNCPLTTQICTCVVYVRILTMTIDQQFRSN
sp|C0JB54|B1V_SICTE	comp66182_c0_seq64	3.1	272	33	17	-2	DC-RNCPLTTQICTCVVYVRILTMTIDQQFRSN
sp|C0JB54|B1V_SICTE	comp66182_c0_seq82	3.3	272	33	17	-1	DC-RNCPLTTQICTCVVYVRILTMTIDQQFRSN
sp|C0JB54|B1V_SICTE	comp66182_c0_seq4	3.5	272	33	17	-2	DC-RNCPLTTQICTCVVYVRILTMTIDQQFRSN
sp|C0JB54|B1V_SICTE	comp66182_c0_seq75	3.6	272	33	17	-1	DC-RNCPLTTQICTCVVYVRILTMTIDQQFRSN
sp|C0JB54|B1V_SICTE	comp66182_c0_seq79	3.7	272	33	17	-2	DC-RNCPLTTQICTCVVYVRILTMTIDQQFRSN
sp|C0JB54|B1V_SICTE	comp66182_c0_seq38	3.7	272	33	17	-2	DC-RNCPLTTQICTCVVYVRILTMTIDQQFRSN
sp|C0JB54|B1V_SICTE	comp66182_c0_seq90	3.7	272	33	17	-2	DC-RNCPLTTQICTCVVYVRILTMTIDQQFRSN
sp|C0JB54|B1V_SICTE	comp66182_c0_seq14	3.7	272	33	17	-2	DC-RNCPLTTQICTCVVYVRILTMTIDQQFRSN
sp|C0JB54|B1V_SICTE	comp66182_c0_seq101	3.7	272	33	17	-1	DC-RNCPLTTQICTCVVYVRILTMTIDQQFRSN
sp|C0JB54|B1V_SICTE	comp66182_c0_seq95	3.7	272	33	17	-1	DC-RNCPLTTQICTCVVYVRILTMTIDQQFRSN
sp|C0JB54|B1V_SICTE	comp66182_c0_seq16	3.8	272	33	17	-2	DC-RNCPLTTQICTCVVYVRILTMTIDQQFRSN
sp|C0JB54|B1V_SICTE	comp66182_c0_seq13	3.8	272	33	17	-1	DC-RNCPLTTQICTCVVYVRILTMTIDQQFRSN
sp|C0JB54|B1V_SICTE	comp66182_c0_seq94	3.8	272	33	17	-1	DC-RNCPLTTQICTCVVYVRILTMTIDQQFRSN
sp|C0JB54|B1V_SICTE	comp66182_c0_seq37	3.8	272	33	17	-3	DC-RNCPLTTQICTCVVYVRILTMTIDQQFRSN
sp|C0JB54|B1V_SICTE	comp66182_c0_seq104	3.8	272	33	17	-2	DC-RNCPLTTQICTCVVYVRILTMTIDQQFRSN
sp|C0JB54|B1V_SICTE	comp66182_c0_seq100	3.8	272	33	17	-1	DC-RNCPLTTQICTCVVYVRILTMTIDQQFRSN
sp|C0JB54|B1V_SICTE	comp66182_c0_seq77	3.9	272	33	17	-1	DC-RNCPLTTQICTCVVYVRILTMTIDQQFRSN
sp|C0JB54|B1V_SICTE	comp66182_c0_seq28	3.9	272	33	17	-3	DC-RNCPLTTQICTCVVYVRILTMTIDQQFRSN
sp|C0JB54|B1V_SICTE	comp66182_c0_seq26	3.9	272	33	17	-3	DC-RNCPLTTQICTCVVYVRILTMTIDQQFRSN
sp|C0JB54|B1V_SICTE	comp66182_c0_seq31	3.9	272	33	17	-3	DC-RNCPLTTQICTCVVYVRILTMTIDQQFRSN
sp|C0JB54|B1V_SICTE	comp66182_c0_seq43	4	272	33	17	-3	DC-RNCPLTTQICTCVVYVRILTMTIDQQFRSN
sp|C0JB54|B1V_SICTE	comp66182_c0_seq53	4	272	33	17	-3	DC-RNCPLTTQICTCVVYVRILTMTIDQQFRSN
sp|C0JB54|B1V_SICTE	comp66182_c0_seq27	4	272	33	17	-3	DC-RNCPLTTQICTCVVYVRILTMTIDQQFRSN
sp|C0JB54|B1V_SICTE	comp66182_c0_seq17	4	272	33	17	-3	DC-RNCPLTTQICTCVVYVRILTMTIDQQFRSN
sp|C0JB68|B2H_SICPA	comp30843_c1_seq1	0.045	275	45	17	-1	VFAWTVDSEISLHSMMAAGVDGVITNRPDTAVALLAEGNFSAPKR
sp|C0JB68|B2H_SICPA	comp52514_c0_seq1	1.3	275	81	24	1	TGSEDCNVKLWKVLDRMGELTLTGRSSTITAISFSHYGKALATGAENGEVNAWSAVSGRLVWELPRASAAVKSLAFSRDGV
sp|C0JB68|B2H_SICPA	comp52514_c0_seq2	2.3	275	81	24	3	TGSEDCNVKLWKVLDRMGELTLTGRSSTITAISFSHYGKALATGAENGEVNAWSAVSGRLVWELPRASAAVKSLAFSRDGV
sp|C0JB68|B2H_SICPA	comp67632_c0_seq7	3.6	275	39	14	-2	YELIRGYRA---QHSHHRKPCKGGIRFSGDVDLDEVKAL
sp|C0JB68|B2H_SICPA	comp67632_c0_seq5	3.7	275	39	14	-2	YELIRGYRA---QHSHHRKPCKGGIRFSGDVDLDEVKAL
sp|C0JB68|B2H_SICPA	comp67632_c0_seq4	3.9	275	39	14	-2	YELIRGYRA---QHSHHRKPCKGGIRFSGDVDLDEVKAL
sp|C0JB68|B2H_SICPA	comp60719_c3_seq1	6.1	275	55	18	-2	RGFSLTERSVAQFKDAGFR----VNAWTVNRADRANQLFNWGVDGVISDVPDLLV
sp|C0JB68|B2H_SICPA	comp71067_c0_seq3	7.4	275	119	32	3	NASGNEDEKLERVVTQQLGEFKNNYVS------YLHGSKNLRITLEY----GSIYVKNAHAWVLGSSVGDVERALRASAD---------------PKNRGNHGRGNSPTSPPWHKFIPL
sp|C0JB68|B2H_SICPA	comp71067_c0_seq2	7.4	275	119	32	2	NASGNEDEKLERVVTQQLGEFKNNYVS------YLHGSKNLRITLEY----GSIYVKNAHAWVLGSSVGDVERALRASAD---------------PKNRGNHGRGNSPTSPPWHKFIPL
sp|C0JB67|B2H_SICPE	comp30843_c1_seq1	0.012	275	45	18	-1	VFAWTVDSEISLHSMMAAGVDGVITNRPDTAVALLAEGNFSAPKR
sp|C0JB67|B2H_SICPE	comp60719_c3_seq1	0.36	275	56	18	-2	PRGFSLTERSVAQFKDAGFR----VNAWTVNRADRANQLFNWGVDGVISDVPDLLV
sp|C0JB67|B2H_SICPE	comp68093_c1_seq24	4.2	275	33	14	1	NTLAAFRKAKENGATAVEFDLDFTQDGVPVIIH
sp|C0JB67|B2H_SICPE	comp68093_c1_seq7	4.7	275	33	14	3	NTLAAFRKAKENGATAVEFDLDFTQDGVPVIIH
sp|C0JB67|B2H_SICPE	comp68093_c1_seq26	4.8	275	33	14	1	NTLAAFRKAKENGATAVEFDLDFTQDGVPVIIH
sp|C0JB67|B2H_SICPE	comp68093_c1_seq23	4.8	275	33	14	1	NTLAAFRKAKENGATAVEFDLDFTQDGVPVIIH
sp|C0JB67|B2H_SICPE	comp68093_c1_seq4	4.9	275	33	14	1	NTLAAFRKAKENGATAVEFDLDFTQDGVPVIIH
sp|C0JB67|B2H_SICPE	comp68093_c1_seq22	5	275	33	14	3	NTLAAFRKAKENGATAVEFDLDFTQDGVPVIIH
sp|C0JB67|B2H_SICPE	comp68093_c1_seq17	5	275	33	14	3	NTLAAFRKAKENGATAVEFDLDFTQDGVPVIIH
sp|C0JB67|B2H_SICPE	comp68093_c1_seq5	5.1	275	33	14	1	NTLAAFRKAKENGATAVEFDLDFTQDGVPVIIH
sp|C0JB67|B2H_SICPE	comp68093_c1_seq20	5.1	275	33	14	3	NTLAAFRKAKENGATAVEFDLDFTQDGVPVIIH
sp|C0JB67|B2H_SICPE	comp68093_c1_seq2	5.4	275	33	14	3	NTLAAFRKAKENGATAVEFDLDFTQDGVPVIIH
sp|C0JB67|B2H_SICPE	comp67632_c0_seq7	6.7	275	40	14	-2	QYELIRGYRA---QHSHHRKPCKGGIRFSGDVDLDEVKAL
sp|C0JB67|B2H_SICPE	comp67632_c0_seq5	6.9	275	40	14	-2	QYELIRGYRA---QHSHHRKPCKGGIRFSGDVDLDEVKAL
sp|C0JB67|B2H_SICPE	comp67632_c0_seq4	7.2	275	40	14	-2	QYELIRGYRA---QHSHHRKPCKGGIRFSGDVDLDEVKAL
sp|C0JB60|B2I1_SICPE	comp30843_c1_seq1	0.016	275	45	18	-1	VFAWTVDSEISLHSMMAAGVDGVITNRPDTAVALLAEGNFSAPKR
sp|C0JB60|B2I1_SICPE	comp60719_c3_seq1	0.96	275	56	18	-2	PRGFSLTERSVAQFKDAGFR----VNAWTVNRADRANQLFNWGVDGVISDVPDLLV
sp|C0JB60|B2I1_SICPE	comp41558_c0_seq1	1.3	275	30	11	3	HSWSSCGLCSCFPQETQKMYKKSENHEKPS
sp|C0JB60|B2I1_SICPE	comp67632_c0_seq7	6.5	275	39	14	-2	YELIRGYRA---QHSHHRKPCKGGIRFSGDVDLDEVKAL
sp|C0JB60|B2I1_SICPE	comp67632_c0_seq5	6.7	275	39	14	-2	YELIRGYRA---QHSHHRKPCKGGIRFSGDVDLDEVKAL
sp|C0JB60|B2I1_SICPE	comp67632_c0_seq4	7	275	39	14	-2	YELIRGYRA---QHSHHRKPCKGGIRFSGDVDLDEVKAL
sp|C0JB58|B2I2_SICPE	comp30843_c1_seq1	0.028	275	45	18	-1	VFAWTVDSEISLHSMMAAGVDGVITNRPDTAVALLAEGNFSAPKR
sp|C0JB58|B2I2_SICPE	comp60719_c3_seq1	0.91	275	56	18	-2	PRGFSLTERSVAQFKDAGFR----VNAWTVNRADRANQLFNWGVDGVISDVPDLLV
sp|C0JB58|B2I2_SICPE	comp41558_c0_seq1	1.2	275	30	11	3	HSWSSCGLCSCFPQETQKMYKKSENHEKPS
sp|C0JB58|B2I2_SICPE	comp67632_c0_seq7	6.7	275	39	14	-2	YELIRGYRA---QHSHHRKPCKGGIRFSGDVDLDEVKAL
sp|C0JB58|B2I2_SICPE	comp67632_c0_seq5	6.9	275	39	14	-2	YELIRGYRA---QHSHHRKPCKGGIRFSGDVDLDEVKAL
sp|C0JB58|B2I2_SICPE	comp67632_c0_seq4	7.1	275	39	14	-2	YELIRGYRA---QHSHHRKPCKGGIRFSGDVDLDEVKAL
sp|C0JB62|B2I4_SICPE	comp30843_c1_seq1	0.03	275	45	18	-1	VFAWTVDSEISLHSMMAAGVDGVITNRPDTAVALLAEGNFSAPKR
sp|C0JB62|B2I4_SICPE	comp60719_c3_seq1	0.89	275	56	18	-2	PRGFSLTERSVAQFKDAGFR----VNAWTVNRADRANQLFNWGVDGVISDVPDLLV
sp|C0JB62|B2I4_SICPE	comp41558_c0_seq1	1.3	275	30	11	3	HSWSSCGLCSCFPQETQKMYKKSENHEKPS
sp|C0JB62|B2I4_SICPE	comp67632_c0_seq7	6.6	275	39	14	-2	YELIRGYRA---QHSHHRKPCKGGIRFSGDVDLDEVKAL
sp|C0JB62|B2I4_SICPE	comp67632_c0_seq5	6.8	275	39	14	-2	YELIRGYRA---QHSHHRKPCKGGIRFSGDVDLDEVKAL
sp|C0JB62|B2I4_SICPE	comp67632_c0_seq4	7	275	39	14	-2	YELIRGYRA---QHSHHRKPCKGGIRFSGDVDLDEVKAL
sp|C0JB61|B2I3_SICPE	comp30843_c1_seq1	0.026	275	45	18	-1	VFAWTVDSEISLHSMMAAGVDGVITNRPDTAVALLAEGNFSAPKR
sp|C0JB61|B2I3_SICPE	comp60719_c3_seq1	0.84	275	56	18	-2	PRGFSLTERSVAQFKDAGFR----VNAWTVNRADRANQLFNWGVDGVISDVPDLLV
sp|C0JB61|B2I3_SICPE	comp41558_c0_seq1	1.2	275	30	11	3	HSWSSCGLCSCFPQETQKMYKKSENHEKPS
sp|C0JB61|B2I3_SICPE	comp67632_c0_seq7	6.9	275	39	14	-2	YELIRGYRA---QHSHHRKPCKGGIRFSGDVDLDEVKAL
sp|C0JB61|B2I3_SICPE	comp67632_c0_seq5	7.1	275	39	14	-2	YELIRGYRA---QHSHHRKPCKGGIRFSGDVDLDEVKAL
sp|C0JB61|B2I3_SICPE	comp67632_c0_seq4	7.3	275	39	14	-2	YELIRGYRA---QHSHHRKPCKGGIRFSGDVDLDEVKAL
sp|C0JB65|B2I5_SICPE	comp30843_c1_seq1	0.029	275	45	18	-1	VFAWTVDSEISLHSMMAAGVDGVITNRPDTAVALLAEGNFSAPKR
sp|C0JB65|B2I5_SICPE	comp60719_c3_seq1	0.87	275	56	18	-2	PRGFSLTERSVAQFKDAGFR----VNAWTVNRADRANQLFNWGVDGVISDVPDLLV
sp|C0JB65|B2I5_SICPE	comp41558_c0_seq1	1.3	275	30	11	3	HSWSSCGLCSCFPQETQKMYKKSENHEKPS
sp|C0JB65|B2I5_SICPE	comp69955_c0_seq9	3.1	275	34	13	-1	VPLEKGLLAKATDPASYLDSYWLREWNAIRRYLM
sp|C0JB65|B2I5_SICPE	comp69955_c0_seq6	3.1	275	34	13	-2	VPLEKGLLAKATDPASYLDSYWLREWNAIRRYLM
sp|C0JB65|B2I5_SICPE	comp69955_c0_seq5	3.1	275	34	13	-1	VPLEKGLLAKATDPASYLDSYWLREWNAIRRYLM
sp|C0JB65|B2I5_SICPE	comp67632_c0_seq7	6.7	275	39	14	-2	YELIRGYRA---QHSHHRKPCKGGIRFSGDVDLDEVKAL
sp|C0JB65|B2I5_SICPE	comp67632_c0_seq5	6.9	275	39	14	-2	YELIRGYRA---QHSHHRKPCKGGIRFSGDVDLDEVKAL
sp|C0JB65|B2I5_SICPE	comp67632_c0_seq4	7.2	275	39	14	-2	YELIRGYRA---QHSHHRKPCKGGIRFSGDVDLDEVKAL
sp|C0JB69|B2I_SICPA	comp30843_c1_seq1	0.31	275	45	16	-1	VFAWTVDSEISLHSMMAAGVDGVITNRPDTAVALLAEGNFSAPKR
sp|C0JB69|B2I_SICPA	comp60719_c3_seq1	0.34	275	59	19	-2	PRGFSLTERSVAQFKDAGFR----VNAWTVNRADRANQLFNWGVDGVISDVPDLLVGTV
sp|C0JB69|B2I_SICPA	comp52514_c0_seq1	1.1	275	81	24	1	TGSEDCNVKLWKVLDRMGELTLTGRSSTITAISFSHYGKALATGAENGEVNAWSAVSGRLVWELPRASAAVKSLAFSRDGV
sp|C0JB69|B2I_SICPA	comp52514_c0_seq2	1.8	275	81	24	3	TGSEDCNVKLWKVLDRMGELTLTGRSSTITAISFSHYGKALATGAENGEVNAWSAVSGRLVWELPRASAAVKSLAFSRDGV
sp|C0JB69|B2I_SICPA	comp41558_c0_seq1	1.9	275	30	11	3	HSWSSCGLCSCFPQETQKMYKKSENHEKPS
sp|C0JB69|B2I_SICPA	comp21973_c0_seq1	3.3	275	40	14	-2	QESLDAVKRTVKHLGEMECVKHVEKVLQDFPRAPDLLENA
sp|C0JB69|B2I_SICPA	comp67632_c0_seq7	3.7	275	39	14	-2	YELIRGYRA---QHSHHRKPCKGGIRFSGDVDLDEVKAL
sp|C0JB69|B2I_SICPA	comp67632_c0_seq5	3.8	275	39	14	-2	YELIRGYRA---QHSHHRKPCKGGIRFSGDVDLDEVKAL
sp|C0JB69|B2I_SICPA	comp67632_c0_seq4	3.9	275	39	14	-2	YELIRGYRA---QHSHHRKPCKGGIRFSGDVDLDEVKAL
sp|C0JB56|B2J1_SICPE	comp30843_c1_seq1	0.016	275	45	18	-1	VFAWTVDSEISLHSMMAAGVDGVITNRPDTAVALLAEGNFSAPKR
sp|C0JB56|B2J1_SICPE	comp60719_c3_seq1	0.95	275	56	18	-2	PRGFSLTERSVAQFKDAGFR----VNAWTVNRADRANQLFNWGVDGVISDVPDLLV
sp|C0JB56|B2J1_SICPE	comp41558_c0_seq1	1.3	275	30	11	3	HSWSSCGLCSCFPQETQKMYKKSENHEKPS
sp|C0JB56|B2J1_SICPE	comp67632_c0_seq7	6.6	275	39	14	-2	YELIRGYRA---QHSHHRKPCKGGIRFSGDVDLDEVKAL
sp|C0JB56|B2J1_SICPE	comp67632_c0_seq5	6.8	275	39	14	-2	YELIRGYRA---QHSHHRKPCKGGIRFSGDVDLDEVKAL
sp|C0JB56|B2J1_SICPE	comp67632_c0_seq4	7.1	275	39	14	-2	YELIRGYRA---QHSHHRKPCKGGIRFSGDVDLDEVKAL
sp|C0JB57|B2J2_SICPE	comp30843_c1_seq1	0.013	275	45	18	-1	VFAWTVDSEISLHSMMAAGVDGVITNRPDTAVALLAEGNFSAPKR
sp|C0JB57|B2J2_SICPE	comp68093_c1_seq22	0.79	275	97	30	3	GATAVEFDLDFTQDGVPVIIHDSSVDRTTDGLGNVCELRYHEIRELNASARHPLRDEFPNERIPTLEETINTCLELGLQMFIDVKKFTGVSQVASKL
sp|C0JB57|B2J2_SICPE	comp68093_c1_seq17	0.79	275	97	30	3	GATAVEFDLDFTQDGVPVIIHDSSVDRTTDGLGNVCELRYHEIRELNASARHPLRDEFPNERIPTLEETINTCLELGLQMFIDVKKFTGVSQVASKL
sp|C0JB57|B2J2_SICPE	comp68093_c1_seq20	0.8	275	97	30	3	GATAVEFDLDFTQDGVPVIIHDSSVDRTTDGLGNVCELRYHEIRELNASARHPLRDEFPNERIPTLEETINTCLELGLQMFIDVKKFTGVSQVASKL
sp|C0JB57|B2J2_SICPE	comp68093_c1_seq2	0.85	275	97	30	3	GATAVEFDLDFTQDGVPVIIHDSSVDRTTDGLGNVCELRYHEIRELNASARHPLRDEFPNERIPTLEETINTCLELGLQMFIDVKKFTGVSQVASKL
sp|C0JB57|B2J2_SICPE	comp60719_c3_seq1	0.86	275	59	18	-2	PRGFSLTERSVAQFKDAGFR----VNAWTVNRADRANQLFNWGVDGVISDVPDLLVGTV
sp|C0JB57|B2J2_SICPE	comp68093_c1_seq26	1.1	275	97	30	1	GATAVEFDLDFTQDGVPVIIHDSSVDRTTDGLGNVCELRYHEIRELNASARHPLRDEFPNERIPTLEETINTCLELGLQMFIDVKKFTGVSQVASKL
sp|C0JB57|B2J2_SICPE	comp68093_c1_seq23	1.1	275	97	30	1	GATAVEFDLDFTQDGVPVIIHDSSVDRTTDGLGNVCELRYHEIRELNASARHPLRDEFPNERIPTLEETINTCLELGLQMFIDVKKFTGVSQVASKL
sp|C0JB57|B2J2_SICPE	comp68093_c1_seq4	1.1	275	97	30	1	GATAVEFDLDFTQDGVPVIIHDSSVDRTTDGLGNVCELRYHEIRELNASARHPLRDEFPNERIPTLEETINTCLELGLQMFIDVKKFTGVSQVASKL
sp|C0JB57|B2J2_SICPE	comp68093_c1_seq5	1.2	275	97	30	1	GATAVEFDLDFTQDGVPVIIHDSSVDRTTDGLGNVCELRYHEIRELNASARHPLRDEFPNERIPTLEETINTCLELGLQMFIDVKKFTGVSQVASKL
sp|C0JB57|B2J2_SICPE	comp41558_c0_seq1	1.2	275	30	11	3	HSWSSCGLCSCFPQETQKMYKKSENHEKPS
sp|C0JB57|B2J2_SICPE	comp67632_c0_seq7	7.1	275	39	14	-2	YELIRGYRA---QHSHHRKPCKGGIRFSGDVDLDEVKAL
sp|C0JB57|B2J2_SICPE	comp67632_c0_seq5	7.3	275	39	14	-2	YELIRGYRA---QHSHHRKPCKGGIRFSGDVDLDEVKAL
sp|C0JB57|B2J2_SICPE	comp67632_c0_seq4	7.6	275	39	14	-2	YELIRGYRA---QHSHHRKPCKGGIRFSGDVDLDEVKAL
sp|C0JB57|B2J2_SICPE	comp88994_c0_seq1	8.3	275	185	41	-2	DAVGSIQEVLLSG-----FDGDAPEDGLEIHVQEEDLKDISEESLKPASLEGFLILQKELREGFADENFQEKLRQLQQQCERAELSKTKFLAERQKLFLTVQSKILPRYGYEGSSNGVYKMMGDMKPYIKDTQFI---------ELADEINTLLGINYSPSESWESLSENCQKLN-DEKVSRTGG
sp|C0JB70|B2J_SICPA	comp30843_c1_seq1	0.41	275	45	16	-1	VFAWTVDSEISLHSMMAAGVDGVITNRPDTAVALLAEGNFSAPKR
sp|C0JB70|B2J_SICPA	comp60719_c3_seq1	0.45	275	59	19	-2	PRGFSLTERSVAQFKDAGFR----VNAWTVNRADRANQLFNWGVDGVISDVPDLLVGTV
sp|C0JB70|B2J_SICPA	comp52514_c0_seq1	1.1	275	81	24	1	TGSEDCNVKLWKVLDRMGELTLTGRSSTITAISFSHYGKALATGAENGEVNAWSAVSGRLVWELPRASAAVKSLAFSRDGV
sp|C0JB70|B2J_SICPA	comp41558_c0_seq1	2	275	30	11	3	HSWSSCGLCSCFPQETQKMYKKSENHEKPS
sp|C0JB70|B2J_SICPA	comp52514_c0_seq2	2.1	275	81	24	3	TGSEDCNVKLWKVLDRMGELTLTGRSSTITAISFSHYGKALATGAENGEVNAWSAVSGRLVWELPRASAAVKSLAFSRDGV
sp|C0JB70|B2J_SICPA	comp21973_c0_seq1	3.3	275	40	14	-2	QESLDAVKRTVKHLGEMECVKHVEKVLQDFPRAPDLLENA
sp|C0JB70|B2J_SICPA	comp67632_c0_seq7	4.1	275	39	14	-2	YELIRGYRA---QHSHHRKPCKGGIRFSGDVDLDEVKAL
sp|C0JB70|B2J_SICPA	comp67632_c0_seq5	4.2	275	39	14	-2	YELIRGYRA---QHSHHRKPCKGGIRFSGDVDLDEVKAL
sp|C0JB70|B2J_SICPA	comp67632_c0_seq4	4.4	275	39	14	-2	YELIRGYRA---QHSHHRKPCKGGIRFSGDVDLDEVKAL
sp|C0JB76|B2KA1_SICCD	comp30843_c1_seq1	0.04	274	45	16	-1	VFAWTVDSEISLHSMMAAGVDGVITNRPDTAVALLAEGNFSAPKR
sp|C0JB76|B2KA1_SICCD	comp68093_c1_seq24	0.87	274	21	12	1	GATAVEFDLDFTQDGVPVIIH
sp|C0JB76|B2KA1_SICCD	comp68093_c1_seq26	0.9	274	21	12	1	GATAVEFDLDFTQDGVPVIIH
sp|C0JB76|B2KA1_SICCD	comp68093_c1_seq23	0.91	274	21	12	1	GATAVEFDLDFTQDGVPVIIH
sp|C0JB76|B2KA1_SICCD	comp68093_c1_seq4	0.92	274	21	12	1	GATAVEFDLDFTQDGVPVIIH
sp|C0JB76|B2KA1_SICCD	comp68093_c1_seq5	0.96	274	21	12	1	GATAVEFDLDFTQDGVPVIIH
sp|C0JB76|B2KA1_SICCD	comp68093_c1_seq22	1	274	21	12	3	GATAVEFDLDFTQDGVPVIIH
sp|C0JB76|B2KA1_SICCD	comp68093_c1_seq17	1	274	21	12	3	GATAVEFDLDFTQDGVPVIIH
sp|C0JB76|B2KA1_SICCD	comp68093_c1_seq20	1	274	21	12	3	GATAVEFDLDFTQDGVPVIIH
sp|C0JB76|B2KA1_SICCD	comp68093_c1_seq2	1.1	274	21	12	3	GATAVEFDLDFTQDGVPVIIH
sp|C0JB76|B2KA1_SICCD	comp68093_c1_seq7	1.1	274	21	12	3	GATAVEFDLDFTQDGVPVIIH
sp|C0JB77|B2KA2_SICCD	comp30843_c1_seq1	0.04	274	45	16	-1	VFAWTVDSEISLHSMMAAGVDGVITNRPDTAVALLAEGNFSAPKR
sp|C0JB77|B2KA2_SICCD	comp68093_c1_seq24	0.87	274	21	12	1	GATAVEFDLDFTQDGVPVIIH
sp|C0JB77|B2KA2_SICCD	comp68093_c1_seq26	0.9	274	21	12	1	GATAVEFDLDFTQDGVPVIIH
sp|C0JB77|B2KA2_SICCD	comp68093_c1_seq23	0.91	274	21	12	1	GATAVEFDLDFTQDGVPVIIH
sp|C0JB77|B2KA2_SICCD	comp68093_c1_seq4	0.92	274	21	12	1	GATAVEFDLDFTQDGVPVIIH
sp|C0JB77|B2KA2_SICCD	comp68093_c1_seq5	0.96	274	21	12	1	GATAVEFDLDFTQDGVPVIIH
sp|C0JB77|B2KA2_SICCD	comp68093_c1_seq22	1	274	21	12	3	GATAVEFDLDFTQDGVPVIIH
sp|C0JB77|B2KA2_SICCD	comp68093_c1_seq17	1	274	21	12	3	GATAVEFDLDFTQDGVPVIIH
sp|C0JB77|B2KA2_SICCD	comp68093_c1_seq20	1	274	21	12	3	GATAVEFDLDFTQDGVPVIIH
sp|C0JB77|B2KA2_SICCD	comp68093_c1_seq2	1.1	274	21	12	3	GATAVEFDLDFTQDGVPVIIH
sp|C0JB77|B2KA2_SICCD	comp68093_c1_seq7	1.1	274	21	12	3	GATAVEFDLDFTQDGVPVIIH
sp|C0JB78|B2KA3_SICCD	comp30843_c1_seq1	0.037	273	45	16	-1	VFAWTVDSEISLHSMMAAGVDGVITNRPDTAVALLAEGNFSAPKR
sp|C0JB78|B2KA3_SICCD	comp68093_c1_seq24	0.9	273	21	12	1	GATAVEFDLDFTQDGVPVIIH
sp|C0JB78|B2KA3_SICCD	comp68093_c1_seq26	0.91	273	21	12	1	GATAVEFDLDFTQDGVPVIIH
sp|C0JB78|B2KA3_SICCD	comp68093_c1_seq23	0.92	273	21	12	1	GATAVEFDLDFTQDGVPVIIH
sp|C0JB78|B2KA3_SICCD	comp68093_c1_seq4	0.93	273	21	12	1	GATAVEFDLDFTQDGVPVIIH
sp|C0JB78|B2KA3_SICCD	comp68093_c1_seq5	0.97	273	21	12	1	GATAVEFDLDFTQDGVPVIIH
sp|C0JB78|B2KA3_SICCD	comp68093_c1_seq22	1	273	21	12	3	GATAVEFDLDFTQDGVPVIIH
sp|C0JB78|B2KA3_SICCD	comp68093_c1_seq17	1	273	21	12	3	GATAVEFDLDFTQDGVPVIIH
sp|C0JB78|B2KA3_SICCD	comp68093_c1_seq20	1	273	21	12	3	GATAVEFDLDFTQDGVPVIIH
sp|C0JB78|B2KA3_SICCD	comp68093_c1_seq2	1.1	273	21	12	3	GATAVEFDLDFTQDGVPVIIH
sp|C0JB78|B2KA3_SICCD	comp68093_c1_seq7	1.2	273	21	12	3	GATAVEFDLDFTQDGVPVIIH
sp|C0JB79|B2KA4_SICCD	comp30843_c1_seq1	0.039	274	45	16	-1	VFAWTVDSEISLHSMMAAGVDGVITNRPDTAVALLAEGNFSAPKR
sp|C0JB79|B2KA4_SICCD	comp68093_c1_seq24	0.91	274	21	12	1	GATAVEFDLDFTQDGVPVIIH
sp|C0JB79|B2KA4_SICCD	comp68093_c1_seq26	0.93	274	21	12	1	GATAVEFDLDFTQDGVPVIIH
sp|C0JB79|B2KA4_SICCD	comp68093_c1_seq23	0.94	274	21	12	1	GATAVEFDLDFTQDGVPVIIH
sp|C0JB79|B2KA4_SICCD	comp68093_c1_seq4	0.95	274	21	12	1	GATAVEFDLDFTQDGVPVIIH
sp|C0JB79|B2KA4_SICCD	comp68093_c1_seq5	0.99	274	21	12	1	GATAVEFDLDFTQDGVPVIIH
sp|C0JB79|B2KA4_SICCD	comp68093_c1_seq22	1	274	21	12	3	GATAVEFDLDFTQDGVPVIIH
sp|C0JB79|B2KA4_SICCD	comp68093_c1_seq17	1	274	21	12	3	GATAVEFDLDFTQDGVPVIIH
sp|C0JB79|B2KA4_SICCD	comp68093_c1_seq20	1	274	21	12	3	GATAVEFDLDFTQDGVPVIIH
sp|C0JB79|B2KA4_SICCD	comp68093_c1_seq2	1.1	274	21	12	3	GATAVEFDLDFTQDGVPVIIH
sp|C0JB79|B2KA4_SICCD	comp68093_c1_seq7	1.2	274	21	12	3	GATAVEFDLDFTQDGVPVIIH
sp|C0JB71|B2KB1_SICCD	comp30843_c1_seq1	0.04	274	45	16	-1	VFAWTVDSEISLHSMMAAGVDGVITNRPDTAVALLAEGNFSAPKR
sp|C0JB72|B2KB2_SICCD	comp30843_c1_seq1	0.043	274	45	16	-1	VFAWTVDSEISLHSMMAAGVDGVITNRPDTAVALLAEGNFSAPKR
sp|C0JB72|B2KB2_SICCD	comp68093_c1_seq24	0.87	274	21	12	1	GATAVEFDLDFTQDGVPVIIH
sp|C0JB72|B2KB2_SICCD	comp68093_c1_seq26	0.93	274	21	12	1	GATAVEFDLDFTQDGVPVIIH
sp|C0JB72|B2KB2_SICCD	comp68093_c1_seq23	0.93	274	21	12	1	GATAVEFDLDFTQDGVPVIIH
sp|C0JB72|B2KB2_SICCD	comp68093_c1_seq4	0.94	274	21	12	1	GATAVEFDLDFTQDGVPVIIH
sp|C0JB72|B2KB2_SICCD	comp68093_c1_seq5	0.98	274	21	12	1	GATAVEFDLDFTQDGVPVIIH
sp|C0JB72|B2KB2_SICCD	comp68093_c1_seq22	1	274	21	12	3	GATAVEFDLDFTQDGVPVIIH
sp|C0JB72|B2KB2_SICCD	comp68093_c1_seq17	1	274	21	12	3	GATAVEFDLDFTQDGVPVIIH
sp|C0JB72|B2KB2_SICCD	comp68093_c1_seq20	1.1	274	21	12	3	GATAVEFDLDFTQDGVPVIIH
sp|C0JB72|B2KB2_SICCD	comp68093_c1_seq2	1.1	274	21	12	3	GATAVEFDLDFTQDGVPVIIH
sp|C0JB72|B2KB2_SICCD	comp68093_c1_seq7	1.2	274	21	12	3	GATAVEFDLDFTQDGVPVIIH
sp|C0JB73|B2KB3_SICCD	comp30843_c1_seq1	0.041	274	45	16	-1	VFAWTVDSEISLHSMMAAGVDGVITNRPDTAVALLAEGNFSAPKR
sp|C0JB73|B2KB3_SICCD	comp68093_c1_seq24	0.88	274	21	12	1	GATAVEFDLDFTQDGVPVIIH
sp|C0JB73|B2KB3_SICCD	comp68093_c1_seq26	0.93	274	21	12	1	GATAVEFDLDFTQDGVPVIIH
sp|C0JB73|B2KB3_SICCD	comp68093_c1_seq23	0.93	274	21	12	1	GATAVEFDLDFTQDGVPVIIH
sp|C0JB73|B2KB3_SICCD	comp68093_c1_seq4	0.94	274	21	12	1	GATAVEFDLDFTQDGVPVIIH
sp|C0JB73|B2KB3_SICCD	comp68093_c1_seq5	0.98	274	21	12	1	GATAVEFDLDFTQDGVPVIIH
sp|C0JB73|B2KB3_SICCD	comp68093_c1_seq22	1.1	274	21	12	3	GATAVEFDLDFTQDGVPVIIH
sp|C0JB73|B2KB3_SICCD	comp68093_c1_seq17	1.1	274	21	12	3	GATAVEFDLDFTQDGVPVIIH
sp|C0JB73|B2KB3_SICCD	comp68093_c1_seq20	1.1	274	21	12	3	GATAVEFDLDFTQDGVPVIIH
sp|C0JB73|B2KB3_SICCD	comp68093_c1_seq2	1.2	274	21	12	3	GATAVEFDLDFTQDGVPVIIH
sp|C0JB73|B2KB3_SICCD	comp68093_c1_seq7	1.2	274	21	12	3	GATAVEFDLDFTQDGVPVIIH
sp|C0JB74|B2KB4_SICCD	comp30843_c1_seq1	0.032	274	45	16	-1	VFAWTVDSEISLHSMMAAGVDGVITNRPDTAVALLAEGNFSAPKR
sp|C0JB74|B2KB4_SICCD	comp71123_c0_seq1	9.4	274	57	23	-2	EDLMDKPGINTEDRRHIDKQCDVLE-LRWHK----AKGELERRDKSLEEKQEVLNKR
sp|C0JB75|B2KB5_SICCD	comp30843_c1_seq1	0.085	274	45	16	-1	VFAWTVDSEISLHSMMAAGVDGVITNRPDTAVALLAEGNFSAPKR
sp|C0JB75|B2KB5_SICCD	comp68093_c1_seq24	2.6	274	21	11	1	GATAVEFDLDFTQDGVPVIIH
sp|C0JB75|B2KB5_SICCD	comp68093_c1_seq26	2.6	274	21	11	1	GATAVEFDLDFTQDGVPVIIH
sp|C0JB75|B2KB5_SICCD	comp68093_c1_seq23	2.6	274	21	11	1	GATAVEFDLDFTQDGVPVIIH
sp|C0JB75|B2KB5_SICCD	comp68093_c1_seq4	2.7	274	21	11	1	GATAVEFDLDFTQDGVPVIIH
sp|C0JB75|B2KB5_SICCD	comp68093_c1_seq5	2.8	274	21	11	1	GATAVEFDLDFTQDGVPVIIH
sp|C0JB75|B2KB5_SICCD	comp68093_c1_seq22	2.8	274	21	11	3	GATAVEFDLDFTQDGVPVIIH
sp|C0JB75|B2KB5_SICCD	comp68093_c1_seq17	2.8	274	21	11	3	GATAVEFDLDFTQDGVPVIIH
sp|C0JB75|B2KB5_SICCD	comp68093_c1_seq20	2.9	274	21	11	3	GATAVEFDLDFTQDGVPVIIH
sp|C0JB75|B2KB5_SICCD	comp68093_c1_seq7	3	274	21	11	3	GATAVEFDLDFTQDGVPVIIH
sp|C0JB75|B2KB5_SICCD	comp68093_c1_seq2	3	274	21	11	3	GATAVEFDLDFTQDGVPVIIH
sp|C0JB80|B2KB6_SICCD	comp30843_c1_seq1	0.036	274	45	16	-1	VFAWTVDSEISLHSMMAAGVDGVITNRPDTAVALLAEGNFSAPKR
sp|C0JB80|B2KB6_SICCD	comp68093_c1_seq26	1	274	21	12	1	GATAVEFDLDFTQDGVPVIIH
sp|C0JB80|B2KB6_SICCD	comp68093_c1_seq23	1	274	21	12	1	GATAVEFDLDFTQDGVPVIIH
sp|C0JB80|B2KB6_SICCD	comp68093_c1_seq4	1.1	274	21	12	1	GATAVEFDLDFTQDGVPVIIH
sp|C0JB80|B2KB6_SICCD	comp68093_c1_seq22	1.1	274	21	12	3	GATAVEFDLDFTQDGVPVIIH
sp|C0JB80|B2KB6_SICCD	comp68093_c1_seq17	1.1	274	21	12	3	GATAVEFDLDFTQDGVPVIIH
sp|C0JB80|B2KB6_SICCD	comp68093_c1_seq5	1.1	274	21	12	1	GATAVEFDLDFTQDGVPVIIH
sp|C0JB80|B2KB6_SICCD	comp68093_c1_seq20	1.1	274	21	12	3	GATAVEFDLDFTQDGVPVIIH
sp|C0JB80|B2KB6_SICCD	comp68093_c1_seq2	1.2	274	21	12	3	GATAVEFDLDFTQDGVPVIIH
sp|C0JB80|B2KB6_SICCD	comp68093_c1_seq24	1.2	274	21	12	1	GATAVEFDLDFTQDGVPVIIH
sp|C0JB80|B2KB6_SICCD	comp68093_c1_seq7	1.4	274	21	12	3	GATAVEFDLDFTQDGVPVIIH
sp|C0JB81|B2KB7_SICCD	comp30843_c1_seq1	0.041	274	45	16	-1	VFAWTVDSEISLHSMMAAGVDGVITNRPDTAVALLAEGNFSAPKR
sp|C0JB81|B2KB7_SICCD	comp68093_c1_seq24	0.89	274	21	12	1	GATAVEFDLDFTQDGVPVIIH
sp|C0JB81|B2KB7_SICCD	comp68093_c1_seq26	0.94	274	21	12	1	GATAVEFDLDFTQDGVPVIIH
sp|C0JB81|B2KB7_SICCD	comp68093_c1_seq23	0.95	274	21	12	1	GATAVEFDLDFTQDGVPVIIH
sp|C0JB81|B2KB7_SICCD	comp68093_c1_seq4	0.96	274	21	12	1	GATAVEFDLDFTQDGVPVIIH
sp|C0JB81|B2KB7_SICCD	comp68093_c1_seq5	1	274	21	12	1	GATAVEFDLDFTQDGVPVIIH
sp|C0JB81|B2KB7_SICCD	comp68093_c1_seq22	1	274	21	12	3	GATAVEFDLDFTQDGVPVIIH
sp|C0JB81|B2KB7_SICCD	comp68093_c1_seq17	1.1	274	21	12	3	GATAVEFDLDFTQDGVPVIIH
sp|C0JB81|B2KB7_SICCD	comp68093_c1_seq20	1.1	274	21	12	3	GATAVEFDLDFTQDGVPVIIH
sp|C0JB81|B2KB7_SICCD	comp68093_c1_seq2	1.1	274	21	12	3	GATAVEFDLDFTQDGVPVIIH
sp|C0JB81|B2KB7_SICCD	comp68093_c1_seq7	1.2	274	21	12	3	GATAVEFDLDFTQDGVPVIIH
sp|C0JB83|B2KB9_SICCD	comp30843_c1_seq1	0.043	274	45	16	-1	VFAWTVDSEISLHSMMAAGVDGVITNRPDTAVALLAEGNFSAPKR
sp|C0JB83|B2KB9_SICCD	comp68093_c1_seq24	0.92	274	21	12	1	GATAVEFDLDFTQDGVPVIIH
sp|C0JB83|B2KB9_SICCD	comp68093_c1_seq26	0.99	274	21	12	1	GATAVEFDLDFTQDGVPVIIH
sp|C0JB83|B2KB9_SICCD	comp68093_c1_seq23	1	274	21	12	1	GATAVEFDLDFTQDGVPVIIH
sp|C0JB83|B2KB9_SICCD	comp68093_c1_seq4	1	274	21	12	1	GATAVEFDLDFTQDGVPVIIH
sp|C0JB83|B2KB9_SICCD	comp68093_c1_seq5	1.1	274	21	12	1	GATAVEFDLDFTQDGVPVIIH
sp|C0JB83|B2KB9_SICCD	comp68093_c1_seq22	1.1	274	21	12	3	GATAVEFDLDFTQDGVPVIIH
sp|C0JB83|B2KB9_SICCD	comp68093_c1_seq17	1.1	274	21	12	3	GATAVEFDLDFTQDGVPVIIH
sp|C0JB83|B2KB9_SICCD	comp68093_c1_seq20	1.1	274	21	12	3	GATAVEFDLDFTQDGVPVIIH
sp|C0JB83|B2KB9_SICCD	comp68093_c1_seq2	1.2	274	21	12	3	GATAVEFDLDFTQDGVPVIIH
sp|C0JB83|B2KB9_SICCD	comp68093_c1_seq7	1.2	274	21	12	3	GATAVEFDLDFTQDGVPVIIH
sp|C0JB82|B2KB8_SICCD	comp30843_c1_seq1	0.04	274	45	16	-1	VFAWTVDSEISLHSMMAAGVDGVITNRPDTAVALLAEGNFSAPKR
sp|C0JB82|B2KB8_SICCD	comp68093_c1_seq24	0.89	274	21	12	1	GATAVEFDLDFTQDGVPVIIH
sp|C0JB82|B2KB8_SICCD	comp68093_c1_seq26	0.94	274	21	12	1	GATAVEFDLDFTQDGVPVIIH
sp|C0JB82|B2KB8_SICCD	comp68093_c1_seq23	0.95	274	21	12	1	GATAVEFDLDFTQDGVPVIIH
sp|C0JB82|B2KB8_SICCD	comp68093_c1_seq4	0.96	274	21	12	1	GATAVEFDLDFTQDGVPVIIH
sp|C0JB82|B2KB8_SICCD	comp68093_c1_seq5	1	274	21	12	1	GATAVEFDLDFTQDGVPVIIH
sp|C0JB82|B2KB8_SICCD	comp68093_c1_seq22	1.1	274	21	12	3	GATAVEFDLDFTQDGVPVIIH
sp|C0JB82|B2KB8_SICCD	comp68093_c1_seq17	1.1	274	21	12	3	GATAVEFDLDFTQDGVPVIIH
sp|C0JB82|B2KB8_SICCD	comp68093_c1_seq20	1.1	274	21	12	3	GATAVEFDLDFTQDGVPVIIH
sp|C0JB82|B2KB8_SICCD	comp68093_c1_seq2	1.2	274	21	12	3	GATAVEFDLDFTQDGVPVIIH
sp|C0JB82|B2KB8_SICCD	comp68093_c1_seq7	1.2	274	21	12	3	GATAVEFDLDFTQDGVPVIIH
sp|C0JB84|B2KBA_SICCD	comp30843_c1_seq1	0.061	274	45	15	-1	VFAWTVDSEISLHSMMAAGVDGVITNRPDTAVALLAEGNFSAPKR
sp|C0JB84|B2KBA_SICCD	comp68093_c1_seq24	0.85	274	21	12	1	GATAVEFDLDFTQDGVPVIIH
sp|C0JB84|B2KBA_SICCD	comp68093_c1_seq26	0.89	274	21	12	1	GATAVEFDLDFTQDGVPVIIH
sp|C0JB84|B2KBA_SICCD	comp68093_c1_seq23	0.89	274	21	12	1	GATAVEFDLDFTQDGVPVIIH
sp|C0JB84|B2KBA_SICCD	comp68093_c1_seq4	0.9	274	21	12	1	GATAVEFDLDFTQDGVPVIIH
sp|C0JB84|B2KBA_SICCD	comp68093_c1_seq5	0.94	274	21	12	1	GATAVEFDLDFTQDGVPVIIH
sp|C0JB84|B2KBA_SICCD	comp68093_c1_seq22	0.97	274	21	12	3	GATAVEFDLDFTQDGVPVIIH
sp|C0JB84|B2KBA_SICCD	comp68093_c1_seq17	0.97	274	21	12	3	GATAVEFDLDFTQDGVPVIIH
sp|C0JB84|B2KBA_SICCD	comp68093_c1_seq20	0.99	274	21	12	3	GATAVEFDLDFTQDGVPVIIH
sp|C0JB84|B2KBA_SICCD	comp68093_c1_seq2	1	274	21	12	3	GATAVEFDLDFTQDGVPVIIH
sp|C0JB84|B2KBA_SICCD	comp68093_c1_seq7	1.1	274	21	12	3	GATAVEFDLDFTQDGVPVIIH
sp|C0JB84|B2KBA_SICCD	comp102765_c0_seq1	8.4	274	39	15	-3	ANQFDILFS-------TQYDISCKARDSCTKKTVFLQYL
sp|C0JB85|B2KBB_SICCD	comp30843_c1_seq1	0.038	273	45	16	-1	VFAWTVDSEISLHSMMAAGVDGVITNRPDTAVALLAEGNFSAPKR
sp|C0JB85|B2KBB_SICCD	comp68093_c1_seq26	0.95	273	21	12	1	GATAVEFDLDFTQDGVPVIIH
sp|C0JB85|B2KBB_SICCD	comp68093_c1_seq23	0.95	273	21	12	1	GATAVEFDLDFTQDGVPVIIH
sp|C0JB85|B2KBB_SICCD	comp68093_c1_seq24	0.95	273	21	12	1	GATAVEFDLDFTQDGVPVIIH
sp|C0JB85|B2KBB_SICCD	comp68093_c1_seq4	0.96	273	21	12	1	GATAVEFDLDFTQDGVPVIIH
sp|C0JB85|B2KBB_SICCD	comp68093_c1_seq5	1	273	21	12	1	GATAVEFDLDFTQDGVPVIIH
sp|C0JB85|B2KBB_SICCD	comp68093_c1_seq22	1	273	21	12	3	GATAVEFDLDFTQDGVPVIIH
sp|C0JB85|B2KBB_SICCD	comp68093_c1_seq17	1	273	21	12	3	GATAVEFDLDFTQDGVPVIIH
sp|C0JB85|B2KBB_SICCD	comp68093_c1_seq20	1.1	273	21	12	3	GATAVEFDLDFTQDGVPVIIH
sp|C0JB85|B2KBB_SICCD	comp68093_c1_seq2	1.1	273	21	12	3	GATAVEFDLDFTQDGVPVIIH
sp|C0JB85|B2KBB_SICCD	comp68093_c1_seq7	1.2	273	21	12	3	GATAVEFDLDFTQDGVPVIIH
sp|C0JB87|B2KBD_SICCD	comp30843_c1_seq1	0.039	274	45	16	-1	VFAWTVDSEISLHSMMAAGVDGVITNRPDTAVALLAEGNFSAPKR
sp|C0JB87|B2KBD_SICCD	comp68093_c1_seq24	0.88	274	21	12	1	GATAVEFDLDFTQDGVPVIIH
sp|C0JB87|B2KBD_SICCD	comp68093_c1_seq26	0.93	274	21	12	1	GATAVEFDLDFTQDGVPVIIH
sp|C0JB87|B2KBD_SICCD	comp68093_c1_seq23	0.93	274	21	12	1	GATAVEFDLDFTQDGVPVIIH
sp|C0JB87|B2KBD_SICCD	comp68093_c1_seq4	0.94	274	21	12	1	GATAVEFDLDFTQDGVPVIIH
sp|C0JB87|B2KBD_SICCD	comp68093_c1_seq5	0.98	274	21	12	1	GATAVEFDLDFTQDGVPVIIH
sp|C0JB87|B2KBD_SICCD	comp68093_c1_seq22	0.99	274	21	12	3	GATAVEFDLDFTQDGVPVIIH
sp|C0JB87|B2KBD_SICCD	comp68093_c1_seq17	1	274	21	12	3	GATAVEFDLDFTQDGVPVIIH
sp|C0JB87|B2KBD_SICCD	comp68093_c1_seq20	1	274	21	12	3	GATAVEFDLDFTQDGVPVIIH
sp|C0JB87|B2KBD_SICCD	comp68093_c1_seq2	1.1	274	21	12	3	GATAVEFDLDFTQDGVPVIIH
sp|C0JB87|B2KBD_SICCD	comp68093_c1_seq7	1.2	274	21	12	3	GATAVEFDLDFTQDGVPVIIH
sp|C0JB86|B2KBC_SICCD	comp30843_c1_seq1	0.041	274	45	16	-1	VFAWTVDSEISLHSMMAAGVDGVITNRPDTAVALLAEGNFSAPKR
sp|C0JB86|B2KBC_SICCD	comp68093_c1_seq24	0.87	274	21	12	1	GATAVEFDLDFTQDGVPVIIH
sp|C0JB86|B2KBC_SICCD	comp68093_c1_seq26	0.94	274	21	12	1	GATAVEFDLDFTQDGVPVIIH
sp|C0JB86|B2KBC_SICCD	comp68093_c1_seq23	0.95	274	21	12	1	GATAVEFDLDFTQDGVPVIIH
sp|C0JB86|B2KBC_SICCD	comp68093_c1_seq4	0.96	274	21	12	1	GATAVEFDLDFTQDGVPVIIH
sp|C0JB86|B2KBC_SICCD	comp68093_c1_seq5	1	274	21	12	1	GATAVEFDLDFTQDGVPVIIH
sp|C0JB86|B2KBC_SICCD	comp68093_c1_seq22	1	274	21	12	3	GATAVEFDLDFTQDGVPVIIH
sp|C0JB86|B2KBC_SICCD	comp68093_c1_seq17	1	274	21	12	3	GATAVEFDLDFTQDGVPVIIH
sp|C0JB86|B2KBC_SICCD	comp68093_c1_seq20	1	274	21	12	3	GATAVEFDLDFTQDGVPVIIH
sp|C0JB86|B2KBC_SICCD	comp68093_c1_seq2	1.1	274	21	12	3	GATAVEFDLDFTQDGVPVIIH
sp|C0JB86|B2KBC_SICCD	comp68093_c1_seq7	1.1	274	21	12	3	GATAVEFDLDFTQDGVPVIIH
sp|C0JB88|B2KBE_SICCD	comp30843_c1_seq1	0.037	273	45	16	-1	VFAWTVDSEISLHSMMAAGVDGVITNRPDTAVALLAEGNFSAPKR
sp|C0JB88|B2KBE_SICCD	comp68093_c1_seq24	0.87	273	21	12	1	GATAVEFDLDFTQDGVPVIIH
sp|C0JB88|B2KBE_SICCD	comp68093_c1_seq26	0.93	273	21	12	1	GATAVEFDLDFTQDGVPVIIH
sp|C0JB88|B2KBE_SICCD	comp68093_c1_seq23	0.93	273	21	12	1	GATAVEFDLDFTQDGVPVIIH
sp|C0JB88|B2KBE_SICCD	comp68093_c1_seq4	0.94	273	21	12	1	GATAVEFDLDFTQDGVPVIIH
sp|C0JB88|B2KBE_SICCD	comp68093_c1_seq5	0.98	273	21	12	1	GATAVEFDLDFTQDGVPVIIH
sp|C0JB88|B2KBE_SICCD	comp68093_c1_seq22	1	273	21	12	3	GATAVEFDLDFTQDGVPVIIH
sp|C0JB88|B2KBE_SICCD	comp68093_c1_seq17	1	273	21	12	3	GATAVEFDLDFTQDGVPVIIH
sp|C0JB88|B2KBE_SICCD	comp68093_c1_seq20	1	273	21	12	3	GATAVEFDLDFTQDGVPVIIH
sp|C0JB88|B2KBE_SICCD	comp68093_c1_seq2	1.1	273	21	12	3	GATAVEFDLDFTQDGVPVIIH
sp|C0JB88|B2KBE_SICCD	comp68093_c1_seq7	1.2	273	21	12	3	GATAVEFDLDFTQDGVPVIIH
sp|C0JB91|B2K_SICAL	comp30843_c1_seq1	0.022	274	45	17	-1	VFAWTVDSEISLHSMMAAGVDGVITNRPDTAVALLAEGNFSAPKR
sp|C0JB91|B2K_SICAL	comp62269_c8_seq1	4.4	274	40	12	-3	AHRQGRAVHVWTVNEISEARELMDMGVDGIVTDRPDLMCE
sp|C0JB90|B2L2_SICCD	comp30843_c1_seq1	0.027	274	45	17	-1	VFAWTVDSEISLHSMMAAGVDGVITNRPDTAVALLAEGNFSAPKR
sp|C0JB90|B2L2_SICCD	comp60719_c3_seq1	0.31	274	34	15	-2	FRVNAWTVNRADRANQLFNWGVDGVISDVPDLLV
sp|C0JB90|B2L2_SICCD	comp68093_c1_seq7	0.85	274	46	19	3	IIAHRGCGLEAPENTLAAFRKAKENGATAVEFDLDFTQDGVPVIIH
sp|C0JB90|B2L2_SICCD	comp68093_c1_seq24	1.1	274	46	19	1	IIAHRGCGLEAPENTLAAFRKAKENGATAVEFDLDFTQDGVPVIIH
sp|C0JB90|B2L2_SICCD	comp68093_c1_seq26	1.2	274	21	13	1	GATAVEFDLDFTQDGVPVIIH
sp|C0JB90|B2L2_SICCD	comp68093_c1_seq23	1.2	274	21	13	1	GATAVEFDLDFTQDGVPVIIH
sp|C0JB90|B2L2_SICCD	comp68093_c1_seq4	1.2	274	21	13	1	GATAVEFDLDFTQDGVPVIIH
sp|C0JB90|B2L2_SICCD	comp68093_c1_seq5	1.2	274	21	13	1	GATAVEFDLDFTQDGVPVIIH
sp|C0JB90|B2L2_SICCD	comp68093_c1_seq22	1.3	274	46	19	3	IIAHRGCGLEAPENTLAAFRKAKENGATAVEFDLDFTQDGVPVIIH
sp|C0JB90|B2L2_SICCD	comp68093_c1_seq17	1.3	274	46	19	3	IIAHRGCGLEAPENTLAAFRKAKENGATAVEFDLDFTQDGVPVIIH
sp|C0JB90|B2L2_SICCD	comp68093_c1_seq20	1.3	274	46	19	3	IIAHRGCGLEAPENTLAAFRKAKENGATAVEFDLDFTQDGVPVIIH
sp|C0JB90|B2L2_SICCD	comp68093_c1_seq2	1.4	274	46	19	3	IIAHRGCGLEAPENTLAAFRKAKENGATAVEFDLDFTQDGVPVIIH
sp|C0JB90|B2L2_SICCD	comp62269_c8_seq1	1.4	274	40	13	-3	AHRQGRAVHVWTVNEISEARELMDMGVDGIVTDRPDLMCE
sp|C0JB89|B2L1_SICCD	comp30843_c1_seq1	0.053	274	45	17	-1	VFAWTVDSEISLHSMMAAGVDGVITNRPDTAVALLAEGNFSAPKR
sp|C0JB89|B2L1_SICCD	comp80004_c0_seq1	0.58	274	127	35	3	DAADTDRNGTLDADELNELLKKMGYITDSHTVMEAMETIGCASKGTVDLRRFEKLREHLRCTEGLARADVKQLRSLYDRVAYT-AKVQNRCRKLDLGA-GSQQDIAKKLIAEQQEMPVEDVWRIVQY
sp|C0JB89|B2L1_SICCD	comp68093_c1_seq7	0.76	274	46	19	3	IIAHRGCGLEAPENTLAAFRKAKENGATAVEFDLDFTQDGVPVIIH
sp|C0JB89|B2L1_SICCD	comp68093_c1_seq24	1.1	274	46	19	1	IIAHRGCGLEAPENTLAAFRKAKENGATAVEFDLDFTQDGVPVIIH
sp|C0JB89|B2L1_SICCD	comp68093_c1_seq26	1.2	274	21	13	1	GATAVEFDLDFTQDGVPVIIH
sp|C0JB89|B2L1_SICCD	comp68093_c1_seq23	1.2	274	21	13	1	GATAVEFDLDFTQDGVPVIIH
sp|C0JB89|B2L1_SICCD	comp68093_c1_seq4	1.2	274	21	13	1	GATAVEFDLDFTQDGVPVIIH
sp|C0JB89|B2L1_SICCD	comp68093_c1_seq5	1.2	274	21	13	1	GATAVEFDLDFTQDGVPVIIH
sp|C0JB89|B2L1_SICCD	comp68093_c1_seq22	1.2	274	46	19	3	IIAHRGCGLEAPENTLAAFRKAKENGATAVEFDLDFTQDGVPVIIH
sp|C0JB89|B2L1_SICCD	comp68093_c1_seq17	1.2	274	46	19	3	IIAHRGCGLEAPENTLAAFRKAKENGATAVEFDLDFTQDGVPVIIH
sp|C0JB89|B2L1_SICCD	comp68093_c1_seq20	1.3	274	46	19	3	IIAHRGCGLEAPENTLAAFRKAKENGATAVEFDLDFTQDGVPVIIH
sp|C0JB89|B2L1_SICCD	comp68093_c1_seq2	1.3	274	46	19	3	IIAHRGCGLEAPENTLAAFRKAKENGATAVEFDLDFTQDGVPVIIH
sp|C0JB89|B2L1_SICCD	comp62269_c8_seq1	5.9	274	40	12	-3	AHRQGRAVHVWTVNEISEARELMDMGVDGIVTDRPDLMCE
sp|C0JB94|B312_LOXSN	comp30843_c1_seq1	0.003	274	45	19	-1	VFAWTVDSEISLHSMMAAGVDGVITNRPDTAVALLAEGNFSAPKR
sp|C0JB94|B312_LOXSN	comp62269_c8_seq1	1.4	274	31	12	-3	RAVHVWTVNEISEARELMDMGVDGIVTDRPD
sp|C0JB94|B312_LOXSN	comp93860_c0_seq1	2.1	274	57	21	-2	LIAPSFSSAMYLLLLRFLAR-DYEGVSSLVHAVGTDAELNEEEEQILKILGLVEDAH
sp|C0JB94|B312_LOXSN	comp140128_c0_seq1	5.3	274	25	13	3	YTMHKISCKCSPTF--VEIFLEFLS
sp|C0JB92|B31_LOXSN	comp30843_c1_seq1	0.007	274	45	18	-1	VFAWTVDSEISLHSMMAAGVDGVITNRPDTAVALLAEGNFSAPKR
sp|C0JB92|B31_LOXSN	comp93860_c0_seq1	0.54	274	113	31	-2	LIAPSFSSAMYLLLLRFLARDYEGVSSLVHAVGTDAELNEEEEQILKILGLVEDAH-------PDALASRC--LVTLAILRSGCPMPWDHRQEFAWYVSKISHISARSRLSLD
sp|C0JB92|B31_LOXSN	comp70374_c7_seq5	2.7	274	80	23	3	ILGKILNIYWSFGRNLLFQLELVAIPSVDG*FGFEGFANTIIEVRDS*HLESIDGKNSKSRCCTGLLDKFGIVFEESILQ
sp|C0JB92|B31_LOXSN	comp70374_c7_seq3	2.7	274	80	23	3	ILGKILNIYWSFGRNLLFQLELVAIPSVDG*FGFEGFANTIIEVRDS*HLESIDGKNSKSRCCTGLLDKFGIVFEESILQ
sp|C0JB92|B31_LOXSN	comp140128_c0_seq1	4.1	274	28	14	3	YTMHKISCKCSPTF--VEIFLEFLSGSR
sp|C0JB93|B32_LOXSN	comp30843_c1_seq1	0.037	274	45	17	-1	VFAWTVDSEISLHSMMAAGVDGVITNRPDTAVALLAEGNFSAPKR
sp|C0JB93|B32_LOXSN	comp140128_c0_seq1	5.3	274	25	13	3	YTMHKISCKCSPTF--VEIFLEFLS
sp|C0JB93|B32_LOXSN	comp28191_c0_seq1	8.9	274	47	15	-1	GHPEIFQKLYIVY*TI*NNFLTGRSSTDL*SVISDCSMNKRFLNYFW
sp|P83346|BCIN_BUNCA	comp34595_c0_seq1	1.4	65	35	11	-2	CMRTLQMCTSSSQSCAATWMPCLRKWKISTPFGRR
sp|P83346|BCIN_BUNCA	comp76512_c0_seq1	4	65	23	9	-1	LAAWKMGNPNGSQLHATAAAFCP
sp|P83346|BCIN_BUNCA	comp76396_c0_seq1	4.5	65	59	14	-3	RACL*HRTQAASVASKCLASQIICMYEYVADSPTGYRTPINNKWSGSSPNPMAWRDQIF
sp|P83346|BCIN_BUNCA	comp20605_c0_seq2	4.9	65	42	17	1	ANEDRSTGAPAALWTPKKWSIGGPA-----RGWLDWAPKSPW
sp|P83346|BCIN_BUNCA	comp91285_c0_seq1	5.9	65	48	14	3	ATDPTHLCPEGQAYCWMQCMMLPPSCTLSTAKCVHPDGTPWSNHSEMC
sp|P0C1B6|BEST_PARTR	comp20511_c0_seq2	0.39	58	42	14	-2	PLDRDGNDVSCVQFGRDGQTCSLRMLRTHGVSEFPFAYDHVF
sp|P0C1B6|BEST_PARTR	comp64877_c0_seq1	0.56	58	27	12	-2	MGAEIQCQGLLSLHGLAQGYC---SCW
sp|P0C1B6|BEST_PARTR	comp20511_c0_seq1	0.56	58	42	14	-2	PLDRDGNDVSCVQFGRDGQTCSLRMLRTHGVSEFPFAYDHVF
sp|P58752|BIRT_PARTR	comp89706_c0_seq1	1.8	58	34	12	-3	FPDDKSGAPKRWIFCGGREACLHLCSLDKARGGF
sp|P58752|BIRT_PARTR	comp20511_c0_seq2	2.4	58	38	14	-2	PLDRDGNDVSCVQFGRDGQTCSLRMLRTHGVSEFPFAY
sp|P58752|BIRT_PARTR	comp20511_c0_seq1	3.1	58	38	14	-2	PLDRDGNDVSCVQFGRDGQTCSLRMLRTHGVSEFPFAY
sp|P58752|BIRT_PARTR	comp59318_c0_seq1	5.2	58	18	9	-1	FACSGNSSCFDVCTIHGV
sp|P58752|BIRT_PARTR	comp59318_c0_seq4	5.2	58	18	9	-1	FACSGNSSCFDVCTIHGV
sp|P58752|BIRT_PARTR	comp54733_c1_seq1	6.2	58	22	11	-3	YSLVTTGSTYRCFSSGGLPNCL
sp|P58752|BIRT_PARTR	comp64877_c0_seq1	7.3	58	27	10	-2	MGAEIQCQGLLSLHGLAQGYC---SCW
sp|B3EWY3|BNPL1_CROOA	comp68426_c0_seq5	0.51	32	33	13	2	SERLMSSCFSLHMDRVGVLVLDQRKQEQCWKLI
sp|B3EWY3|BNPL1_CROOA	comp68426_c0_seq11	0.51	32	33	13	1	SERLMSSCFSLHMDRVGVLVLDQRKQEQCWKLI
sp|B3EWY3|BNPL1_CROOA	comp68426_c0_seq1	0.52	32	33	13	2	SERLMSSCFSLHMDRVGVLVLDQRKQEQCWKLI
sp|B3EWY3|BNPL1_CROOA	comp68426_c0_seq13	0.52	32	33	13	1	SERLMSSCFSLHMDRVGVLVLDQRKQEQCWKLI
sp|B3EWY3|BNPL1_CROOA	comp35501_c0_seq1	3.7	32	29	12	1	LSKACFALHPAALTAIAPLKCWHFSLESK
sp|B3EWY3|BNPL1_CROOA	comp25473_c0_seq2	9.2	32	23	12	-2	CFGPRSQRR*RSAPGAMPGLGCW
sp|B3EWY3|BNPL1_CROOA	comp25473_c0_seq1	9.3	32	23	12	-1	CFGPRSQRR*RSAPGAMPGLGCW
sp|B3EWY2|BNPL2_CROOA	comp51026_c0_seq2	2.3	32	23	10	-3	FTLKIPNFRTNNGIGCWEVYQNS
sp|B3EWY2|BNPL2_CROOA	comp51026_c0_seq3	2.8	32	23	10	-3	FTLKIPNFRTNNGIGCWEVYQNS
sp|B3EWY2|BNPL2_CROOA	comp71585_c0_seq1	3.9	32	19	11	-3	GLKIERICSRSQCECWRLL
sp|B3EWY2|BNPL2_CROOA	comp90820_c0_seq1	3.9	32	25	13	-2	FGLKLRRPGTTALRSCWRRLVRRTP
sp|B3EWY2|BNPL2_CROOA	comp54087_c0_seq1	9.8	32	18	9	-2	GVFGLNLSKIGNQNKIGC
sp|Q2PE51|BNP_CRODO	comp39552_c0_seq1	2.1	181	70	24	-2	LELPDIVMSSLEVPSQMAGRGEAAAASSSFQEGQGELSTLHPSEAQGGPTSAKDGDAR---ALAAAENRI
sp|Q90Y12|BNP_CRODU	comp39552_c0_seq1	2.1	181	70	24	-2	LELPDIVMSSLEVPSQMAGRGEAAAASSSFQEGQGELSTLHPSEAQGGPTSAKDGDAR---ALAAAENRI
sp|Q27J49|BNP_LACMU	comp121248_c0_seq1	1.5	239	52	17	-1	DDKTELLFLRAGHRPSPQFDNLLVGGVHNKPSPSARNIGVVFAIEWKPGYFM
sp|Q27J49|BNP_LACMU	comp101117_c0_seq1	1.7	239	29	13	2	SSLRQSLNLRKSAALDTTESTPQIGPQRS
sp|P0C7P6|BNP_TRIGA	comp69698_c0_seq19	6.6	210	58	20	2	WDPTHVHSVECVMACQWE*GGG*DVLMGKARSPMVGYGC*ILPSLEGRCELSTGPCGA
sp|P0C7P6|BNP_TRIGA	comp69698_c0_seq2	9.7	210	55	19	2	WDPTHVHSVECVMACQWE*GGG*DVLMGKARSPMVGYGC*ILPSLEGRCELSTGP
sp|B0VXV8|BNP_SISCA	comp101117_c0_seq1	1.9	201	29	13	2	SSLRQSLNLRKSAALDTTESTPQIGPQRS
sp|B0VXV8|BNP_SISCA	comp43999_c0_seq1	4.1	201	54	20	3	APCGYQPRHQLSGGRVAPRQDLPLGPRTVCQMLKQRWYQTPSVPLEVGPRGVSA
sp|D9U2B7|BPK12_LYCMC	comp71140_c1_seq1	9.8	87	39	13	-3	TLYKRLK*YLEKLWKLQVKRREKSKNMLMTKAEGFDVLS
sp|Q9TWD3|BPK12_BUTOI	comp27400_c0_seq1	1.5	21	19	11	-2	IRDLHAQVLHGGPVEAAEP
sp|P0C8L3|BPK_HADGE	comp28774_c0_seq1	0.99	80	28	14	3	SKTFVDKKLKINPEEVLASFEVLMNSTD
sp|P0DKZ2|BPPCD_BOTCO	comp60216_c0_seq13	5	12	12	7	-3	QRWQHSPLPPLP
sp|P0DKZ2|BPPCD_BOTCO	comp60216_c0_seq3	9.1	12	12	7	-3	QRWQHSPLPPLP
sp|P0DKZ2|BPPCD_BOTCO	comp60216_c0_seq5	9.3	12	12	7	-1	QRWQHSPLPPLP
sp|P0DKZ7|BPPCD_BOTFO	comp60216_c0_seq13	5	12	12	7	-3	QRWQHSPLPPLP
sp|P0DKZ7|BPPCD_BOTFO	comp60216_c0_seq3	9.1	12	12	7	-3	QRWQHSPLPPLP
sp|P0DKZ7|BPPCD_BOTFO	comp60216_c0_seq5	9.3	12	12	7	-1	QRWQHSPLPPLP
sp|P81782|BUCA_BUNCA	comp51708_c0_seq1	0.35	63	71	23	3	IQCYSCYSKGCTSKTNCSSSFDACSHTHTKIGNRFALTCNKKSACDAAKMACDKSKYVCAMKCCETDLCNA
sp|P81782|BUCA_BUNCA	comp92997_c0_seq1	1.5	63	37	13	-2	GINGCEAKSKSSA--WYCFAWFKRCRPQVAQGCAKCC
sp|P81782|BUCA_BUNCA	comp70380_c0_seq1	2.4	63	66	23	3	CH-NVTCSQNEIFCYRKTADQFRRGSTVRVTEAGCTTSCTSDETINLCRFEMNCKLSCCRTSLCNS
sp|P0C2K3|BX17_LOXGA	comp80330_c0_seq1	3.8	36	33	12	-1	KRPFEVGSLSSYLQEGYDIQVETMLEGSPPDTE
sp|P0C2K3|BX17_LOXGA	comp80970_c0_seq1	6.4	36	29	12	1	RPTGVWLIATIQKDGDSWKADALDELYPE
sp|P0C2K4|BX2_LOXGA	comp80330_c0_seq1	3.5	36	33	12	-1	KRPFEVGSLSSYLQEGYDIQVETMLEGSPPDTE
sp|P0C2K4|BX2_LOXGA	comp80970_c0_seq1	6.4	36	29	12	1	RPTGVWLIATIQKDGDSWKADALDELYPE
sp|Q9BHB7|C0261_CONTE	comp43578_c0_seq1	4.1	79	29	11	-2	EAGPRGEGEEREGVDLRYVDPEKSGREEW
sp|Q9BHB7|C0261_CONTE	comp68356_c4_seq4	4.1	79	32	10	1	WFGQYCTAWLVEWSGLEACCSGFLFNLFYCYM
sp|Q9BHB7|C0261_CONTE	comp86126_c0_seq1	9.6	79	32	11	-2	VSSRHGHNHVWRLGGCFRALCSCAAGVSCCVG
sp|Q8I6R2|C2_CONVX	comp1495_c1_seq1	2.1	68	31	12	1	GDHSAHRRSGA*STRTRNRTQPLGQWLDPSH
sp|C7T183|C614A_CONEA	comp34026_c0_seq1	2.7	69	15	9	-1	CVSHNLCCTEFCASA
sp|C7T183|C614A_CONEA	comp23_c1_seq1	7.1	69	30	15	-2	RARRSSGGNSSWTKVFS*LTCTRSGGSVAS
sp|C7T183|C614A_CONEA	comp85488_c0_seq1	8.6	69	39	14	-2	SRAGGWGRAPENRGGTRNPCAQGHAECLGAFCGQATRTC
sp|C7T1P5|C614B_CONEA	comp78457_c0_seq1	2.1	69	39	13	3	TAEEVLYLREKHNTRQDPDRVARWRRSSPSASQEVPSED
sp|C7T1P5|C614B_CONEA	comp34026_c0_seq1	2.7	69	15	9	-1	CVSHNLCCTEFCASA
sp|C7T1P5|C614B_CONEA	comp85488_c0_seq1	4.2	69	39	15	-2	SRAGGWGRAPENRGGTRNPCAQGHAECLGAFCGQATRTC
sp|C7T1P5|C614B_CONEA	comp46250_c0_seq1	4.2	69	53	20	-1	VLIVAVLFITESTCAPANEDARQQMKRGNFLRSFFRSRK--RDCTTKGQPCDP
sp|P58843|C6A_CONQU	comp78480_c0_seq1	5.8	25	19	9	-1	ERTCPWQGMLSCAPGYCLG
sp|P58843|C6A_CONQU	comp47962_c0_seq2	7.1	25	22	10	3	QSAPAWCTNKCFMKSYCRGRRC
sp|P58843|C6A_CONQU	comp47962_c0_seq1	7.3	25	22	10	3	QSAPAWCTNKCFMKSYCRGRRC
sp|P0C352|C7A_CONSP	comp69198_c4_seq1	7.4	32	20	10	-3	AEPDVDCSGKCGLSGECFGI
sp|P0C352|C7A_CONSP	comp51072_c0_seq4	9.6	32	23	9	-2	KVGEFCFLHKNQVLNSKSCYYSG
sp|P0C848|C91_GEMKI	comp102876_c0_seq1	0.11	81	41	16	2	QGADFGLALALRSAGVSVDASMKTEIIASNLHPHFCRHKNC
sp|P0C848|C91_GEMKI	comp142535_c0_seq1	4.4	81	19	9	-1	PSHCRSGGCDTDSEFTEWC
sp|P0C848|C91_GEMKI	comp68519_c0_seq1	6.3	81	31	13	3	PKLCRDVNECNTPGSCSQICENTKGSFKCSC
sp|P0C848|C91_GEMKI	comp68519_c0_seq3	6.4	81	31	13	3	PKLCRDVNECNTPGSCSQICENTKGSFKCSC
sp|P0C848|C91_GEMKI	comp68519_c0_seq4	6.4	81	31	13	1	PKLCRDVNECNTPGSCSQICENTKGSFKCSC
sp|P0C848|C91_GEMKI	comp46797_c0_seq1	6.8	81	25	13	-3	TKRGNPPRKTITKHRPLDEEPNQWC
sp|P0C848|C91_GEMKI	comp66024_c0_seq9	7.8	81	64	20	1	VMTILAVTIQQ--------TRANPFP-SSCLYGCSEQTGLCQRFCRGRNCRACATFNSNCRNGC
sp|P0C846|C91_GEMSO	comp118492_c0_seq1	0.72	82	27	13	3	LDPPGCLTWMTSYMDGILRGWCLSGLN
sp|P0C846|C91_GEMSO	comp77703_c0_seq1	1.2	82	25	10	-3	GFCSHALCYDD-----WCSHACYAD
sp|P0C846|C91_GEMSO	comp70414_c3_seq14	8	82	32	14	3	DPPLGYTT--VLIDQGEENDWRPGGCIPRNGN
sp|P0C846|C91_GEMSO	comp116344_c0_seq1	9.6	82	35	13	-1	LPGRFGPSRLCAHRACAAALKEKGLPNLWEVAGCN
sp|P0C847|C91_GEMDI	comp46797_c0_seq1	0.89	82	25	13	-3	TKRGNPPRKTITKHRPLDEEPNQWC
sp|P0C847|C91_GEMDI	comp40390_c0_seq1	8.6	82	73	18	-2	LALVTSSALSPLQQGLSSQVDRWSQRRPMCCKSHT-----------FCIHERCKAPSSCNDRCRLGTSHISGQ
sp|P0C847|C91_GEMDI	comp40390_c0_seq2	9.1	82	73	18	-2	LALVTSSALSPLQQGLSSQVDRWSQRRPMCCKSHT-----------FCIHERCKAPSSCNDRCRLGTSHISGQ
sp|P0C845|C91_GEMSP	comp92161_c0_seq1	1.2	82	34	14	1	TAPILHPSIRDHQLCHSSSVHCSQCCTDHCNSLS
sp|P0C845|C91_GEMSP	comp35074_c0_seq2	6.7	82	42	16	-1	LFQRQQGASKLSTRWR*QQEEAPSRLEALMRGMLE---LCNH
sp|P0C845|C91_GEMSP	comp35074_c0_seq1	7.5	82	42	16	-2	LFQRQQGASKLSTRWR*QQEEAPSRLEALMRGMLE---LCNH
sp|P0C845|C91_GEMSP	comp35074_c0_seq3	7.5	82	42	16	-3	LFQRQQGASKLSTRWR*QQEEAPSRLEALMRGMLE---LCNH
sp|P0C845|C91_GEMSP	comp77703_c0_seq1	8.4	82	21	9	-3	FCSHALCYDD-----WCSHAC
sp|P0C850|C92_GEMSP	comp65667_c0_seq3	0.71	82	23	12	-3	DAPRMCEDQTCSSDYCCSTDCTS
sp|P0C850|C92_GEMSP	comp65667_c0_seq1	0.71	82	23	12	-3	DAPRMCEDQTCSSDYCCSTDCTS
sp|P0C850|C92_GEMSP	comp65667_c0_seq4	0.71	82	23	12	-3	DAPRMCEDQTCSSDYCCSTDCTS
sp|P0C850|C92_GEMSP	comp65667_c0_seq2	0.71	82	23	12	-3	DAPRMCEDQTCSSDYCCSTDCTS
sp|P0C850|C92_GEMSP	comp31379_c0_seq1	1.3	82	59	16	3	LLDTSRGQSSRS*CW*SAQHGRSLVSVEVLGSSREKPHFPQVVVLQAFPDCSIWCPTIC
sp|P0C850|C92_GEMSP	comp47924_c0_seq1	5	82	30	12	3	PPTGCRQERCQEEGGGGSWTVRGCTWRQGK
sp|P0C850|C92_GEMSP	comp32202_c0_seq2	5.6	82	46	10	2	QWGEDMFMDQCLRKVLQVTNGEPPALAPELMCEAHCDCPEWIWCSG
sp|P0C850|C92_GEMSP	comp32202_c0_seq1	8.4	82	46	10	2	QWGEDMFMDQCLRKVLQVTNGEPPALAPELMCEAHCDCPEWIWCSG
sp|P0C849|C9B_GEMSP	comp30289_c0_seq1	7.1	36	33	12	-2	PRFCYQALTRAPGRCGPWQRVWPPHHCLLCATL
sp|P0C849|C9B_GEMSP	comp47924_c0_seq1	8.2	36	31	11	3	PPTGCRQERCQEEGGGGSWTVRGCTWRQGKA
sp|P0C844|C9A_GEMSP	comp118492_c0_seq1	2.8	35	34	9	3	LDPPGCLTWMTSYMDGILRGWCLSGLNGLRVQAN
sp|P0C844|C9A_GEMSP	comp110718_c0_seq1	8	35	30	11	1	PPRTC---VFWRDGLPNEWKTEGCSLVTSE
sp|P0CY87|CA112_CONBU	comp74521_c0_seq1	6.5	59	23	11	3	NGTNEASSAVQAAETLLSNPPGT
sp|P0CY87|CA112_CONBU	comp161329_c0_seq1	8.7	59	22	12	2	REEPSREPTRRSASLEPPGCSN
sp|P0CY86|CA118_CONBU	comp65221_c0_seq1	0.31	63	47	19	3	YTAFWLPLVPITLVSTSTPSES-----VPSRSSTARKRMSTRPDCSN
sp|P0CY86|CA118_CONBU	comp65221_c0_seq2	0.31	63	47	19	2	YTAFWLPLVPITLVSTSTPSES-----VPSRSSTARKRMSTRPDCSN
sp|P0CY86|CA118_CONBU	comp59078_c0_seq2	1.5	63	26	11	3	PAAKSNVKHSL--CSGCCNNPPCWYH
sp|P0CY86|CA118_CONBU	comp79653_c0_seq1	4.9	63	42	15	-3	LVLIVASSLVVSFEAS*ALYRNCQAPAAHRSARSSSQPVPCC
sp|P0CY86|CA118_CONBU	comp135972_c0_seq1	7.8	63	14	10	2	QTCRSRMHQAPGCC
sp|P0CY86|CA118_CONBU	comp49976_c0_seq3	8.4	63	45	13	1	ADRVLEYATIYVAEVSGQKSES*EPGREDACRAIGCCRAKACAWH
sp|P0CAQ4|CA11A_CONAH	comp58090_c0_seq1	3.8	64	38	12	-1	FSKTSHGNGRDSAVRGSQTSGYHLLGQLRCCTPWCHRH
sp|P0CAQ4|CA11A_CONAH	comp49622_c0_seq2	5.4	64	16	11	-1	RNGRLCRVAMGKHFYC
sp|P0CAQ4|CA11A_CONAH	comp49622_c0_seq6	5.5	64	16	11	-3	RNGRLCRVAMGKHFYC
sp|P0CAQ4|CA11A_CONAH	comp49622_c0_seq4	5.5	64	16	11	-3	RNGRLCRVAMGKHFYC
sp|P0CAQ4|CA11A_CONAH	comp49622_c0_seq7	5.5	64	16	11	-2	RNGRLCRVAMGKHFYC
sp|P0CAQ4|CA11A_CONAH	comp49622_c0_seq8	5.5	64	16	11	-3	RNGRLCRVAMGKHFYC
sp|P0CAQ4|CA11A_CONAH	comp49622_c0_seq9	5.5	64	16	11	-2	RNGRLCRVAMGKHFYC
sp|P0CAQ4|CA11A_CONAH	comp49622_c0_seq5	5.5	64	16	11	-2	RNGRLCRVAMGKHFYC
sp|P0CAQ4|CA11A_CONAH	comp49622_c0_seq10	5.5	64	16	11	-1	RNGRLCRVAMGKHFYC
sp|P0CAQ5|CA11B_CONAH	comp49622_c0_seq2	4.5	64	16	11	-1	RNGRLCRVAMGKHFYC
sp|P0CAQ5|CA11B_CONAH	comp49622_c0_seq6	4.5	64	16	11	-3	RNGRLCRVAMGKHFYC
sp|P0CAQ5|CA11B_CONAH	comp49622_c0_seq4	4.6	64	16	11	-3	RNGRLCRVAMGKHFYC
sp|P0CAQ5|CA11B_CONAH	comp49622_c0_seq7	4.6	64	16	11	-2	RNGRLCRVAMGKHFYC
sp|P0CAQ5|CA11B_CONAH	comp49622_c0_seq8	4.6	64	16	11	-3	RNGRLCRVAMGKHFYC
sp|P0CAQ5|CA11B_CONAH	comp49622_c0_seq9	4.6	64	16	11	-2	RNGRLCRVAMGKHFYC
sp|P0CAQ5|CA11B_CONAH	comp49622_c0_seq5	4.6	64	16	11	-2	RNGRLCRVAMGKHFYC
sp|P0CAQ5|CA11B_CONAH	comp49622_c0_seq10	4.6	64	16	11	-1	RNGRLCRVAMGKHFYC
sp|Q6PPB3|CA11B_CONQU	comp102866_c0_seq1	0.78	67	46	17	2	VFILVLCPCLVALFS------GRDLAPNPCFTVVRALRSECCSWPP
sp|Q6PPB3|CA11B_CONQU	comp34766_c0_seq2	1.8	67	56	17	-3	RMAAIGSLPGTTSIAMDGEHQDHKTDGRLTVPRTSRASHGALRKRCAGKNPCHCSS
sp|Q6PPB3|CA11B_CONQU	comp34766_c0_seq3	1.8	67	56	17	-3	RMAAIGSLPGTTSIAMDGEHQDHKTDGRLTVPRTSRASHGALRKRCAGKNPCHCSS
sp|Q6PPB3|CA11B_CONQU	comp34766_c0_seq1	2	67	56	17	-3	RMAAIGSLPGTTSIAMDGEHQDHKTDGRLTVPRTSRASHGALRKRCAGKNPCHCSS
sp|Q6PPB3|CA11B_CONQU	comp71731_c0_seq1	2.1	67	19	9	1	ECCDDKPEEKSSSQMCGWR
sp|Q6PPB3|CA11B_CONQU	comp23653_c0_seq1	6.8	67	29	15	-2	SSTGSNSAANSTASPLTIPRNEDGE-PPC
sp|Q6PTD7|CA11A_CONQU	comp34766_c0_seq2	2	67	56	17	-3	RMAAIGSLPGTTSIAMDGEHQDHKTDGRLTVPRTSRASHGALRKRCAGKNPCHCSS
sp|Q6PTD7|CA11A_CONQU	comp34766_c0_seq3	2.1	67	56	17	-3	RMAAIGSLPGTTSIAMDGEHQDHKTDGRLTVPRTSRASHGALRKRCAGKNPCHCSS
sp|Q6PTD7|CA11A_CONQU	comp34766_c0_seq1	2.2	67	56	17	-3	RMAAIGSLPGTTSIAMDGEHQDHKTDGRLTVPRTSRASHGALRKRCAGKNPCHCSS
sp|Q6PTD7|CA11A_CONQU	comp71731_c0_seq1	3.4	67	20	9	1	EECCDDKPEEKSSSQMCGWR
sp|Q6PTD7|CA11A_CONQU	comp102866_c0_seq1	3.7	67	46	17	2	VFILVLCPCLVALFS------GRDLAPNPCFTVVRALRSECCSWPP
sp|P0CB07|CA11_CONAJ	comp54413_c0_seq2	8.6	60	25	12	-1	IGCTRSVFETCSNPACSFYHEILCG
sp|P0CE73|CA11_CONBN	comp56393_c0_seq1	0.19	65	46	17	-3	KKMIDMTLVLSGGEGYVDF---RLGDGEEAAMEDQAGDLISVTIKG
sp|P0CE73|CA11_CONBN	comp64027_c0_seq7	6.1	65	24	12	-1	QDEASDCN--TLRSCCSYPCCSVH
sp|P0CE73|CA11_CONBN	comp64027_c0_seq1	6.9	65	24	12	-1	QDEASDCN--TLRSCCSYPCCSVH
sp|P0CE73|CA11_CONBN	comp64208_c1_seq1	8.6	65	34	11	-2	GRNITSKEKIYGYFTHTKQAYCNHDCCVIE*PSI
sp|P0CE73|CA11_CONBN	comp64027_c0_seq3	8.8	65	24	12	-1	QDEASDCN--TLRSCCSYPCCSVH
sp|P0CE73|CA11_CONBN	comp64027_c0_seq2	8.9	65	24	12	-1	QDEASDCN--TLRSCCSYPCCSVH
sp|D4HPD6|CA11_CONCT	comp49622_c0_seq2	3.6	59	16	11	-1	RNGRLCRVAMGKHFYC
sp|D4HPD6|CA11_CONCT	comp49622_c0_seq6	3.6	59	16	11	-3	RNGRLCRVAMGKHFYC
sp|D4HPD6|CA11_CONCT	comp49622_c0_seq4	3.6	59	16	11	-3	RNGRLCRVAMGKHFYC
sp|D4HPD6|CA11_CONCT	comp49622_c0_seq7	3.6	59	16	11	-2	RNGRLCRVAMGKHFYC
sp|D4HPD6|CA11_CONCT	comp49622_c0_seq8	3.6	59	16	11	-3	RNGRLCRVAMGKHFYC
sp|D4HPD6|CA11_CONCT	comp49622_c0_seq9	3.6	59	16	11	-2	RNGRLCRVAMGKHFYC
sp|D4HPD6|CA11_CONCT	comp49622_c0_seq5	3.7	59	16	11	-2	RNGRLCRVAMGKHFYC
sp|D4HPD6|CA11_CONCT	comp49622_c0_seq10	3.7	59	16	11	-1	RNGRLCRVAMGKHFYC
sp|D4HPD6|CA11_CONCT	comp78334_c0_seq1	8.4	59	35	11	2	QASPGGANHARSATGDASRGRKRGVCCSTACGSWY
sp|P0C1V9|CA11_CONCB	comp84294_c0_seq1	1.3	62	20	12	1	FKLLALISNQNGYSIPRLWE
sp|P0C1V9|CA11_CONCB	comp110795_c0_seq1	2.6	62	18	10	2	VLAARRGCCSFGSCWEEF
sp|P0C1V9|CA11_CONCB	comp75423_c0_seq1	7.1	62	17	9	-2	FQLLQLAPQQNCCSLPT
sp|P0C1V9|CA11_CONCB	comp88299_c0_seq1	7.4	62	30	10	1	RPRSCPSLDIVSNLARGNEPSVPPCWDNQK
sp|A0SE60|CA11_CONPL	comp95755_c0_seq1	3	67	14	8	2	PGCWTSLKHVCGSR
sp|Q6PTD1|CA11_CONMR	comp56393_c0_seq1	0.22	65	24	12	-3	RLGDGEEAAMEDQAGDLISVTIKG
sp|P0C8V1|CA11_CONSE	comp38230_c0_seq1	3.1	61	30	15	-1	KYENRDFAGSGRYHRGDCCHPPGCVLWSCG
sp|P0C8V1|CA11_CONSE	comp78388_c0_seq1	8.6	61	31	11	2	DEQSDYVGQFHEGLRSGQGKCVYERTGESFS
sp|P0CY88|CA120_CONBU	comp68725_c0_seq4	1.9	66	19	10	3	EPRQFQAEHNEGVCWDPSC
sp|P0CY88|CA120_CONBU	comp68725_c0_seq5	1.9	66	19	10	3	EPRQFQAEHNEGVCWDPSC
sp|P0CY88|CA120_CONBU	comp68031_c0_seq1	3.5	66	17	9	2	GCCWNPNDPRMLCFTKK
sp|P0CY88|CA120_CONBU	comp78531_c0_seq1	4.6	66	17	11	-1	EAQCAWNPSHPHFRCTG
sp|P0CY88|CA120_CONBU	comp68725_c0_seq2	9.6	66	19	10	3	EPRQFQAEHNEGVCWDPSC
sp|P0C1W4|CA11_CONST	comp70316_c0_seq3	1.3	62	37	14	-3	DCEAAGCEAPRKTFSHRCHQQDGQGSCLGPASTGHLC
sp|P0C1W4|CA11_CONST	comp70316_c0_seq2	1.3	62	37	14	-3	DCEAAGCEAPRKTFSHRCHQQDGQGSCLGPASTGHLC
sp|P0C1W4|CA11_CONST	comp20767_c0_seq1	3.6	62	33	14	-2	LVLSV-VFGFPLNRPSWHCTATPRVHDHGANAM
sp|P0C1W4|CA11_CONST	comp106308_c0_seq1	4.3	62	23	10	3	TETRTHIHEQNVRDRKGISKRPS
sp|P0CY76|CA121_CONBU	comp66939_c0_seq2	2.3	36	19	8	2	GIYPKDYKSCCYKDTCTRM
sp|P0CY76|CA121_CONBU	comp66939_c0_seq1	2.9	36	19	8	2	GIYPKDYKSCCYKDTCTRM
sp|P0CY76|CA121_CONBU	comp92211_c0_seq1	3.4	36	13	7	-1	CCWTRDCSERKPC
sp|P0CY76|CA121_CONBU	comp124431_c0_seq1	8.8	36	20	11	3	PRPFSRDVKSRCWAFKCTRL
sp|Q6PTD4|CA12_CONLE	comp24059_c0_seq1	5.3	68	23	10	1	ITIFGCCRHPHCSFESRWFVG*K
sp|A1X8D8|CA12_CONPL	comp23405_c1_seq1	1.6	41	17	11	2	GRHCSYKPTIANDPLAG
sp|A1X8D8|CA12_CONPL	comp84901_c0_seq1	2.2	41	22	11	-3	SD*TRLQTSGGCCAYPPERCVA
[truncated: 158,207 more rows]

## Sheet: Non_Aggressive_ToxProt_Hits
sp|P84001|29C0_ANCSP	comp174839_c0_seq1	4.2	50	35	13	-1	NLFFAKPSCRLKCLRASFSASIRCALR*VQVQDKQ
sp|P84001|29C0_ANCSP	comp42486_c0_seq1	5.9	50	19	10	2	VDKCTKEADCGANKCCLLN
sp|P84027|32C7_ANCSP	comp72717_c0_seq1	9.4	37	27	11	2	FPDGTLQIVKVDFSDEGNYTCIGKNGY
sp|P84027|32C7_ANCSP	comp72717_c0_seq2	9.7	37	27	11	2	FPDGTLQIVKVDFSDEGNYTCIGKNGY
sp|Q7M3V1|33VP_CHENC	comp198789_c0_seq1	2.7	246	21	13	-2	SGPAGQQQGPVEGRWGRGPQR
sp|Q7M3V1|33VP_CHENC	comp72122_c0_seq2	3.1	246	86	21	-2	VEQEQAVADALRVTVDTEKADKTDLLNSLNRERSLVKNLQDALSREKGRITDLGAALEKERVQTSTFKTSLEAERLRIANLNQAIE
sp|Q7M3V1|33VP_CHENC	comp75298_c0_seq6	3.4	246	62	22	1	LPKPSFIVGYARSALT--VSQLRAKVEPFMKIKDEEKAKAEEFFKVCSYVKGSYNEKSGYLA
sp|Q7M3V1|33VP_CHENC	comp75298_c0_seq10	3.4	246	62	22	1	LPKPSFIVGYARSALT--VSQLRAKVEPFMKIKDEEKAKAEEFFKVCSYVKGSYNEKSGYLA
sp|Q7M3V1|33VP_CHENC	comp75298_c0_seq8	3.4	246	62	22	1	LPKPSFIVGYARSALT--VSQLRAKVEPFMKIKDEEKAKAEEFFKVCSYVKGSYNEKSGYLA
sp|Q7M3V1|33VP_CHENC	comp75298_c0_seq2	3.4	246	62	22	1	LPKPSFIVGYARSALT--VSQLRAKVEPFMKIKDEEKAKAEEFFKVCSYVKGSYNEKSGYLA
sp|Q7M3V1|33VP_CHENC	comp75298_c0_seq9	3.4	246	62	22	1	LPKPSFIVGYARSALT--VSQLRAKVEPFMKIKDEEKAKAEEFFKVCSYVKGSYNEKSGYLA
sp|Q7M3V1|33VP_CHENC	comp75298_c0_seq1	7.8	246	62	22	2	LPKPSFIVGYARSALT--VSQLRAKVEPFMKIKDEEKAKAEEFFKVCSYVKGSYNEKSGYLA
sp|Q7M3V1|33VP_CHENC	comp75298_c0_seq3	7.9	246	62	22	2	LPKPSFIVGYARSALT--VSQLRAKVEPFMKIKDEEKAKAEEFFKVCSYVKGSYNEKSGYLA
sp|Q7M3V1|33VP_CHENC	comp75298_c0_seq7	7.9	246	62	22	2	LPKPSFIVGYARSALT--VSQLRAKVEPFMKIKDEEKAKAEEFFKVCSYVKGSYNEKSGYLA
sp|Q7M3V1|33VP_CHENC	comp75298_c0_seq5	7.9	246	62	22	2	LPKPSFIVGYARSALT--VSQLRAKVEPFMKIKDEEKAKAEEFFKVCSYVKGSYNEKSGYLA
sp|Q7M3V1|33VP_CHENC	comp75298_c0_seq4	7.9	246	62	22	2	LPKPSFIVGYARSALT--VSQLRAKVEPFMKIKDEEKAKAEEFFKVCSYVKGSYNEKSGYLA
sp|C1IC47|3FN3_WALAE	comp114284_c0_seq1	2	83	31	10	-3	HLSLRHLRLAARPPCFRDCGGGTNWCWRCLW
sp|C1IC47|3FN3_WALAE	comp68227_c0_seq1	4.6	83	86	23	1	YNRDGSRPPHLAVSQPKAKSGVSCCGSPKTQGEMNYAYEAEGQDPKGRMSGRGNVDGRGVDYSGPNAPKKKKGGKLNCCSSPKTTD
sp|C1IC47|3FN3_WALAE	comp119461_c0_seq1	4.7	83	37	12	-3	LCHRDPKPKKPLTTNTYGGKPVVGFNHWLDFTSGITR
sp|C1IC47|3FN3_WALAE	comp125525_c0_seq1	5.7	83	31	10	1	GKCFLAHGARTSAPPSTVGPAGGYCCCFSRR
sp|C1IC47|3FN3_WALAE	comp68006_c0_seq1	8.4	83	34	15	-3	PPTTDWINYGENICYQYSVYDLHNSSALFTYRGC
sp|C1IC47|3FN3_WALAE	comp209242_c0_seq1	8.7	83	30	11	2	QELQQPPKRTNPSRFKSQVAEKQWKRNRKA
sp|C1IC49|3FN5_WALAE	comp76931_c0_seq7	3.7	86	77	23	2	AFSLKCRICAGKICTGPTTCPTGDT-CFTTTYKNT---SSVAKGCVTASACNQTMSMCQKYPNYCVAECCTTDGCNS
sp|C1IC49|3FN5_WALAE	comp76931_c0_seq6	3.8	86	77	23	2	AFSLKCRICAGKICTGPTTCPTGDT-CFTTTYKNT---SSVAKGCVTASACNQTMSMCQKYPNYCVAECCTTDGCNS
sp|C1IC49|3FN5_WALAE	comp85388_c0_seq1	8.7	86	30	11	3	VRTNRDVAMYGRQGKRGCGGPRPKKMPRDI
sp|C1IC48|3FN4_WALAE	comp102168_c0_seq1	2.1	83	30	13	-2	QKRSPQWDGTINQRGHSGTNIFKGKEFHDC
sp|C1IC48|3FN4_WALAE	comp84329_c0_seq1	3	83	35	13	-3	CLSIVHSLMCHRQ------------GGESEAFAKR
sp|C1IC48|3FN4_WALAE	comp67129_c0_seq1	3	83	29	11	-3	ELHFFKQSWPVGRHRVLRQESGCPYVKEG
sp|P84028|45C1_ANCSP	comp58584_c0_seq1	6.1	47	14	7	-2	CRRNHIFVAWGKLL
sp|C0JAT4|A1H1_LOXHI	comp74256_c0_seq2	7.2	273	66	19	-2	LGHHAGYTKKMNAALKAWRSSGKKSDLASKSILSILKGIDDVPEEWRLAIKNNGGGYVNHAFYWAV
sp|C0JAT4|A1H1_LOXHI	comp74256_c0_seq1	7.3	273	66	19	-2	LGHHAGYTKKMNAALKAWRSSGKKSDLASKSILSILKGIDDVPEEWRLAIKNNGGGYVNHAFYWAV
sp|C0JAT4|A1H1_LOXHI	comp182702_c0_seq1	7.6	273	40	15	-2	IPC*CGRSCSK--SWEDFVAWTTEQKMWGGQRAKEPRTLV
sp|C0JAT4|A1H1_LOXHI	comp58466_c0_seq1	9.5	273	55	16	2	RGFSLTERSVAQFKDAGF----RVNAWTVNRADRANQLFNWGVDGVISDVPDLLV
sp|P0CE78|A1H1_LOXRE	comp69576_c0_seq1	0.96	279	65	20	-1	DVQNLSKSKERASELLRHV------------------LNHEEVMPAFLEALRSTGHPQNMKLVGQ
sp|P0CE78|A1H1_LOXRE	comp69576_c0_seq2	1.1	279	65	20	-1	DVQNLSKSKERASELLRHV------------------LNHEEVMPAFLEALRSTGHPQNMKLVGQ
sp|P0CE78|A1H1_LOXRE	comp69576_c0_seq3	1.1	279	65	20	-2	DVQNLSKSKERASELLRHV------------------LNHEEVMPAFLEALRSTGHPQNMKLVGQ
sp|P0CE78|A1H1_LOXRE	comp59046_c0_seq1	6.4	279	28	11	-3	VNEISEARELMDMGVDGIVTDRPDLMCE
sp|P0CE78|A1H1_LOXRE	comp58466_c0_seq1	8.4	279	54	17	2	RSVAQFKDA--------GF--RVNAWTVNRADRANQLFNWGVDGVISDVPDLLV
sp|P0CE78|A1H1_LOXRE	comp67262_c0_seq2	8.5	279	105	27	2	WLVFLLVHLDLEIIHCASLTIKRCPPRYSFECPPEPDNYCHNDKDCEARYPGKGLKCCNDCGRSCVRPDI--TFVK-VKSTTTPSPTP-NAKIRFTTFKTNAPKL
sp|C0JAT9|A1H1_LOXSP	comp74256_c0_seq2	8.3	273	66	19	-2	LGHHAGYTKKMNAALKAWRSSGKKSDLASKSILSILKGIDDVPEEWRLAIKNNGGGYVNHAFYWAV
sp|C0JAT9|A1H1_LOXSP	comp74256_c0_seq1	8.3	273	66	19	-2	LGHHAGYTKKMNAALKAWRSSGKKSDLASKSILSILKGIDDVPEEWRLAIKNNGGGYVNHAFYWAV
sp|C0JAT5|A1H2_LOXHI	comp74256_c0_seq2	6.8	273	66	19	-2	LGHHAGYTKKMNAALKAWRSSGKKSDLASKSILSILKGIDDVPEEWRLAIKNNGGGYVNHAFYWAV
sp|C0JAT5|A1H2_LOXHI	comp74256_c0_seq1	6.8	273	66	19	-2	LGHHAGYTKKMNAALKAWRSSGKKSDLASKSILSILKGIDDVPEEWRLAIKNNGGGYVNHAFYWAV
sp|C0JAT5|A1H2_LOXHI	comp58466_c0_seq1	10	273	55	16	2	RGFSLTERSVAQFKDAGF----RVNAWTVNRADRANQLFNWGVDGVISDVPDLLV
sp|P0CE79|A1H2_LOXRE	comp69576_c0_seq1	1.1	305	65	20	-1	DVQNLSKSKERASELLRHV------------------LNHEEVMPAFLEALRSTGHPQNMKLVGQ
sp|P0CE79|A1H2_LOXRE	comp69576_c0_seq2	1.5	305	65	20	-1	DVQNLSKSKERASELLRHV------------------LNHEEVMPAFLEALRSTGHPQNMKLVGQ
sp|P0CE79|A1H2_LOXRE	comp69576_c0_seq3	1.5	305	65	20	-2	DVQNLSKSKERASELLRHV------------------LNHEEVMPAFLEALRSTGHPQNMKLVGQ
sp|P0CE79|A1H2_LOXRE	comp133954_c0_seq1	3	305	27	12	1	CWSSFPQTAWDFSWPCRASKRPLWLMA
sp|P0CE79|A1H2_LOXRE	comp155795_c0_seq1	5.6	305	30	13	3	EAVSNEDSTSGGVSDVSHWNGQRFNATREA
sp|P0CE79|A1H2_LOXRE	comp67262_c0_seq2	5.6	305	106	27	2	LWLVFLLVHLDLEIIHCASLTIKRCPPRYSFECPPEPDNYCHNDKDCEARYPGKGLKCCNDCGRSCVRPDI--TFVK-VKSTTTPSPTP-NAKIRFTTFKTNAPKL
sp|P0CE79|A1H2_LOXRE	comp58466_c0_seq1	7.7	305	54	17	2	RGFSLTERSVAQFKDA-GF--RVNAWTVNRADRANQLFNWGVDGVISDVPDLLV
sp|P0CE79|A1H2_LOXRE	comp59046_c0_seq1	8.1	305	28	11	-3	VNEISEARELMDMGVDGIVTDRPDLMCE
sp|C0JAU1|A1H2_LOXSP	comp74256_c0_seq2	4	273	66	19	-2	LGHHAGYTKKMNAALKAWRSSGKKSDLASKSILSILKGIDDVPEEWRLAIKNNGGGYVNHAFYWAV
sp|C0JAU1|A1H2_LOXSP	comp74256_c0_seq1	4.1	273	66	19	-2	LGHHAGYTKKMNAALKAWRSSGKKSDLASKSILSILKGIDDVPEEWRLAIKNNGGGYVNHAFYWAV
sp|C0JAT6|A1H3_LOXHI	comp74256_c0_seq2	6.8	273	66	19	-2	LGHHAGYTKKMNAALKAWRSSGKKSDLASKSILSILKGIDDVPEEWRLAIKNNGGGYVNHAFYWAV
sp|C0JAT6|A1H3_LOXHI	comp74256_c0_seq1	6.8	273	66	19	-2	LGHHAGYTKKMNAALKAWRSSGKKSDLASKSILSILKGIDDVPEEWRLAIKNNGGGYVNHAFYWAV
sp|C0JAT6|A1H3_LOXHI	comp58466_c0_seq1	10	273	55	16	2	RGFSLTERSVAQFKDAGF----RVNAWTVNRADRANQLFNWGVDGVISDVPDLLV
sp|C0JAT8|A1H4_LOXHI	comp74256_c0_seq2	7.5	273	66	19	-2	LGHHAGYTKKMNAALKAWRSSGKKSDLASKSILSILKGIDDVPEEWRLAIKNNGGGYVNHAFYWAV
sp|C0JAT8|A1H4_LOXHI	comp74256_c0_seq1	7.5	273	66	19	-2	LGHHAGYTKKMNAALKAWRSSGKKSDLASKSILSILKGIDDVPEEWRLAIKNNGGGYVNHAFYWAV
sp|C0JAT8|A1H4_LOXHI	comp58466_c0_seq1	9.6	273	55	16	2	RGFSLTERSVAQFKDAGF----RVNAWTVNRADRANQLFNWGVDGVISDVPDLLV
sp|P0CE80|A1HA_LOXIN	comp58466_c0_seq1	0.51	306	55	19	2	PRGFSLTERSVAQFKDA-GF--RVNAWTVNRADRANQLFNWGVDGVISDVPDLLV
sp|P0CE80|A1HA_LOXIN	comp85528_c0_seq1	1.3	306	56	20	2	SLPNLNHRSLLLKGVVYFEKELQEKGKSAHPAIFSKLGHLHLLTEDLPKALSAYQK
sp|P0CE80|A1HA_LOXIN	comp8701_c0_seq1	2.7	306	38	14	-2	FVNLGALGIQRGCFQDDCSHSDHFEATSPAECAKICKK
sp|P0CE80|A1HA_LOXIN	comp59046_c0_seq1	7	306	28	12	-3	VNEISEARELMDMGVDGIVTDRPDLMCE
sp|P0CE81|A1HB1_LOXIN	comp58466_c0_seq1	0.47	306	55	19	2	PRGFSLTERSVAQFKDA-GF--RVNAWTVNRADRANQLFNWGVDGVISDVPDLLV
sp|P0CE81|A1HB1_LOXIN	comp85528_c0_seq1	1.5	306	56	20	2	SLPNLNHRSLLLKGVVYFEKELQEKGKSAHPAIFSKLGHLHLLTEDLPKALSAYQK
sp|P0CE81|A1HB1_LOXIN	comp8701_c0_seq1	2.7	306	38	14	-2	FVNLGALGIQRGCFQDDCSHSDHFEATSPAECAKICKK
sp|P0CE81|A1HB1_LOXIN	comp59046_c0_seq1	7	306	28	12	-3	VNEISEARELMDMGVDGIVTDRPDLMCE
sp|P0CE82|A1HB2_LOXIN	comp58466_c0_seq1	0.49	302	55	19	2	PRGFSLTERSVAQFKDA-GF--RVNAWTVNRADRANQLFNWGVDGVISDVPDLLV
sp|P0CE82|A1HB2_LOXIN	comp85528_c0_seq1	1.1	302	56	20	2	SLPNLNHRSLLLKGVVYFEKELQEKGKSAHPAIFSKLGHLHLLTEDLPKALSAYQK
sp|P0CE82|A1HB2_LOXIN	comp8701_c0_seq1	2.9	302	38	14	-2	FVNLGALGIQRGCFQDDCSHSDHFEATSPAECAKICKK
sp|P0CE82|A1HB2_LOXIN	comp59046_c0_seq1	6.7	302	28	12	-3	VNEISEARELMDMGVDGIVTDRPDLMCE
sp|Q4VDB5|A1H_LOXGA	comp58466_c0_seq1	0.48	280	55	19	2	PRGFSLTERSVAQFKDA-GF--RVNAWTVNRADRANQLFNWGVDGVISDVPDLLV
sp|Q4VDB5|A1H_LOXGA	comp85528_c0_seq1	0.73	280	56	20	2	SLPNLNHRSLLLKGVVYFEKELQEKGKSAHPAIFSKLGHLHLLTEDLPKALSAYQK
sp|Q4VDB5|A1H_LOXGA	comp59046_c0_seq1	4.6	280	28	12	-3	VNEISEARELMDMGVDGIVTDRPDLMCE
sp|Q4VDB5|A1H_LOXGA	comp55760_c1_seq1	7.4	280	38	13	2	FIVIFHPFIYSYPFFHDFALDLVQDGGQVVFTQVGHGF
sp|Q56JA9|A1H_LOXSM	comp58466_c0_seq1	0.42	280	55	19	2	PRGFSLTERSVAQFKDA-GF--RVNAWTVNRADRANQLFNWGVDGVISDVPDLLV
sp|Q56JA9|A1H_LOXSM	comp85528_c0_seq1	0.97	280	56	20	2	SLPNLNHRSLLLKGVVYFEKELQEKGKSAHPAIFSKLGHLHLLTEDLPKALSAYQK
sp|Q56JA9|A1H_LOXSM	comp8701_c0_seq1	2.5	280	38	14	-2	FVNLGALGIQRGCFQDDCSHSDHFEATSPAECAKICKK
sp|Q56JA9|A1H_LOXSM	comp59046_c0_seq1	5.5	280	28	12	-3	VNEISEARELMDMGVDGIVTDRPDLMCE
sp|Q56JA9|A1H_LOXSM	comp55760_c1_seq1	7.4	280	38	13	2	FIVIFHPFIYSYPFFHDFALDLVQDGGQVVFTQVGHGF
sp|C0JAS6|A1I1_LOXSP	comp74256_c0_seq2	5.3	273	98	29	-2	SLPALPYAYDGLEPFVDQATLRVH-HLGHHAGYTKKMNAALKAWRSSGKKSDLA-----SKSILS-ILKGIDDVPEEWRLAIKNNGGGYVNHAFYWAV
sp|C0JAS6|A1I1_LOXSP	comp74256_c0_seq1	5.3	273	98	29	-2	SLPALPYAYDGLEPFVDQATLRVH-HLGHHAGYTKKMNAALKAWRSSGKKSDLA-----SKSILS-ILKGIDDVPEEWRLAIKNNGGGYVNHAFYWAV
sp|C0JAS7|A1I2_LOXSP	comp74256_c0_seq2	7.2	273	98	29	-2	SLPALPYAYDGLEPFVDQATLRVH-HLGHHAGYTKKMNAALKAWRSSGKKSDLA-----SKSILS-ILKGIDDVPEEWRLAIKNNGGGYVNHAFYWAV
sp|C0JAS7|A1I2_LOXSP	comp74256_c0_seq1	7.2	273	98	29	-2	SLPALPYAYDGLEPFVDQATLRVH-HLGHHAGYTKKMNAALKAWRSSGKKSDLA-----SKSILS-ILKGIDDVPEEWRLAIKNNGGGYVNHAFYWAV
sp|C0JAT3|A1I4_LOXSP	comp136044_c0_seq1	3.8	273	64	20	1	GGRCHGLLSLVDL------AGSERVVVSHVQGERLREAQYINRSLSALGDVVEALKRKRAGGHI
sp|C0JAT3|A1I4_LOXSP	comp74256_c0_seq2	5.6	273	98	29	-2	SLPALPYAYDGLEPFVDQATLRVH-HLGHHAGYTKKMNAALKAWRSSGKKSDLA-----SKSILS-ILKGIDDVPEEWRLAIKNNGGGYVNHAFYWAV
sp|C0JAT3|A1I4_LOXSP	comp74256_c0_seq1	5.6	273	98	29	-2	SLPALPYAYDGLEPFVDQATLRVH-HLGHHAGYTKKMNAALKAWRSSGKKSDLA-----SKSILS-ILKGIDDVPEEWRLAIKNNGGGYVNHAFYWAV
sp|C0JAQ5|A1IA1_LOXHI	comp74256_c0_seq2	7.2	273	98	29	-2	SLPALPYAYDGLEPFVDQATLRVH-HLGHHAGYTKKMNAAL----KAWRSSGKKSDL-ASKSILS-ILKGIDDVPEEWRLAIKNNGGGYVNHAFYWAV
sp|C0JAQ5|A1IA1_LOXHI	comp74256_c0_seq1	7.2	273	98	29	-2	SLPALPYAYDGLEPFVDQATLRVH-HLGHHAGYTKKMNAAL----KAWRSSGKKSDL-ASKSILS-ILKGIDDVPEEWRLAIKNNGGGYVNHAFYWAV
sp|C0JAQ5|A1IA1_LOXHI	comp58466_c0_seq1	7.7	273	54	17	2	RGFSLTERSVAQFKDAGF----RVNAWTVNRADRANQLFNWGVDGVISDVPDLL
sp|P0CE83|A1IA1_LOXIN	comp182702_c0_seq1	1.2	306	16	12	-2	IPC*CGRSCSKSWEDF
sp|P0CE83|A1IA1_LOXIN	comp55760_c1_seq1	2.1	306	38	14	2	FIVIFHPFIYSYPFFHDFALDLVQDGGQVVFTQVGHGF
sp|P0CE84|A1IA2_LOXIN	comp55760_c1_seq1	1.9	285	38	14	2	FIVIFHPFIYSYPFFHDFALDLVQDGGQVVFTQVGHGF
sp|P0CE84|A1IA2_LOXIN	comp58466_c0_seq1	8.4	285	54	17	2	RGFSLTERSVAQFKDA-GF--RVNAWTVNRADRANQLFNWGVDGVISDVPDLLV
sp|C0JAQ9|A1IA3_LOXHI	comp58466_c0_seq1	7.1	270	54	17	2	RGFSLTERSVAQFKDAGF----RVNAWTVNRADRANQLFNWGVDGVISDVPDLL
sp|C0JAQ9|A1IA3_LOXHI	comp74256_c0_seq2	7.7	270	98	29	-2	SLPALPYAYDGLEPFVDQATLRVH-HLGHHAGYTKKMNAAL----KAWRSSGKKSDL-ASKSILS-ILKGIDDVPEEWRLAIKNNGGGYVNHAFYWAV
sp|C0JAQ9|A1IA3_LOXHI	comp74256_c0_seq1	7.8	270	98	29	-2	SLPALPYAYDGLEPFVDQATLRVH-HLGHHAGYTKKMNAAL----KAWRSSGKKSDL-ASKSILS-ILKGIDDVPEEWRLAIKNNGGGYVNHAFYWAV
sp|B2KKV8|A1IA3_LOXIN	comp182702_c0_seq1	1.2	305	16	12	-2	IPC*CGRSCSKSWEDF
sp|B2KKV8|A1IA3_LOXIN	comp55760_c1_seq1	2.1	305	38	14	2	FIVIFHPFIYSYPFFHDFALDLVQDGGQVVFTQVGHGF
sp|B2KKV8|A1IA3_LOXIN	comp58466_c0_seq1	9.1	305	54	17	2	RGFSLTERSVAQFKDA-GF--RVNAWTVNRADRANQLFNWGVDGVISDVPDLLV
sp|C0JAR0|A1IA4_LOXHI	comp74256_c0_seq2	7.6	271	98	29	-2	SLPALPYAYDGLEPFVDQATLRVH-HLGHHAGYTKKMNAAL----KAWRSSGKKSDL-ASKSILS-ILKGIDDVPEEWRLAIKNNGGGYVNHAFYWAV
sp|C0JAR0|A1IA4_LOXHI	comp74256_c0_seq1	7.7	271	98	29	-2	SLPALPYAYDGLEPFVDQATLRVH-HLGHHAGYTKKMNAAL----KAWRSSGKKSDL-ASKSILS-ILKGIDDVPEEWRLAIKNNGGGYVNHAFYWAV
sp|C0JAR0|A1IA4_LOXHI	comp58466_c0_seq1	8.9	271	59	17	2	RGFSLTERSVAQFKDAGF----RVNAWTVNRADRANQLFNWGVDGVISDVPDLLVGTVA
sp|C0JAR2|A1IA5_LOXHI	comp74256_c0_seq2	7.2	273	98	29	-2	SLPALPYAYDGLEPFVDQATLRVH-HLGHHAGYTKKMNAAL----KAWRSSGKKSDL-ASKSILS-ILKGIDDVPEEWRLAIKNNGGGYVNHAFYWAV
sp|C0JAR2|A1IA5_LOXHI	comp74256_c0_seq1	7.3	273	98	29	-2	SLPALPYAYDGLEPFVDQATLRVH-HLGHHAGYTKKMNAAL----KAWRSSGKKSDL-ASKSILS-ILKGIDDVPEEWRLAIKNNGGGYVNHAFYWAV
sp|C0JAR2|A1IA5_LOXHI	comp58466_c0_seq1	7.5	273	54	17	2	RGFSLTERSVAQFKDAGF----RVNAWTVNRADRANQLFNWGVDGVISDVPDLL
sp|C0JAR3|A1IA6_LOXHI	comp74256_c0_seq2	6	273	66	19	-2	LGHHAGYTKKMNAALKAWRSSGKKSDLASKSILSILKGIDDVPEEWRLAIKNNGGGYVNHAFYWAV
sp|C0JAR3|A1IA6_LOXHI	comp74256_c0_seq1	6	273	66	19	-2	LGHHAGYTKKMNAALKAWRSSGKKSDLASKSILSILKGIDDVPEEWRLAIKNNGGGYVNHAFYWAV
sp|C0JAR3|A1IA6_LOXHI	comp58466_c0_seq1	7	273	54	17	2	RGFSLTERSVAQFKDAGF----RVNAWTVNRADRANQLFNWGVDGVISDVPDLL
sp|C0JAR7|A1IA7_LOXHI	comp74256_c0_seq2	6.7	273	98	29	-2	SLPALPYAYDGLEPFVDQATLRVH-HLGHHAGYTKKMNAAL----KAWRSSGKKSDL-ASKSILS-ILKGIDDVPEEWRLAIKNNGGGYVNHAFYWAV
sp|C0JAR7|A1IA7_LOXHI	comp74256_c0_seq1	6.7	273	98	29	-2	SLPALPYAYDGLEPFVDQATLRVH-HLGHHAGYTKKMNAAL----KAWRSSGKKSDL-ASKSILS-ILKGIDDVPEEWRLAIKNNGGGYVNHAFYWAV
sp|C0JAR7|A1IA7_LOXHI	comp58466_c0_seq1	7.8	273	54	17	2	RGFSLTERSVAQFKDAGF----RVNAWTVNRADRANQLFNWGVDGVISDVPDLL
sp|C0JAR8|A1IA8_LOXHI	comp8701_c0_seq1	6.8	273	46	14	-2	FVNLGALGIQRGCFQDDCSHSDHFEATSPAECAKICKKISACRQWI
sp|C0JAR8|A1IA8_LOXHI	comp74256_c0_seq2	6.9	273	98	29	-2	SLPALPYAYDGLEPFVDQATLRVH-HLGHHAGYTKKMNAAL----KAWRSSGKKSDL-ASKSILS-ILKGIDDVPEEWRLAIKNNGGGYVNHAFYWAV
sp|C0JAR8|A1IA8_LOXHI	comp74256_c0_seq1	6.9	273	98	29	-2	SLPALPYAYDGLEPFVDQATLRVH-HLGHHAGYTKKMNAAL----KAWRSSGKKSDL-ASKSILS-ILKGIDDVPEEWRLAIKNNGGGYVNHAFYWAV
sp|C0JAR8|A1IA8_LOXHI	comp58466_c0_seq1	7.7	273	54	17	2	RGFSLTERSVAQFKDAGF----RVNAWTVNRADRANQLFNWGVDGVISDVPDLL
sp|C0JAR9|A1IB1_LOXHI	comp58466_c0_seq1	6.3	273	54	18	2	RGFSLTERSVAQFKDAGF----RVNAWTVNRADRANQLFNWGVDGVISDVPDLL
sp|B2KKV6|A1IB1_LOXIN	comp182702_c0_seq1	2	306	16	11	-2	IPC*CGRSCSKSWEDF
sp|B2KKV6|A1IB1_LOXIN	comp55760_c1_seq1	2.1	306	38	14	2	FIVIFHPFIYSYPFFHDFALDLVQDGGQVVFTQVGHGF
sp|C0JAS0|A1IB2_LOXHI	comp136044_c0_seq1	4.8	273	64	20	1	GGRCHGLLSLVDL------AGSERVVVSHVQGERLREAQYINRSLSALGDVVEALKRKRAGGHI
sp|C0JAS0|A1IB2_LOXHI	comp132676_c0_seq1	5.4	273	45	14	1	QKSHPNLCERLEYLFFAQERFERMVKAWSEGNIEEVGAIFRRDGI
sp|C0JAS0|A1IB2_LOXHI	comp58466_c0_seq1	6.3	273	54	18	2	RGFSLTERSVAQFKDAGF----RVNAWTVNRADRANQLFNWGVDGVISDVPDLL
sp|C0JAS1|A1IB3_LOXHI	comp58466_c0_seq1	6.3	273	54	18	2	RGFSLTERSVAQFKDAGF----RVNAWTVNRADRANQLFNWGVDGVISDVPDLL
sp|B2KKV7|A1IB2_LOXIN	comp182702_c0_seq1	2	302	16	11	-2	IPC*CGRSCSKSWEDF
sp|C0JAS2|A1IB4_LOXHI	comp58466_c0_seq1	6.3	273	54	18	2	RGFSLTERSVAQFKDAGF----RVNAWTVNRADRANQLFNWGVDGVISDVPDLL
sp|C0JAS3|A1IB5_LOXHI	comp58466_c0_seq1	5.7	271	54	18	2	RGFSLTERSVAQFKDAGF----RVNAWTVNRADRANQLFNWGVDGVISDVPDLL
sp|C0JAS4|A1IB6_LOXHI	comp58466_c0_seq1	1.6	273	54	19	2	RGFSLTERSVAQFKDAGF----RVNAWTVNRADRANQLFNWGVDGVISDVPDLL
sp|C0JAS4|A1IB6_LOXHI	comp59046_c0_seq1	5.6	273	28	11	-3	VNEISEARELMDMGVDGIVTDRPDLMCE
sp|C0JAV3|A1KA1_LOXAP	comp102767_c0_seq1	1.7	273	25	12	-3	SGALPDFPGHGVPCSPFCAHPCTVW
sp|C0JAV3|A1KA1_LOXAP	comp77665_c1_seq3	5.6	273	132	37	-3	FHDLPCECAGSLQKNQDIEFQRNQERF-QFLKWGSKALKNMTIVPPGSGIVHQVNLEYLARVVFDTH-GVLYPDSVVGTDSHTTMINGLGIVGWGVGGIEGEAVMLGQAISMVLPKVIGYKLVGSANQLVTS
sp|C0JAV3|A1KA1_LOXAP	comp74256_c0_seq2	8.6	273	112	28	-2	APYEDITRFKEEYSLPALPYAYDGLEPFVDQATLRVHHLGHHAGYTKKMNAALKAWRSSGKKSDLASKSILSILKGIDDVPEEWRLAIKNNGGGYVNHAFYWAVMSSNPSKE
sp|C0JAV3|A1KA1_LOXAP	comp74256_c0_seq1	8.7	273	112	28	-2	APYEDITRFKEEYSLPALPYAYDGLEPFVDQATLRVHHLGHHAGYTKKMNAALKAWRSSGKKSDLASKSILSILKGIDDVPEEWRLAIKNNGGGYVNHAFYWAVMSSNPSKE
sp|Q4ZFU1|A1KA1_LOXAR	comp102767_c0_seq1	1.1	306	25	12	-3	SGALPDFPGHGVPCSPFCAHPCTVW
sp|C0JAW6|A1KA1_LOXDE	comp102767_c0_seq1	3	273	23	11	-3	ALPDFPGHGVPCSPFCAHPCTVW
sp|C0JAW6|A1KA1_LOXDE	comp74256_c0_seq2	4.2	273	107	28	-2	APYEDITRFKEEYSLPALPYAYDGLEPFVDQATLRVH---HLGHHAGYTKKMNAALKAWRSSGKKSDLASKSILSILKGIDDVPEEWRLAIKNNGGGYVNHAFYWAV
sp|C0JAW6|A1KA1_LOXDE	comp74256_c0_seq1	4.2	273	107	28	-2	APYEDITRFKEEYSLPALPYAYDGLEPFVDQATLRVH---HLGHHAGYTKKMNAALKAWRSSGKKSDLASKSILSILKGIDDVPEEWRLAIKNNGGGYVNHAFYWAV
sp|C0JAW6|A1KA1_LOXDE	comp8701_c0_seq1	8.6	273	38	13	-2	FVNLGALGIQRGCFQDDCSHSDHFEATSPAECAKICKK
sp|C0JAW6|A1KA1_LOXDE	comp98394_c0_seq1	9.6	273	49	16	2	WGNVNRCWRSAGVVCGHPEVHKINITNPSEVITSPGYPQSMTQAHYEWT
sp|C0JAY1|A1KA1_LOXSA	comp76070_c0_seq2	2.9	273	73	22	2	TEIEGLKTKMGGLKKSNTDHEKRIKE------FELSEDELIIRQLCSSVQENILKIVLDNYYNKIQNKSTKYI
sp|C0JAY1|A1KA1_LOXSA	comp76070_c0_seq21	2.9	273	73	22	1	TEIEGLKTKMGGLKKSNTDHEKRIKE------FELSEDELIIRQLCSSVQENILKIVLDNYYNKIQNKSTKYI
sp|C0JAY1|A1KA1_LOXSA	comp102767_c0_seq1	4.6	273	23	10	-3	ALPDFPGHGVPCSPFCAHPCTVW
sp|C0JAY1|A1KA1_LOXSA	comp59046_c0_seq1	7.7	273	28	11	-3	VNEISEARELMDMGVDGIVTDRPDLMCE
sp|C0JAV4|A1KA2_LOXAP	comp102767_c0_seq1	0.93	273	25	12	-3	SGALPDFPGHGVPCSPFCAHPCTVW
sp|C0JAV4|A1KA2_LOXAP	comp58466_c0_seq1	6.5	273	74	19	2	RGFSLTERSVA-QFKDAGF--RVNAWTVNRADRANQLFNWGVDGVISDVPDLLVGTV-----AAH*KVESHGDN
sp|C0JAV0|A1KA2_LOXAR	comp102767_c0_seq1	0.93	273	25	12	-3	SGALPDFPGHGVPCSPFCAHPCTVW
sp|C0JAW7|A1KA2_LOXDE	comp102767_c0_seq1	3	273	23	11	-3	ALPDFPGHGVPCSPFCAHPCTVW
sp|C0JAW7|A1KA2_LOXDE	comp8701_c0_seq1	8.6	273	38	13	-2	FVNLGALGIQRGCFQDDCSHSDHFEATSPAECAKICKK
sp|C0JAW7|A1KA2_LOXDE	comp74256_c0_seq2	9.5	273	104	28	-2	APYEDITRFKEEYSLPALPYAYDGLEPFVDQATLRVHHLGHHAGYTKKMNAALKAWRSSGKKSDLASKSILSILKGIDDVPEEWRLAIKNNGGGYVNHAFYWAV
sp|C0JAW7|A1KA2_LOXDE	comp74256_c0_seq1	9.6	273	104	28	-2	APYEDITRFKEEYSLPALPYAYDGLEPFVDQATLRVHHLGHHAGYTKKMNAALKAWRSSGKKSDLASKSILSILKGIDDVPEEWRLAIKNNGGGYVNHAFYWAV
sp|C0JAY4|A1KA2_LOXSA	comp76070_c0_seq2	3.2	273	73	22	2	TEIEGLKTKMGGLKKSNTDHEKRIKE------FELSEDELIIRQLCSSVQENILKIVLDNYYNKIQNKSTKYI
sp|C0JAY4|A1KA2_LOXSA	comp76070_c0_seq21	3.2	273	73	22	1	TEIEGLKTKMGGLKKSNTDHEKRIKE------FELSEDELIIRQLCSSVQENILKIVLDNYYNKIQNKSTKYI
sp|C0JAY4|A1KA2_LOXSA	comp102767_c0_seq1	4.6	273	23	10	-3	ALPDFPGHGVPCSPFCAHPCTVW
sp|C0JAV5|A1KA3_LOXAP	comp102767_c0_seq1	0.93	273	25	12	-3	SGALPDFPGHGVPCSPFCAHPCTVW
sp|C0JAV5|A1KA3_LOXAP	comp74256_c0_seq2	7.6	273	112	28	-2	APYEDITRFKEEYSLPALPYAYDGLEPFVDQATLRVHHLGHHAGYTKKMNAALKAWRSSGKKSDLASKSILSILKGIDDVPEEWRLAIKNNGGGYVNHAFYWAVMSSNPSKE
sp|C0JAV5|A1KA3_LOXAP	comp74256_c0_seq1	7.6	273	112	28	-2	APYEDITRFKEEYSLPALPYAYDGLEPFVDQATLRVHHLGHHAGYTKKMNAALKAWRSSGKKSDLASKSILSILKGIDDVPEEWRLAIKNNGGGYVNHAFYWAVMSSNPSKE
sp|C0JAV1|A1KA3_LOXAR	comp102767_c0_seq1	0.93	273	25	12	-3	SGALPDFPGHGVPCSPFCAHPCTVW
sp|C0JAW8|A1KA3_LOXDE	comp102767_c0_seq1	3	273	23	11	-3	ALPDFPGHGVPCSPFCAHPCTVW
sp|C0JAW8|A1KA3_LOXDE	comp74256_c0_seq2	9.4	273	104	28	-2	APYEDITRFKEEYSLPALPYAYDGLEPFVDQATLRVHHLGHHAGYTKKMNAALKAWRSSGKKSDLASKSILSILKGIDDVPEEWRLAIKNNGGGYVNHAFYWAV
sp|C0JAW8|A1KA3_LOXDE	comp74256_c0_seq1	9.5	273	104	28	-2	APYEDITRFKEEYSLPALPYAYDGLEPFVDQATLRVHHLGHHAGYTKKMNAALKAWRSSGKKSDLASKSILSILKGIDDVPEEWRLAIKNNGGGYVNHAFYWAV
sp|C0JAY5|A1KA3_LOXSA	comp76070_c0_seq2	2.8	273	73	22	2	TEIEGLKTKMGGLKKSNTDHEKRIKE------FELSEDELIIRQLCSSVQENILKIVLDNYYNKIQNKSTKYI
sp|C0JAY5|A1KA3_LOXSA	comp76070_c0_seq21	2.8	273	73	22	1	TEIEGLKTKMGGLKKSNTDHEKRIKE------FELSEDELIIRQLCSSVQENILKIVLDNYYNKIQNKSTKYI
sp|C0JAY5|A1KA3_LOXSA	comp102767_c0_seq1	4.6	273	23	10	-3	ALPDFPGHGVPCSPFCAHPCTVW
sp|C0JAY5|A1KA3_LOXSA	comp59046_c0_seq1	8	273	28	11	-3	VNEISEARELMDMGVDGIVTDRPDLMCE
sp|C0JAV6|A1KA4_LOXAP	comp102767_c0_seq1	0.93	273	25	12	-3	SGALPDFPGHGVPCSPFCAHPCTVW
sp|C0JAV6|A1KA4_LOXAP	comp74256_c0_seq2	7.8	273	112	28	-2	APYEDITRFKEEYSLPALPYAYDGLEPFVDQATLRVHHLGHHAGYTKKMNAALKAWRSSGKKSDLASKSILSILKGIDDVPEEWRLAIKNNGGGYVNHAFYWAVMSSNPSKE
sp|C0JAV6|A1KA4_LOXAP	comp74256_c0_seq1	7.9	273	112	28	-2	APYEDITRFKEEYSLPALPYAYDGLEPFVDQATLRVHHLGHHAGYTKKMNAALKAWRSSGKKSDLASKSILSILKGIDDVPEEWRLAIKNNGGGYVNHAFYWAVMSSNPSKE
sp|C0JAV2|A1KA4_LOXAR	comp102767_c0_seq1	0.93	273	25	12	-3	SGALPDFPGHGVPCSPFCAHPCTVW
sp|C0JAW9|A1KA4_LOXDE	comp102767_c0_seq1	3	273	23	11	-3	ALPDFPGHGVPCSPFCAHPCTVW
sp|C0JAW9|A1KA4_LOXDE	comp44762_c0_seq1	6.9	273	69	18	-3	GGPDLVETFGYGGAGGLEFTDQTQDRRQGGDAVLVGYVGRIAAVTNGFLIAEDESRHTADPLEPGQGHV
sp|C0JAW9|A1KA4_LOXDE	comp74256_c0_seq2	7.4	273	104	28	-2	APYEDITRFKEEYSLPALPYAYDGLEPFVDQATLRVHHLGHHAGYTKKMNAALKAWRSSGKKSDLASKSILSILKGIDDVPEEWRLAIKNNGGGYVNHAFYWAV
sp|C0JAW9|A1KA4_LOXDE	comp74256_c0_seq1	7.4	273	104	28	-2	APYEDITRFKEEYSLPALPYAYDGLEPFVDQATLRVHHLGHHAGYTKKMNAALKAWRSSGKKSDLASKSILSILKGIDDVPEEWRLAIKNNGGGYVNHAFYWAV
sp|C0JAW9|A1KA4_LOXDE	comp8701_c0_seq1	8.6	273	38	13	-2	FVNLGALGIQRGCFQDDCSHSDHFEATSPAECAKICKK
sp|C0JAY8|A1KA4_LOXSA	comp102767_c0_seq1	4.6	273	23	10	-3	ALPDFPGHGVPCSPFCAHPCTVW
sp|C0JAY8|A1KA4_LOXSA	comp59046_c0_seq1	7.6	273	28	11	-3	VNEISEARELMDMGVDGIVTDRPDLMCE
sp|C0JAX0|A1KA5_LOXDE	comp102767_c0_seq1	3	273	23	11	-3	ALPDFPGHGVPCSPFCAHPCTVW
sp|C0JAX0|A1KA5_LOXDE	comp8701_c0_seq1	8.8	273	38	13	-2	FVNLGALGIQRGCFQDDCSHSDHFEATSPAECAKICKK
sp|C0JAY9|A1KA5_LOXSA	comp76070_c0_seq2	3.1	270	73	22	2	TEIEGLKTKMGGLKKSNTDHEKRIKE------FELSEDELIIRQLCSSVQENILKIVLDNYYNKIQNKSTKYI
sp|C0JAY9|A1KA5_LOXSA	comp76070_c0_seq21	3.1	270	73	22	1	TEIEGLKTKMGGLKKSNTDHEKRIKE------FELSEDELIIRQLCSSVQENILKIVLDNYYNKIQNKSTKYI
sp|C0JAY9|A1KA5_LOXSA	comp102767_c0_seq1	4.5	270	23	10	-3	ALPDFPGHGVPCSPFCAHPCTVW
sp|C0JAY9|A1KA5_LOXSA	comp59046_c0_seq1	7.7	270	28	11	-3	VNEISEARELMDMGVDGIVTDRPDLMCE
sp|C0JAX1|A1KA6_LOXDE	comp58466_c0_seq1	2.9	273	74	19	2	RGFSLTERSVAQFKDAGFRVNA---WTVNRADRANQLFNWGVDGVISDVPDLLVGTV-----AAH*KVESHGDN
sp|C0JAX1|A1KA6_LOXDE	comp102767_c0_seq1	3	273	23	11	-3	ALPDFPGHGVPCSPFCAHPCTVW
sp|C0JAX1|A1KA6_LOXDE	comp8701_c0_seq1	8.4	273	38	13	-2	FVNLGALGIQRGCFQDDCSHSDHFEATSPAECAKICKK
sp|C0JAZ0|A1KA6_LOXSA	comp76070_c0_seq2	2.9	273	73	22	2	TEIEGLKTKMGGLKKSNTDHEKRIKE------FELSEDELIIRQLCSSVQENILKIVLDNYYNKIQNKSTKYI
sp|C0JAZ0|A1KA6_LOXSA	comp76070_c0_seq21	3	273	73	22	1	TEIEGLKTKMGGLKKSNTDHEKRIKE------FELSEDELIIRQLCSSVQENILKIVLDNYYNKIQNKSTKYI
sp|C0JAZ0|A1KA6_LOXSA	comp102767_c0_seq1	4.6	273	23	10	-3	ALPDFPGHGVPCSPFCAHPCTVW
sp|C0JAZ0|A1KA6_LOXSA	comp59046_c0_seq1	8	273	28	11	-3	VNEISEARELMDMGVDGIVTDRPDLMCE
sp|Q5YD77|A1KA_LOXBO	comp102767_c0_seq1	1.4	279	25	11	-3	SGALPDFPGHGVPCSPFCAHPCTVW
sp|Q5YD77|A1KA_LOXBO	comp59046_c0_seq1	7.7	279	28	11	-3	VNEISEARELMDMGVDGIVTDRPDLMCE
sp|Q5YD77|A1KA_LOXBO	comp182702_c0_seq1	7.8	279	16	11	-2	IPC*CGRSCSKSWEDF
sp|Q5YD77|A1KA_LOXBO	comp155795_c0_seq1	9	279	30	12	3	EAVSNEDSTSGGVSDVSHWNGQRFNATREA
sp|C0JAV8|A1KB1_LOXAP	comp102767_c0_seq1	1.4	273	25	11	-3	SGALPDFPGHGVPCSPFCAHPCTVW
sp|C0JAV8|A1KB1_LOXAP	comp138995_c0_seq1	4.2	273	37	13	-3	YSIQGQFHCLGISNAYKK*PITNSSYSSNYYTNCRIR
sp|C0JAV8|A1KB1_LOXAP	comp74256_c0_seq2	7.8	273	112	29	-2	APYEDITRFKEEYSLPALPYAYDGLEPFVDQATLRVHHLGHHAGYTKKMNAALKAWRSSGKKSDLASKSILSILKGIDDVPEEWRLAIKNNGGGYVNHAFYWAVMSSNPSKE
sp|C0JAV8|A1KB1_LOXAP	comp74256_c0_seq1	7.9	273	112	29	-2	APYEDITRFKEEYSLPALPYAYDGLEPFVDQATLRVHHLGHHAGYTKKMNAALKAWRSSGKKSDLASKSILSILKGIDDVPEEWRLAIKNNGGGYVNHAFYWAVMSSNPSKE
sp|C0JAY2|A1KB1_LOXSA	comp76070_c0_seq2	2.9	273	73	22	2	TEIEGLKTKMGGLKKSNTDHEKRIKE------FELSEDELIIRQLCSSVQENILKIVLDNYYNKIQNKSTKYI
sp|C0JAY2|A1KB1_LOXSA	comp76070_c0_seq21	2.9	273	73	22	1	TEIEGLKTKMGGLKKSNTDHEKRIKE------FELSEDELIIRQLCSSVQENILKIVLDNYYNKIQNKSTKYI
sp|C0JAY2|A1KB1_LOXSA	comp102767_c0_seq1	4.6	273	23	10	-3	ALPDFPGHGVPCSPFCAHPCTVW
sp|C0JAY2|A1KB1_LOXSA	comp59046_c0_seq1	7.6	273	28	11	-3	VNEISEARELMDMGVDGIVTDRPDLMCE
sp|C0JAV9|A1KB2_LOXAP	comp102767_c0_seq1	1.4	273	25	11	-3	SGALPDFPGHGVPCSPFCAHPCTVW
sp|C0JAV9|A1KB2_LOXAP	comp74256_c0_seq2	7.8	273	112	28	-2	APYEDITRFKEEYSLPALPYAYDGLEPFVDQATLRVHHLGHHAGYTKKMNAALKAWRSSGKKSDLASKSILSILKGIDDVPEEWRLAIKNNGGGYVNHAFYWAVMSSNPSKE
sp|C0JAV9|A1KB2_LOXAP	comp74256_c0_seq1	7.9	273	112	28	-2	APYEDITRFKEEYSLPALPYAYDGLEPFVDQATLRVHHLGHHAGYTKKMNAALKAWRSSGKKSDLASKSILSILKGIDDVPEEWRLAIKNNGGGYVNHAFYWAVMSSNPSKE
sp|C0JAW5|A1KB2_LOXDE	comp102767_c0_seq1	3	273	23	11	-3	ALPDFPGHGVPCSPFCAHPCTVW
sp|C0JAW5|A1KB2_LOXDE	comp8701_c0_seq1	9.8	273	38	13	-2	FVNLGALGIQRGCFQDDCSHSDHFEATSPAECAKICKK
sp|C0JAY3|A1KB2_LOXSA	comp102767_c0_seq1	4.6	273	23	10	-3	ALPDFPGHGVPCSPFCAHPCTVW
sp|C0JAY3|A1KB2_LOXSA	comp59046_c0_seq1	8.5	273	28	11	-3	VNEISEARELMDMGVDGIVTDRPDLMCE
sp|C0JAW2|A1KB3_LOXAP	comp102767_c0_seq1	1.4	273	25	11	-3	SGALPDFPGHGVPCSPFCAHPCTVW
sp|C0JAW2|A1KB3_LOXAP	comp74256_c0_seq2	6.1	273	112	28	-2	APYEDITRFKEEYSLPALPYAYDGLEPFVDQATLRVHHLGHHAGYTKKMNAALKAWRSSGKKSDLASKSILSILKGIDDVPEEWRLAIKNNGGGYVNHAFYWAVMSSNPSKE
sp|C0JAW2|A1KB3_LOXAP	comp74256_c0_seq1	6.2	273	112	28	-2	APYEDITRFKEEYSLPALPYAYDGLEPFVDQATLRVHHLGHHAGYTKKMNAALKAWRSSGKKSDLASKSILSILKGIDDVPEEWRLAIKNNGGGYVNHAFYWAVMSSNPSKE
sp|C0JAW0|A1KB_LOXAR	comp74256_c0_seq2	7.5	273	112	28	-2	APYEDITRFKEEYSLPALPYAYDGLEPFVDQATLRVHHLGHHAGYTKKMNAALKAWRSSGKKSDLASKSILSILKGIDDVPEEWRLAIKNNGGGYVNHAFYWAVMSSNPSKE
sp|C0JAW0|A1KB_LOXAR	comp74256_c0_seq1	7.5	273	112	28	-2	APYEDITRFKEEYSLPALPYAYDGLEPFVDQATLRVHHLGHHAGYTKKMNAALKAWRSSGKKSDLASKSILSILKGIDDVPEEWRLAIKNNGGGYVNHAFYWAVMSSNPSKE
sp|P0C2K0|A1KB_LOXBO	comp190506_c0_seq1	6.7	33	30	8	-2	NERPEWVADHLPGRAMQVQNCLRLPQSSVR
sp|P0C2K0|A1KB_LOXBO	comp126747_c0_seq1	7.7	33	24	10	-1	KEPRWQEASLNNLLAEVRNFVNAG
sp|P0C2K0|A1KB_LOXBO	comp74246_c1_seq54	8.8	33	20	11	3	MVDVVVQADEFFLVGANVVE
sp|P0C2K0|A1KB_LOXBO	comp74246_c1_seq53	8.8	33	20	11	3	MVDVVVQADEFFLVGANVVE
sp|P0C2K0|A1KB_LOXBO	comp74246_c1_seq46	8.9	33	20	11	2	MVDVVVQADEFFLVGANVVE
sp|P0C2K0|A1KB_LOXBO	comp74246_c1_seq42	8.9	33	20	11	2	MVDVVVQADEFFLVGANVVE
sp|P0C2K0|A1KB_LOXBO	comp74246_c1_seq38	8.9	33	20	11	2	MVDVVVQADEFFLVGANVVE
sp|P0C2K0|A1KB_LOXBO	comp74246_c1_seq8	8.9	33	20	11	2	MVDVVVQADEFFLVGANVVE
sp|P0C2K0|A1KB_LOXBO	comp74246_c1_seq39	8.9	33	20	11	1	MVDVVVQADEFFLVGANVVE
sp|P0C2K0|A1KB_LOXBO	comp74246_c1_seq59	8.9	33	20	11	1	MVDVVVQADEFFLVGANVVE
sp|P0C2K0|A1KB_LOXBO	comp74246_c1_seq21	8.9	33	20	11	2	MVDVVVQADEFFLVGANVVE
sp|P0C2K0|A1KB_LOXBO	comp74246_c1_seq48	8.9	33	20	11	2	MVDVVVQADEFFLVGANVVE
sp|P0C2K0|A1KB_LOXBO	comp74246_c1_seq60	8.9	33	20	11	2	MVDVVVQADEFFLVGANVVE
sp|P0C2K0|A1KB_LOXBO	comp74246_c1_seq13	8.9	33	20	11	2	MVDVVVQADEFFLVGANVVE
sp|P0C2K0|A1KB_LOXBO	comp74246_c1_seq14	8.9	33	20	11	1	MVDVVVQADEFFLVGANVVE
sp|P0C2K0|A1KB_LOXBO	comp74246_c1_seq7	8.9	33	20	11	1	MVDVVVQADEFFLVGANVVE
sp|P0C2K0|A1KB_LOXBO	comp74246_c1_seq61	9	33	20	11	1	MVDVVVQADEFFLVGANVVE
sp|P0C2K0|A1KB_LOXBO	comp74246_c1_seq49	9	33	20	11	1	MVDVVVQADEFFLVGANVVE
sp|P0C2K0|A1KB_LOXBO	comp74246_c1_seq3	9	33	20	11	1	MVDVVVQADEFFLVGANVVE
sp|P0C2K0|A1KB_LOXBO	comp74246_c1_seq47	9	33	20	11	1	MVDVVVQADEFFLVGANVVE
sp|P0C2K0|A1KB_LOXBO	comp74246_c1_seq50	9	33	20	11	3	MVDVVVQADEFFLVGANVVE
sp|P0C2K0|A1KB_LOXBO	comp74246_c1_seq22	9	33	20	11	3	MVDVVVQADEFFLVGANVVE
sp|P0C2K0|A1KB_LOXBO	comp74246_c1_seq2	9	33	20	11	3	MVDVVVQADEFFLVGANVVE
sp|P0C2K0|A1KB_LOXBO	comp74246_c1_seq17	9	33	20	11	3	MVDVVVQADEFFLVGANVVE
sp|C0JAV7|A1KC_LOXAP	comp102767_c0_seq1	0.93	273	25	12	-3	SGALPDFPGHGVPCSPFCAHPCTVW
sp|C0JAV7|A1KC_LOXAP	comp74256_c0_seq2	7.9	273	112	28	-2	APYEDITRFKEEYSLPALPYAYDGLEPFVDQATLRVHHLGHHAGYTKKMNAALKAWRSSGKKSDLASKSILSILKGIDDVPEEWRLAIKNNGGGYVNHAFYWAVMSSNPSKE
sp|C0JAV7|A1KC_LOXAP	comp74256_c0_seq1	8	273	112	28	-2	APYEDITRFKEEYSLPALPYAYDGLEPFVDQATLRVHHLGHHAGYTKKMNAALKAWRSSGKKSDLASKSILSILKGIDDVPEEWRLAIKNNGGGYVNHAFYWAVMSSNPSKE
sp|C0JAW3|A1KC_LOXAR	comp58466_c0_seq1	9	271	74	19	2	RGFSLTERSVAQFKDAGFRVNA---WTVNRADRANQLFNWGVDGVISDVPDLLVGTV-----AAH*KVESHGDN
sp|Q5YD75|A1K_LOXRE	comp102767_c0_seq1	4.7	279	23	10	-3	ALPDFPGHGVPCSPFCAHPCTVW
sp|Q5YD75|A1K_LOXRE	comp182702_c0_seq1	7.9	279	16	11	-2	IPC*CGRSCSKSWEDF
sp|Q5YD75|A1K_LOXRE	comp59046_c0_seq1	8.2	279	28	11	-3	VNEISEARELMDMGVDGIVTDRPDLMCE
sp|C0JAU7|A1L1_LOXSA	comp155795_c0_seq1	4.8	276	30	13	3	EAVSNEDSTSGGVSDVSHWNGQRFNATREA
sp|C0JAU7|A1L1_LOXSA	comp8701_c0_seq1	9.6	276	38	14	-2	FVNLGALGIQRGCFQDDCSHSDHFEATSPAECAKICKK
sp|C0JAU8|A1L2_LOXSA	comp155795_c0_seq1	4.9	276	30	13	3	EAVSNEDSTSGGVSDVSHWNGQRFNATREA
sp|C0JAU8|A1L2_LOXSA	comp8701_c0_seq1	8.9	276	38	14	-2	FVNLGALGIQRGCFQDDCSHSDHFEATSPAECAKICKK
sp|C0JAU9|A1L3_LOXSA	comp155795_c0_seq1	4.7	276	30	13	3	EAVSNEDSTSGGVSDVSHWNGQRFNATREA
sp|C0JAU9|A1L3_LOXSA	comp8701_c0_seq1	8.9	276	38	14	-2	FVNLGALGIQRGCFQDDCSHSDHFEATSPAECAKICKK
sp|Q7Z1Y7|A1LA_LOXAR	comp221966_c0_seq1	0.11	320	50	15	1	ATSLVLPYVHIHKNKKFQLVHIFSSVLRHPLHHAGLDRRQCSTSLPVWVL
sp|Q7Z1Y7|A1LA_LOXAR	comp77346_c0_seq1	3.3	320	77	24	-1	DIGRRVLYVLLVH---QDRNEGRAHIS-SVTDFQLTQPLLSFVITKARLFKLKGTDQLVQENGNDADGNDNMDDADN
sp|Q4ZFU2|A1LB1_LOXAR	comp59046_c0_seq1	2.1	309	26	12	-3	VNEISEARELMDMGVDGIVTDRPDLM
sp|Q4ZFU2|A1LB1_LOXAR	comp155795_c0_seq1	3.7	309	30	12	3	EAVSNEDSTSGGVSDVSHWNGQRFNATREA
sp|Q4ZFU2|A1LB1_LOXAR	comp58466_c0_seq1	4.4	309	36	11	2	RVNAWTVNRADRANQLFNWGVDGVISDVPDLLVGTV
sp|Q4ZFU2|A1LB1_LOXAR	comp77346_c0_seq1	4.8	309	77	24	-1	DIGRRVLYVLLVH---QDRNEGRAHIS-SVTDFQLTQPLLSFVITKARLFKLKGTDQLVQENGNDADGNDNMDDADN
sp|C0JAU4|A1LB2_LOXAR	comp59046_c0_seq1	0.69	274	28	12	-3	VNEISEARELMDMGVDGIVTDRPDLMCE
sp|C0JAU4|A1LB2_LOXAR	comp155795_c0_seq1	3.5	274	30	12	3	EAVSNEDSTSGGVSDVSHWNGQRFNATREA
sp|C0JAU4|A1LB2_LOXAR	comp74256_c0_seq2	3.5	274	121	31	-2	APYEDITRFKEEYSLPALP-------YAYDGLEPFVDQATLRVHHLGHHAGYTKKMNAALKAWRSSGKKSDLASKSILSILKGIDDVPEEWRLAIKN--NGGGYVNHAFYWAVMSSNPSKE
sp|C0JAU4|A1LB2_LOXAR	comp74256_c0_seq1	3.5	274	121	31	-2	APYEDITRFKEEYSLPALP-------YAYDGLEPFVDQATLRVHHLGHHAGYTKKMNAALKAWRSSGKKSDLASKSILSILKGIDDVPEEWRLAIKN--NGGGYVNHAFYWAVMSSNPSKE
sp|C0JAU4|A1LB2_LOXAR	comp165654_c0_seq1	8.2	274	35	13	3	LEVVGGSLSSGRLVDQAEGDLRKVGQEGERWQSRG
sp|C0JAU4|A1LB2_LOXAR	comp75392_c0_seq2	9.5	274	66	19	2	ASEIPLSTKHSIRTGCL-LCLKFQSSNNFPRKFRQLSNPSDNTILSSLALHYWHLHHGSHLKSRIY
sp|C0JAU6|A1LC_LOXAR	comp74256_c0_seq2	0.66	276	119	30	-2	APYEDITRFKEEYSLPALPYAYDGLEPFVDQATLRVHHLGHHAGYTKKMNAALKAWRSSGK-----KSDLASKSILSILKGIDDVPEEWRLAIKN--NGGGYVNHAFYWAVMSSNPSKE
sp|C0JAU6|A1LC_LOXAR	comp74256_c0_seq1	0.66	276	119	30	-2	APYEDITRFKEEYSLPALPYAYDGLEPFVDQATLRVHHLGHHAGYTKKMNAALKAWRSSGK-----KSDLASKSILSILKGIDDVPEEWRLAIKN--NGGGYVNHAFYWAVMSSNPSKE
sp|C0JAU6|A1LC_LOXAR	comp59046_c0_seq1	0.77	276	28	12	-3	VNEISEARELMDMGVDGIVTDRPDLMCE
sp|C0JAU6|A1LC_LOXAR	comp77346_c0_seq1	1.2	276	123	37	-1	WCTVEWTC----LQTLRFTSPTAD--ISSVLGDSYFKLQLDATARYLVLSDIGRRVLYVLLVH---QDRNEGRAHIS-SVTDFQLTQPLLSFVITKARLFKLKGTDQLVQENGNDADGNDNMD
sp|C0JAU6|A1LC_LOXAR	comp85528_c0_seq1	2.2	276	56	18	2	SLPNLNHRSLLLKGVVYFEKELQEKGKSAHPAIFSKLGHLHLLTEDLPKALSAYQK
sp|C0JAU6|A1LC_LOXAR	comp165654_c0_seq1	2.5	276	49	16	3	GWIPSISAKGLW*CLEVVGGSLSSGRLVDQAEGDLRKVGQEGERWQSRG
sp|C0JAU6|A1LC_LOXAR	comp155795_c0_seq1	2.8	276	30	12	3	EAVSNEDSTSGGVSDVSHWNGQRFNATREA
sp|C0JAU6|A1LC_LOXAR	comp150403_c0_seq1	4.8	276	21	11	2	DAGQKLSENGVQNNWQNEGQG
sp|C0JAU6|A1LC_LOXAR	comp76087_c0_seq15	7	276	30	13	3	NLRALDENKMLKQTLFQHYWNLNDLFTTAY
sp|C0JAU5|A1L_LOXDE	comp59046_c0_seq1	0.88	276	26	13	-3	VNEISEARELMDMGVDGIVTDRPDLM
sp|C0JAU5|A1L_LOXDE	comp85528_c0_seq1	0.97	276	56	19	2	SLPNLNHRSLLLKGVVYFEKELQEKGKSAHPAIFSKLGHLHLLTEDLPKALSAYQK
sp|C0JAU5|A1L_LOXDE	comp155795_c0_seq1	1	276	30	12	3	EAVSNEDSTSGGVSDVSHWNGQRFNATREA
sp|C0JAU5|A1L_LOXDE	comp77346_c0_seq1	1.1	276	123	36	-1	WCTVEW----TCLQTLRFTSPTAD--ISSVLGDSYFKLQLDATARYLVLSDIGRRVLYVLLVH---QDRNEGRAHIS-SVTDFQLTQPLLSFVITKARLFKLKGTDQLVQENGNDADGNDNMD
sp|C0JAU5|A1L_LOXDE	comp58466_c0_seq1	3.6	276	57	16	2	RGFSLTERSVAQFKDA-GF--RVNAWTVNRADRANQLFNWGVDGVISDVPDLLVGTV
sp|C0JAU5|A1L_LOXDE	comp61372_c0_seq1	4.7	276	31	14	3	LPSYKTTIASKGSPELMQDLGHASNSPNDEL
sp|C0JAU5|A1L_LOXDE	comp150403_c0_seq1	4.8	276	21	11	2	DAGQKLSENGVQNNWQNEGQG
sp|C0JAU5|A1L_LOXDE	comp76087_c0_seq15	6.1	276	30	13	3	NLRALDENKMLKQTLFQHYWNLNDLFTTAY
sp|C0JAX3|A1MA1_LOXDE	comp58466_c0_seq1	2.2	273	54	17	2	PRGFSLTERSVAQFKDA-GF--RVNAWTVNRADRANQLFNWGVDGVISDVPDLL
sp|C0JAX3|A1MA1_LOXDE	comp85528_c0_seq1	6.4	273	56	17	2	SLPNLNHRSLLLKGVVYFEKELQEKGKSAHPAIFSKLGHLHLLTEDLPKALSAYQK
sp|C0JAX4|A1MA2_LOXDE	comp58466_c0_seq1	1.7	273	59	17	2	PRGFSLTERSVAQFKDA-GF--RVNAWTVNRADRANQLFNWGVDGVISDVPDLLVGTVA
sp|C0JAX4|A1MA2_LOXDE	comp85528_c0_seq1	6.3	273	56	17	2	SLPNLNHRSLLLKGVVYFEKELQEKGKSAHPAIFSKLGHLHLLTEDLPKALSAYQK
sp|C0JAX5|A1MA3_LOXDE	comp58466_c0_seq1	1.9	273	59	17	2	PRGFSLTERSVAQFKDA-GF--RVNAWTVNRADRANQLFNWGVDGVISDVPDLLVGTVA
sp|C0JAX5|A1MA3_LOXDE	comp85528_c0_seq1	6.5	273	56	17	2	SLPNLNHRSLLLKGVVYFEKELQEKGKSAHPAIFSKLGHLHLLTEDLPKALSAYQK
sp|C0JAX7|A1MA4_LOXDE	comp58466_c0_seq1	1.6	273	54	17	2	PRGFSLTERSVAQFKDA-GF--RVNAWTVNRADRANQLFNWGVDGVISDVPDLL
sp|C0JAX7|A1MA4_LOXDE	comp85528_c0_seq1	3	273	56	17	2	SLPNLNHRSLLLKGVVYFEKELQEKGKSAHPAIFSKLGHLHLLTEDLPKALSAYQK
sp|C0JAX9|A1MA5_LOXDE	comp58466_c0_seq1	1.7	273	59	17	2	PRGFSLTERSVAQFKDA-GF--RVNAWTVNRADRANQLFNWGVDGVISDVPDLLVGTVA
sp|C0JAX9|A1MA5_LOXDE	comp85528_c0_seq1	6.5	273	56	17	2	SLPNLNHRSLLLKGVVYFEKELQEKGKSAHPAIFSKLGHLHLLTEDLPKALSAYQK
sp|C0JAY0|A1MA6_LOXDE	comp150403_c0_seq1	0.87	273	51	16	2	DAGQKLSENGVQNNWQNEGQGKLQVGGLIKAPLTLHEALCLFSSPPRIQGQ
sp|C0JAY0|A1MA6_LOXDE	comp58466_c0_seq1	2.7	273	54	17	2	PRGFSLTERSVAQFKDA-GF--RVNAWTVNRADRANQLFNWGVDGVISDVPDLL
sp|C0JAX2|A1MB_LOXDE	comp58466_c0_seq1	1.3	273	59	18	2	PRGFSLTERSVAQFKDA-GF--RVNAWTVNRADRANQLFNWGVDGVISDVPDLLVGTVA
sp|C0JAX2|A1MB_LOXDE	comp182702_c0_seq1	5.4	273	40	15	-2	IPC*CGRSCSKS--WEDFVAWTTEQKMWGGQRAKEPRTLV
sp|C0JAX2|A1MB_LOXDE	comp85528_c0_seq1	6.3	273	56	17	2	SLPNLNHRSLLLKGVVYFEKELQEKGKSAHPAIFSKLGHLHLLTEDLPKALSAYQK
sp|C0JAZ1|A1OA1_LOXVA	comp162466_c0_seq1	0.67	273	62	15	-2	AVLNCFKNWLSLTKSEKAEREKEQNLTDLKSYWEAEA-GRLRDQFDKEMRGTMTEHEKLKAQ
sp|C0JAZ1|A1OA1_LOXVA	comp224291_c0_seq1	0.98	273	26	15	-2	PCFCTRSCLPSTFRALKFHIFLRGLR
sp|C0JAZ1|A1OA1_LOXVA	comp152333_c0_seq1	5.4	273	34	15	2	HPGPFELGNRSCGYSNPLRCILKGKRQGTLSGQS
sp|C0JAZ2|A1OA2_LOXVA	comp162466_c0_seq1	0.68	273	62	15	-2	AVLNCFKNWLSLTKSEKAEREKEQNLTDLKSYWEAEA-GRLRDQFDKEMRGTMTEHEKLKAQ
sp|C0JAZ2|A1OA2_LOXVA	comp224291_c0_seq1	0.98	273	26	15	-2	PCFCTRSCLPSTFRALKFHIFLRGLR
sp|C0JAZ2|A1OA2_LOXVA	comp152333_c0_seq1	5.4	273	34	15	2	HPGPFELGNRSCGYSNPLRCILKGKRQGTLSGQS
sp|C0JAZ2|A1OA2_LOXVA	comp84269_c0_seq1	7.2	273	79	19	-2	MTEFWSNAQQLTELWLYRTVPRLDLYKEVHN---QLEDSAKEDLL---NHIAGANQQLEDLER---KLGELKD-WKQDG
sp|C0JAZ3|A1OA3_LOXVA	comp162466_c0_seq1	0.63	272	62	15	-2	AVLNCFKNWLSLTKSEKAEREKEQNLTDLKSYWEAEA-GRLRDQFDKEMRGTMTEHEKLKAQ
sp|C0JAZ3|A1OA3_LOXVA	comp224291_c0_seq1	0.98	272	26	15	-2	PCFCTRSCLPSTFRALKFHIFLRGLR
sp|C0JAZ3|A1OA3_LOXVA	comp89316_c0_seq1	3.7	272	50	15	3	HDRMFQGLQHCMRSWRLGHGNGKQRVGHFFGGTTSIA--RKTHQHGGFPG
sp|C0JAZ3|A1OA3_LOXVA	comp152333_c0_seq1	6.5	272	34	15	2	HPGPFELGNRSCGYSNPLRCILKGKRQGTLSGQS
sp|C0JB03|A1OA_LOXRU	comp85528_c0_seq1	0.56	273	56	19	2	SLPNLNHRSLLLKGVVYFEKELQEKGKSAHPAIFSKLGHLHLLTEDLPKALSAYQK
sp|C0JB03|A1OA_LOXRU	comp75392_c0_seq2	3.8	273	62	18	2	PLSTKHSIRTGC-LLCLKFQSSNNFPRKFRQLSNPSDNTILSSLALHYWHLHHGSHLKSRIY
sp|C0JB03|A1OA_LOXRU	comp69719_c0_seq1	4.1	273	28	12	3	DCKIDCCRGDNCNDFPLTTKRPTPPPDA
sp|C0JB03|A1OA_LOXRU	comp59046_c0_seq1	6.7	273	28	12	-3	VNEISEARELMDMGVDGIVTDRPDLMCE
sp|C0JB03|A1OA_LOXRU	comp58466_c0_seq1	6.8	273	54	17	2	RGFSLTERSVAQFKDAGF----RVNAWTVNRADRANQLFNWGVDGVISDVPDLL
sp|C0JB03|A1OA_LOXRU	comp88471_c0_seq1	7.1	273	44	18	-2	KQKIAEVMRDSLNEYFSKHLYATVESLQITEDDLPDAFTTTILT
sp|C0JAZ4|A1OB1_LOXVA	comp186297_c0_seq1	4.9	272	36	14	-3	GHTKLLRMSGY----STHSGDLQSEFEHVGHSGHFW
sp|C0JAZ4|A1OB1_LOXVA	comp76327_c0_seq2	7.8	272	56	21	3	WPNMNEGGEIETEQDLKDLIAEMKPEKAITGYEKLLKDGISVSLQTRNELLDLVGY
sp|C0JAZ5|A1OB2_LOXVA	comp76327_c0_seq2	2.6	272	81	26	3	KYPQLFPMRKAEPG-----------WPNMNEGGEIETEQDLKDLIAEMKPEKAITGYEKLLKDGISVSLQTRNELLDLVGY
sp|C0JAZ5|A1OB2_LOXVA	comp186297_c0_seq1	4.8	272	36	14	-3	GHTKLLRMSGY----STHSGDLQSEFEHVGHSGHFW
sp|C0JAZ6|A1OB3_LOXVA	comp186297_c0_seq1	5	272	36	14	-3	GHTKLLRMSGY----STHSGDLQSEFEHVGHSGHFW
sp|C0JAZ6|A1OB3_LOXVA	comp76327_c0_seq2	7.2	272	56	21	3	WPNMNEGGEIETEQDLKDLIAEMKPEKAITGYEKLLKDGISVSLQTRNELLDLVGY
sp|C0JAZ6|A1OB3_LOXVA	comp75700_c0_seq7	8.9	272	53	16	3	VLVHIWKKNCLTKCWLIVKTRTSVSMATSSNFEVK*TIYLVFFCTKDRRQILR
sp|C0JAZ7|A1OB4_LOXVA	comp186297_c0_seq1	4.8	272	36	14	-3	GHTKLLRMSGY----STHSGDLQSEFEHVGHSGHFW
sp|C0JAZ7|A1OB4_LOXVA	comp76327_c0_seq2	7.1	272	56	21	3	WPNMNEGGEIETEQDLKDLIAEMKPEKAITGYEKLLKDGISVSLQTRNELLDLVGY
sp|C0JAZ8|A1OB5_LOXVA	comp186297_c0_seq1	8.5	272	36	14	-3	GHTKLLRMSGY----STHSGDLQSEFEHVGHSGHFW
sp|C0JB00|A1OB_LOXRU	comp85528_c0_seq1	2	273	55	18	2	SLPNLNHRSLLLKGVVYFEKELQEKGKSAHPAIFSKLGHLHLLTEDLPKALSAYQ
sp|C0JB00|A1OB_LOXRU	comp58466_c0_seq1	6.3	273	60	16	2	PRGFSLTERSVAQFKDAGF----RVNAWTVNRADRANQLFNWGVDGVISDVPDLLVGTVA
sp|C0JB01|A1OC_LOXRU	comp85528_c0_seq1	0.37	273	56	19	2	SLPNLNHRSLLLKGVVYFEKELQEKGKSAHPAIFSKLGHLHLLTEDLPKALSAYQK
sp|C0JB01|A1OC_LOXRU	comp59046_c0_seq1	6.1	273	28	12	-3	VNEISEARELMDMGVDGIVTDRPDLMCE
sp|C0JB02|A1OD_LOXRU	comp85528_c0_seq1	0.37	273	56	19	2	SLPNLNHRSLLLKGVVYFEKELQEKGKSAHPAIFSKLGHLHLLTEDLPKALSAYQK
sp|C0JB02|A1OD_LOXRU	comp75392_c0_seq2	5.1	273	62	19	2	PLSTKHSIRTGCLL-CLKFQSSNNFPRKFRQLSNPSDNTILSSLALHYWHLHHGSHLKSRIY
sp|C0JB02|A1OD_LOXRU	comp59046_c0_seq1	6.2	273	28	12	-3	VNEISEARELMDMGVDGIVTDRPDLMCE
sp|C0JAZ9|A1O_LOXAM	comp85528_c0_seq1	0.38	273	56	20	2	SLPNLNHRSLLLKGVVYFEKELQEKGKSAHPAIFSKLGHLHLLTEDLPKALSAYQK
sp|C0JAZ9|A1O_LOXAM	comp221546_c0_seq1	7.6	273	21	9	-1	FDQGEILSKAVIEFFWRIGNN
sp|C0JB04|A1P_LOXRU	comp58466_c0_seq1	0.38	273	53	19	2	RGFSLTERSVAQFKDA-GF--RVNAWTVNRADRANQLFNWGVDGVISDVPDLL
sp|C0JB04|A1P_LOXRU	comp77217_c1_seq1	0.42	273	59	19	-3	CGKICEWQTFSVNLKFAIAL----------------VLYLPFLKHYL*ITHFREMLRAQ
sp|C0JB04|A1P_LOXRU	comp52007_c0_seq1	0.75	273	61	18	-3	DQKAEPVGRRHHGYHCSCH*FCRHRRIF------IYNSTTTADQKYRLHLLYIWFPVHHGQ
sp|Q7Z1N0|A1X1_LOXAR	comp85528_c0_seq1	0.65	161	56	18	2	SLPNLNHRSLLLKGVVYFEKELQEKGKSAHPAIFSKLGHLHLLTEDLPKALSAYQK
sp|Q7Z1N0|A1X1_LOXAR	comp155795_c0_seq1	0.78	161	31	12	3	SEAVSNEDSTSGGVSDVSHWNGQRFNATREA
sp|Q7Z1N0|A1X1_LOXAR	comp59046_c0_seq1	0.79	161	28	12	-3	VNEISEARELMDMGVDGIVTDRPDLMCE
sp|Q7Z1N0|A1X1_LOXAR	comp165654_c0_seq1	0.95	161	49	16	3	GWIPSISAKGLW*CLEVVGGSLSSGRLVDQAEGDLRKVGQEGERWQSRG
sp|Q7Z1N0|A1X1_LOXAR	comp58466_c0_seq1	1.5	161	58	16	2	RGFSLTERSVAQFKDA-GF--RVNAWTVNRADRANQLFNWGVDGVISDVPDLLVGTVA
sp|P0C2L0|A1X1_LOXIN	comp112534_c0_seq1	9.2	33	21	9	1	LWIVGAMVKWLEDLSDEAKAG
sp|Q7M485|A1X1_LOXRE	comp86931_c0_seq1	2.8	35	29	9	2	KKTAWVTGTIFHLLLEQTEGLNVGADTID
sp|Q7M485|A1X1_LOXRE	comp190506_c0_seq1	3.9	35	29	8	-2	NERPEWVADHLPGRAMQVQNCLRLPQSSV
sp|P69502|A1XA_LOXGA	comp195218_c0_seq1	0.92	71	34	10	1	LQFSSFCEILLFSFSKISHRWRFNGNRNRSMSDP
sp|P69502|A1XA_LOXGA	comp76571_c1_seq1	4.5	71	42	14	1	HRRPKYRVPFAIALVNQVDDFVPEGLNAWGFLDTVEDDMSFD
sp|P69502|A1XA_LOXGA	comp76571_c1_seq3	4.5	71	42	14	2	HRRPKYRVPFAIALVNQVDDFVPEGLNAWGFLDTVEDDMSFD
sp|C0JB07|A21_LOXAP	comp95255_c0_seq1	0.6	273	32	12	1	CDCLRTCLGHWDWCGGYTIASAGYTIPGAPRH
sp|C0JB07|A21_LOXAP	comp183210_c0_seq1	4.2	273	40	14	1	AILSNFPNEKIAMIEHDSYYKDQSHLTFEERIKTNYDHPF
sp|C0JB07|A21_LOXAP	comp66193_c0_seq1	5.9	273	34	12	-3	VDQDQEMNSEGNSCYIYHGVTGTCKASCEHDEKV
sp|C0JB07|A21_LOXAP	comp62327_c0_seq1	8.3	273	39	15	-3	PLYRFFFIPTICFGMCLPDVFSYPSIFCNALRSSSLRGD
sp|C0JB08|A21_LOXAR	comp58466_c0_seq1	0.68	273	53	15	2	RGFSLTERSVAQFKDAGF--RVNAWTVNRADRANQLFNWGVDGVISDVPDLLV
sp|C0JB08|A21_LOXAR	comp95255_c0_seq1	0.75	273	32	12	1	CDCLRTCLGHWDWCGGYTIASAGYTIPGAPRH
sp|C0JB08|A21_LOXAR	comp72649_c0_seq1	1.5	273	134	38	-3	QFETEDDSEISKIYSYIDDECENESTCLFLNRFRDSKDTYQQLNWQRVHTLPGTKKPPISIAQELKDLTDFSWYWGPMSSNEADQQL------------EGQPDGSFLVRDSANSRHL-LSVSFR----SKGSS
sp|C0JB08|A21_LOXAR	comp59046_c0_seq1	4.3	273	28	11	-3	VNEISEARELMDMGVDGIVTDRPDLMCE
sp|Q1W695|A21_LOXIN	comp85528_c0_seq1	0.4	305	56	20	2	SLPNLNHRSLLLKGVVYFEKELQEKGKSAHPAIFSKLGHLHLLTEDLPKALSAYQK
sp|C0JB05|A21_LOXSP	comp85528_c0_seq1	0.005	272	56	22	2	SLPNLNHRSLLLKGVVYFEKELQEKGKSAHPAIFSKLGHLHLLTEDLPKALSAYQK
sp|C0JB05|A21_LOXSP	comp196514_c0_seq1	1.8	272	23	10	-1	LKLSKLANPIPDYHALPCSSFKN
sp|C0JB05|A21_LOXSP	comp165654_c0_seq1	2.2	272	49	18	3	GWIPSISAKGLW*CLEVVGGSLSSGRLVDQAEGDLRKVGQEGERWQSRG
sp|C0JB05|A21_LOXSP	comp61372_c0_seq1	5.9	272	32	13	3	LPSYKTTIASKGSPELMQDLGHASNSPNDELP
sp|C0JB05|A21_LOXSP	comp69576_c0_seq1	9.7	272	27	11	-1	LNHEEVMPAFLEALRSTGHPQNMKLVG
sp|C0JB06|A21_LOXVA	comp95255_c0_seq1	0.55	276	32	14	1	CDCLRTCLGHWDWCGGYTIASAGYTIPGAPRH
sp|C0JB06|A21_LOXVA	comp58466_c0_seq1	0.66	276	57	19	2	RGFSLTERSVAQFKDAGFRVN---AWTVNRADRANQLFNWGVDGVISDVPDLLVGTV
sp|C0JB06|A21_LOXVA	comp196514_c0_seq1	5	276	27	9	-1	PQSPLKLSKLANPIPDYHALPCSSFKN
sp|B2KKW0|A22_LOXIN	comp82020_c0_seq1	2.8	310	40	17	-3	YWNMQNNISRAYF*LHKKLIKRTSIF*DTTGFLKMLKEQS
sp|B2KKW0|A22_LOXIN	comp179177_c0_seq1	3.1	310	41	14	1	VSLPLPRMYELVEETREKLQAAGVEATAKAAGYGHLGDANL
sp|B2KKW0|A22_LOXIN	comp120946_c0_seq1	7.9	310	68	21	-3	FHGLPRGSSHRCENWQYQAQVVRDLSQCRCFGDGTALGR*RL------SSGLGQWCQSSDGGKPLVFS
sp|Q8I914|A311_LOXLA	comp154868_c0_seq1	2	311	32	15	-3	GAQGSLILSLSDIQGHEQEVRGFKETWGTNGQ
sp|Q8I914|A311_LOXLA	comp75261_c2_seq7	3.5	311	34	13	-2	QALLVF*GSIPTFTLHFSLLPPCEEGRVCFPFHH
sp|Q8I914|A311_LOXLA	comp218488_c0_seq1	5.3	311	12	9	-3	YMHLALLIGCWT
sp|C0JB10|A311_LOXS4	comp58466_c0_seq1	1.2	276	36	10	2	RVNAWTVNRADRANQLFNWGVDGVISDVPDLLVGTV
sp|C0JB10|A311_LOXS4	comp59046_c0_seq1	2.7	276	26	12	-3	VNEISEARELMDMGVDGIVTDRPDLM
sp|C0JB10|A311_LOXS4	comp60187_c0_seq1	2.8	276	35	15	-1	WWNIDRLGF--KAVKRGFDGIVSGMLSVIIGVIGD
sp|Q1KY80|A312_LOXLA	comp154868_c0_seq1	1.5	285	32	15	-3	GAQGSLILSLSDIQGHEQEVRGFKETWGTNGQ
sp|Q1KY80|A312_LOXLA	comp75261_c2_seq7	2	285	34	13	-2	QALLVF*GSIPTFTLHFSLLPPCEEGRVCFPFHH
sp|Q1KY80|A312_LOXLA	comp75261_c2_seq9	2.7	285	34	13	-2	QALLVF*GSIPTFTLHFSLLPPCEEGRVCFPFHH
sp|Q1KY80|A312_LOXLA	comp59046_c0_seq1	8.2	285	26	10	-3	VNEISEARELMDMGVDGIVTDRPDLM
sp|C0JB11|A312_LOXS4	comp58466_c0_seq1	5.8	278	36	9	2	RVNAWTVNRADRANQLFNWGVDGVISDVPDLLVGTV
sp|C0JB11|A312_LOXS4	comp60187_c0_seq1	7.1	278	35	14	-1	WWNIDRLGF--KAVKRGFDGIVSGMLSVIIGVIGD
sp|C0JB09|A31_LOXAR	comp45612_c0_seq1	3.9	275	51	18	-3	ETHAAIRAF---MAKEVSEEVAEKVRIQYGGSVTLDNCAELIKKPNIDGFL
sp|Q1KY79|A32_LOXLA	comp51172_c0_seq1	3.6	285	88	28	1	AADAVKEEAERSGQYYINHRWLGGTLTNWGTIQKRIARLKEI--KRMEEDGTFEVLPKKEVALLNKQRARLEKFLGGIEDMPRIPDVM
sp|Q1KY79|A32_LOXLA	comp101707_c0_seq1	5.3	285	54	17	2	ITEAFEKVGKDGTITVSDGKTMDHEL-------EVVEGMQMDRGYISPYFITNV
sp|Q1KY79|A32_LOXLA	comp75693_c0_seq2	6.4	285	49	15	-2	DNISWEMFDSMIKNAEEFTQSLGIPYR------IISIVSGALNNAAAKK
sp|Q1KY79|A32_LOXLA	comp75693_c0_seq12	6.4	285	49	15	-2	DNISWEMFDSMIKNAEEFTQSLGIPYR------IISIVSGALNNAAAKK
sp|Q1KY79|A32_LOXLA	comp75693_c0_seq11	6.4	285	49	15	-2	DNISWEMFDSMIKNAEEFTQSLGIPYR------IISIVSGALNNAAAKK
sp|Q1KY79|A32_LOXLA	comp90178_c0_seq1	8.6	285	34	13	-1	LMSTYQAASGAGAEGMAELEDGLATWVKDGEVPK
sp|Q8I913|A331_LOXLA	comp101707_c0_seq1	3	311	54	19	2	ITEAFEKVGKDGTITVSDGKT-------MDHELEVVEGMQMDRGYISPYFITNV
sp|Q8I913|A331_LOXLA	comp218488_c0_seq1	3	311	12	9	-3	YMHLALLIGCWT
sp|P0C2L1|A3X1_LOXLA	comp47979_c0_seq1	0.85	30	16	9	-3	EDRRCYWSLGHMVGIL
sp|P0C2L1|A3X1_LOXLA	comp68676_c0_seq2	2.8	30	15	7	-1	PIWKLGHFITGIKKV
sp|P0C2L1|A3X1_LOXLA	comp201650_c0_seq1	5.8	30	17	7	-2	WPLAHLIGALRIVPPYL
sp|C0JB18|A411_LOXAM	comp63308_c0_seq1	0.063	275	68	21	1	ALLRPPPAGLPPNSSREFGWCCAWRHIRSWL*GCRR-----GRPWRHRLILLVRSLGSASLALSTRYR
sp|C0JB18|A411_LOXAM	comp155795_c0_seq1	7.4	275	31	11	3	SEAVSNEDSTSGGVSDVSHWNGQRFNATREA
sp|C0JB14|A411_LOXHI	comp155795_c0_seq1	0.91	278	30	12	3	EAVSNEDSTSGGVSDVSHWNGQRFNATREA
sp|C0JB14|A411_LOXHI	comp75115_c0_seq1	4.9	278	52	18	-3	DCGSTLKRGADGIKKALGSKDSPGLPCNHIHETLLAIANVVEDSM-GGSSGV
sp|C0JB19|A412_LOXAM	comp63308_c0_seq1	0.06	275	68	21	1	ALLRPPPAGLPPNSSREFGWCCAWRHIRSWL*GCRR-----GRPWRHRLILLVRSLGSASLALSTRYR
sp|C0JB19|A412_LOXAM	comp155795_c0_seq1	4.3	275	31	11	3	SEAVSNEDSTSGGVSDVSHWNGQRFNATREA
sp|C0JB15|A412_LOXHI	comp155795_c0_seq1	0.86	278	30	12	3	EAVSNEDSTSGGVSDVSHWNGQRFNATREA
sp|C0JB15|A412_LOXHI	comp68482_c0_seq1	4.2	278	39	15	3	ASVKDHKRVY-----TVTVSEIFKGLERIKNVSKDHNTS
sp|C0JB15|A412_LOXHI	comp75115_c0_seq1	4.9	278	52	18	-3	DCGSTLKRGADGIKKALGSKDSPGLPCNHIHETLLAIANVVEDSM-GGSSGV
sp|C0JB20|A413_LOXAM	comp63308_c0_seq1	0.092	275	49	17	1	WCCAWRHIRSWL*GCRR-----GRPWRHRLILLVRSLGSASLALSTRYR
sp|C0JB20|A413_LOXAM	comp155795_c0_seq1	4.5	275	31	11	3	SEAVSNEDSTSGGVSDVSHWNGQRFNATREA
sp|C0JB16|A413_LOXHI	comp155795_c0_seq1	0.86	278	30	12	3	EAVSNEDSTSGGVSDVSHWNGQRFNATREA
sp|C0JB16|A413_LOXHI	comp75115_c0_seq1	5.4	278	52	18	-3	DCGSTLKRGADGIKKALGSKDSPGLPCNHIHETLLAIANVVEDSM-GGSSGV
sp|C0JB22|A41_LOXAR	comp155795_c0_seq1	4.5	274	30	11	3	EAVSNEDSTSGGVSDVSHWNGQRFNATREA
sp|C0JB21|A41_LOXRU	comp63308_c0_seq1	0.23	275	68	21	1	ALLRPPPAGLPPNSSREFGWCCAWRHIRSWL*GCRR-----GRPWRHRLILLVRSLGSASLALSTRYR
sp|C0JB21|A41_LOXRU	comp42416_c0_seq1	1.2	275	60	19	2	KEHKEQMDNMLQANSRELQLEREAALARQETMEEMLELLKETVEKRDGQIDALREEIDNL
sp|C0JB21|A41_LOXRU	comp64707_c0_seq1	6.2	275	35	14	2	HTPEVLLQMFLSTTSAVASSNVFKSGKLASPSLVR
sp|C0JB26|A422_LOXLA	comp63343_c0_seq1	0.2	276	78	24	-3	QARRRATLRVFGCPPGGY--------GAGVEELIETKAWQDKADLGRAYIAASSHAYGEGVFGQVETERF-TASLKRM
sp|C0JB25|A421_LOXLA	comp63343_c0_seq1	0.24	276	78	24	-3	QARRRATLRVFGCPPGGY--------GAGVEELIETKAWQDKADLGRAYIAASSHAYGEGVFGQVETERF-TASLKRM
sp|C0JB27|A423_LOXLA	comp63343_c0_seq1	0.2	276	78	24	-3	QARRRATLRVFGCPPGGY--------GAGVEELIETKAWQDKADLGRAYIAASSHAYGEGVFGQVETERF-TASLKRM
sp|C0JB28|A424_LOXLA	comp63343_c0_seq1	0.2	276	78	24	-3	QARRRATLRVFGCPPGGY--------GAGVEELIETKAWQDKADLGRAYIAASSHAYGEGVFGQVETERF-TASLKRM
sp|C0JB17|A42_LOXHI	comp63308_c0_seq1	0.45	275	68	20	1	ALLRPPPAGLPPNSSREFGWCCAWRHIRSWL*GCRR-----GRPWRHRLILLVRSLGSASLALSTRYR
sp|A4USB4|A51_LOXIN	comp77501_c0_seq1	0.96	307	27	13	1	FFCCGHCHHRGSHEDACEAANSRRPGW
sp|A4USB4|A51_LOXIN	comp77501_c0_seq7	1.5	307	27	13	1	FFCCGHCHHRGSHEDACEAANSRRPGW
sp|A4USB4|A51_LOXIN	comp77501_c0_seq2	1.8	307	27	13	2	FFCCGHCHHRGSHEDACEAANSRRPGW
sp|A4USB4|A51_LOXIN	comp77501_c0_seq8	1.9	307	27	13	2	FFCCGHCHHRGSHEDACEAANSRRPGW
sp|A4USB4|A51_LOXIN	comp155795_c0_seq1	4.1	307	30	11	3	EAVSNEDSTSGGVSDVSHWNGQRFNATREA
sp|A4USB4|A51_LOXIN	comp77684_c0_seq10	4.1	307	67	18	-3	HQNLSPPNWSVEQ*LNTLPSIHEGSDLAGGL*SSSQDREFSQ*LSKRNVMYKIQFCCHRWCRYCDYV
sp|A4USB4|A51_LOXIN	comp77684_c0_seq20	4.3	307	67	18	-2	HQNLSPPNWSVEQ*LNTLPSIHEGSDLAGGL*SSSQDREFSQ*LSKRNVMYKIQFCCHRWCRYCDYV
sp|A4USB4|A51_LOXIN	comp77684_c0_seq15	5.2	307	67	18	-1	HQNLSPPNWSVEQ*LNTLPSIHEGSDLAGGL*SSSQDREFSQ*LSKRNVMYKIQFCCHRWCRYCDYV
sp|A4USB4|A51_LOXIN	comp77684_c0_seq3	5.2	307	67	18	-1	HQNLSPPNWSVEQ*LNTLPSIHEGSDLAGGL*SSSQDREFSQ*LSKRNVMYKIQFCCHRWCRYCDYV
sp|A4USB4|A51_LOXIN	comp77684_c0_seq19	5.2	307	67	18	-1	HQNLSPPNWSVEQ*LNTLPSIHEGSDLAGGL*SSSQDREFSQ*LSKRNVMYKIQFCCHRWCRYCDYV
sp|A4USB4|A51_LOXIN	comp77684_c0_seq6	5.2	307	67	18	-1	HQNLSPPNWSVEQ*LNTLPSIHEGSDLAGGL*SSSQDREFSQ*LSKRNVMYKIQFCCHRWCRYCDYV
sp|A4USB4|A51_LOXIN	comp77684_c0_seq24	5.2	307	67	18	-1	HQNLSPPNWSVEQ*LNTLPSIHEGSDLAGGL*SSSQDREFSQ*LSKRNVMYKIQFCCHRWCRYCDYV
sp|A4USB4|A51_LOXIN	comp77684_c0_seq23	5.2	307	67	18	-1	HQNLSPPNWSVEQ*LNTLPSIHEGSDLAGGL*SSSQDREFSQ*LSKRNVMYKIQFCCHRWCRYCDYV
sp|A4USB4|A51_LOXIN	comp75967_c0_seq1	8.9	307	109	28	-2	KIGFDYEGPHDDQSIIMAFSKKKVQDRKD-WLTRGMEERKWRREQGLSEVYLYEKETKIVTYSDFINKELILFSNTDNERSIPSLV----DGLKPGQRKVLFTCLKRND
sp|C0JB31|A611_LOXHI	comp85999_c0_seq1	0.8	275	50	17	-1	EATSRITHSPSSPKVVVLTTVTADAAITDAVHAGASGFLLKASSPDDIVN
sp|C0JB31|A611_LOXHI	comp184322_c0_seq1	1.4	275	50	16	1	KTDMQLITQGFGPESLEGISCD-----EAVVNVDLFLDALRGETSVGRSR
sp|C0JB31|A611_LOXHI	comp77121_c1_seq1	2.1	275	35	13	2	PSVRELTNLWNSAGTSACFHRSLSKIKPNLFLRSS
sp|C0JB31|A611_LOXHI	comp77121_c1_seq2	2.1	275	35	13	2	PSVRELTNLWNSAGTSACFHRSLSKIKPNLFLRSS
sp|C0JB31|A611_LOXHI	comp77121_c1_seq5	2.2	275	35	13	3	PSVRELTNLWNSAGTSACFHRSLSKIKPNLFLRSS
sp|C0JB31|A611_LOXHI	comp77121_c1_seq7	2.2	275	35	13	3	PSVRELTNLWNSAGTSACFHRSLSKIKPNLFLRSS
sp|C0JB31|A611_LOXHI	comp77121_c1_seq8	3	275	34	13	1	SVRELTNLWNSAGTSACFHRSLSKIKPNLFLRSS
sp|C0JB31|A611_LOXHI	comp77121_c1_seq9	3	275	34	13	1	SVRELTNLWNSAGTSACFHRSLSKIKPNLFLRSS
sp|C0JB31|A611_LOXHI	comp77121_c1_seq4	3.1	275	34	13	2	SVRELTNLWNSAGTSACFHRSLSKIKPNLFLRSS
sp|C0JB31|A611_LOXHI	comp77121_c1_seq6	3.1	275	34	13	2	SVRELTNLWNSAGTSACFHRSLSKIKPNLFLRSS
sp|C0JB31|A611_LOXHI	comp166807_c0_seq1	3.3	275	44	15	-2	SSHGPEASHTCHGMS*PCGKV*WCLPWASLGGHISASKSPQGPA
sp|C0JB32|A612_LOXHI	comp85999_c0_seq1	0.33	275	53	17	-1	EATSRITHSPSSPKVVVLTTVTADAAITDAVHAGASGFLLKASSPDDIVNAVR
sp|C0JB32|A612_LOXHI	comp184322_c0_seq1	1.4	275	50	16	1	KTDMQLITQGFGPESLEGISCD-----EAVVNVDLFLDALRGETSVGRSR
sp|C0JB32|A612_LOXHI	comp77121_c1_seq1	2.1	275	35	13	2	PSVRELTNLWNSAGTSACFHRSLSKIKPNLFLRSS
sp|C0JB32|A612_LOXHI	comp77121_c1_seq2	2.1	275	35	13	2	PSVRELTNLWNSAGTSACFHRSLSKIKPNLFLRSS
sp|C0JB32|A612_LOXHI	comp77121_c1_seq5	2.2	275	35	13	3	PSVRELTNLWNSAGTSACFHRSLSKIKPNLFLRSS
sp|C0JB32|A612_LOXHI	comp77121_c1_seq7	2.2	275	35	13	3	PSVRELTNLWNSAGTSACFHRSLSKIKPNLFLRSS
sp|C0JB32|A612_LOXHI	comp77121_c1_seq8	3	275	34	13	1	SVRELTNLWNSAGTSACFHRSLSKIKPNLFLRSS
sp|C0JB32|A612_LOXHI	comp77121_c1_seq9	3	275	34	13	1	SVRELTNLWNSAGTSACFHRSLSKIKPNLFLRSS
sp|C0JB32|A612_LOXHI	comp77121_c1_seq4	3.1	275	34	13	2	SVRELTNLWNSAGTSACFHRSLSKIKPNLFLRSS
sp|C0JB32|A612_LOXHI	comp77121_c1_seq6	3.1	275	34	13	2	SVRELTNLWNSAGTSACFHRSLSKIKPNLFLRSS
sp|C0JB32|A612_LOXHI	comp166807_c0_seq1	3.3	275	44	15	-2	SSHGPEASHTCHGMS*PCGKV*WCLPWASLGGHISASKSPQGPA
sp|Q92035|ACES_BUNFA	comp77509_c0_seq10	1e-93	606	553	194	-3	GSVRGRFQNVIHGLSVKQFLGIPYAEPPVGDLRFARPQPAKPWSGVREAVKFGPACPQMSMKEMLAQFNSNFSVEDEPQDEDCLTLNVYTPSQATSQDKLAVMVWIHGG--GYAAGSGSGYNPSLLVAYHDVIVVTINYRLGVLGFFNIPGT-DVKGNYAMHDQVLALKWVQQNIVNFGGDANNVTIFGESAGGMSVSHHLISPLSKGLFQRVIAQSGSSASPFTGVT-VKSDKNAKSFSKAIDCDF--DVGLMDCLRSKSWSDVVNAQRNMSFPIDIHTQDICTVVVDGEFLPDDPRKLLDEGKINQADVMMGMTANEGAVRNIL-LGKLNKHGAELKDLQKAVKDGFLSRPVQVKVVEDAILFEYTDQSDLDNRMKHRQAMMDLVSDKTFFAPAIFE…
sp|Q92035|ACES_BUNFA	comp77509_c0_seq15	3e-93	606	553	193	-3	GSVRGRFQNVIHGLSVKQFLGIPYAEPPVGDLRFARPQPAKPWSGVREAVKFGPACPQMSMKEMLAQFNSNFSVEDEPQDEDCLTLNVYTPSQATSQDKLAVMVWIHGG--GYAAGSGSGYNPSLLVAYHDVIVVTINYRLGVLGFFNIPGT-DVKGNYAMHDQVLALKWVQQNIVNFGGDANNVTIFGESAGGMSVSHHLISPLSKGLFQRVIAQSGSSASPFTGVT-VKSDKNAKSFSKAIDCDF--DVGLMDCLRSKSWSDVVNAQRNMSFPIDIHTQDICTVVVDGEFLPDDPRKLLDEGKINQADVMMGMTANEGAVRNIL-LGKLNKHGAELKDLQKAVKDGFLSRPVQVKVVEDAILFEYTDQSDLDNRMKHRQAMMDLVSDKTFFAPAIFE…
sp|Q92035|ACES_BUNFA	comp77592_c0_seq31	4e-93	606	537	188	-1	VDTEGGKIRGFLGKLTTGHVIRKYLGIPFAKAD----RFKPPTNATKWSDVKNMTTFGKECPQAPNAM-----------SGKDISEDCLNLNVFVPDNAPSGLPVMVWVHGGAYIFG--SNRIYDGSFISSLGNVIVVAINYRLTVFGFLTTGENGDLKGNYGMLDQVQALRWVKRNIASFGGDPNKVTIFGESAGGYSVSLLMLSPLTKGLFKNVIMQSGVAAAKWAAISYEEMEDVTRRFSKRIGC--TNLDAMEECLKDKSLSEIVNATEK--------GFSFVPVIDGTFLSDIPSVLLRKGQFEKYNVMLGVTDNEGS-LLTNAIPGMNENGMDVTNGMPRNFFEGAVRSEDTKPVLNQKPPLPAAMIYRYTDWTNVSDPYRNRRMFMDMMADT…
sp|Q92035|ACES_BUNFA	comp77509_c0_seq3	4e-93	606	553	193	-3	GSVRGRFQNVIHGLSVKQFLGIPYAEPPVGDLRFARPQPAKPWSGVREAVKFGPACPQMSMKEMLAQFNSNFSVEDEPQDEDCLTLNVYTPSQATSQDKLAVMVWIHGG--GYAAGSGSGYNPSLLVAYHDVIVVTINYRLGVLGFFNIPGT-DVKGNYAMHDQVLALKWVQQNIVNFGGDANNVTIFGESAGGMSVSHHLISPLSKGLFQRVIAQSGSSASPFTGVT-VKSDKNAKSFSKAIDCDF--DVGLMDCLRSKSWSDVVNAQRNMSFPIDIHTQDICTVVVDGEFLPDDPRKLLDEGKINQADVMMGMTANEGAVRNIL-LGKLNKHGAELKDLQKAVKDGFLSRPVQVKVVEDAILFEYTDQSDLDNRMKHRQAMMDLVSDKTFFAPAIFE…
sp|Q92035|ACES_BUNFA	comp77592_c0_seq1	9e-93	606	537	188	-1	VDTEGGKIRGFLGKLTTGHVIRKYLGIPFAKAD----RFKPPTNATKWSDVKNMTTFGKECPQAPNAM-----------SGKDISEDCLNLNVFVPDNAPSGLPVMVWVHGGAYIFG--SNRIYDGSFISSLGNVIVVAINYRLTVFGFLTTGENGDLKGNYGMLDQVQALRWVKRNIASFGGDPNKVTIFGESAGGYSVSLLMLSPLTKGLFKNVIMQSGVAAAKWAAISYEEMEDVTRRFSKRIGC--TNLDAMEECLKDKSLSEIVNATEK--------GFSFVPVIDGTFLSDIPSVLLRKGQFEKYNVMLGVTDNEGS-LLTNAIPGMNENGMDVTNGMPRNFFEGAVRSEDTKPVLNQKPPLPAAMIYRYTDWTNVSDPYRNRRMFMDMMADT…
sp|Q92035|ACES_BUNFA	comp77592_c0_seq26	4e-92	606	537	188	-1	VDTEGGKIRGFLGKLTTGHVIRKYLGIPFAKAD----RFKPPTNATKWSDVKNMTTFGKECPQAPNAM-----------SGKDISEDCLNLNVFVPDNAPSGLPVMVWVHGGAYIFG--SNRIYDGSFISSLGNVIVVAINYRLTVFGFLTTGENGDLKGNYGMLDQVQALRWVKRNIASFGGDPNKVTIFGESAGGYSVSLLMLSPLTKGLFKNVIMQSGVAAAKWAAISYEEMEDVTRRFSKRIGC--TNLDAMEECLKDKSLSEIVNATEK--------GFSFVPVIDGTFLSDIPSVLLRKGQFEKYNVMLGVTDNEGS-LLTNAIPGMNENGMDVTNGMPRNFFEGAVRSEDTKPVLNQKPPLPAAMIYRYTDWTNVSDPYRNRRMFMDMMADT…
sp|Q92035|ACES_BUNFA	comp77592_c0_seq8	6e-92	606	537	188	-1	VDTEGGKIRGFLGKLTTGHVIRKYLGIPFAKAD----RFKPPTNATKWSDVKNMTTFGKECPQAPNAM-----------SGKDISEDCLNLNVFVPDNAPSGLPVMVWVHGGAYIFG--SNRIYDGSFISSLGNVIVVAINYRLTVFGFLTTGENGDLKGNYGMLDQVQALRWVKRNIASFGGDPNKVTIFGESAGGYSVSLLMLSPLTKGLFKNVIMQSGVAAAKWAAISYEEMEDVTRRFSKRIGC--TNLDAMEECLKDKSLSEIVNATEK--------GFSFVPVIDGTFLSDIPSVLLRKGQFEKYNVMLGVTDNEGS-LLTNAIPGMNENGMDVTNGMPRNFFEGAVRSEDTKPVLNQKPPLPAAMIYRYTDWTNVSDPYRNRRMFMDMMADT…
sp|Q92035|ACES_BUNFA	comp77592_c0_seq23	2e-88	606	541	185	-1	VDTEGGKIRGFLGKLTTGHVIRKYLGIPFAKAD----RFKPPTNATKWSDVKNMTTFGKECPQAPNAM-----------SGKDISEDCLNLNVFVPDNAPSGLPVMVWVHGGAYIFG--SNRIYDGSFISSLGNVIVVAINYRLTVFGFLTTGENGDLKGNYGMLDQVQALRWVKRNIASFGGDPNKVTIFGESAGGYSVSLLMLSPLTKGLFKNVIMQSGVAAAKWAAISYEEMEDVTRRFSKRIGC--TNLDAMEECLKDKSLSEIVNATEK--------GFSFVPVIDGTFLSDIPSVLLRKGQFEKYNVMLGVTDNEGS-LLTNAIPGMNENGMDVTNGMPRNFFEGAVRSEDTKPVLNQKPPLPAAMIYRYTDWTNVSDPYRNRRMFMDMMADT…
sp|Q92035|ACES_BUNFA	comp77592_c0_seq15	3e-88	606	541	185	-1	VDTEGGKIRGFLGKLTTGHVIRKYLGIPFAKAD----RFKPPTNATKWSDVKNMTTFGKECPQAPNAM-----------SGKDISEDCLNLNVFVPDNAPSGLPVMVWVHGGAYIFG--SNRIYDGSFISSLGNVIVVAINYRLTVFGFLTTGENGDLKGNYGMLDQVQALRWVKRNIASFGGDPNKVTIFGESAGGYSVSLLMLSPLTKGLFKNVIMQSGVAAAKWAAISYEEMEDVTRRFSKRIGC--TNLDAMEECLKDKSLSEIVNATEK--------GFSFVPVIDGTFLSDIPSVLLRKGQFEKYNVMLGVTDNEGS-LLTNAIPGMNENGMDVTNGMPRNFFEGAVRSEDTKPVLNQKPPLPAAMIYRYTDWTNVSDPYRNRRMFMDMMADT…
sp|Q92035|ACES_BUNFA	comp77592_c0_seq36	1e-87	606	541	185	-1	VDTEGGKIRGFLGKLTTGHVIRKYLGIPFAKAD----RFKPPTNATKWSDVKNMTTFGKECPQAPNAM-----------SGKDISEDCLNLNVFVPDNAPSGLPVMVWVHGGAYIFG--SNRIYDGSFISSLGNVIVVAINYRLTVFGFLTTGENGDLKGNYGMLDQVQALRWVKRNIASFGGDPNKVTIFGESAGGYSVSLLMLSPLTKGLFKNVIMQSGVAAAKWAAISYEEMEDVTRRFSKRIGC--TNLDAMEECLKDKSLSEIVNATEK--------GFSFVPVIDGTFLSDIPSVLLRKGQFEKYNVMLGVTDNEGS-LLTNAIPGMNENGMDVTNGMPRNFFEGAVRSEDTKPVLNQKPPLPAAMIYRYTDWTNVSDPYRNRRMFMDMMADT…
sp|Q92035|ACES_BUNFA	comp77592_c0_seq34	1e-87	606	541	185	-1	VDTEGGKIRGFLGKLTTGHVIRKYLGIPFAKAD----RFKPPTNATKWSDVKNMTTFGKECPQAPNAM-----------SGKDISEDCLNLNVFVPDNAPSGLPVMVWVHGGAYIFG--SNRIYDGSFISSLGNVIVVAINYRLTVFGFLTTGENGDLKGNYGMLDQVQALRWVKRNIASFGGDPNKVTIFGESAGGYSVSLLMLSPLTKGLFKNVIMQSGVAAAKWAAISYEEMEDVTRRFSKRIGC--TNLDAMEECLKDKSLSEIVNATEK--------GFSFVPVIDGTFLSDIPSVLLRKGQFEKYNVMLGVTDNEGS-LLTNAIPGMNENGMDVTNGMPRNFFEGAVRSEDTKPVLNQKPPLPAAMIYRYTDWTNVSDPYRNRRMFMDMMADT…
sp|Q92035|ACES_BUNFA	comp76546_c0_seq6	7e-85	606	551	183	3	RVLTQQGYVRGIRQDIQTNNGQTKTIYKFLGVPYVEKPIGDLRFKPPQALSNRRSSDYDATSLRPVCMQDGYYFDSIRGAWPEF------DPKRDVSEDCLYLNIYTPSTRGTRKYPVIFYIHGGGYYVGSPTRDTSPGEYLP-TRDVVLVTIQYRLGPFGFFTT-GDSEAPGNVGLLDQVEALKWVQRNIHGFGGDKNSVTLLGESAGGSSVALHYLSPLSKGLFHRGIPVSGVDFCPFAYKPKSIVLKVSKMLVGKVNCTKTSSRQIIECLKSVSSTDVFKN--------SIF-WLMQPFVDQHFLPNEPQILRKEGKYQKLPLLSGFVSQEGSPWVEYEQYYKNITYNANGLSKYLDAFLS--DEYKRTKDEAP----VAHNALEFQYTPWDDLND…
sp|Q92035|ACES_BUNFA	comp77592_c0_seq35	2e-84	606	486	169	-1	VDTEGGKIRGFLGKLTTGHVIRKYLGIPFAKAD----RFKPPTNATKWSDVKNMTTFGKECPQAPNAM-----------SGKDISEDCLNLNVFVPDNAPSGLPVMVWVHGGAYIFG--SNRIYDGSFISSLGNVIVVAINYRLTVFGFLTTGENGDLKGNYGMLDQVQALRWVKRNIASFGGDPNKVTIFGESAGGYSVSLLMLSPLTKGLFKNVIMQSGVAAAKWAAISYEEMEDVTRRFSKRIGC--TNLDAMEECLKDKSLSEIVNATEK--------GFSFVPVIDGTFLSDIPSVLLRKGQFEKYNVMLGVTDNEGS-LLTNAIPGMNENGMDVTNGMPRNFFEGAVRSEDTKPVLNQKPPLPAAMIYRYTDWTNVSDPYRNRRMFMDMMADT…
sp|Q92035|ACES_BUNFA	comp77592_c0_seq14	6e-84	606	486	169	-1	VDTEGGKIRGFLGKLTTGHVIRKYLGIPFAKAD----RFKPPTNATKWSDVKNMTTFGKECPQAPNAM-----------SGKDISEDCLNLNVFVPDNAPSGLPVMVWVHGGAYIFG--SNRIYDGSFISSLGNVIVVAINYRLTVFGFLTTGENGDLKGNYGMLDQVQALRWVKRNIASFGGDPNKVTIFGESAGGYSVSLLMLSPLTKGLFKNVIMQSGVAAAKWAAISYEEMEDVTRRFSKRIGC--TNLDAMEECLKDKSLSEIVNATEK--------GFSFVPVIDGTFLSDIPSVLLRKGQFEKYNVMLGVTDNEGS-LLTNAIPGMNENGMDVTNGMPRNFFEGAVRSEDTKPVLNQKPPLPAAMIYRYTDWTNVSDPYRNRRMFMDMMADT…
sp|Q92035|ACES_BUNFA	comp75960_c0_seq7	7e-84	606	552	183	3	AVIPAT----QVNTTGGPIVGKNETLVTGKSVLKYLGIPYAKAK----RFENPTDPDSWNMTRNATEFGKSCPQHSLNASSPLQMLPF------VSEDCLFINVFVPENSSSDMAVMVWIHGGAYVTGSASGAWYDGSVLASEEGVIVVTFNYRLGALGFLSTGSDSKLKGNYGMQDQVHALNWVKKNIKSFGGDPNKVTIFGESAGGMSVSLLMLSPLAKGLFRNSILQSGAAPALFTALLDNEPKERAKRFADALGC--TELSSLKTCAMQKNISEIIKAQLKI--NTKWLLAQFAPVVDGIFLKDSPLKILQEGGSNNETQGSVLIGVTRDDGSIAFV-AFPGVQDATPGIEQGLNYSDFVQKVNSTIWVRDQNEEILKSIIQEYTNWADTSDGKA…
sp|Q92035|ACES_BUNFA	comp75960_c0_seq5	1e-82	606	552	183	3	AVIPAT----QVNTTGGPIVGKNETLVTGKSVLKYLGIPYAKAK----RFENPTDPDSWNMTRNATEFGKSCPQHSLNASSPLQMLPF------VSEDCLFINVFVPENSSSDMAVMVWIHGGAYVTGSASGAWYDGSVLASEEGVIVVTFNYRLGALGFLSTGSDSKLKGNYGMQDQVHALNWVKKNIKSFGGDPNKVTIFGESAGGMSVSLLMLSPLAKGLFRNSILQSGAAPALFTALLDNEPKERAKRFADALGC--TELSSLKTCAMQKNISEIIKAQLKI--NTKWLLAQFAPVVDGIFLKDSPLKILQEGGSNNETQGSVLIGVTRDDGSIAFV-AFPGVQDATPGIEQGLNYSDFVQKVNSTIWVRDQNEEILKSIIQEYTNWADTSDGKA…
sp|Q92035|ACES_BUNFA	comp73796_c0_seq1	6e-79	606	539	177	-1	VTTEYGPVRGKITLLQNGLEASSYLAFPFAQA----TRFERPTAPKRWTTPINATEHGNMCPQFLIPGLP---------PTMKPDEDCLTISVYAPAYAKETSNLPVLHWIHGGGYMFGFSAL--YDASVLATERNVIVVASQYRVGAFAWLST-GTKDLQGNLGMFDMVNALQWTKRNVKSFGGNPDQVTLIGQSAGGIAVSTLMLSPLTEGLYQNVIIMSGYANMILAVQKPEEALEVAREFGEHLGC--TDMSSLKECAKQKTMQEIIKAQSNVAPKEFYARFS--PVVDGEFLLDLPTNLIAEGKFRKANVMVCFTDDDGGT-LIQKAPGLFNGLNTDEGVTREAFLNYTQRTFFVRDQNPEIIAAIVQEYTDWTDVDNINKTRRSVFDLTTDIG…
sp|Q92035|ACES_BUNFA	comp73796_c0_seq2	6e-79	606	539	177	-1	VTTEYGPVRGKITLLQNGLEASSYLAFPFAQA----TRFERPTAPKRWTTPINATEHGNMCPQFLIPGLP---------PTMKPDEDCLTISVYAPAYAKETSNLPVLHWIHGGGYMFGFSAL--YDASVLATERNVIVVASQYRVGAFAWLST-GTKDLQGNLGMFDMVNALQWTKRNVKSFGGNPDQVTLIGQSAGGIAVSTLMLSPLTEGLYQNVIIMSGYANMILAVQKPEEALEVAREFGEHLGC--TDMSSLKECAKQKTMQEIIKAQSNVAPKEFYARFS--PVVDGEFLLDLPTNLIAEGKFRKANVMVCFTDDDGGT-LIQKAPGLFNGLNTDEGVTREAFLNYTQRTFFVRDQNPEIIAAIVQEYTDWTDVDNINKTRRSVFDLTTDIG…
sp|Q92035|ACES_BUNFA	comp73796_c0_seq3	7e-79	606	539	177	-1	VTTEYGPVRGKITLLQNGLEASSYLAFPFAQA----TRFERPTAPKRWTTPINATEHGNMCPQFLIPGLP---------PTMKPDEDCLTISVYAPAYAKETSNLPVLHWIHGGGYMFGFSAL--YDASVLATERNVIVVASQYRVGAFAWLST-GTKDLQGNLGMFDMVNALQWTKRNVKSFGGNPDQVTLIGQSAGGIAVSTLMLSPLTEGLYQNVIIMSGYANMILAVQKPEEALEVAREFGEHLGC--TDMSSLKECAKQKTMQEIIKAQSNVAPKEFYARFS--PVVDGEFLLDLPTNLIAEGKFRKANVMVCFTDDDGGT-LIQKAPGLFNGLNTDEGVTREAFLNYTQRTFFVRDQNPEIIAAIVQEYTDWTDVDNINKTRRSVFDLTTDIG…
sp|Q92035|ACES_BUNFA	comp77509_c0_seq18	4e-77	606	418	157	-3	GSVRGRFQNVIHGLSVKQFLGIPYAEPPVGDLRFARPQPAKPWSGVREAVKFGPACPQMSMKEMLAQFNSNFSVEDEPQDEDCLTLNVYTPSQATSQDKLAVMVWIHGG--GYAAGSGSGYNPSLLVAYHDVIVVTINYRLGVLGFFNIPGT-DVKGNYAMHDQVLALKWVQQNIVNFGGDANNVTIFGESAGGMSVSHHLISPLSKGLFQRVIAQSGSSASPFTGVT-VKSDKNAKSFSKAIDCDF--DVGLMDCLRSKSWSDVVNAQRNMSFPIDIHTQDICTVVVDGEFLPDDPRKLLDEGKINQADVMMGMTANEGALSIMM-TPGQYKNGAELKDLENMIKYGFKMH-PDQNKVIEDAIMFEYTDQSDLENRIKHRQAMMDVGSDNMFFAPAIF…
sp|Q92035|ACES_BUNFA	comp80232_c0_seq1	4e-76	606	456	161	3	MVWIHGGGLFHGAGSR--YDGSVLASFNDVIVVTLNYRLGLLGFLNIPGT-DLKGNYGMLDQVMALKWVQDNIGRFGGNSEHVTIFGQSAGGVSTDLLILSPLTKGLFVSAIIQSGFASSVFAFSSSKDPNKHVHFV-KKLQCDITRD--LLPCLRRKTRKEIVKVQGKA-DYLLMGSYLPVPVVDGHFLPDKPTVLLSEGRFNHLKAVVLGVTRNEGDS-LIYGIQPNPDVPPTRKSFQTMFDKVYFV------VDGGNEMIKQAILYEYTNHTDPDSPENLLKGWKDLLSDSWSFSPAVYSANAYAKAGINTYLYQFSHKSMYSIHPKNTGVPHFDDVQYVFGVPWKENSYVSQSFSYTDVERGLSTMMMRLWSNVAIYGSPNGYDRDLFRWPEYNI…
sp|Q92035|ACES_BUNFA	comp75960_c0_seq6	4e-75	606	500	165	3	AVIPAT----QVNTTGGPIVGKNETLVTGKSVLKYLGIPYAKAK----RFENPTDPDSWNMTRNATEFGKSCPQHSLNASSPLQMLPF------VSEDCLFINVFVPENSSSDMAVMVWIHGGAYVTGSASGAWYDGSVLASEEGVIVVTFNYRLGALGFLSTGSDSKLKGNYGMQDQVHALNWVKKNIKSFGGDPNKVTIFGESAGGMSVSLLMLSPLAKGLFRNSILQSGAAPALFTALLDNEPKERAKRFADALGC--TELSSLKTCAMQKNISEIIKAQLKI--NTKWLLAQFAPVVDGIFLKDSPLKILQEGGSNNETQGSVLIGVTRDDGSIAFV-AFPGVQDATPGIEQGLNYSDFVQKVNSTIWVRDQNEEILKSIIQEYTNWADTSDGKA…
sp|Q92035|ACES_BUNFA	comp75701_c0_seq6	2e-74	606	549	174	1	VSTKQGYVFGMRLPVNLHNGLQYTIYAFVGIPYAEPPVNQLRFKPPQSTNRTYSDRMFVFPGPKCWQT--SSY--IESTKLRNPNFHPSGDLNEDCLYLDIYTPSTNCTRKYPVMVYIHGGSYVGDTPIRYLSQGNYLPH-HGVVLVKIHYRLGAFGFF-TTGDSEAPGNLGLLDQIKALQWIQDNIGAFCGNKNSVTLLGVGAGGSSVSMHYLSSQSGGLFHRGIAVSGVALSPFAFKPKSTVLKASKILLKNLDCEKKTSKLTVECLQSKHTYKILENNKNYMNVQ--------PFADNDFLSDEPRKLLKEGKFQKDLPLMSGFGSNEGTNGI--SEPKVTKIPADYEKYLDKLLF-QKYLLSTKEQAPTAFNALAFQYKPWDDLENPQAYKKNVI…
sp|Q92035|ACES_BUNFA	comp75701_c0_seq18	3e-74	606	558	176	1	LLASATSNNVSTKQGYVFGMRLPVNLHNGLQYTIYAFVGIPYAEPPVNQLRFKPPQSTNRTYSDRMFVFPGPKCWQT--SSY--IESTKLRNPNFHPSGDLNEDCLYLDIYTPSTNCTRKYPVMVYIHGGSYVGDTPIRYLSQGNYLPH-HGVVLVKIHYRLGAFGFF-TTGDSEAPGNLGLLDQIKALQWIQDNIGAFCGNKNSVTLLGVGAGGSSVSMHYLSSQSGGLFHRGIAVSGVALSPFAFKPKSTVLKASKILLKNLDCEKKTSKLTVECLQSKHTYKILENNKNYMNVQ--------PFADNDFLSDEPRKLLKEGKFQKDLPLMSGFGSNEGTNGI--SEPKVTKIPADYEKYLDKLLF-QKYLLSTKEQAPTAFNALAFQYKPWDDLEN…
sp|Q92035|ACES_BUNFA	comp75701_c0_seq15	5e-74	606	549	174	2	VSTKQGYVFGMRLPVNLHNGLQYTIYAFVGIPYAEPPVNQLRFKPPQSTNRTYSDRMFVFPGPKCWQT--SSY--IESTKLRNPNFHPSGDLNEDCLYLDIYTPSTNCTRKYPVMVYIHGGSYVGDTPIRYLSQGNYLPH-HGVVLVKIHYRLGAFGFF-TTGDSEAPGNLGLLDQIKALQWIQDNIGAFCGNKNSVTLLGVGAGGSSVSMHYLSSQSGGLFHRGIAVSGVALSPFAFKPKSTVLKASKILLKNLDCEKKTSKLTVECLQSKHTYKILENNKNYMNVQ--------PFADNDFLSDEPRKLLKEGKFQKDLPLMSGFGSNEGTNGI--SEPKVTKIPADYEKYLDKLLF-QKYLLSTKEQAPTAFNALAFQYKPWDDLENPQAYKKNVI…
sp|Q92035|ACES_BUNFA	comp75701_c0_seq17	8e-74	606	558	176	2	LLASATSNNVSTKQGYVFGMRLPVNLHNGLQYTIYAFVGIPYAEPPVNQLRFKPPQSTNRTYSDRMFVFPGPKCWQT--SSY--IESTKLRNPNFHPSGDLNEDCLYLDIYTPSTNCTRKYPVMVYIHGGSYVGDTPIRYLSQGNYLPH-HGVVLVKIHYRLGAFGFF-TTGDSEAPGNLGLLDQIKALQWIQDNIGAFCGNKNSVTLLGVGAGGSSVSMHYLSSQSGGLFHRGIAVSGVALSPFAFKPKSTVLKASKILLKNLDCEKKTSKLTVECLQSKHTYKILENNKNYMNVQ--------PFADNDFLSDEPRKLLKEGKFQKDLPLMSGFGSNEGTNGI--SEPKVTKIPADYEKYLDKLLF-QKYLLSTKEQAPTAFNALAFQYKPWDDLEN…
sp|Q92035|ACES_BUNFA	comp75701_c0_seq8	2e-73	606	558	176	1	LLASATSNNVSTKQGYVFGMRLPVNLHNGLQYTIYAFVGIPYAEPPVNQLRFKPPQSTNRTYSDRMFVFPGPKCWQT--SSY--IESTKLRNPNFHPSGDLNEDCLYLDIYTPSTNCTRKYPVMVYIHGGSYVGDTPIRYLSQGNYLPH-HGVVLVKIHYRLGAFGFF-TTGDSEAPGNLGLLDQIKALQWIQDNIGAFCGNKNSVTLLGVGAGGSSVSMHYLSSQSGGLFHRGIAVSGVALSPFAFKPKSTVLKASKILLKNLDCEKKTSKLTVECLQSKHTYKILENNKNYMNVQ--------PFADNDFLSDEPRKLLKEGKFQKDLPLMSGFGSNEGTNGI--SEPKVTKIPADYEKYLDKLLF-QKYLLSTKEQAPTAFNALAFQYKPWDDLEN…
sp|Q92035|ACES_BUNFA	comp75701_c0_seq3	2e-73	606	558	176	2	LLASATSNNVSTKQGYVFGMRLPVNLHNGLQYTIYAFVGIPYAEPPVNQLRFKPPQSTNRTYSDRMFVFPGPKCWQT--SSY--IESTKLRNPNFHPSGDLNEDCLYLDIYTPSTNCTRKYPVMVYIHGGSYVGDTPIRYLSQGNYLPH-HGVVLVKIHYRLGAFGFF-TTGDSEAPGNLGLLDQIKALQWIQDNIGAFCGNKNSVTLLGVGAGGSSVSMHYLSSQSGGLFHRGIAVSGVALSPFAFKPKSTVLKASKILLKNLDCEKKTSKLTVECLQSKHTYKILENNKNYMNVQ--------PFADNDFLSDEPRKLLKEGKFQKDLPLMSGFGSNEGTNGI--SEPKVTKIPADYEKYLDKLLF-QKYLLSTKEQAPTAFNALAFQYKPWDDLEN…
sp|Q92035|ACES_BUNFA	comp75612_c0_seq12	2e-70	606	539	171	-3	EVNTTYGPVKGKTVNLPTGKQIVQFLGIPYASAG----RFERPKSPGFRNMTFDATKYGKSCPQVINV--PPYNVTR-----KDTSENCLNLNVFAPNTTAFQEQSATNPVLVWVHGGAFIIGTSA--ITDPSAIATEGNIIVVTVNYRLGALGFLSLK-EEGLTGNYALLDVVEALRWVQDNIKRFGGDPRNVTLGGWSAGARLVGVLMLSPYANGLYERVLMMSGAAGGLYSYLEQEEADYRARHFGGLLRCP-HPSSDFKDCLKRKSPAQFIEAQSKTYP--SALLAQWAPVVDGDVLPDSPPKLLDQGKFNGSSVLTGVANDDGSAFL-NNIPGVNRGIDVTKGLSREVFQQVIGNKTWIRNQDNKVPPIIAFEYTDWTKPNDVNVTRRQYLDLL…
sp|Q92035|ACES_BUNFA	comp75612_c0_seq6	3e-69	606	539	169	-3	EVNTTYGPVKGKTVNLPTGKQIVQFLGIPYASA----GRFERPKSPGFRNMTFDATKYGKSCPQVINV--PPYNVTR-----KDTSENCLNLNVFAPNTTAFQEQSATNPVLVWVHGGAFIIGTSA--ITDPSAIATEGNIIVVTVNYRLGALGFLSLK-EEGLTGNYALLDVVEALRWVQDNIKRFGGDPRNVTLGGWSAGARLVGVLMLSPYANGLYERVLMMSGAAGGLYSYLEQEEADYRARHFGGLLRCP-HPSSDFKDCLKRKSPAQFIEAQSKTYP--SALLAQWAPVVDGDVLPDSPPKLLDQGKFNGSSVLTGVANDDGSAFL-NNIPGVNRGIDVTKGLSREVFQQVIGNKTWIRNQDNKVPPIIAFEYTDWTKPNDVNVTRRQYLDLL…
sp|Q92035|ACES_BUNFA	comp76546_c0_seq11	3e-66	606	439	144	3	RKYPVIVHIHGGSYVVGTPTRDISPGEYLP-TRDVVLVTIQYRLGTFGFF-TTGDSEAPGNVGLLDQVEALKWVQRNIHGFGGDKNSVTLLGESAGGSSVALHYLSPLSKGLFHRGIAVSGVDLSPFAYKPKSAVLKTSNSFVKKVNCTKQSSRETVCCLRSL-PSTTFLQDFAY--------WEFQPFVDQHFLPDEPKTLRKNGKFHKLPLISGFVSQEGSFVVEHLAQYFGNTTYTAKGFSKYLDYLL--ANEYKRKQQQKQDESGVAHNALEFQYTPWDDLNDPSLFREKLIDMWSDYYFIAPTLAALTFHSDGGAPTYMFEFAHRSKYHPKPKWMGVIHEDTTAYKFGLPLLNSKTKLKFDEKDRNVSDMVVTMFTNFAKFGNPTPRRVRGLKW…
sp|Q92035|ACES_BUNFA	comp75612_c0_seq8	1e-64	606	528	164	-3	EVNTTYGPVKGKTVNLPTGKQIVQFLGIPYASAG----RFERPKSPGFRNMTFDATKYGKSCPQVINV--PPYNVTR-----KDTSENCLNLNVFAPNTTAFQEQSATNPVLVWVHGGAFIIGTSA--ITDPSAIATEGNIIVVTVNYRLGALGFLSLK-EEGLTGNYALLDVVEALRWVQDNIKRFGGDPRNVTLGGWSAGARLVGVLMLSPYANGLYERVLMMSGAAGGLYSYLEQEEADYRARHFGGLLRCP-HPSSDFKDCLKRKSPAQFIEAQSKTYP--SALLAQWAPVVDGDVLPDSPPKLLDQGKFNGSSVLTGVANDDGSAFL-NNIPGVNRGIDVTKGLSREVFQQVIGNKTWIRNQDNKVPPIIAFEYTDWTKPNDVNVTRRQYLDLL…
sp|Q92035|ACES_BUNFA	comp77509_c0_seq8	5e-59	606	393	131	-2	QVLALKWVQQNIVNFGGDANNVTIFGESAGGMSVSHHLISPLSKGLFQRVIAQSGSSASPFTGVT-VKSDKNAKSFSKAIDCDF--DVGLMDCLRSKSWSDVVNAQRNMSFPIDIHTQDICTVVVDGEFLPDDPRKLLDEGKINQADVMMGMTANEGAVRNIL----LGKLNKHGAELKDLQKAVKDGFLSRPVQVKVVEDAILFEYTDQSDLDNRMKHRQAMMDLVSDKTFFAPAIFEAKSLSKADVPVYFYVFDHTLHFSFLPKYVGSFHSMDLFFVFGVSINSDGFGDLLKALAGTKYSDLEVGLAHYTMRLWTTFAKHGDPNFGETTPV---VTWPRYNSSEHVHLRISLNP-KVEYSFRERKMAFWNEFIPKLAGGAADQESGEGKTK
sp|Q92035|ACES_BUNFA	comp77509_c0_seq13	1e-58	606	393	130	-2	QVLALKWVQQNIVNFGGDANNVTIFGESAGGMSVSHHLISPLSKGLFQRVIAQSGSSASPFTGVT-VKSDKNAKSFSKAIDCDF--DVGLMDCLRSKSWSDVVNAQRNMSFPIDIHTQDICTVVVDGEFLPDDPRKLLDEGKINQADVMMGMTANEGAVRNIL----LGKLNKHGAELKDLQKAVKDGFLSRPVQVKVVEDAILFEYTDQSDLDNRMKHRQAMMDLVSDKTFFAPAIFEAKSLSKADVPVYFYVFDHTLHFSFLPKYVGSFHSMDLFFVFGVSINSDGFGDLLKALAGTKYSDLEVGLAHYTMRLWTTFAKHGDPNFGETTPV---VTWPRYNSSEHVHLRISLNP-KVEYSFRERKMAFWNEFIPKLAGGAAGQESGDKKTK
sp|Q92035|ACES_BUNFA	comp77509_c0_seq11	2e-58	606	393	130	-2	QVLALKWVQQNIVNFGGDANNVTIFGESAGGMSVSHHLISPLSKGLFQRVIAQSGSSASPFTGVT-VKSDKNAKSFSKAIDCDF--DVGLMDCLRSKSWSDVVNAQRNMSFPIDIHTQDICTVVVDGEFLPDDPRKLLDEGKINQADVMMGMTANEGAVRNIL----LGKLNKHGAELKDLQKAVKDGFLSRPVQVKVVEDAILFEYTDQSDLDNRMKHRQAMMDLVSDKTFFAPAIFEAKSLSKADVPVYFYVFDHTLHFSFLPKYVGSFHSMDLFFVFGVSINSDGFGDLLKALAGTKYSDLEVGLAHYTMRLWTTFAKHGDPNFGETTPV---VTWPRYNSSEHVHLRISLNP-KVEYSFRERKMAFWNEFIPKLAGGAAGQESGDKKTK
sp|Q92035|ACES_BUNFA	comp75960_c0_seq2	7e-54	606	346	122	3	AVIPAT----QVNTTGGPIVGKNETLVTGKSVLKYLGIPYAKAK----RFENPTDPDSWNMTRNATEFGKSCPQHSLNASSPLQMLPF------VSEDCLFINVFVPENSSSDMAVMVWIHGGAYVTGSASGAWYDGSVLASEEGVIVVTFNYRLGALGFLSTGSDSKLKGNYGMQDQVHALNWVKKNIKSFGGDPNKVTIFGESAGGMSVSLLMLSPLAKGLFRNSILQSGAAPALFTALLDNEPKERAKRFADALGC--TELSSLKTCAMQKNISEIIKAQLKI--NTKWLLAQFAPVVDGIFLKDSPLKILQEGGSNNETQGSVLIGVTRDDGSIAFV-AFPG
sp|Q92035|ACES_BUNFA	comp77592_c0_seq11	3e-50	606	295	108	-1	VDTEGGKIRGFLGKLTTGHVIRKYLGIPFAKAD----RFKPPTNATKWSDVKNMTTFGKECPQAPNAM-----------SGKDISEDCLNLNVFVPDNAPSGLPVMVWVHGGAYIFG--SNRIYDGSFISSLGNVIVVAINYRLTVFGFLTTGENGDLKGNYGMLDQVQALRWVKRNIASFGGDPNKVTIFGESAGGYSVSLLMLSPLTKGLFKNVIMQSGVAAAKWAAISYEEMEDVTRRFSKRIGC--TNLDAMEECLKDKSLSEIVNATEK--------GFSFVPVIDGTFL
sp|Q92035|ACES_BUNFA	comp77592_c0_seq11	7e-21	606	193	62	-1	FTTDIPSVLLRKGQFEKYNVMLGVTDNEGS-LLTNAIPGMNENGMDVTNGMPRNFFEGAVRSEDTKPVLNQKPPLPAAMIYRYTDWTNVSDPYRNRRMFMDMMADTMFVAPAIQSAKAFVNHTLPTYFYQLQYRADIGIFGRIPSWVGAHHGADIPYVFGFPLTLNASLLYT-KEGNFSREIIKLWTNFAKTG
sp|Q92035|ACES_BUNFA	comp77592_c0_seq21	3e-50	606	295	108	-1	VDTEGGKIRGFLGKLTTGHVIRKYLGIPFAKAD----RFKPPTNATKWSDVKNMTTFGKECPQAPNAM-----------SGKDISEDCLNLNVFVPDNAPSGLPVMVWVHGGAYIFG--SNRIYDGSFISSLGNVIVVAINYRLTVFGFLTTGENGDLKGNYGMLDQVQALRWVKRNIASFGGDPNKVTIFGESAGGYSVSLLMLSPLTKGLFKNVIMQSGVAAAKWAAISYEEMEDVTRRFSKRIGC--TNLDAMEECLKDKSLSEIVNATEK--------GFSFVPVIDGTFL
sp|Q92035|ACES_BUNFA	comp77592_c0_seq21	7e-21	606	193	62	-1	FTTDIPSVLLRKGQFEKYNVMLGVTDNEGS-LLTNAIPGMNENGMDVTNGMPRNFFEGAVRSEDTKPVLNQKPPLPAAMIYRYTDWTNVSDPYRNRRMFMDMMADTMFVAPAIQSAKAFVNHTLPTYFYQLQYRADIGIFGRIPSWVGAHHGADIPYVFGFPLTLNASLLYT-KEGNFSREIIKLWTNFAKTG
sp|Q92035|ACES_BUNFA	comp77592_c0_seq3	2e-49	606	295	108	-1	VDTEGGKIRGFLGKLTTGHVIRKYLGIPFAKAD----RFKPPTNATKWSDVKNMTTFGKECPQAPNAM-----------SGKDISEDCLNLNVFVPDNAPSGLPVMVWVHGGAYIFG--SNRIYDGSFISSLGNVIVVAINYRLTVFGFLTTGENGDLKGNYGMLDQVQALRWVKRNIASFGGDPNKVTIFGESAGGYSVSLLMLSPLTKGLFKNVIMQSGVAAAKWAAISYEEMEDVTRRFSKRIGC--TNLDAMEECLKDKSLSEIVNATEK--------GFSFVPVIDGTFL
sp|Q92035|ACES_BUNFA	comp77592_c0_seq3	6e-31	606	243	79	-1	FTTDIPSVLLRKGQFEKYNVMLGVTDNEGS-LLTNAIPGMNENGMDVTNGMPRNFFEGAVRSEDTKPVLNQKPPLPAAMIYRYTDWTNVSDPYRNRRMFMDMMADTMFVAPAIQSAKAFVNHTLPTYFYQLQYRADFGSFGRVPSWVGAYHGADIPYVFGLPLSLNQLYT-KEGNFSREIIKLWTNFAKTGNPNNPESIQTPWPQYDLNNQQYVALKPT-MTIEANPRPEYMAFWNDFVPEVL
sp|Q92035|ACES_BUNFA	comp77592_c0_seq28	2e-49	606	295	108	-1	VDTEGGKIRGFLGKLTTGHVIRKYLGIPFAKAD----RFKPPTNATKWSDVKNMTTFGKECPQAPNAM-----------SGKDISEDCLNLNVFVPDNAPSGLPVMVWVHGGAYIFG--SNRIYDGSFISSLGNVIVVAINYRLTVFGFLTTGENGDLKGNYGMLDQVQALRWVKRNIASFGGDPNKVTIFGESAGGYSVSLLMLSPLTKGLFKNVIMQSGVAAAKWAAISYEEMEDVTRRFSKRIGC--TNLDAMEECLKDKSLSEIVNATEK--------GFSFVPVIDGTFL
sp|Q92035|ACES_BUNFA	comp77592_c0_seq28	6e-27	606	246	75	-1	FTTDIPSVLLRKGQFEKYNVMLGVTDNEGS-LLTNAIPGMNENGMDVTNGMPRNFFEGAVRSEDTKPVLNQKPPLPAAMIYRYTDWTNVSDPYRNRRMFMDMMADTMFVAPAIQSAKAFVNHTLPTYFYQLQHRAENNSIFGVGQIPSFIGAYHTADLWFLFGFPFNASPLNT-KDTNFSRDIITIWTNFAKTGKPTQPESIPIPWPQYDLNNQQYVALKPT-MTIEANPRPEYMAFWNDFVPEVL
sp|Q92035|ACES_BUNFA	comp77592_c0_seq20	2e-49	606	295	108	-1	VDTEGGKIRGFLGKLTTGHVIRKYLGIPFAKAD----RFKPPTNATKWSDVKNMTTFGKECPQAPNAM-----------SGKDISEDCLNLNVFVPDNAPSGLPVMVWVHGGAYIFG--SNRIYDGSFISSLGNVIVVAINYRLTVFGFLTTGENGDLKGNYGMLDQVQALRWVKRNIASFGGDPNKVTIFGESAGGYSVSLLMLSPLTKGLFKNVIMQSGVAAAKWAAISYEEMEDVTRRFSKRIGC--TNLDAMEECLKDKSLSEIVNATEK--------GFSFVPVIDGTFL
sp|Q92035|ACES_BUNFA	comp77592_c0_seq20	6e-31	606	243	79	-1	FTTDIPSVLLRKGQFEKYNVMLGVTDNEGS-LLTNAIPGMNENGMDVTNGMPRNFFEGAVRSEDTKPVLNQKPPLPAAMIYRYTDWTNVSDPYRNRRMFMDMMADTMFVAPAIQSAKAFVNHTLPTYFYQLQYRADFGSFGRVPSWVGAYHGADIPYVFGLPLSLNQLYT-KEGNFSREIIKLWTNFAKTGNPNNPESIQTPWPQYDLNNQQYVALKPT-MTIEANPRPEYMAFWNDFVPEVL
sp|Q92035|ACES_BUNFA	comp77592_c0_seq18	2e-49	606	295	108	-1	VDTEGGKIRGFLGKLTTGHVIRKYLGIPFAKAD----RFKPPTNATKWSDVKNMTTFGKECPQAPNAM-----------SGKDISEDCLNLNVFVPDNAPSGLPVMVWVHGGAYIFG--SNRIYDGSFISSLGNVIVVAINYRLTVFGFLTTGENGDLKGNYGMLDQVQALRWVKRNIASFGGDPNKVTIFGESAGGYSVSLLMLSPLTKGLFKNVIMQSGVAAAKWAAISYEEMEDVTRRFSKRIGC--TNLDAMEECLKDKSLSEIVNATEK--------GFSFVPVIDGTFL
sp|Q92035|ACES_BUNFA	comp77592_c0_seq18	6e-27	606	246	75	-1	FTTDIPSVLLRKGQFEKYNVMLGVTDNEGS-LLTNAIPGMNENGMDVTNGMPRNFFEGAVRSEDTKPVLNQKPPLPAAMIYRYTDWTNVSDPYRNRRMFMDMMADTMFVAPAIQSAKAFVNHTLPTYFYQLQHRAENNSIFGVGQIPSFIGAYHTADLWFLFGFPFNASPLNT-KDTNFSRDIITIWTNFAKTGKPTQPESIPIPWPQYDLNNQQYVALKPT-MTIEANPRPEYMAFWNDFVPEVL
sp|Q92035|ACES_BUNFA	comp70189_c0_seq1	2e-49	606	554	158	-2	ATETIVNTDGGSVMGFKQD--DSFV--FKGIPYAKPPIGELRWTSPRACKEGDCWDGILEATDFGAIC--------PQYEFGTKVV---RG-TENCLFLNVWTPDLRPEMKRPVLFYIHGGFLTEGSGTMFGQPTPELVKAMDIVAVSFNYRLNAFGFLALDALALDSPTNTSGNYGFMDQIMALKWVRKNIEKFGGDPDRITLLGQSSGGTSELALLASPLAKGLFHRAVVMSG---SPIFNKSSSDAAKDNEVFLKKANCTSQSLADIKACLYRLSPEAVLQAIPWNTYPYWAMRDQNAFPTPGLFDGAVATVDGYVVPLPPIKAMAERIGVNDVPIMIGNTAQETDYFPPKDFSKSTIEEFKNYSRKKLLK-------FMSSADVDKILAMYV---…
sp|Q92035|ACES_BUNFA	comp75612_c0_seq10	3e-49	606	374	119	-2	GNYALLDVVEALRWVQDNIKRFGGDPRNVTLGGWSAGARLVGVLMLSPYANGLYERVLMMSGAAGGLYSYLEQEEADYRARHFGGLLRCP-HPSSDFKDCLKRKSPAQFIEAQSKTYP--SALLAQWAPVVDGDVLPDSPPKLLDQGKFNGSSVLTGVANDDGSAFL-NNIPGVNRGIDVTKGLSREVFQQVIGNKTWIRNQDNKVPPIIAFEYTDWTKPNDVNVTRRQYLDLLTDSIYRAPAIQSANAFAKK-MPVFFYQTEYRINDNDINGNPVPKWMGITHRADLRYIFPKPTE------PTISGITRTMMDLWIGFLKSGTP------SFTWLRYTIADQKYQAMRNFP-RPESNLRVQKMKFWNEFLPK
sp|Q92035|ACES_BUNFA	comp77592_c0_seq12	3e-49	606	295	108	-1	VDTEGGKIRGFLGKLTTGHVIRKYLGIPFAKAD----RFKPPTNATKWSDVKNMTTFGKECPQAPNAM-----------SGKDISEDCLNLNVFVPDNAPSGLPVMVWVHGGAYIFG--SNRIYDGSFISSLGNVIVVAINYRLTVFGFLTTGENGDLKGNYGMLDQVQALRWVKRNIASFGGDPNKVTIFGESAGGYSVSLLMLSPLTKGLFKNVIMQSGVAAAKWAAISYEEMEDVTRRFSKRIGC--TNLDAMEECLKDKSLSEIVNATEK--------GFSFVPVIDGTFL
sp|Q92035|ACES_BUNFA	comp77592_c0_seq12	6e-31	606	243	79	-1	FTTDIPSVLLRKGQFEKYNVMLGVTDNEGS-LLTNAIPGMNENGMDVTNGMPRNFFEGAVRSEDTKPVLNQKPPLPAAMIYRYTDWTNVSDPYRNRRMFMDMMADTMFVAPAIQSAKAFVNHTLPTYFYQLQYRADFGSFGRVPSWVGAYHGADIPYVFGLPLSLNQLYT-KEGNFSREIIKLWTNFAKTGNPNNPESIQTPWPQYDLNNQQYVALKPT-MTIEANPRPEYMAFWNDFVPEVL
sp|Q92035|ACES_BUNFA	comp77592_c0_seq13	3e-49	606	295	108	-1	VDTEGGKIRGFLGKLTTGHVIRKYLGIPFAKAD----RFKPPTNATKWSDVKNMTTFGKECPQAPNAM-----------SGKDISEDCLNLNVFVPDNAPSGLPVMVWVHGGAYIFG--SNRIYDGSFISSLGNVIVVAINYRLTVFGFLTTGENGDLKGNYGMLDQVQALRWVKRNIASFGGDPNKVTIFGESAGGYSVSLLMLSPLTKGLFKNVIMQSGVAAAKWAAISYEEMEDVTRRFSKRIGC--TNLDAMEECLKDKSLSEIVNATEK--------GFSFVPVIDGTFL
sp|Q92035|ACES_BUNFA	comp77592_c0_seq13	6e-27	606	246	75	-1	FTTDIPSVLLRKGQFEKYNVMLGVTDNEGS-LLTNAIPGMNENGMDVTNGMPRNFFEGAVRSEDTKPVLNQKPPLPAAMIYRYTDWTNVSDPYRNRRMFMDMMADTMFVAPAIQSAKAFVNHTLPTYFYQLQHRAENNSIFGVGQIPSFIGAYHTADLWFLFGFPFNASPLNT-KDTNFSRDIITIWTNFAKTGKPTQPESIPIPWPQYDLNNQQYVALKPT-MTIEANPRPEYMAFWNDFVPEVL
sp|Q92035|ACES_BUNFA	comp77592_c0_seq27	4e-49	606	295	108	-1	VDTEGGKIRGFLGKLTTGHVIRKYLGIPFAKAD----RFKPPTNATKWSDVKNMTTFGKECPQAPNAM-----------SGKDISEDCLNLNVFVPDNAPSGLPVMVWVHGGAYIFG--SNRIYDGSFISSLGNVIVVAINYRLTVFGFLTTGENGDLKGNYGMLDQVQALRWVKRNIASFGGDPNKVTIFGESAGGYSVSLLMLSPLTKGLFKNVIMQSGVAAAKWAAISYEEMEDVTRRFSKRIGC--TNLDAMEECLKDKSLSEIVNATEK--------GFSFVPVIDGTFL
sp|Q92035|ACES_BUNFA	comp77592_c0_seq27	6e-31	606	243	79	-1	FTTDIPSVLLRKGQFEKYNVMLGVTDNEGS-LLTNAIPGMNENGMDVTNGMPRNFFEGAVRSEDTKPVLNQKPPLPAAMIYRYTDWTNVSDPYRNRRMFMDMMADTMFVAPAIQSAKAFVNHTLPTYFYQLQYRADFGSFGRVPSWVGAYHGADIPYVFGLPLSLNQLYT-KEGNFSREIIKLWTNFAKTGNPNNPESIQTPWPQYDLNNQQYVALKPT-MTIEANPRPEYMAFWNDFVPEVL
sp|Q92035|ACES_BUNFA	comp77592_c0_seq19	4e-49	606	295	108	-1	VDTEGGKIRGFLGKLTTGHVIRKYLGIPFAKAD----RFKPPTNATKWSDVKNMTTFGKECPQAPNAM-----------SGKDISEDCLNLNVFVPDNAPSGLPVMVWVHGGAYIFG--SNRIYDGSFISSLGNVIVVAINYRLTVFGFLTTGENGDLKGNYGMLDQVQALRWVKRNIASFGGDPNKVTIFGESAGGYSVSLLMLSPLTKGLFKNVIMQSGVAAAKWAAISYEEMEDVTRRFSKRIGC--TNLDAMEECLKDKSLSEIVNATEK--------GFSFVPVIDGTFL
sp|Q92035|ACES_BUNFA	comp77592_c0_seq19	6e-27	606	246	75	-1	FTTDIPSVLLRKGQFEKYNVMLGVTDNEGS-LLTNAIPGMNENGMDVTNGMPRNFFEGAVRSEDTKPVLNQKPPLPAAMIYRYTDWTNVSDPYRNRRMFMDMMADTMFVAPAIQSAKAFVNHTLPTYFYQLQHRAENNSIFGVGQIPSFIGAYHTADLWFLFGFPFNASPLNT-KDTNFSRDIITIWTNFAKTGKPTQPESIPIPWPQYDLNNQQYVALKPT-MTIEANPRPEYMAFWNDFVPEVL
sp|Q92035|ACES_BUNFA	comp76546_c0_seq9	4e-49	606	377	118	1	GLLDQVEALKWVQQNIEGFGGDKNSVTLLGESAGGSSVGLHYLSPLSKGLFHRGIAVSGVDLSPFAYKPKSAVLKTSNSFVKKVNCTKQSSRETVCCLRSL-PSTTFLQDFAY--------WEFQPFVDQHFLPDEPKTLRKNGKFHKLPLISGFVSQEGSFVVEHLAQYFGNTTYTAKGFSKYLDYLL--ANEYKRKQQQKQDESGVAHNALEFQYTPWDDLNDPSLFREKLIDMWSDYYFIAPTLAALTFHSDGGAPTYMFEFAHRSKYHPKPKWMGVIHEDTTAYKFGLPLLNSKTKLKFDEKDRNVSDMVVTMFTNFAKFGNPTPRRVRGLKWDNYDSSKKAYLKIKKNPFMTSKYHPLRM-AFWNSYFPTLL
sp|Q92035|ACES_BUNFA	comp75612_c0_seq1	6e-48	606	374	117	-2	GNYALLDVVEALRWVQDNIKRFGGDPRNVTLGGWSAGARLVGVLMLSPYANGLYERVLMMSGAAGGLYSYLEQEEADYRARHFGGLLRCP-HPSSDFKDCLKRKSPAQFIEAQSKTYP--SALLAQWAPVVDGDVLPDSPPKLLDQGKFNGSSVLTGVANDDGSAFL-NNIPGVNRGIDVTKGLSREVFQQVIGNKTWIRNQDNKVPPIIAFEYTDWTKPNDVNVTRRQYLDLLTDSIYRAPAIQSANAFAKK-MPVFFYQTEYRINDNDINGNPVPKWMGITHRADLRYIFPKPTE------PTISGITRTMMDLWISFLKSGTP------GFTWLRYTIADQKYQAIRNFP-RPESNLRVQKMKFWNEFMPK
sp|Q92035|ACES_BUNFA	comp75612_c0_seq9	3e-47	606	374	117	-2	GNYALLDVVEALRWVQDNIKRFGGDPRNVTLGGWSAGARLVGVLMLSPYANGLYERVLMMSGAAGGLYSYLEQEEADYRARHFGGLLRCP-HPSSDFKDCLKRKSPAQFIEAQSKTYP--SALLAQWAPVVDGDVLPDSPPKLLDQGKFNGSSVLTGVANDDGSAFL-NNIPGVNRGIDVTKGLSREVFQQVIGNKTWIRNQDNKVPPIIAFEYTDWTKPNDVNVTRRQYLDLLTDSIYRAPAIQSANAFAKK-MPVFFYQTEYRINDNDINGNPVPKWMGITHRADLRYIFPKPTE------PTISGITRTMMDLWISFLKSGTP------GFTWLRYTIADQKYQAIRNFP-RPESNLRVQKMKFWNEFMPK
sp|Q92035|ACES_BUNFA	comp76546_c0_seq2	5e-47	606	370	114	1	ALKWVQQNIEGFGGNKNSVTLLGESAGGSSVGLHYLSPLSKGLFHRGIAVSGVDLSPFAYKPKSAVLKTSNSFVKKVNCTKQSSRETVCCLRSL-PSTTFLQDFAY--------WEFQPFVDQHFLPDEPKTLRKNGKFHKLPLISGFVSQEGSFVVEHLAQYFGNTTYTAKGFSKYLDYLL--ANEYKRKQQQKQDESGVAHNALEFQYTPWDDLNDPSLFREKLIDMWSDYYFIAPTLAALTFHSDGGAPTYMFEFAHRSKYHPKPKWMGVIHEDTTAYKFGLPLLNSKTKLKFDEKDRNVSDMVVTMFTNFAKFGNPTPRRVRGLKWDNYDSSKKAYLKIKKNPFMTSKYHPLRM-AFWNSYFPTLL
sp|Q92035|ACES_BUNFA	comp77592_c0_seq37	8e-45	606	234	91	-1	VDTEGGKIRGFLGKLTTGHVIRKYLGIPFAKAD----RFKPPTNATKWSDVKNMTTFGKECPQAPNAM-----------SGKDISEDCLNLNVFVPDNAPSGLPVMVWVHGGAYIFG--SNRIYDGSFISSLGNVIVVAINYRLTVFGFLTTGENGDLKGNYGMLDQVQALRWVKRNIASFGGDPNKVTIFGESAGGYSVSLLMLSPLTKGLFKNVIMQSGVAAAKWAAISYEE
sp|Q92035|ACES_BUNFA	comp77592_c0_seq16	3e-44	606	234	91	-1	VDTEGGKIRGFLGKLTTGHVIRKYLGIPFAKAD----RFKPPTNATKWSDVKNMTTFGKECPQAPNAM-----------SGKDISEDCLNLNVFVPDNAPSGLPVMVWVHGGAYIFG--SNRIYDGSFISSLGNVIVVAINYRLTVFGFLTTGENGDLKGNYGMLDQVQALRWVKRNIASFGGDPNKVTIFGESAGGYSVSLLMLSPLTKGLFKNVIMQSGVAAAKWAAISYEE
sp|Q92035|ACES_BUNFA	comp75612_c0_seq5	1e-43	606	363	112	-2	GNYALLDVVEALRWVQDNIKRFGGDPRNVTLGGWSAGARLVGVLMLSPYANGLYERVLMMSGAAGGLYSYLEQEEADYRARHFGGLLRCP-HPSSDFKDCLKRKSPAQFIEAQSKTYP--SALLAQWAPVVDGDVLPDSPPKLLDQGKFNGSSVLTGVANDDGSAFL-NNIPGVNRGIDVTKGLSREVFQQVIGNKTWIRNQDNKVPPIIAFEYTDWTKPNDVNVTRRQYLDLLTDSIYRAPAIQSANAFAKK-MPVFFYQTEYRINDNDINGNPVPKWMGITHRADLRYIFPKPTE------PTISGITRTMMDLWIGFLKSGTP------SFTWLRYTIADQKYQAMRNFP-RPESNLRVQ
sp|Q92035|ACES_BUNFA	comp77509_c0_seq5	4e-43	606	255	93	-2	QVLALKWVQQNIVNFGGDANNVTIFGESAGGMSVSHHLISPLSKGLFQRVIAQSGSSASPFTGVT-VKSDKNAKSFSKAIDCDF--DVGLMDCLRSKSWSDVVNAQRNMSFPIDIHTQDICTVVVDGEFLPDDPRKLLDEGKINQADVMMGMTANEGALSIMM-TPGQYKNGAELKDLENMIKYGFKMH-PDQNKVIEDAIMFEYTDQSDLENRIKHRQAMMDVGSDNMFFAPAIFEAKSLSKADVPVYFYLFDH
sp|Q92035|ACES_BUNFA	comp75233_c4_seq1	2e-42	606	304	103	-2	VTIFGESAGAISAANHLVSPLSKGLFQRIIFQSGSASFIHNGI-HVKSTENVNTFAKVLKCEV--DKDLLSCLRSKSWNDVLTAQRNVTYPIHMGAQTLSTVTVDGDFLSDTPRVLLSKLNGTGINNEIQVMMGVTGNEGGFWAFMALDLYKDGIDKKFLEQNIRHSMELYIPH-NKLIEDATLFEYLDHSDINNRLKNRQALMDMFSDNVFNAPAVRDAKLLTSFNVPVYFYVFDHQPHFARIPKWMGVVHGLELYFSFGFPIQSDGFYDLFKVLVPKFSDLEVGLALYTMKMWTNFAKHGDP
sp|Q92035|ACES_BUNFA	comp77592_c0_seq7	5e-39	606	296	97	-3	FSKRIGC--TNLDAMEECLKDKSLSEIVNATEK--------GFSFVPVIDGTFLSDIPSVLLRKGQFEKYNVMLGVTDNEGS-LLTNAIPGMNENGMDVTNGMPRNFFEGAVRSEDTKPVLNQKPPLPAAMIYRYTDWTNVSDPYRNRRMFMDMMADTMFVAPAIQSAKAFVNHTLPTYFYQLQYRADFGSFGRVPSWVGAYHGADIPYVFGLPLSLNQLYT-KEGNFSREIIKLWTNFAKTGNPNNPESIQTPWPQYDLNNQQYVALKPTMTIEANP--RPEYMAFWNDFVPEVL
sp|Q92035|ACES_BUNFA	comp77592_c0_seq2	9e-39	606	316	100	-2	GAATAKWAVAYYHEAKKGAEAFGKHVDC--TDMKTIVECLERKSLSQILKASAMVT------DILFSPVIDGKFLPDAPSVLLEEGRLEKVNVMVGVTDDEGS-VTTNALSGSSTGMNVTFGIQRNVFKAAIKSNKFELVRNQKGPLPSAMIYRYTDWTNVSDPYRNRRMFMDMMADTMFVAPAIQSAKAFVNHTLPTYFYQLQYRADFGSFGRVPSWVGAYHGADIPYVFGLPLSLNQLYT-KEGNFSREIIKLWTNFAKTGNPNNPESIQTPWPQYDLNNQQYVALKPTMTIEANP--RPEYMAFWNDFVPEVL
sp|Q92035|ACES_BUNFA	comp77592_c0_seq5	1e-38	606	296	97	-3	FSKRIGC--TNLDAMEECLKDKSLSEIVNATEK--------GFSFVPVIDGTFLSDIPSVLLRKGQFEKYNVMLGVTDNEGS-LLTNAIPGMNENGMDVTNGMPRNFFEGAVRSEDTKPVLNQKPPLPAAMIYRYTDWTNVSDPYRNRRMFMDMMADTMFVAPAIQSAKAFVNHTLPTYFYQLQYRADFGSFGRVPSWVGAYHGADIPYVFGLPLSLNQLYT-KEGNFSREIIKLWTNFAKTGNPNNPESIQTPWPQYDLNNQQYVALKPTMTIEANP--RPEYMAFWNDFVPEVL
sp|Q92035|ACES_BUNFA	comp77592_c0_seq29	2e-38	606	316	100	-2	GAATAKWAVAYYHEAKKGAEAFGKHVDC--TDMKTIVECLERKSLSQILKASAMVT------DILFSPVIDGKFLPDAPSVLLEEGRLEKVNVMVGVTDDEGS-VTTNALSGSSTGMNVTFGIQRNVFKAAIKSNKFELVRNQKGPLPSAMIYRYTDWTNVSDPYRNRRMFMDMMADTMFVAPAIQSAKAFVNHTLPTYFYQLQYRADFGSFGRVPSWVGAYHGADIPYVFGLPLSLNQLYT-KEGNFSREIIKLWTNFAKTGNPNNPESIQTPWPQYDLNNQQYVALKPTMTIEANP--RPEYMAFWNDFVPEVL
sp|Q92035|ACES_BUNFA	comp76546_c0_seq8	9e-36	606	347	98	1	ESAGGSSVALHYLSPLSKGLFHRGIAVSGVDLSPFAYDPKSAVLKASNSFVEKVNCTKQSSRETVRCLRSLPSTTFLQD---------FVYWEFQPFVDQHFLPDEPKTLRKNGKFHKLPLISGFVSQEGSFVVEHLAQYFGNTTYTAKGFSKYLDYLL--ANEYKRKQQQKQDESGVAHNALEFQYTPWDDLNDPSLFREKLIDMWSDYYFIAPTLAALTFHSDGGAPTYMFEFAHRSKYHPKPKWMGVIHEDTTAYKFGLPLLNSKTKLKFDEKDRNVSDMVVTMFTNFAKFGNPTPRRVRGLKWDNYDSSKKAYLKIKKNPFMTSKYHPLRM-AFWNSYFPTLL
sp|Q92035|ACES_BUNFA	comp115778_c0_seq1	1e-35	606	192	75	-2	VVLVTIQYRLGPFGFIS-TGDSAAPGNYGMLDQIEALKWIQLNIEAFKGDPSRVTIFGESAGGSSVGLLLLSPLSAGLFHRAIALSGNEFSPFAVNSREEAVGLTKGRAKKIKCPIEDNAKMINCMRQADANKIW---WRYDANK------WRPVVDGIFLQDTPENIRKANKSHPYPLMVGLTSNEGAYFL
sp|Q92035|ACES_BUNFA	comp77592_c0_seq33	8e-35	606	300	94	-3	FSKRIGC--TNLDAMEECLKDKSLSEIVNATEK--------GFSFVPVIDGTFLSDIPSVLLRKGQFEKYNVMLGVTDNEGS-LLTNAIPGMNENGMDVTNGMPRNFFEGAVRSEDTKPVLNQKPPLPAAMIYRYTDWTNVSDPYRNRRMFMDMMADTMFVAPAIQSAKAFVNHTLPTYFYQLQHRAENNSIFGVGQIPSFIGAYHTADLWFLFGFPFNASPLN--TKDTNFSRDIITIWTNFAKTGKPTQPESIPIPWPQYDLNNQQYVALKPTMTIEANP--RPEYMAFWNDFVPEVL
sp|Q92035|ACES_BUNFA	comp77592_c0_seq24	1e-34	606	300	94	-3	FSKRIGC--TNLDAMEECLKDKSLSEIVNATEK--------GFSFVPVIDGTFLSDIPSVLLRKGQFEKYNVMLGVTDNEGS-LLTNAIPGMNENGMDVTNGMPRNFFEGAVRSEDTKPVLNQKPPLPAAMIYRYTDWTNVSDPYRNRRMFMDMMADTMFVAPAIQSAKAFVNHTLPTYFYQLQHRAENNSIFGVGQIPSFIGAYHTADLWFLFGFPFNASPLN--TKDTNFSRDIITIWTNFAKTGKPTQPESIPIPWPQYDLNNQQYVALKPTMTIEANP--RPEYMAFWNDFVPEVL
sp|Q92035|ACES_BUNFA	comp77592_c0_seq39	1e-34	606	320	97	-2	GAATAKWAVAYYHEAKKGAEAFGKHVDC--TDMKTIVECLERKSLSQILKASAMVT------DILFSPVIDGKFLPDAPSVLLEEGRLEKVNVMVGVTDDEGS-VTTNALSGSSTGMNVTFGIQRNVFKAAIKSNKFELVRNQKGPLPSAMIYRYTDWTNVSDPYRNRRMFMDMMADTMFVAPAIQSAKAFVNHTLPTYFYQLQHRAENNSIFGVGQIPSFIGAYHTADLWFLFGFPFNASPLN--TKDTNFSRDIITIWTNFAKTGKPTQPESIPIPWPQYDLNNQQYVALKPTMTIEANP--RPEYMAFWNDFVPEVL
sp|Q92035|ACES_BUNFA	comp77592_c0_seq17	2e-34	606	320	97	-2	GAATAKWAVAYYHEAKKGAEAFGKHVDC--TDMKTIVECLERKSLSQILKASAMVT------DILFSPVIDGKFLPDAPSVLLEEGRLEKVNVMVGVTDDEGS-VTTNALSGSSTGMNVTFGIQRNVFKAAIKSNKFELVRNQKGPLPSAMIYRYTDWTNVSDPYRNRRMFMDMMADTMFVAPAIQSAKAFVNHTLPTYFYQLQHRAENNSIFGVGQIPSFIGAYHTADLWFLFGFPFNASPLN--TKDTNFSRDIITIWTNFAKTGKPTQPESIPIPWPQYDLNNQQYVALKPTMTIEANP--RPEYMAFWNDFVPEVL
sp|Q92035|ACES_BUNFA	comp76546_c0_seq7	1e-31	606	125	62	3	PVIVHIHGGSYVVGTPTRDISPGEYLP-TRDVVLVTIQYRLGTFGFF-TTGDSEAPGNVGLLDQVEALKWVQQNIEGFGGDKNSVTLLGESAGGSSVGLHYLSPLSKGLFHRGIAVSGVDLSPFA
sp|Q92035|ACES_BUNFA	comp75612_c0_seq7	2e-31	606	241	84	-3	EVNTTYGPVKGKTVNLPTGKQIVQFLGIPYASAG----RFERPKSPGFRNMTFDATKYGKSCPQVINV--PPYNVTR-----KDTSENCLNLNVFAPNTTAFQEQSATNPVLVWVHGGAFIIGTSAIT--DPSAIATEGNIIVVTVNYRLGALGFLSLK-EEGLTGNYALLDVVEALRWVQDNIKRFGGDPRNVTLGGWSAGARLVGVLMLSPYANGLYERVLMMSGAAGGLYSYLEQEEA
sp|Q92035|ACES_BUNFA	comp77592_c0_seq32	5e-31	606	243	79	-3	FTTDIPSVLLRKGQFEKYNVMLGVTDNEGS-LLTNAIPGMNENGMDVTNGMPRNFFEGAVRSEDTKPVLNQKPPLPAAMIYRYTDWTNVSDPYRNRRMFMDMMADTMFVAPAIQSAKAFVNHTLPTYFYQLQYRADFGSFGRVPSWVGAYHGADIPYVFGLPLSLNQLYT-KEGNFSREIIKLWTNFAKTGNPNNPESIQTPWPQYDLNNQQYVALKPT-MTIEANPRPEYMAFWNDFVPEVL
sp|Q92035|ACES_BUNFA	comp77592_c0_seq9	6e-31	606	243	79	-3	FTTDIPSVLLRKGQFEKYNVMLGVTDNEGS-LLTNAIPGMNENGMDVTNGMPRNFFEGAVRSEDTKPVLNQKPPLPAAMIYRYTDWTNVSDPYRNRRMFMDMMADTMFVAPAIQSAKAFVNHTLPTYFYQLQYRADFGSFGRVPSWVGAYHGADIPYVFGLPLSLNQLYT-KEGNFSREIIKLWTNFAKTGNPNNPESIQTPWPQYDLNNQQYVALKPT-MTIEANPRPEYMAFWNDFVPEVL
sp|Q92035|ACES_BUNFA	comp76546_c0_seq10	3e-30	606	117	59	3	PVIVHIHGGSYVVGTPTRDISPGEYLP-TRDVVLVTIQYRLGTFGFF-TTGDSEAPGNVGLLDQVEALKWVQQNIEGFGGDKNSVTLLGESAGGSSVGLHYLSPLSKGLFHRGIAVS
sp|Q92035|ACES_BUNFA	comp77592_c0_seq22	1e-29	606	245	78	-3	FSKRIGC--TNLDAMEECLKDKSLSEIVNATEK--------GFSFVPVIDGTFLSDIPSVLLRKGQFEKYNVMLGVTDNEGS-LLTNAIPGMNENGMDVTNGMPRNFFEGAVRSEDTKPVLNQKPPLPAAMIYRYTDWTNVSDPYRNRRMFMDMMADTMFVAPAIQSAKAFVNHTLPTYFYQLQYRADIGIFGRIPSWVGAHHGADIPYVFGFPLTLNASLLYT-KEGNFSREIIKLWTNFAKTG
sp|Q92035|ACES_BUNFA	comp77592_c0_seq4	1e-29	606	265	81	-2	GAATAKWAVAYYHEAKKGAEAFGKHVDC--TDMKTIVECLERKSLSQILKASAMVTD------ILFSPVIDGKFLPDAPSVLLEEGRLEKVNVMVGVTDDEGS-VTTNALSGSSTGMNVTFGIQRNVFKAAIKSNKFELVRNQKGPLPSAMIYRYTDWTNVSDPYRNRRMFMDMMADTMFVAPAIQSAKAFVNHTLPTYFYQLQYRADIGIFGRIPSWVGAHHGADIPYVFGFPLTLNASLLYT-KEGNFSREIIKLWTNFAKTG
sp|Q92035|ACES_BUNFA	comp63932_c0_seq1	2e-29	606	256	84	2	SEDCLFINVWTPTTASEKRLPVMVYFHGGDLLSSSGHENGLHPTPEMVRDMQIVGVSLNYRLDAFGFLALDILSDSSSTNTSGNYGFMDQILALHWVRDNIAQFGGDPDKVTVLGHGSGGTSVLALLSSPRAKGLFKQAVALS--PSAD-ITKTSSEAAKDNQILLTHANC-VGNVSMKLQCLHALSPLQILKASPWNAYHYKQKDDSRDFPTKDIFSHA-IAVIDGYVLPSEPAIAIKSNHFNDAPLILGNVAQE
sp|Q92035|ACES_BUNFA	comp50929_c0_seq1	5e-27	606	239	75	2	PCLVWIHGGAYESGSS--NIYNATKLVSFLRSQKSPAVLVTLNYRLNVFGFLGSYRLRHLDASQSTGNYGLQDQRMALRWVQENIMAFGGDPAKVMIFGQSAGAGSVSSHVAMSNSAGLFSRALMESGGFSC-WS----AQPMHLKEVWFERLMHH--TKCVDVDCLINLPSEEILRAYLAIPNGRCCYNLTGKPFVPWAPAIDGVEMTAHPVDLLKQEKVSKVPMVLGTTLDDGAMFF
sp|Q92035|ACES_BUNFA	comp77592_c0_seq6	5e-27	606	246	75	-3	FTTDIPSVLLRKGQFEKYNVMLGVTDNEGS-LLTNAIPGMNENGMDVTNGMPRNFFEGAVRSEDTKPVLNQKPPLPAAMIYRYTDWTNVSDPYRNRRMFMDMMADTMFVAPAIQSAKAFVNHTLPTYFYQLQHRAENNSIFGVGQIPSFIGAYHTADLWFLFGFPFNASPLNT-KDTNFSRDIITIWTNFAKTGKPTQPESIPIPWPQYDLNNQQYVALKPT-MTIEANPRPEYMAFWNDFVPEVL
sp|Q92035|ACES_BUNFA	comp77592_c0_seq38	6e-27	606	246	75	-3	FTTDIPSVLLRKGQFEKYNVMLGVTDNEGS-LLTNAIPGMNENGMDVTNGMPRNFFEGAVRSEDTKPVLNQKPPLPAAMIYRYTDWTNVSDPYRNRRMFMDMMADTMFVAPAIQSAKAFVNHTLPTYFYQLQHRAENNSIFGVGQIPSFIGAYHTADLWFLFGFPFNASPLNT-KDTNFSRDIITIWTNFAKTGKPTQPESIPIPWPQYDLNNQQYVALKPT-MTIEANPRPEYMAFWNDFVPEVL
sp|Q92035|ACES_BUNFA	comp115254_c0_seq1	3e-24	606	161	64	-3	IYKFLGIPYAQAPIDDLRFKRPKPL-PMNRSSTEYNATYYRPICAQFIANINKLKGAWPDF------DKEKDIKEDCLFLNIYTPFINGSYKYPVIVFIHGGRFLAGTPIFDDTPAEYLP-TRGVVLVTFQYRLGPFGFLA-TGESEAPGNMGLLDQVEAL
sp|Q92035|ACES_BUNFA	comp817_c0_seq1	3e-24	606	101	49	-1	VIVFIHGGKFFSGSSRYDNNVPVEYLPLRGVVLVTIQYRLGPFGFFMVKKSKQAPGNVGLLDQVMALKWIRQNIDDFGGDKNSVTLLGESAGGFSVGYHYL
sp|Q92035|ACES_BUNFA	comp73126_c0_seq4	3e-23	606	147	55	2	VTIFGESAGGASVSLLMLSQLSNGLFQNVIMQSGAATATWAAVSYEQMINITKAFGKRIDC--TNLGAMEECLKTKPTMEMIKH--------TTNDFSFAPVIDKHFLPDSPSVLLQKGQFEKYKVMVGVNNDEGT-LMTNAVPGMA
sp|Q92035|ACES_BUNFA	comp75701_c0_seq5	5e-23	606	278	74	2	LRQKGGQDIINNNKD--------RFNVQPFVDNNFLPDEPRKLLLEGKFHKKLPLMSGFVSNEGTNGMRFKPEMRNIPAYQNYLDKTFFNG-FLHFKKQQAPYA----FDALAFQYTPWGDLGNPRAFLKNVIDMWSDYTVIAPTHDVLSFHSDHGAKTYMFEFAHRSRHHPGKPWKGVVHEDTTAYKFGLPLLRSRTNLTFDDDDRSISQKMGTLFTNFAKSGNPNTPTPVVGRVLWIAFSKSNEAYLKIQRKSAMTS-NYHPLRMGFWNSYFPKFF
sp|Q92035|ACES_BUNFA	comp75701_c0_seq2	1e-22	606	278	74	2	LRQKGGQDIINNNKD--------RFNVQPFVDNNFLPDEPRKLLLEGKFHKKLPLMSGFVSNEGTNGMRFKPEMRNIPAYQNYLDKTFFNG-FLHFKKQQAPYA----FDALAFQYTPWGDLGNPRAFLKNVIDMWSDYTVIAPTHDVLSFHSDHGAKTYMFEFAHRSRHHPGKPWKGVVHEDTTAYKFGLPLLRSRTNLTFDDDDRSISQKMGTLFTNFAKSGNPNTPTPVVGRVLWIAFSKSNEAYLKIQRKSAMTS-NYHPLRMGFWNSYFPTLF
sp|Q92035|ACES_BUNFA	comp75701_c0_seq1	3e-22	606	278	74	2	LRQKGGQDIINNNKD--------RFNVQPFVDNNFLPDEPRKLLLEGKFHKKLPLMSGFVSNEGTNGMRFKPEMRNIPAYQNYLDKTFFNG-FLHFKKQQAPYA----FDALAFQYTPWGDLGNPRAFLKNVIDMWSDYTVIAPTHDVLSFHSDHGAKTYMFEFAHRSRHHPGKPWKGVVHEDTTAYKFGLPLLRSRTNLTFDDDDRSISQKMGTLFTNFAKSGNPNTPTPVVGRVLWIAFSKSNEAYLKIQRKSAMTS-NYHPLRMGFWNSYFPTLF
sp|Q92035|ACES_BUNFA	comp77509_c0_seq9	2e-21	606	123	52	-1	ARDDSLVVDTAAGSVRGRFQNVIHGLSVKQFLGIPYAEPPVGELRFTRPQPAKPWNGVREAVKFGPACPQMSMKEMFEQMKSNFSVEDEPQDEDCLTLNVYTPSQATSQDKLAVMVWIHGGGY
sp|Q92035|ACES_BUNFA	comp77592_c0_seq30	3e-21	606	193	62	-3	FTTDIPSVLLRKGQFEKYNVMLGVTDNEGS-LLTNAIPGMNENGMDVTNGMPRNFFEGAVRSEDTKPVLNQKPPLPAAMIYRYTDWTNVSDPYRNRRMFMDMMADTMFVAPAIQSAKAFVNHTLPTYFYQLQYRADIGIFGRIPSWVGAHHGADIPYVFGFPLTLNASLLYT-KEGNFSREIIKLWTNFAKTG
sp|Q92035|ACES_BUNFA	comp14067_c0_seq1	3e-20	606	296	85	-1	QRAAMQWVYRNIGTFGGNSSDVVLFGESAGAGSIAVHLTSPLSWPWYRRVIMESGAFSY-WNT-QPMEDAERQFQDLLEATKCGGSLGCLLSKPGDELTGLATVELNPEPL-PEAWKA--YGTFFS----PTVDGIQLTNFPWKLLSEGRFNQVPVLLGFNKDEGTVLGSCEGTPKCQILHKGSAMTESDFKRLLTTDLFNISETKLPELLKVYVPDAEEKDQHDWYWIAAEIYGDYAIACPSLRAARQLSNL-MDTYLYRFAHTPEGPA-PKWAGIFGENGTVGASHASELGFVW
sp|Q92035|ACES_BUNFA	comp63338_c0_seq1	8e-20	606	168	55	2	VCSCLILVSAVQYAPEVNIESGRIRGLLANLTTGHVVRKYLGIPFAQAD----RFKPPTDPARKWSDVEDMITFGKECPQLLSTY-----------SDNDISEDCLNLNVFVPHTSNGASIPVMVWIHGGAYIYGSSR--IYDGSYISSLGKVIVVAINYRLTVFGFL
sp|Q92035|ACES_BUNFA	comp77509_c0_seq16	1e-18	606	114	50	-3	GSVRGRFQNVIHGLSVKQFLGIPYAEPPVGDLRFARPQPAKPWNGVREAEKFGPICPQTSMKEL--FAKTESKNDSDEEELQDEDCLALNVYTPSQATSQDKLAVMVWIHGGGY
sp|Q92035|ACES_BUNFA	comp75701_c0_seq7	6e-18	606	151	55	1	LLASATSNNVSTKQGHVVGIEEQVQLHNGQQHTMFKFLGIPYAKSPTNNLRFKPPQPLENKRRTDDYNATSYRPICLQIPNYFPSIKLAWPGF------NPSTDMDEDCLYLNIYTPSTKCARKYPVMVYIHGGSYVAGTPIRDVSPGEYL
sp|Q92035|ACES_BUNFA	comp75701_c0_seq16	9e-18	606	143	51	1	RILTKQGYVRGIRETVQLHNGQQYVMHKFLGIQYAKSPTNNLRFKPPQPLENKRRTDDYNATSYRPICLQIPNYFPSIKLAWPGF------NPSTDMDEDCLYLNIYTPSTKCARKYPVMVYIHGGSYVAGTPIRDVSPGEYL
sp|Q92035|ACES_BUNFA	comp75701_c0_seq9	1e-17	606	151	55	2	LLASATSNNVSTKQGHVVGIEEQVQLHNGQQHTMFKFLGIPYAKSPTNNLRFKPPQPLENKRRTDDYNATSYRPICLQIPNYFPSIKLAWPGF------NPSTDMDEDCLYLNIYTPSTKCARKYPVMVYIHGGSYVAGTPIRDVSPGEYL
sp|Q92035|ACES_BUNFA	comp131596_c0_seq1	2e-15	606	128	45	-2	GNSAGGASVGLHLMSPITKGLFQGAIMESGVELSPFALLSLEEATEKTKNVGRKLLCSNTENSTKLIECLRSKDASDI-----------SYYYEKFP-APVVDNYFLTDTPENLRKKKLFHNVPVIIG
sp|Q92035|ACES_BUNFA	comp76546_c0_seq5	7e-15	606	158	47	2	WDDLNDPILFRERLIDMWSDYYFIAPTLAALTFHSDGGAPTYMFEFAHRSKYHPKPKWMGVIHEDTTAYKFGLPLLNSKTKLKFDEKDRNVSDMVVTMFTNFAKFGNPTPRRVRGLKWDNYDSSKKAYLKIKKNPFMTS-KYHPLRMAFWNSYFPTLL
sp|Q92035|ACES_BUNFA	comp75701_c0_seq4	2e-14	606	193	54	2	LRQKGGQDIINNNKD--------RFNVQPFVDNNFLPDEPRKLLLEGKFHKKLPLMSGFVSNEGTNGMRFKPEMRNIPAYQNYLDKTFFNG-FLHFKKQQAPYA----FDALAFQYTPWGDLGNPRAFLKNVIDMWSDYTVIAPTHDVLSFHSDHGAKTYMFEFAHRSRHHPGQNWKGVEHGDTTAYKFGLPL
sp|Q92035|ACES_BUNFA	comp77509_c0_seq4	2e-14	606	92	39	-3	GSVRGRFQNVIHGLSVKQFLGIPYAEPPVGDLRFARPQPAKPWSGVREAVKFGPICPQFLMKGFLSVPENVTIE-EEPQDEDCLLLNVYTPS
sp|Q92035|ACES_BUNFA	comp75612_c0_seq4	1e-12	606	131	44	-1	LGIPYASAG----RFERPKSPGFRNMTFDATKYGKSCPQVINV--PPYNVTR-----KDTSENCLNLNVFAPNTTAFQEQSATNPVLVWVHGGAFIIGTSA--ITDPSAIATEGNIIVVTVNYRLGALGFL
sp|Q92035|ACES_BUNFA	comp75612_c0_seq2	2e-11	606	76	32	-2	GNYALLDVVEALRWVQDNIKRFGGDPRNVTLGGWSAGARLVGVLMLSPYANGLYERVLMMSGAAGGLYSYLEQEEA
sp|Q92035|ACES_BUNFA	comp75701_c0_seq14	7e-10	606	194	52	2	LRQKGGQDIINNNKD--------RFNVQPFVDNNFLPDEPRKLLLEGKFHKKLPLMSGFVSNEGTNGMRFKPEMRNIPAYQNYLDKTFFNG-FLHFKKQQAPYA----FDALAFQYTPWGKLGNPEAFLKNAVDMRGDYLVIAPTHAVLSFHNNQSAPTYMFEFAYRSRHHPKKDWKGKVFHEDTTAYKFGLPL
sp|Q92035|ACES_BUNFA	comp99836_c0_seq1	1e-09	606	60	31	1	NFGLRDQLEALRWIHENIAAFGGDPTQVTLAGESAGAMSICAHLASPVARQFFSGVIMDS
sp|Q92035|ACES_BUNFA	comp59794_c0_seq1	2e-09	606	150	47	2	VSTKYGQILGESQSVPLAQGPIKRIHKFLGIPYAQAPVKELRFQPPQPHKGWKPKLFNARQFGNICPHSKAYLDWLIKSIRSVWPGFT-------YKNANEDCLTLNIYTPATRHFHKPNSSLYPVLFYIHGGSFLLGTPARDKTIGDVL
sp|Q92035|ACES_BUNFA	comp113729_c0_seq1	3e-09	606	64	30	3	QVVAPAGRLRGIS----EGKVHVFRGIPYAEAPVGALRWRPPVPVKPWHGVRDASSYGNFCLQM
sp|Q92035|ACES_BUNFA	comp24927_c0_seq1	4e-07	606	59	29	2	FGGNPDDVTVVGHWSGAMSVGLLLVSPKARGLFKHAILMSGSPLSLTATLDHVTAVERA
sp|Q92035|ACES_BUNFA	comp75701_c0_seq11	2e-06	606	105	28	1	YKFGLPLLKVPNPLASPLMRATTKLEFDDDDRRISKMMVTLFTNFAKSGNPNTPVRVRDVQWTTFDKSNKAYLKIQRKPAMTRSNYHSRRMAFWNNYFPTLFPCT
sp|Q92035|ACES_BUNFA	comp75701_c0_seq12	3e-06	606	145	40	2	LRQKGGQDIINNNKD--------RFNVQPFVDNNFLPDEPRKLLLEGKFHKKLPLMSGFVSNEGTNGMRFKPEMRNIPAYQNYLDKTFFNG-FLHFKKQQAPYA----FDALAFQYTPWGKLGNPEAFLKNAVDMRGDYLVIAPT
sp|Q92035|ACES_BUNFA	comp173042_c0_seq1	3e-06	606	71	27	3	GIPYAKSQKPKLRFKRPQPLENKQRTDDYDATYYRPICLQVLDNENYLNSTKLAWTGFNTSTDMKEDCLYL
sp|Q92035|ACES_BUNFA	comp64980_c0_seq1	4e-06	606	104	33	2	PW--IHHGINGDYSFGGPFTNMSYNMFDDKDRNVSHFIMSRYANFAKYGTP-DSISGGLQWTAYTPDNGAYLDVTSQPEIAY-KYHPNRMAFWNHYVPKMKEAS
sp|Q92035|ACES_BUNFA	comp47991_c0_seq1	1e-05	606	71	28	3	ATYNRPVCLQFVEKNPYIPSIKHAWRGPHG-KMFDPSQDMSEDCLYLNIYTPSTVCYRKYPVMVHIHGGSY
sp|Q92035|ACES_BUNFA	comp102753_c0_seq1	2e-05	606	72	30	1	VYDATRFKPVCYQ--DPSY----NQMFWKKDFEWPQSDDCLYLNVYTPNNTFSYARYPVMVYIHGGGYEAGS
sp|Q92035|ACES_BUNFA	comp69211_c0_seq1	4e-05	606	89	26	-2	VYFYVFDHHPHFSPLPKYFGAFHAVDLYFSFGIAINSDGFSDFFKMFGTTFSDLEVGLAHYTMRLWTNFAKHGDPNVGETTRVVTWPRY
sp|Q92035|ACES_BUNFA	comp76546_c0_seq3	7e-05	606	77	22	1	LKFDHNDKNVSDMVVTMFTNFAKFGNPTPRRIRGLKWENFDSSKKAYLKIKKNPFMTSKYHPLRM-AFWNSYFPTLL
sp|Q92035|ACES_BUNFA	comp817_c1_seq1	8e-05	606	120	44	3	RVSTKQGHFTGIRQRVSCPVQRYTRTIYKFLGIPFAQPP---RRFKPPKRLPGNRSRQH--DATFYRSPCAQ--SANFLGPVG----------SEDCLYLNIFTPFINGSLKYPVIVFIH
sp|Q92035|ACES_BUNFA	comp76546_c0_seq12	0.0001	606	77	22	1	LKFDHNDKNVSDMVVTMFTNFAKFGNPTPRRIRGLKWENFDSSKKAYLKIKKNPFMTSKYHPLRM-AFWNSYFPTLL
sp|Q92035|ACES_BUNFA	comp53455_c0_seq1	0.0002	606	100	30	-2	SDRLFHRGIAVSGVALTPFAFKPNTTVLKASKTLAKNLGCEKKNSKLTVRCLQSKSRNDIIKINTD--------RNKLQPFVDNHFLRDEPRQLLKEGKF
sp|Q92035|ACES_BUNFA	comp77509_c0_seq2	0.0004	606	42	23	-1	ARDDSLVVDTGTGSVRGRFQNVIHGLSVKQFLGIPYAEPPVG
sp|Q92035|ACES_BUNFA	comp72154_c0_seq1	0.0008	606	78	26	1	FAKVLECDVNKG--LMDCLRSKSWSDVMIAQRNV-SYPANMREQLLCSVVIDGEFVPDDPKNLLSQGKINQADVMMGM
sp|Q92035|ACES_BUNFA	comp87523_c0_seq1	0.0008	606	104	28	-1	APFVFKPRSDVRRASTRLIKKMKCKANGSSLEEQVRCLRKKDWGEIVRQSTRDLLD------SLVPTVDKKFLLDSPRKLRKKGNFRKLPFMAGFASQDGLQFV
sp|Q92035|ACES_BUNFA	comp147507_c0_seq1	0.002	606	100	36	-2	VDTTSGSVRGYGVSFP-QNRTVYQYLGIPYAKA----TRFEYPREDK-WTEIFNATQHGKTCPQ--KSSPFGIQHLGE------TSENCLNLNIFVPDSK
sp|Q92035|ACES_BUNFA	comp158820_c0_seq1	0.003	606	54	18	1	GTVCEFLGLPYAAAPVDDFRWRPPQPTTPWKTLRSARAFGSNCLQVKGHSIIGL
sp|Q92035|ACES_BUNFA	comp100620_c0_seq1	0.004	606	71	24	3	VSLHYLSPLSKDLFHRGIAVSGVALAPFAFKPKTTVLKASKTLIEGLGCKKKTSKLTVDCLRQKGGHDIIN
sp|Q92035|ACES_BUNFA	comp75960_c0_seq1	0.011	606	51	22	3	PEWRRVYHSADNQYVFGLPLLNASKPANDTADVK-YSKTIMGYWATFAKTG
sp|Q92035|ACES_BUNFA	comp104584_c0_seq1	0.024	606	107	27	-2	PVLILVAGGAFIVGHKGFVTMLCRALRLA-GILCIAVDYRY----------WPQTSIDGMIDDVDSAIQWSFDNAAKYGGDPKCIALLGLSSGAHVAGL-LLTRRAK
sp|Q92035|ACES_BUNFA	comp75806_c0_seq1	0.026	606	114	30	1	GQSKDGSNSKQYSPKMKPKSRGLVLHIHGGGFVSQSSKSHEMYLRVWARDLNVPIISVDYSL----------APEAPFPRALEECFFTYAWALKNLDRLGTTAEYFCVAGDSAG
sp|Q92035|ACES_BUNFA	comp84054_c0_seq1	0.032	606	62	23	2	FGLPLLKSPKTDLKFDDDDRIISSTLMRFCTNFAKTGNPT-PIIKT--WKPFERYNKAYYKL
sp|Q92035|ACES_BUNFA	comp161824_c0_seq1	0.032	606	63	21	3	DLDLAMAWIKDNLVSYGGDITSIALVGQSAG-AQLAATLLLRQCR----REAEDLEGAKLPWS
sp|Q92035|ACES_BUNFA	comp76546_c0_seq13	0.036	606	58	17	3	VAHNALEFQYTPWDDLNDQSLFREKLADMFSDYNFIAPTHAALTFHSDHGAPTYMFEF
sp|Q92035|ACES_BUNFA	comp77592_c0_seq10	0.12	606	52	18	-1	NPNNPESIQTPWPQYDLNNQQYVALKPT-MTIEANPRPEYMAFWNDFVPEVL
sp|Q92035|ACES_BUNFA	comp76546_c0_seq4	0.15	606	39	14	3	VAHNALEFQYSPWDDLNDQSLFREKLADMFSDYNFIAPT
sp|Q92035|ACES_BUNFA	comp45788_c0_seq1	0.16	606	60	19	1	FTNFAKFGSPTSTPVHGVQWTPFNKVNKAYLKIQSNPVMTR-NYHPQRMNFWNSRLPKLL
sp|Q92035|ACES_BUNFA	comp143542_c0_seq1	0.17	606	36	15	3	ERPLAETMATYWTNFAKSGNPNMPRNGTSLSVSWPT
sp|Q92035|ACES_BUNFA	comp96539_c0_seq1	0.18	606	68	25	2	ELKVKTNGGFVRG----VLEEDVFVFKGIPYAKPP---QRWRPPSGCSWSDCWNGTFQASEFGERCVQ
sp|Q92035|ACES_BUNFA	comp75806_c0_seq3	0.19	606	104	27	2	YSPKMKPKSRGLVLHIHGGGFVSQSSKSHEMYLRVWARDLNVPIISVDYSL----------APEAPFPRALEECFFTYAWALKNLDRLGTTAEYFCVAGDSAGG
sp|Q92035|ACES_BUNFA	comp45862_c0_seq1	0.3	606	113	32	1	IQRPKGLPNPAPVLVWAHGGAFVHGSPRTVLSRTASIAQRAGVCVVSVDYRL----------LPEHNYPENLHDVVDVVRWVAKTGLDKGFDTSRILVGGDSAGGNLAAATGI
sp|Q92035|ACES_BUNFA	comp71507_c0_seq1	0.89	606	40	15	-1	YDLNNQQYIALKPT-MAIETKLRAEHVAFWNDFVPEFLRS
sp|Q92035|ACES_BUNFA	comp203854_c0_seq1	1	606	27	12	-3	KFLTRTENPEDAEHVWKMRIQAWMDYM
sp|Q92035|ACES_BUNFA	comp151694_c0_seq1	1.6	606	59	17	3	PALRAGLAA*WCGVTVQLLRKSPHLKKLWDTEGWQLLFHMSLAFTVDERNQFRHGVSKD
sp|Q92035|ACES_BUNFA	comp78113_c0_seq1	2.2	606	38	14	1	LVSTHSTATLGIPFSSSTFKSVSFQCRSTVKPWAFTLD
sp|Q92035|ACES_BUNFA	comp105957_c0_seq1	2.4	606	27	12	-2	HLWRQSLAHWRNACVGQADHYNRFWRC
sp|Q92035|ACES_BUNFA	comp142651_c0_seq1	3.2	606	83	27	-2	EVDQFLGIPFATAKRFEPPV---DFGGKYP----GGAVTASMWGPACMQVAG------------DPSQTYGSEDCLKANVWSP
sp|Q92035|ACES_BUNFA	comp102592_c0_seq1	4.1	606	97	25	1	FNDKEWAFAQTVGKLWTNVAASGDPNCRDMSTCDANVWPKFTSGEVTKNIVLNASLPGGSMPEET-PHGRPELCAFW-----------DAVEEAKRQ
sp|Q92035|ACES_BUNFA	comp75233_c3_seq5	5.5	606	48	14	3	WPRYNSSGHVHLRISLEP-KVEYSFRERKMEFWNDLVPKLSESCGSSE
sp|Q92035|ACES_BUNFA	comp198466_c0_seq1	5.8	606	25	10	3	TINVRNITREWKLLWTLWTSVAWHW
sp|Q92035-1|ACES_BUNFA	comp77509_c0_seq10	2e-93	581	544	192	-3	GSVRGRFQNVIHGLSVKQFLGIPYAEPPVGDLRFARPQPAKPWSGVREAVKFGPACPQMSMKEMLAQFNSNFSVEDEPQDEDCLTLNVYTPSQATSQDKLAVMVWIHGG--GYAAGSGSGYNPSLLVAYHDVIVVTINYRLGVLGFFNIPGT-DVKGNYAMHDQVLALKWVQQNIVNFGGDANNVTIFGESAGGMSVSHHLISPLSKGLFQRVIAQSGSSASPFTGVT-VKSDKNAKSFSKAIDCDF--DVGLMDCLRSKSWSDVVNAQRNMSFPIDIHTQDICTVVVDGEFLPDDPRKLLDEGKINQADVMMGMTANEGAVRNIL-LGKLNKHGAELKDLQKAVKDGFLSRPVQVKVVEDAILFEYTDQSDLDNRMKHRQAMMDLVSDKTFFAPAIFE…
sp|Q92035-1|ACES_BUNFA	comp77592_c0_seq31	2e-93	581	537	188	-1	VDTEGGKIRGFLGKLTTGHVIRKYLGIPFAKAD----RFKPPTNATKWSDVKNMTTFGKECPQAPNAM-----------SGKDISEDCLNLNVFVPDNAPSGLPVMVWVHGGAYIFG--SNRIYDGSFISSLGNVIVVAINYRLTVFGFLTTGENGDLKGNYGMLDQVQALRWVKRNIASFGGDPNKVTIFGESAGGYSVSLLMLSPLTKGLFKNVIMQSGVAAAKWAAISYEEMEDVTRRFSKRIGC--TNLDAMEECLKDKSLSEIVNATEK--------GFSFVPVIDGTFLSDIPSVLLRKGQFEKYNVMLGVTDNEGS-LLTNAIPGMNENGMDVTNGMPRNFFEGAVRSEDTKPVLNQKPPLPAAMIYRYTDWTNVSDPYRNRRMFMDMMADT…
sp|Q92035-1|ACES_BUNFA	comp77592_c0_seq1	3e-93	581	537	188	-1	VDTEGGKIRGFLGKLTTGHVIRKYLGIPFAKAD----RFKPPTNATKWSDVKNMTTFGKECPQAPNAM-----------SGKDISEDCLNLNVFVPDNAPSGLPVMVWVHGGAYIFG--SNRIYDGSFISSLGNVIVVAINYRLTVFGFLTTGENGDLKGNYGMLDQVQALRWVKRNIASFGGDPNKVTIFGESAGGYSVSLLMLSPLTKGLFKNVIMQSGVAAAKWAAISYEEMEDVTRRFSKRIGC--TNLDAMEECLKDKSLSEIVNATEK--------GFSFVPVIDGTFLSDIPSVLLRKGQFEKYNVMLGVTDNEGS-LLTNAIPGMNENGMDVTNGMPRNFFEGAVRSEDTKPVLNQKPPLPAAMIYRYTDWTNVSDPYRNRRMFMDMMADT…
sp|Q92035-1|ACES_BUNFA	comp77509_c0_seq15	2e-92	581	538	191	-3	GSVRGRFQNVIHGLSVKQFLGIPYAEPPVGDLRFARPQPAKPWSGVREAVKFGPACPQMSMKEMLAQFNSNFSVEDEPQDEDCLTLNVYTPSQATSQDKLAVMVWIHGG--GYAAGSGSGYNPSLLVAYHDVIVVTINYRLGVLGFFNIPGT-DVKGNYAMHDQVLALKWVQQNIVNFGGDANNVTIFGESAGGMSVSHHLISPLSKGLFQRVIAQSGSSASPFTGVT-VKSDKNAKSFSKAIDCDF--DVGLMDCLRSKSWSDVVNAQRNMSFPIDIHTQDICTVVVDGEFLPDDPRKLLDEGKINQADVMMGMTANEGAVRNIL-LGKLNKHGAELKDLQKAVKDGFLSRPVQVKVVEDAILFEYTDQSDLDNRMKHRQAMMDLVSDKTFFAPAIFE…
sp|Q92035-1|ACES_BUNFA	comp77592_c0_seq8	2e-92	581	537	188	-1	VDTEGGKIRGFLGKLTTGHVIRKYLGIPFAKAD----RFKPPTNATKWSDVKNMTTFGKECPQAPNAM-----------SGKDISEDCLNLNVFVPDNAPSGLPVMVWVHGGAYIFG--SNRIYDGSFISSLGNVIVVAINYRLTVFGFLTTGENGDLKGNYGMLDQVQALRWVKRNIASFGGDPNKVTIFGESAGGYSVSLLMLSPLTKGLFKNVIMQSGVAAAKWAAISYEEMEDVTRRFSKRIGC--TNLDAMEECLKDKSLSEIVNATEK--------GFSFVPVIDGTFLSDIPSVLLRKGQFEKYNVMLGVTDNEGS-LLTNAIPGMNENGMDVTNGMPRNFFEGAVRSEDTKPVLNQKPPLPAAMIYRYTDWTNVSDPYRNRRMFMDMMADT…
sp|Q92035-1|ACES_BUNFA	comp77592_c0_seq26	2e-92	581	537	188	-1	VDTEGGKIRGFLGKLTTGHVIRKYLGIPFAKAD----RFKPPTNATKWSDVKNMTTFGKECPQAPNAM-----------SGKDISEDCLNLNVFVPDNAPSGLPVMVWVHGGAYIFG--SNRIYDGSFISSLGNVIVVAINYRLTVFGFLTTGENGDLKGNYGMLDQVQALRWVKRNIASFGGDPNKVTIFGESAGGYSVSLLMLSPLTKGLFKNVIMQSGVAAAKWAAISYEEMEDVTRRFSKRIGC--TNLDAMEECLKDKSLSEIVNATEK--------GFSFVPVIDGTFLSDIPSVLLRKGQFEKYNVMLGVTDNEGS-LLTNAIPGMNENGMDVTNGMPRNFFEGAVRSEDTKPVLNQKPPLPAAMIYRYTDWTNVSDPYRNRRMFMDMMADT…
sp|Q92035-1|ACES_BUNFA	comp77509_c0_seq3	3e-92	581	538	191	-3	GSVRGRFQNVIHGLSVKQFLGIPYAEPPVGDLRFARPQPAKPWSGVREAVKFGPACPQMSMKEMLAQFNSNFSVEDEPQDEDCLTLNVYTPSQATSQDKLAVMVWIHGG--GYAAGSGSGYNPSLLVAYHDVIVVTINYRLGVLGFFNIPGT-DVKGNYAMHDQVLALKWVQQNIVNFGGDANNVTIFGESAGGMSVSHHLISPLSKGLFQRVIAQSGSSASPFTGVT-VKSDKNAKSFSKAIDCDF--DVGLMDCLRSKSWSDVVNAQRNMSFPIDIHTQDICTVVVDGEFLPDDPRKLLDEGKINQADVMMGMTANEGAVRNIL-LGKLNKHGAELKDLQKAVKDGFLSRPVQVKVVEDAILFEYTDQSDLDNRMKHRQAMMDLVSDKTFFAPAIFE…
sp|Q92035-1|ACES_BUNFA	comp77592_c0_seq23	6e-89	581	541	185	-1	VDTEGGKIRGFLGKLTTGHVIRKYLGIPFAKAD----RFKPPTNATKWSDVKNMTTFGKECPQAPNAM-----------SGKDISEDCLNLNVFVPDNAPSGLPVMVWVHGGAYIFG--SNRIYDGSFISSLGNVIVVAINYRLTVFGFLTTGENGDLKGNYGMLDQVQALRWVKRNIASFGGDPNKVTIFGESAGGYSVSLLMLSPLTKGLFKNVIMQSGVAAAKWAAISYEEMEDVTRRFSKRIGC--TNLDAMEECLKDKSLSEIVNATEK--------GFSFVPVIDGTFLSDIPSVLLRKGQFEKYNVMLGVTDNEGS-LLTNAIPGMNENGMDVTNGMPRNFFEGAVRSEDTKPVLNQKPPLPAAMIYRYTDWTNVSDPYRNRRMFMDMMADT…
sp|Q92035-1|ACES_BUNFA	comp77592_c0_seq15	1e-88	581	541	185	-1	VDTEGGKIRGFLGKLTTGHVIRKYLGIPFAKAD----RFKPPTNATKWSDVKNMTTFGKECPQAPNAM-----------SGKDISEDCLNLNVFVPDNAPSGLPVMVWVHGGAYIFG--SNRIYDGSFISSLGNVIVVAINYRLTVFGFLTTGENGDLKGNYGMLDQVQALRWVKRNIASFGGDPNKVTIFGESAGGYSVSLLMLSPLTKGLFKNVIMQSGVAAAKWAAISYEEMEDVTRRFSKRIGC--TNLDAMEECLKDKSLSEIVNATEK--------GFSFVPVIDGTFLSDIPSVLLRKGQFEKYNVMLGVTDNEGS-LLTNAIPGMNENGMDVTNGMPRNFFEGAVRSEDTKPVLNQKPPLPAAMIYRYTDWTNVSDPYRNRRMFMDMMADT…
sp|Q92035-1|ACES_BUNFA	comp77592_c0_seq36	4e-88	581	541	185	-1	VDTEGGKIRGFLGKLTTGHVIRKYLGIPFAKAD----RFKPPTNATKWSDVKNMTTFGKECPQAPNAM-----------SGKDISEDCLNLNVFVPDNAPSGLPVMVWVHGGAYIFG--SNRIYDGSFISSLGNVIVVAINYRLTVFGFLTTGENGDLKGNYGMLDQVQALRWVKRNIASFGGDPNKVTIFGESAGGYSVSLLMLSPLTKGLFKNVIMQSGVAAAKWAAISYEEMEDVTRRFSKRIGC--TNLDAMEECLKDKSLSEIVNATEK--------GFSFVPVIDGTFLSDIPSVLLRKGQFEKYNVMLGVTDNEGS-LLTNAIPGMNENGMDVTNGMPRNFFEGAVRSEDTKPVLNQKPPLPAAMIYRYTDWTNVSDPYRNRRMFMDMMADT…
sp|Q92035-1|ACES_BUNFA	comp77592_c0_seq34	6e-88	581	541	185	-1	VDTEGGKIRGFLGKLTTGHVIRKYLGIPFAKAD----RFKPPTNATKWSDVKNMTTFGKECPQAPNAM-----------SGKDISEDCLNLNVFVPDNAPSGLPVMVWVHGGAYIFG--SNRIYDGSFISSLGNVIVVAINYRLTVFGFLTTGENGDLKGNYGMLDQVQALRWVKRNIASFGGDPNKVTIFGESAGGYSVSLLMLSPLTKGLFKNVIMQSGVAAAKWAAISYEEMEDVTRRFSKRIGC--TNLDAMEECLKDKSLSEIVNATEK--------GFSFVPVIDGTFLSDIPSVLLRKGQFEKYNVMLGVTDNEGS-LLTNAIPGMNENGMDVTNGMPRNFFEGAVRSEDTKPVLNQKPPLPAAMIYRYTDWTNVSDPYRNRRMFMDMMADT…
sp|Q92035-1|ACES_BUNFA	comp76546_c0_seq6	2e-85	581	551	183	3	RVLTQQGYVRGIRQDIQTNNGQTKTIYKFLGVPYVEKPIGDLRFKPPQALSNRRSSDYDATSLRPVCMQDGYYFDSIRGAWPEF------DPKRDVSEDCLYLNIYTPSTRGTRKYPVIFYIHGGGYYVGSPTRDTSPGEYLP-TRDVVLVTIQYRLGPFGFF-TTGDSEAPGNVGLLDQVEALKWVQRNIHGFGGDKNSVTLLGESAGGSSVALHYLSPLSKGLFHRGIPVSGVDFCPFAYKPKSIVLKVSKMLVGKVNCTKTSSRQIIECLKSVSSTDVFKN--------SIF-WLMQPFVDQHFLPNEPQILRKEGKYQKLPLLSGFVSQEGSPWVEYEQYYKNITYNANGLSKYLDAFLS--DEYKRTKDEAP----VAHNALEFQYTPWDDLND…
[truncated: 111,601 more rows]

## Sheet: Aggressive_ToxProt_Unique
sp|P84001|29C0_ANCSP	comp69108_c1_seq4	3.5	50	28	12	2	FNGLYFVRSYCEMLSTRGQRTASSSLGK
[truncated: 15,661 more rows]

## Sheet: NonAggressive_ToxProt_Unique
sp|P84001|29C0_ANCSP	comp174839_c0_seq1	4.2	50	35	13	-1	NLFFAKPSCRLKCLRASFSASIRCALR*VQVQDKQ
[truncated: 13,493 more rows]

[truncated: 12 more sheets: A (E < 1E-4) & (>20% ID), NA (E < 1E-4) & (>20% ID), A_Unique_Prot_E<0.001, NA_Unique_Prot_E<0.001, A_ToxProt Final (non_Anem), NA_ToxProt Final (non_Anem), A_Taxa_Hits, NA_Taxa_Hits, A_Taxa_Hits_TPM, NA_Taxa_Hits_TPM, A_Signal, NA_Signal]
