# Supplementary material for: A RNA-seq approach to identify putative toxins from acrorhagi in aggressive and non-aggressive Anthopleura elegantissima polyps
Source: BMC Genomics. 2015 Mar 21;16(1):221. doi: 10.1186/s12864-015-1417-4 (PMC4397815; doi:10.1186/s12864-015-1417-4)
Supplement: Additional file 4: — Trinotate output for the aggressive polyp acrorhagi and the non-aggressive poyp acrorhagi transcriptomes. [file 12864_2015_1417_MOESM4_ESM.xls]

## Sheet: Trinotate_Aggressive
#gene_id	transcript_id	Top_BLASTX_hit	RNAMMER	prot_id	prot_coords	Top_BLASTP_hit	Pfam	SignalP	TmHMM	eggnog	gene_ontology
comp0_c0	comp0_c0_seq1	.	.	.	.	.	.	.	.	.	.	.
comp2_c0	comp2_c0_seq1	.	.	m.1	2-448[-]	sp|Q9S7Q2|PP124_ARATH^Q9S7Q2^Q:14-131,H:286-407^23.77%ID^E:1e-05^RecName: Full=Pentatricopeptide repeat-containing protein At1g74850, chloroplastic;^Eukaryota; Viridiplantae; Streptophyta; Embryophyta; Tracheophyta; Spermatophyta; Magnoliophyta; eudicotyl	PF01535.15^PPR^PPR repeat^42-72^E:0.00017	.	.	.	GO:0009507^cellular_component^chloroplast`GO:0009508^cellular_component^plastid chromosome`GO:0045893^biological_process^positive regulation of transcription, DNA-dependent`GO:0042793^biological_process^transcription from plastid promoter
comp2_c1	comp2_c1_seq1	sp|Q9C8T7|PP101_ARATH^Q9C8T7^Q:1-396,H:139-281^32.65%ID^E:6e-08^RecName: Full=Pentatricopeptide repeat-containing protein At1g63330;^Eukaryota; Viridiplantae; Streptophyta; Embryophyta; Tracheophyta; Spermatophyta; Magnoliophyta; eudicotyledons; core eudi	.	m.4	1-561[+]	sp|Q9C8T7|PP101_ARATH^Q9C8T7^Q:12-177,H:79-257^25.97%ID^E:2e-08^RecName: Full=Pentatricopeptide repeat-containing protein At1g63330;^Eukaryota; Viridiplantae; Streptophyta; Embryophyta; Tracheophyta; Spermatophyta; Magnoliophyta; eudicotyledons; core eudi	PF13812.1^PPR_3^Pentatricopeptide repeat domain^107-134^E:0.013`PF01535.15^PPR^PPR repeat^107-135^E:0.019	.	.	.	.
comp3_c0	comp3_c0_seq1	.	.	.	.	.	.	.	.	.	.	.
comp3_c0	comp3_c0_seq2	sp|O43614|OX2R_HUMAN^O43614^Q:43-276,H:300-381^39.02%ID^E:8e-09^RecName: Full=Orexin receptor type 2;^Eukaryota; Metazoa; Chordata; Craniata; Vertebrata; Euteleostomi; Mammalia; Eutheria; Euarchontoglires; Primates; Haplorrhini; Catarrhini; Hominidae; Hom	.	m.5	1-423[+]	sp|O43614|OX2R_HUMAN^O43614^Q:15-92,H:300-381^39.02%ID^E:6e-10^RecName: Full=Orexin receptor type 2;^Eukaryota; Metazoa; Chordata; Craniata; Vertebrata; Euteleostomi; Mammalia; Eutheria; Euarchontoglires; Primates; Haplorrhini; Catarrhini; Hominidae; Homo	PF00001.16^7tm_1^7 transmembrane receptor (rhodopsin family)^9-75^E:3.9e-09	.	ExpAA=44.80^PredHel=2^Topology=i20-42o57-79i	.	GO:0005887^cellular_component^integral to plasma membrane`GO:0008188^molecular_function^neuropeptide receptor activity`GO:0016499^molecular_function^orexin receptor activity`GO:0017046^molecular_function^peptide hormone binding`GO:0007631^biological_proce
comp5_c0	comp5_c0_seq1	.	.	.	.	.	.	.	.	.	.	.
comp5_c1	comp5_c1_seq1	.	.	m.6	215-568[+]	.	.	.	.	.	.
comp6_c0	comp6_c0_seq1	sp|P13395|SPTCA_DROME^P13395^Q:81-587,H:373-541^40.24%ID^E:2e-29^RecName: Full=Spectrin alpha chain;^Eukaryota; Metazoa; Ecdysozoa; Arthropoda; Hexapoda; Insecta; Pterygota; Neoptera; Endopterygota; Diptera; Brachycera; Muscomorpha; Ephydroidea; Drosophil	.	m.7	111-593[+]	sp|P13395|SPTCA_DROME^P13395^Q:1-159,H:383-541^40.88%ID^E:6e-33^RecName: Full=Spectrin alpha chain;^Eukaryota; Metazoa; Ecdysozoa; Arthropoda; Hexapoda; Insecta; Pterygota; Neoptera; Endopterygota; Diptera; Brachycera; Muscomorpha; Ephydroidea; Drosophili	PF00435.16^Spectrin^Spectrin repeat^5-84^E:2.5e-10`PF00435.16^Spectrin^Spectrin repeat^90-160^E:5.6e-11	.	.	.	GO:0016323^cellular_component^basolateral plasma membrane`GO:0045169^cellular_component^fusome`GO:0005794^cellular_component^Golgi apparatus`GO:0005811^cellular_component^lipid particle`GO:0031594^cellular_component^neuromuscular junction`GO:0008091^cellu
comp6_c1	comp6_c1_seq1	sp|Q13813|SPTN1_HUMAN^Q13813^Q:1-600,H:178-376^39%ID^E:3e-33^RecName: Full=Spectrin alpha chain, non-erythrocytic 1;^Eukaryota; Metazoa; Chordata; Craniata; Vertebrata; Euteleostomi; Mammalia; Eutheria; Euarchontoglires; Primates; Haplorrhini; Catarrhini;	.	m.8	1-603[+]	sp|P13395|SPTCA_DROME^P13395^Q:1-200,H:181-379^40.5%ID^E:8e-37^RecName: Full=Spectrin alpha chain;^Eukaryota; Metazoa; Ecdysozoa; Arthropoda; Hexapoda; Insecta; Pterygota; Neoptera; Endopterygota; Diptera; Brachycera; Muscomorpha; Ephydroidea; Drosophilid	PF00435.16^Spectrin^Spectrin repeat^1-75^E:2.2e-11`PF00435.16^Spectrin^Spectrin repeat^79-183^E:2.4e-19	.	.	.	GO:0016323^cellular_component^basolateral plasma membrane`GO:0045169^cellular_component^fusome`GO:0005794^cellular_component^Golgi apparatus`GO:0005811^cellular_component^lipid particle`GO:0031594^cellular_component^neuromuscular junction`GO:0008091^cellu
comp7_c0	comp7_c0_seq1	sp|Q8BW94|DYH3_MOUSE^Q8BW94^Q:2-589,H:1414-1609^72.96%ID^E:1e-89^RecName: Full=Dynein heavy chain 3, axonemal;^Eukaryota; Metazoa; Chordata; Craniata; Vertebrata; Euteleostomi; Mammalia; Eutheria; Euarchontoglires; Glires; Rodentia; Sciurognathi; Muroidea	.	m.9	2-592[+]	sp|Q8BW94|DYH3_MOUSE^Q8BW94^Q:1-196,H:1414-1609^72.96%ID^E:9e-90^RecName: Full=Dynein heavy chain 3, axonemal;^Eukaryota; Metazoa; Chordata; Craniata; Vertebrata; Euteleostomi; Mammalia; Eutheria; Euarchontoglires; Glires; Rodentia; Sciurognathi; Muroidea	PF12774.2^AAA_6^Hydrolytic ATP binding site of dynein motor region D1^5-175^E:4.7e-68	.	.	COG5245^Dynein, heavy chain	GO:0005858^cellular_component^axonemal dynein complex`GO:0035085^cellular_component^cilium axoneme`GO:0005737^cellular_component^cytoplasm`GO:0005874^cellular_component^microtubule`GO:0005524^molecular_function^ATP binding`GO:0016887^molecular_function^AT
comp7_c1	comp7_c1_seq1	sp|Q63170|DYH7_RAT^Q63170^Q:531-1,H:1568-1743^54.24%ID^E:7e-56^RecName: Full=Dynein heavy chain 7, axonemal;^Eukaryota; Metazoa; Chordata; Craniata; Vertebrata; Euteleostomi; Mammalia; Eutheria; Euarchontoglires; Glires; Rodentia; Sciurognathi; Muroidea;	.	m.10	1-531[-]	sp|Q63170|DYH7_RAT^Q63170^Q:1-177,H:1568-1743^54.24%ID^E:6e-56^RecName: Full=Dynein heavy chain 7, axonemal;^Eukaryota; Metazoa; Chordata; Craniata; Vertebrata; Euteleostomi; Mammalia; Eutheria; Euarchontoglires; Glires; Rodentia; Sciurognathi; Muroidea;	.	.	.	COG5245^Dynein, heavy chain	GO:0005858^cellular_component^axonemal dynein complex`GO:0035085^cellular_component^cilium axoneme`GO:0005737^cellular_component^cytoplasm`GO:0005874^cellular_component^microtubule`GO:0005524^molecular_function^ATP binding`GO:0016887^molecular_function^AT
comp8_c0	comp8_c0_seq1	.	.	.	.	.	.	.	.	.	.	.
comp8_c1	comp8_c1_seq1	.	.	m.11	1-810[+]	.	PF13659.1^Methyltransf_26^Methyltransferase domain^149-254^E:2.5e-09`PF12847.2^Methyltransf_18^Methyltransferase domain^149-227^E:6.8e-07	.	.	.	.
comp9_c0	comp9_c0_seq1	.	.	m.13	1-747[-]	.	PF13202.1^EF_hand_3^EF hand^89-108^E:0.028	.	.	.	.
comp9_c1	comp9_c1_seq1	.	.	m.14	2-385[+]	.	.	sigP:1^21^0.72^YES	ExpAA=42.32^PredHel=2^Topology=i2-21o73-95i	.	.
comp10_c0	comp10_c0_seq1	.	.	.	.	.	.	.	.	.	.	.
comp10_c1	comp10_c1_seq1	.	.	.	.	.	.	.	.	.	.	.
comp11_c0	comp11_c0_seq1	.	.	.	.	.	.	.	.	.	.	.
comp11_c1	comp11_c1_seq1	.	.	.	.	.	.	.	.	.	.	.
comp12_c0	comp12_c0_seq1	.	.	.	.	.	.	.	.	.	.	.
comp12_c1	comp12_c1_seq1	sp|P49145|5HT1D_RABIT^P49145^Q:201-1,H:67-132^44.78%ID^E:7e-11^RecName: Full=5-hydroxytryptamine receptor 1D;^Eukaryota; Metazoa; Chordata; Craniata; Vertebrata; Euteleostomi; Mammalia; Eutheria; Euarchontoglires; Glires; Lagomorpha; Leporidae; Oryctolagu	.	.	.	.	.	.	.	.	GO:0016021^cellular_component^integral to membrane`GO:0005886^cellular_component^plasma membrane`GO:0051378^molecular_function^serotonin binding`GO:0004993^molecular_function^serotonin receptor activity`GO:0014827^biological_process^intestine smooth muscl	.
comp13_c0	comp13_c0_seq1	sp|Q9JIM3|RAD26_MOUSE^Q9JIM3^Q:732-1,H:94-348^32.21%ID^E:5e-30^RecName: Full=Putative DNA repair and recombination protein RAD26-like;^Eukaryota; Metazoa; Chordata; Craniata; Vertebrata; Euteleostomi; Mammalia; Eutheria; Euarchontoglires; Glires; Rodentia	.	m.16	1-1203[-]	sp|Q5T890|RAD26_HUMAN^Q5T890^Q:158-401,H:111-361^33.33%ID^E:1e-28^RecName: Full=Putative DNA repair and recombination protein RAD26-like;^Eukaryota; Metazoa; Chordata; Craniata; Vertebrata; Euteleostomi; Mammalia; Eutheria; Euarchontoglires; Primates; Hap	PF04851.10^ResIII^Type III restriction enzyme, res subunit^186-354^E:1e-05`PF00176.18^SNF2_N^SNF2 family N-terminal domain^189-395^E:3.1e-41	.	.	.	GO:0005815^cellular_component^microtubule organizing center`GO:0005634^cellular_component^nucleus`GO:0005524^molecular_function^ATP binding`GO:0008026^molecular_function^ATP-dependent helicase activity`GO:0003677^molecular_function^DNA binding`GO:0006281^
comp14_c0	comp14_c0_seq1	.	.	m.19	34-795[+]	.	.	.	ExpAA=47.38^PredHel=2^Topology=i39-61o157-179i	.	.
comp14_c1	comp14_c1_seq1	sp|Q58A42|DD3_DICDI^Q58A42^Q:2-892,H:265-535^29.56%ID^E:3e-25^RecName: Full=Protein DD3-3;^Eukaryota; Amoebozoa; Mycetozoa; Dictyosteliida; Dictyostelium	.	m.20	2-895[+]	sp|Q58A42|DD3_DICDI^Q58A42^Q:1-297,H:265-535^29.25%ID^E:2e-29^RecName: Full=Protein DD3-3;^Eukaryota; Amoebozoa; Mycetozoa; Dictyosteliida; Dictyostelium	.	.	.	.	GO:0016021^cellular_component^integral to membrane
comp15_c0	comp15_c0_seq1	.	.	m.21	512-991[-]	.	.	sigP:1^21^0.46^YES	.	.	.
comp15_c1	comp15_c1_seq1	.	.	m.23	1-387[+]	.	.	.	.	.	.
comp16_c0	comp16_c0_seq1	sp|Q6ZTR5|CX022_HUMAN^Q6ZTR5^Q:2-712,H:42-278^37.55%ID^E:8e-53^RecName: Full=Uncharacterized protein CXorf22;^Eukaryota; Metazoa; Chordata; Craniata; Vertebrata; Euteleostomi; Mammalia; Eutheria; Euarchontoglires; Primates; Haplorrhini; Catarrhini; Homini	.	m.25	2-715[+]	sp|Q6ZTR5|CX022_HUMAN^Q6ZTR5^Q:1-237,H:42-278^37.55%ID^E:7e-53^RecName: Full=Uncharacterized protein CXorf22;^Eukaryota; Metazoa; Chordata; Craniata; Vertebrata; Euteleostomi; Mammalia; Eutheria; Euarchontoglires; Primates; Haplorrhini; Catarrhini; Homini	.	.	.	NOG67768^Chromosome X open reading frame 22 protein	.
comp16_c1	comp16_c1_seq1	sp|Q6ZTR5|CX022_HUMAN^Q6ZTR5^Q:125-550,H:320-459^36.36%ID^E:8e-23^RecName: Full=Uncharacterized protein CXorf22;^Eukaryota; Metazoa; Chordata; Craniata; Vertebrata; Euteleostomi; Mammalia; Eutheria; Euarchontoglires; Primates; Haplorrhini; Catarrhini; Hom	.	m.26	2-553[+]	sp|Q6ZTR5|CX022_HUMAN^Q6ZTR5^Q:2-183,H:281-459^33.33%ID^E:4e-27^RecName: Full=Uncharacterized protein CXorf22;^Eukaryota; Metazoa; Chordata; Craniata; Vertebrata; Euteleostomi; Mammalia; Eutheria; Euarchontoglires; Primates; Haplorrhini; Catarrhini; Homin	.	.	.	NOG67768^Chromosome X open reading frame 22 protein	.
comp17_c0	comp17_c0_seq1	sp|Q8L6Y7|PP193_ARATH^Q8L6Y7^Q:126-506,H:239-365^24.41%ID^E:6e-07^RecName: Full=Pentatricopeptide repeat-containing protein At2g38420, mitochondrial;^Eukaryota; Viridiplantae; Streptophyta; Embryophyta; Tracheophyta; Spermatophyta; Magnoliophyta; eudicoty	.	m.27	3-512[+]	sp|Q8L6Y7|PP193_ARATH^Q8L6Y7^Q:42-168,H:239-365^24.41%ID^E:6e-07^RecName: Full=Pentatricopeptide repeat-containing protein At2g38420, mitochondrial;^Eukaryota; Viridiplantae; Streptophyta; Embryophyta; Tracheophyta; Spermatophyta; Magnoliophyta; eudicotyl	PF13041.1^PPR_2^PPR repeat family^87-135^E:9.6e-08`PF13812.1^PPR_3^Pentatricopeptide repeat domain^90-118^E:0.00026`PF01535.15^PPR^PPR repeat^90-117^E:0.0046	.	.	.	GO:0005739^cellular_component^mitochondrion
comp17_c1	comp17_c1_seq1	.	.	.	.	.	.	.	.	.	.	.
comp18_c0	comp18_c0_seq1	.	.	m.29	3-359[-]	.	.	.	.	.	.
comp18_c1	comp18_c1_seq1	.	.	m.30	2-1201[-]	.	.	.	.	.	.
comp19_c0	comp19_c0_seq1	.	.	.	.	.	.	.	.	.	.	.
comp20_c0	comp20_c0_seq1	.	.	m.33	3-353[+]	.	.	.	.	.	.
comp20_c1	comp20_c1_seq1	.	.	m.34	1-543[+]	.	.	sigP:1^32^0.452^YES	.	.	.
comp21_c0	comp21_c0_seq1	.	.	.	.	.	.	.	.	.	.	.
comp22_c0	comp22_c0_seq1	sp|Q0WLC6|PP349_ARATH^Q0WLC6^Q:2-313,H:716-813^31.78%ID^E:6e-07^RecName: Full=Pentatricopeptide repeat-containing protein At4g34830, chloroplastic;^Eukaryota; Viridiplantae; Streptophyta; Embryophyta; Tracheophyta; Spermatophyta; Magnoliophyta; eudicotyle	.	m.35	2-475[+]	sp|Q0WLC6|PP349_ARATH^Q0WLC6^Q:1-104,H:716-813^31.78%ID^E:5e-07^RecName: Full=Pentatricopeptide repeat-containing protein At4g34830, chloroplastic;^Eukaryota; Viridiplantae; Streptophyta; Embryophyta; Tracheophyta; Spermatophyta; Magnoliophyta; eudicotyle	PF01535.15^PPR^PPR repeat^1-26^E:0.00023`PF13812.1^PPR_3^Pentatricopeptide repeat domain^1-29^E:0.0014`PF01535.15^PPR^PPR repeat^35-56^E:1.1`PF01535.15^PPR^PPR repeat^78-103^E:0.00076`PF13812.1^PPR_3^Pentatricopeptide repeat domain^78-102^E:0.0055	.	.	.	GO:0009507^cellular_component^chloroplast`GO:0048255^biological_process^mRNA stabilization
comp22_c1	comp22_c1_seq1	sp|Q9FLD8|PP408_ARATH^Q9FLD8^Q:216-1,H:231-301^29.17%ID^E:4e-07^RecName: Full=Pentatricopeptide repeat-containing protein At5g39980, chloroplastic;^Eukaryota; Viridiplantae; Streptophyta; Embryophyta; Tracheophyta; Spermatophyta; Magnoliophyta; eudicotyle	.	.	.	.	.	.	.	.	GO:0009507^cellular_component^chloroplast	.
comp23_c0	comp23_c0_seq1	.	.	.	.	.	.	.	.	.	.	.
comp23_c1	comp23_c1_seq1	.	.	m.38	2-1189[+]	.	.	.	ExpAA=59.47^PredHel=2^Topology=i134-156o368-390i	.	.
comp24_c0	comp24_c0_seq1	.	.	m.41	3-305[+]	.	.	.	.	.	.
comp24_c1	comp24_c1_seq1	.	.	m.42	2-427[+]	.	.	.	.	.	.
comp25_c0	comp25_c0_seq1	.	.	.	.	.	.	.	.	.	.	.
comp25_c0	comp25_c0_seq2	.	.	.	.	.	.	.	.	.	.	.
comp26_c0	comp26_c0_seq1	.	.	.	.	.	.	.	.	.	.	.
comp26_c1	comp26_c1_seq1	.	.	.	.	.	.	.	.	.	.	.
comp27_c0	comp27_c0_seq1	.	.	.	.	.	.	.	.	.	.	.
comp27_c1	comp27_c1_seq1	.	.	m.44	332-1081[-]	.	PF05485.7^THAP^THAP domain^14-62^E:5.2e-06	.	.	.	.
comp28_c0	comp28_c0_seq1	sp|Q5M7C8|HORM1_XENLA^Q5M7C8^Q:5-175,H:171-227^59.65%ID^E:4e-18^RecName: Full=HORMA domain-containing protein 1;^Eukaryota; Metazoa; Chordata; Craniata; Vertebrata; Euteleostomi; Amphibia; Batrachia; Anura; Pipoidea; Pipidae; Xenopodinae; Xenopus; Xenopus	.	m.45	2-601[+]	sp|Q5M7C8|HORM1_XENLA^Q5M7C8^Q:2-58,H:171-227^59.65%ID^E:3e-18^RecName: Full=HORMA domain-containing protein 1;^Eukaryota; Metazoa; Chordata; Craniata; Vertebrata; Euteleostomi; Amphibia; Batrachia; Anura; Pipoidea; Pipidae; Xenopodinae; Xenopus; Xenopus	PF02301.13^HORMA^HORMA domain^2-49^E:2e-07	.	.	.	GO:0005694^cellular_component^chromosome`GO:0005634^cellular_component^nucleus`GO:0001824^biological_process^blastocyst development`GO:0030154^biological_process^cell differentiation`GO:0042138^biological_process^meiotic DNA double-strand break formation`
comp29_c0	comp29_c0_seq1	.	.	.	.	.	.	.	.	.	.	.
comp30_c0	comp30_c0_seq1	.	.	.	.	.	.	.	.	.	.	.
comp30_c1	comp30_c1_seq1	.	.	m.46	3-323[+]	.	.	.	.	.	.
comp31_c0	comp31_c0_seq1	sp|Q70LM4|LGRD_BREPA^Q70LM4^Q:587-54,H:173-360^31.61%ID^E:7e-19^RecName: Full=Linear gramicidin synthase subunit D;^Bacteria; Firmicutes; Bacilli; Bacillales; Paenibacillaceae; Brevibacillus`sp|Q70LM4|LGRD_BREPA^Q70LM4^Q:533-33,H:2762-2938^30.56%ID^E:2e-1	.	m.47	3-614[-]	sp|Q70LM4|LGRD_BREPA^Q70LM4^Q:10-187,H:173-360^31.61%ID^E:6e-19^RecName: Full=Linear gramicidin synthase subunit D;^Bacteria; Firmicutes; Bacilli; Bacillales; Paenibacillaceae; Brevibacillus`sp|Q70LM4|LGRD_BREPA^Q70LM4^Q:28-194,H:2762-2938^30.56%ID^E:2e-1	PF00668.15^Condensation^Condensation domain^8-132^E:3.8e-15	.	.	.	GO:0016853^molecular_function^isomerase activity`GO:0004043^molecular_function^L-aminoadipate-semialdehyde dehydrogenase activity`GO:0016874^molecular_function^ligase activity`GO:0000166^molecular_function^nucleotide binding`GO:0031177^molecular_function^
comp31_c1	comp31_c1_seq1	sp|Q70LM6|LGRB_BREPA^Q70LM6^Q:30-263,H:2668-2739^34.18%ID^E:4e-06^RecName: Full=Linear gramicidin synthase subunit B;^Bacteria; Firmicutes; Bacilli; Bacillales; Paenibacillaceae; Brevibacillus	.	.	.	.	.	.	.	.	GO:0016853^molecular_function^isomerase activity`GO:0016874^molecular_function^ligase activity`GO:0031177^molecular_function^phosphopantetheine binding`GO:0017000^biological_process^antibiotic biosynthetic process	.
comp32_c0	comp32_c0_seq1	.	.	.	.	.	.	.	.	.	.	.
comp32_c1	comp32_c1_seq1	.	.	.	.	.	.	.	.	.	.	.
comp33_c0	comp33_c0_seq1	.	.	m.48	1-309[+]	.	.	.	.	.	.
comp33_c1	comp33_c1_seq1	.	.	.	.	.	.	.	.	.	.	.
comp34_c0	comp34_c0_seq1	.	.	.	.	.	.	.	.	.	.	.
comp34_c0	comp34_c0_seq2	.	.	.	.	.	.	.	.	.	.	.
comp35_c0	comp35_c0_seq1	.	.	.	.	.	.	.	.	.	.	.
comp37_c0	comp37_c0_seq1	sp|Q5UU75|DMTA2_DANRE^Q5UU75^Q:23-196,H:51-108^74.14%ID^E:5e-25^RecName: Full=Doublesex- and mab-3-related transcription factor A2;^Eukaryota; Metazoa; Chordata; Craniata; Vertebrata; Euteleostomi; Actinopterygii; Neopterygii; Teleostei; Ostariophysi; Cyp	.	m.49	2-529[+]	sp|Q5UU75|DMTA2_DANRE^Q5UU75^Q:8-65,H:51-108^74.14%ID^E:5e-25^RecName: Full=Doublesex- and mab-3-related transcription factor A2;^Eukaryota; Metazoa; Chordata; Craniata; Vertebrata; Euteleostomi; Actinopterygii; Neopterygii; Teleostei; Ostariophysi; Cypri	PF00751.13^DM^DM DNA binding domain^12-58^E:6.5e-23	.	.	NOG150784^Dmrt-Like family protein	GO:0005634^cellular_component^nucleus`GO:0046872^molecular_function^metal ion binding`GO:0043565^molecular_function^sequence-specific DNA binding`GO:0006355^biological_process^regulation of transcription, DNA-dependent`GO:0007548^biological_process^sex di
comp37_c1	comp37_c1_seq1	.	.	.	.	.	.	.	.	.	.	.
comp38_c0	comp38_c0_seq1	.	.	.	.	.	.	.	.	.	.	.
comp39_c0	comp39_c0_seq1	.	.	.	.	.	.	.	.	.	.	.
comp40_c0	comp40_c0_seq1	.	.	.	.	.	.	.	.	.	.	.
comp40_c1	comp40_c1_seq1	.	.	.	.	.	.	.	.	.	.	.
comp41_c0	comp41_c0_seq1	.	.	m.50	2-646[+]	.	PF05953.7^Allatostatin^Allatostatin^164-173^E:0.1	.	.	.	.
comp41_c1	comp41_c1_seq1	.	.	.	.	.	.	.	.	.	.	.
comp42_c0	comp42_c0_seq1	.	.	.	.	.	.	.	.	.	.	.
comp43_c0	comp43_c0_seq1	sp|Q78PY7|SND1_MOUSE^Q78PY7^Q:2-514,H:486-654^62.57%ID^E:3e-65^RecName: Full=Staphylococcal nuclease domain-containing protein 1;^Eukaryota; Metazoa; Chordata; Craniata; Vertebrata; Euteleostomi; Mammalia; Eutheria; Euarchontoglires; Glires; Rodentia; Sci	.	m.53	2-493[+]	sp|Q7KZF4|SND1_HUMAN^Q7KZF4^Q:1-160,H:486-643^64.38%ID^E:7e-64^RecName: Full=Staphylococcal nuclease domain-containing protein 1;^Eukaryota; Metazoa; Chordata; Craniata; Vertebrata; Euteleostomi; Mammalia; Eutheria; Euarchontoglires; Primates; Haplorrhini	PF00565.12^SNase^Staphylococcal nuclease homologue^68-156^E:1.2e-14	.	.	COG1525^Micrococcal nuclease (thermonuclease) homologs	GO:0005737^cellular_component^cytoplasm`GO:0042470^cellular_component^melanosome`GO:0005739^cellular_component^mitochondrion`GO:0005634^cellular_component^nucleus`GO:0016442^cellular_component^RNA-induced silencing complex`GO:0004518^molecular_function^nu
comp43_c1	comp43_c1_seq1	sp|Q78PY7|SND1_MOUSE^Q78PY7^Q:1-615,H:274-489^63.89%ID^E:9e-72^RecName: Full=Staphylococcal nuclease domain-containing protein 1;^Eukaryota; Metazoa; Chordata; Craniata; Vertebrata; Euteleostomi; Mammalia; Eutheria; Euarchontoglires; Glires; Rodentia; Sci	.	m.54	1-618[+]	sp|Q78PY7|SND1_MOUSE^Q78PY7^Q:1-205,H:274-489^63.89%ID^E:4e-84^RecName: Full=Staphylococcal nuclease domain-containing protein 1;^Eukaryota; Metazoa; Chordata; Craniata; Vertebrata; Euteleostomi; Mammalia; Eutheria; Euarchontoglires; Glires; Rodentia; Sci	PF00565.12^SNase^Staphylococcal nuclease homologue^1-55^E:2e-06`PF00565.12^SNase^Staphylococcal nuclease homologue^94-203^E:1.8e-11	.	.	COG1525^Micrococcal nuclease (thermonuclease) homologs	GO:0042470^cellular_component^melanosome`GO:0005739^cellular_component^mitochondrion`GO:0005634^cellular_component^nucleus`GO:0016442^cellular_component^RNA-induced silencing complex`GO:0004518^molecular_function^nuclease activity`GO:0003676^molecular_fun
comp44_c0	comp44_c0_seq1	.	.	m.56	2-1531[+]	.	.	.	.	.	.
comp45_c0	comp45_c0_seq1	.	.	m.58	3-518[-]	.	PF00498.21^FHA^FHA domain^85-151^E:3.4e-15	.	.	.	.
comp45_c1	comp45_c1_seq1	.	.	m.61	3-434[-]	.	.	.	.	.	.
comp45_c1	comp45_c1_seq2	.	.	.	.	.	.	.	.	.	.	.
comp46_c0	comp46_c0_seq1	.	.	.	.	.	.	.	.	.	.	.
comp47_c0	comp47_c0_seq1	.	.	.	.	.	.	.	.	.	.	.
comp48_c0	comp48_c0_seq1	sp|Q0GNC1|INF2_MOUSE^Q0GNC1^Q:226-2,H:10-83^39.74%ID^E:4e-10^RecName: Full=Inverted formin-2;^Eukaryota; Metazoa; Chordata; Craniata; Vertebrata; Euteleostomi; Mammalia; Eutheria; Euarchontoglires; Glires; Rodentia; Sciurognathi; Muroidea; Muridae; Murina	.	.	.	.	.	.	.	NOG149898^Protein involved in actin cytoskeleton organization	GO:0048471^cellular_component^perinuclear region of cytoplasm`GO:0030036^biological_process^actin cytoskeleton organization	.
comp49_c0	comp49_c0_seq1	.	.	.	.	.	.	.	.	.	.	.
comp51_c0	comp51_c0_seq1	sp|P23548|GUN_PAEPO^P23548^Q:200-922,H:41-275^32.54%ID^E:2e-34^RecName: Full=Endoglucanase;^Bacteria; Firmicutes; Bacilli; Bacillales; Paenibacillaceae; Paenibacillus	.	m.62	2-1294[+]	sp|P23548|GUN_PAEPO^P23548^Q:67-307,H:41-275^32.54%ID^E:1e-34^RecName: Full=Endoglucanase;^Bacteria; Firmicutes; Bacilli; Bacillales; Paenibacillaceae; Paenibacillus	PF00150.13^Cellulase^Cellulase (glycosyl hydrolase family 5)^101-312^E:6.7e-25	.	ExpAA=48.77^PredHel=2^Topology=o324-346i362-384o	.	GO:0043169^molecular_function^cation binding`GO:0008810^molecular_function^cellulase activity`GO:0030245^biological_process^cellulose catabolic process
comp51_c1	comp51_c1_seq1	.	.	m.64	3-311[+]	.	.	.	ExpAA=22.92^PredHel=1^Topology=i57-79o	.	.
comp52_c0	comp52_c0_seq1	.	.	m.65	3-818[+]	.	.	.	.	.	.
comp52_c1	comp52_c1_seq1	.	.	.	.	.	.	.	.	.	.	.
comp53_c0	comp53_c0_seq1	.	.	m.68	209-1003[+]	.	.	.	.	.	.
comp53_c1	comp53_c1_seq1	.	.	m.70	151-474[-]	.	.	.	.	.	.
comp54_c0	comp54_c0_seq1	sp|Q5L041|CYSI_GEOKA^Q5L041^Q:831-1,H:12-281^53.76%ID^E:2e-101^RecName: Full=Sulfite reductase [NADPH] hemoprotein beta-component;^Bacteria; Firmicutes; Bacilli; Bacillales; Bacillaceae; Geobacillus	.	m.72	1-1008[-]	sp|Q5L041|CYSI_GEOKA^Q5L041^Q:58-336,H:10-281^54.09%ID^E:4e-103^RecName: Full=Sulfite reductase [NADPH] hemoprotein beta-component;^Bacteria; Firmicutes; Bacilli; Bacillales; Bacillaceae; Geobacillus	PF03460.12^NIR_SIR_ferr^Nitrite/Sulfite reductase ferredoxin-like half domain^126-184^E:8.8e-17`PF01077.17^NIR_SIR^Nitrite and sulphite reductase 4Fe-4S domain^225-332^E:6.6e-20	.	.	COG0155^Sulfite reductase, beta subunit (hemoprotein)	GO:0009337^cellular_component^sulfite reductase complex (NADPH)`GO:0051539^molecular_function^4 iron, 4 sulfur cluster binding`GO:0020037^molecular_function^heme binding`GO:0046872^molecular_function^metal ion binding`GO:0050661^molecular_function^NADP bi
comp55_c0	comp55_c0_seq1	.	.	m.74	2-814[+]	.	.	.	.	.	.
comp55_c1	comp55_c1_seq1	.	.	m.75	3-848[+]	.	.	.	.	.	.
comp56_c0	comp56_c0_seq1	.	.	.	.	.	.	.	.	.	.	.
comp56_c0	comp56_c0_seq2	.	.	.	.	.	.	.	.	.	.	.
comp57_c0	comp57_c0_seq1	.	.	m.77	22-609[-]	sp|P53059|MNT2_YEAST^P53059^Q:7-192,H:268-471^25%ID^E:4e-06^RecName: Full=Alpha-1,3-mannosyltransferase MNT2;^Eukaryota; Fungi; Dikarya; Ascomycota; Saccharomycotina; Saccharomycetes; Saccharomycetales; Saccharomycetaceae; Saccharomyces	PF11051.3^Mannosyl_trans3^Mannosyltransferase putative^4-147^E:8.8e-25	.	.	.	GO:0000139^cellular_component^Golgi membrane`GO:0016021^cellular_component^integral to membrane`GO:0000033^molecular_function^alpha-1,3-mannosyltransferase activity`GO:0006493^biological_process^protein O-linked glycosylation
comp57_c1	comp57_c1_seq1	.	.	m.78	3-497[-]	.	.	.	ExpAA=23.55^PredHel=1^Topology=i13-35o	.	.
comp58_c0	comp58_c0_seq1	.	.	.	.	.	.	.	.	.	.	.
comp58_c0	comp58_c0_seq2	.	.	.	.	.	.	.	.	.	.	.
comp59_c0	comp59_c0_seq1	.	.	.	.	.	.	.	.	.	.	.
comp60_c0	comp60_c0_seq1	.	.	.	.	.	.	.	.	.	.	.
comp61_c0	comp61_c0_seq1	.	.	.	.	.	.	.	.	.	.	.
comp61_c1	comp61_c1_seq1	.	.	.	.	.	.	.	.	.	.	.
comp62_c0	comp62_c0_seq1	.	.	m.80	2-481[+]	.	.	.	.	.	.
comp62_c1	comp62_c1_seq1	.	.	m.82	1-1089[-]	.	PF02010.10^REJ^REJ domain^33-353^E:4.1e-28	.	.	.	.
comp63_c0	comp63_c0_seq1	.	.	.	.	.	.	.	.	.	.	.
comp64_c0	comp64_c0_seq1	.	.	.	.	.	.	.	.	.	.	.
comp64_c1	comp64_c1_seq1	.	.	.	.	.	.	.	.	.	.	.
comp65_c0	comp65_c0_seq1	sp|O75762|TRPA1_HUMAN^O75762^Q:302-9,H:540-639^31.68%ID^E:2e-08^RecName: Full=Transient receptor potential cation channel subfamily A member 1;^Eukaryota; Metazoa; Chordata; Craniata; Vertebrata; Euteleostomi; Mammalia; Eutheria; Euarchontoglires; Primate	.	m.84	3-308[-]	sp|O75762|TRPA1_HUMAN^O75762^Q:3-100,H:540-639^31.68%ID^E:2e-08^RecName: Full=Transient receptor potential cation channel subfamily A member 1;^Eukaryota; Metazoa; Chordata; Craniata; Vertebrata; Euteleostomi; Mammalia; Eutheria; Euarchontoglires; Primate	PF12796.2^Ank_2^Ankyrin repeats (3 copies)^9-67^E:1.3e-06`PF00023.25^Ank^Ankyrin repeat^10-33^E:2.7e-05`PF13606.1^Ank_3^Ankyrin repeat^11-34^E:0.0026`PF13637.1^Ank_4^Ankyrin repeats (many copies)^12-60^E:0.00013	.	.	COG0666^FOG: Ankyrin repeat	GO:0005887^cellular_component^integral to plasma membrane`GO:0032421^cellular_component^stereocilium bundle`GO:0005262^molecular_function^calcium channel activity`GO:0015267^molecular_function^channel activity`GO:0050968^biological_process^detection of ch
comp65_c1	comp65_c1_seq1	sp|Q7Z020|TRPA1_DROME^Q7Z020^Q:3-866,H:355-650^35.91%ID^E:7e-49^RecName: Full=Transient receptor potential cation channel subfamily A member 1;^Eukaryota; Metazoa; Ecdysozoa; Arthropoda; Hexapoda; Insecta; Pterygota; Neoptera; Endopterygota; Diptera; Brac	.	m.85	3-869[+]	sp|Q7Z020|TRPA1_DROME^Q7Z020^Q:1-288,H:355-650^35.91%ID^E:6e-49^RecName: Full=Transient receptor potential cation channel subfamily A member 1;^Eukaryota; Metazoa; Ecdysozoa; Arthropoda; Hexapoda; Insecta; Pterygota; Neoptera; Endopterygota; Diptera; Brac	PF12796.2^Ank_2^Ankyrin repeats (3 copies)^8-69^E:9.3e-09`PF00023.25^Ank^Ankyrin repeat^11-37^E:0.00078`PF13606.1^Ank_3^Ankyrin repeat^11-37^E:0.0022`PF13637.1^Ank_4^Ankyrin repeats (many copies)^12-64^E:8.1e-06`PF13637.1^Ank_4^Ankyrin repeats (many copie	.	.	COG0666^FOG: Ankyrin repeat	GO:0016021^cellular_component^integral to membrane`GO:0005262^molecular_function^calcium channel activity`GO:0034605^biological_process^cellular response to heat`GO:0042745^biological_process^circadian sleep/wake cycle`GO:0001580^biological_process^detect
comp66_c0	comp66_c0_seq1	.	.	m.86	1-669[+]	.	.	.	.	.	.
comp66_c1	comp66_c1_seq1	.	.	m.87	1-519[-]	.	.	.	.	.	.
comp68_c0	comp68_c0_seq1	.	.	.	.	.	.	.	.	.	.	.
comp69_c0	comp69_c0_seq1	sp|Q9U1S7|PKD2_CAEEL^Q9U1S7^Q:193-624,H:164-302^31.03%ID^E:4e-16^RecName: Full=Polycystin-2;^Eukaryota; Metazoa; Ecdysozoa; Nematoda; Chromadorea; Rhabditida; Rhabditoidea; Rhabditidae; Peloderinae; Caenorhabditis	.	m.88	1-735[+]	sp|Q9U1S7|PKD2_CAEEL^Q9U1S7^Q:65-208,H:164-302^31.03%ID^E:3e-16^RecName: Full=Polycystin-2;^Eukaryota; Metazoa; Ecdysozoa; Nematoda; Chromadorea; Rhabditida; Rhabditoidea; Rhabditidae; Peloderinae; Caenorhabditis	PF08016.7^PKD_channel^Polycystin cation channel^7-216^E:4.4e-31	.	.	.	GO:0030424^cellular_component^axon`GO:0060170^cellular_component^cilium membrane`GO:0030425^cellular_component^dendrite`GO:0005783^cellular_component^endoplasmic reticulum`GO:0005789^cellular_component^endoplasmic reticulum membrane`GO:0016021^cellular_co
comp70_c0	comp70_c0_seq1	.	.	m.91	1-729[+]	.	.	.	.	.	.
comp70_c1	comp70_c1_seq1	.	.	.	.	.	.	.	.	.	.	.
comp72_c0	comp72_c0_seq1	.	.	.	.	.	.	.	.	.	.	.
comp72_c1	comp72_c1_seq1	.	.	.	.	.	.	.	.	.	.	.
comp73_c0	comp73_c0_seq1	.	.	m.93	3-401[+]	.	.	.	.	.	.
comp73_c0	comp73_c0_seq1	.	.	m.92	320-1594[+]	.	.	.	ExpAA=40.99^PredHel=1^Topology=o308-330i	.	.
comp73_c1	comp73_c1_seq1	.	.	m.98	2-562[-]	.	.	.	.	.	.
comp74_c0	comp74_c0_seq1	.	.	.	.	.	.	.	.	.	.	.
comp74_c1	comp74_c1_seq1	.	.	m.102	2-313[-]	.	.	.	.	.	.
comp75_c0	comp75_c0_seq1	.	.	.	.	.	.	.	.	.	.	.
comp75_c1	comp75_c1_seq1	.	.	.	.	.	.	.	.	.	.	.
comp76_c0	comp76_c0_seq1	sp|Q6W5P4|NPSR1_HUMAN^Q6W5P4^Q:346-8,H:115-232^31.67%ID^E:4e-10^RecName: Full=Neuropeptide S receptor;^Eukaryota; Metazoa; Chordata; Craniata; Vertebrata; Euteleostomi; Mammalia; Eutheria; Euarchontoglires; Primates; Haplorrhini; Catarrhini; Hominidae; Ho	.	m.103	2-355[-]	sp|Q6W5P4|NPSR1_HUMAN^Q6W5P4^Q:4-116,H:115-232^31.67%ID^E:4e-10^RecName: Full=Neuropeptide S receptor;^Eukaryota; Metazoa; Chordata; Craniata; Vertebrata; Euteleostomi; Mammalia; Eutheria; Euarchontoglires; Primates; Haplorrhini; Catarrhini; Hominidae; Ho	PF00001.16^7tm_1^7 transmembrane receptor (rhodopsin family)^4-118^E:2.7e-14	.	ExpAA=56.51^PredHel=3^Topology=i20-42o57-76i97-116o	.	GO:0005737^cellular_component^cytoplasm`GO:0016021^cellular_component^integral to membrane`GO:0005886^cellular_component^plasma membrane`GO:0005000^molecular_function^vasopressin receptor activity
comp76_c1	comp76_c1_seq1	sp|Q5IJ49|MCHR1_PANTR^Q5IJ49^Q:2-331,H:287-389^30.09%ID^E:2e-06^RecName: Full=Melanin-concentrating hormone receptor 1;^Eukaryota; Metazoa; Chordata; Craniata; Vertebrata; Euteleostomi; Mammalia; Eutheria; Euarchontoglires; Primates; Haplorrhini; Catarrhi	.	m.104	2-334[+]	sp|P49660|SSR4_MOUSE^P49660^Q:3-110,H:219-316^33.33%ID^E:1e-10^RecName: Full=Somatostatin receptor type 4;^Eukaryota; Metazoa; Chordata; Craniata; Vertebrata; Euteleostomi; Mammalia; Eutheria; Euarchontoglires; Glires; Rodentia; Sciurognathi; Muroidea; Mu	PF00001.16^7tm_1^7 transmembrane receptor (rhodopsin family)^2-101^E:5.4e-19`PF10324.4^7TM_GPCR_Srw^Serpentine type 7TM GPCR chemoreceptor Srw^2-110^E:0.0001`PF10323.4^7TM_GPCR_Srv^Serpentine type 7TM GPCR chemoreceptor Srv^5-110^E:1.6e-06	.	ExpAA=62.16^PredHel=3^Topology=o4-21i42-64o84-103i	.	GO:0016021^cellular_component^integral to membrane`GO:0005886^cellular_component^plasma membrane`GO:0004994^molecular_function^somatostatin receptor activity`GO:0038170^biological_process^somatostatin signaling pathway
comp77_c0	comp77_c0_seq1	sp|O75808|CAN15_HUMAN^O75808^Q:471-118,H:339-477^28.78%ID^E:5e-07^RecName: Full=Calpain-15;^Eukaryota; Metazoa; Chordata; Craniata; Vertebrata; Euteleostomi; Mammalia; Eutheria; Euarchontoglires; Primates; Haplorrhini; Catarrhini; Hominidae; Homo	.	m.105	1-540[-]	sp|O75808|CAN15_HUMAN^O75808^Q:24-141,H:339-477^28.78%ID^E:4e-07^RecName: Full=Calpain-15;^Eukaryota; Metazoa; Chordata; Craniata; Vertebrata; Euteleostomi; Mammalia; Eutheria; Euarchontoglires; Primates; Haplorrhini; Catarrhini; Hominidae; Homo	PF00641.13^zf-RanBP^Zn-finger in Ran binding protein and others^28-54^E:1.1e-07`PF00641.13^zf-RanBP^Zn-finger in Ran binding protein and others^77-103^E:5e-07	.	.	.	GO:0005622^cellular_component^intracellular`GO:0004198^molecular_function^calcium-dependent cysteine-type endopeptidase activity`GO:0046872^molecular_function^metal ion binding`GO:0003700^molecular_function^sequence-specific DNA binding transcription fact
comp77_c1	comp77_c1_seq1	.	.	.	.	.	.	.	.	.	.	.
comp79_c0	comp79_c0_seq1	sp|Q89AH2|RLUC_BUCBP^Q89AH2^Q:2-595,H:106-288^28.5%ID^E:2e-16^RecName: Full=Ribosomal large subunit pseudouridine synthase C;^Bacteria; Proteobacteria; Gammaproteobacteria; Enterobacteriales; Enterobacteriaceae; Buchnera	.	m.107	2-682[+]	sp|Q89AH2|RLUC_BUCBP^Q89AH2^Q:1-198,H:106-288^28.5%ID^E:2e-16^RecName: Full=Ribosomal large subunit pseudouridine synthase C;^Bacteria; Proteobacteria; Gammaproteobacteria; Enterobacteriales; Enterobacteriaceae; Buchnera	PF00849.17^PseudoU_synth_2^RNA pseudouridylate synthase^2-162^E:6.5e-17	.	.	COG0564^Pseudouridylate synthases, 23S RNA-specific	GO:0009982^molecular_function^pseudouridine synthase activity`GO:0003723^molecular_function^RNA binding`GO:0001522^biological_process^pseudouridine synthesis`GO:0006364^biological_process^rRNA processing
comp79_c1	comp79_c1_seq1	.	.	m.108	43-801[-]	.	.	.	ExpAA=19.18^PredHel=1^Topology=i7-29o	.	.
comp80_c0	comp80_c0_seq1	.	.	.	.	.	.	.	.	.	.	.
comp80_c1	comp80_c1_seq1	.	.	.	.	.	.	.	.	.	.	.
comp81_c0	comp81_c0_seq1	.	.	.	.	.	.	.	.	.	.	.
comp82_c0	comp82_c0_seq1	.	.	.	.	.	.	.	.	.	.	.
comp83_c0	comp83_c0_seq1	.	.	.	.	.	.	.	.	.	.	.
comp84_c0	comp84_c0_seq1	.	.	m.110	1-339[+]	.	PF05721.8^PhyH^Phytanoyl-CoA dioxygenase (PhyH)^28-107^E:1.1e-05	.	.	.	.
comp84_c1	comp84_c1_seq1	.	.	m.111	1-390[+]	.	.	.	.	.	.
comp85_c0	comp85_c0_seq1	.	.	.	.	.	.	.	.	.	.	.
comp85_c1	comp85_c1_seq1	sp|Q42479|CDPK3_ARATH^Q42479^Q:468-232,H:260-339^42.5%ID^E:4e-23^RecName: Full=Calcium-dependent protein kinase 3;^Eukaryota; Viridiplantae; Streptophyta; Embryophyta; Tracheophyta; Spermatophyta; Magnoliophyta; eudicotyledons; core eudicotyledons; rosids	.	.	.	.	.	.	.	COG0515^Serine/threonine protein kinase	GO:0005829^cellular_component^cytosol`GO:0005634^cellular_component^nucleus`GO:0005886^cellular_component^plasma membrane`GO:0005773^cellular_component^vacuole`GO:0005524^molecular_function^ATP binding`GO:0005509^molecular_function^calcium ion binding`GO:	.
comp86_c0	comp86_c0_seq1	.	.	.	.	.	.	.	.	.	.	.
comp86_c1	comp86_c1_seq1	.	.	m.114	1-327[+]	.	.	.	.	.	.
comp87_c0	comp87_c0_seq1	.	.	.	.	.	.	.	.	.	.	.
comp88_c0	comp88_c0_seq1	.	.	m.115	3-311[+]	.	PF13812.1^PPR_3^Pentatricopeptide repeat domain^1-24^E:0.0064`PF01535.15^PPR^PPR repeat^1-23^E:0.013	.	.	.	.
comp88_c1	comp88_c1_seq1	sp|Q8RWS8|PP199_ARATH^Q8RWS8^Q:274-498,H:217-290^34.67%ID^E:6e-08^RecName: Full=Pentatricopeptide repeat-containing protein At2g41720;^Eukaryota; Viridiplantae; Streptophyta; Embryophyta; Tracheophyta; Spermatophyta; Magnoliophyta; eudicotyledons; core eu	.	.	.	.	.	.	.	.	.	.
comp89_c0	comp89_c0_seq1	.	.	m.117	3-467[+]	.	.	.	.	.	.
comp89_c0	comp89_c0_seq1	.	.	m.116	792-1550[+]	.	.	.	.	.	.
comp89_c1	comp89_c1_seq1	.	.	m.119	3-488[+]	.	.	.	.	.	.
comp91_c0	comp91_c0_seq1	.	.	.	.	.	.	.	.	.	.	.
comp91_c0	comp91_c0_seq2	.	.	.	.	.	.	.	.	.	.	.
comp92_c0	comp92_c0_seq1	.	.	.	.	.	.	.	.	.	.	.
comp92_c0	comp92_c0_seq2	.	.	.	.	.	.	.	.	.	.	.
comp93_c0	comp93_c0_seq1	sp|Q39610|DYHA_CHLRE^Q39610^Q:21-704,H:1480-1695^43.97%ID^E:2e-44^RecName: Full=Dynein alpha chain, flagellar outer arm;^Eukaryota; Viridiplantae; Chlorophyta; Chlorophyceae; Chlamydomonadales; Chlamydomonadaceae; Chlamydomonas	.	m.120	3-707[+]	sp|Q39610|DYHA_CHLRE^Q39610^Q:7-234,H:1480-1695^43.97%ID^E:2e-44^RecName: Full=Dynein alpha chain, flagellar outer arm;^Eukaryota; Viridiplantae; Chlorophyta; Chlorophyceae; Chlamydomonadales; Chlamydomonadaceae; Chlamydomonas	.	.	.	COG5245^Dynein, heavy chain	GO:0005929^cellular_component^cilium`GO:0030286^cellular_component^dynein complex`GO:0005874^cellular_component^microtubule`GO:0005524^molecular_function^ATP binding`GO:0016887^molecular_function^ATPase activity`GO:0003777^molecular_function^microtubule m
comp93_c1	comp93_c1_seq1	sp|Q39610|DYHA_CHLRE^Q39610^Q:937-5,H:1694-2023^58.56%ID^E:2e-111^RecName: Full=Dynein alpha chain, flagellar outer arm;^Eukaryota; Viridiplantae; Chlorophyta; Chlorophyceae; Chlamydomonadales; Chlamydomonadaceae; Chlamydomonas	.	m.121	2-937[-]	sp|Q39610|DYHA_CHLRE^Q39610^Q:1-311,H:1694-2023^58.56%ID^E:5e-117^RecName: Full=Dynein alpha chain, flagellar outer arm;^Eukaryota; Viridiplantae; Chlorophyta; Chlorophyceae; Chlamydomonadales; Chlamydomonadaceae; Chlamydomonas	PF12774.2^AAA_6^Hydrolytic ATP binding site of dynein motor region D1^1-215^E:8.2e-93	.	.	COG5245^Dynein, heavy chain	GO:0005929^cellular_component^cilium`GO:0030286^cellular_component^dynein complex`GO:0005874^cellular_component^microtubule`GO:0005524^molecular_function^ATP binding`GO:0016887^molecular_function^ATPase activity`GO:0003777^molecular_function^microtubule m
comp94_c0	comp94_c0_seq1	.	.	.	.	.	.	.	.	.	.	.
comp94_c1	comp94_c1_seq1	.	.	.	.	.	.	.	.	.	.	.
comp95_c0	comp95_c0_seq1	.	.	.	.	.	.	.	.	.	.	.
comp96_c0	comp96_c0_seq1	.	.	.	.	.	.	.	.	.	.	.
comp96_c1	comp96_c1_seq1	.	.	m.123	2-1096[-]	.	.	.	.	.	.
comp97_c0	comp97_c0_seq1	.	.	.	.	.	.	.	.	.	.	.
comp97_c0	comp97_c0_seq2	.	.	.	.	.	.	.	.	.	.	.
comp98_c0	comp98_c0_seq1	.	.	m.124	1-552[+]	.	.	.	.	.	.
comp98_c1	comp98_c1_seq1	.	.	m.125	1-648[-]	sp|O35245|PKD2_MOUSE^O35245^Q:51-171,H:566-686^32.23%ID^E:2e-08^RecName: Full=Polycystin-2;^Eukaryota; Metazoa; Chordata; Craniata; Vertebrata; Euteleostomi; Mammalia; Eutheria; Euarchontoglires; Glires; Rodentia; Sciurognathi; Muroidea; Muridae; Murinae;	PF08016.7^PKD_channel^Polycystin cation channel^22-169^E:3.2e-19`PF00520.26^Ion_trans^Ion transport protein^44-163^E:2.8e-10	.	ExpAA=57.31^PredHel=2^Topology=i80-102o142-164i	.	GO:0045180^cellular_component^basal cortex`GO:0009925^cellular_component^basal plasma membrane`GO:0044441^cellular_component^cilium part`GO:0005783^cellular_component^endoplasmic reticulum`GO:0031941^cellular_component^filamentous actin`GO:0071458^cellula
comp99_c0	comp99_c0_seq1	.	.	.	.	.	.	.	.	.	.	.
comp100_c0	comp100_c0_seq1	.	.	.	.	.	.	.	.	.	.	.
comp100_c1	comp100_c1_seq1	.	.	.	.	.	.	.	.	.	.	.
comp101_c0	comp101_c0_seq1	.	.	.	.	.	.	.	.	.	.	.
comp102_c0	comp102_c0_seq1	.	.	.	.	.	.	.	.	.	.	.
comp104_c0	comp104_c0_seq1	sp|P40345|PDAT_YEAST^P40345^Q:3-629,H:213-421^40%ID^E:1e-42^RecName: Full=Phospholipid:diacylglycerol acyltransferase;^Eukaryota; Fungi; Dikarya; Ascomycota; Saccharomycotina; Saccharomycetes; Saccharomycetales; Saccharomycetaceae; Saccharomyces	.	m.126	3-638[+]	sp|P40345|PDAT_YEAST^P40345^Q:1-209,H:213-421^41.98%ID^E:6e-49^RecName: Full=Phospholipid:diacylglycerol acyltransferase;^Eukaryota; Fungi; Dikarya; Ascomycota; Saccharomycotina; Saccharomycetes; Saccharomycetales; Saccharomycetaceae; Saccharomyces	PF02450.10^LACT^Lecithin:cholesterol acyltransferase^7-177^E:2.2e-43	.	.	.	GO:0005789^cellular_component^endoplasmic reticulum membrane`GO:0016021^cellular_component^integral to membrane`GO:0005811^cellular_component^lipid particle`GO:0097038^cellular_component^perinuclear endoplasmic reticulum`GO:0008374^molecular_function^O-ac
comp104_c1	comp104_c1_seq1	sp|Q9FNA9|PDAT1_ARATH^Q9FNA9^Q:314-3,H:506-601^36.54%ID^E:2e-13^RecName: Full=Phospholipid:diacylglycerol acyltransferase 1;^Eukaryota; Viridiplantae; Streptophyta; Embryophyta; Tracheophyta; Spermatophyta; Magnoliophyta; eudicotyledons; core eudicotyledo	.	m.128	3-506[-]	sp|Q9FNA9|PDAT1_ARATH^Q9FNA9^Q:65-168,H:506-601^36.54%ID^E:2e-13^RecName: Full=Phospholipid:diacylglycerol acyltransferase 1;^Eukaryota; Viridiplantae; Streptophyta; Embryophyta; Tracheophyta; Spermatophyta; Magnoliophyta; eudicotyledons; core eudicotyled	PF02450.10^LACT^Lecithin:cholesterol acyltransferase^47-158^E:1.5e-09	.	.	.	GO:0005783^cellular_component^endoplasmic reticulum`GO:0016021^cellular_component^integral to membrane`GO:0005773^cellular_component^vacuole`GO:0008374^molecular_function^O-acyltransferase activity`GO:0046027^molecular_function^phospholipid:diacylglycerol
comp105_c0	comp105_c0_seq1	.	.	.	.	.	.	.	.	.	.	.
comp107_c0	comp107_c0_seq1	.	.	.	.	.	.	.	.	.	.	.
comp108_c0	comp108_c0_seq1	.	.	m.129	1-867[+]	.	.	.	.	.	.
comp108_c1	comp108_c1_seq1	.	.	m.131	2-376[+]	.	.	.	.	.	.
comp109_c0	comp109_c0_seq1	.	.	m.132	1-687[+]	.	.	.	.	.	.
comp109_c1	comp109_c1_seq1	.	.	.	.	.	.	.	.	.	.	.
comp111_c0	comp111_c0_seq1	.	.	m.135	2-451[-]	.	.	.	.	.	.
comp111_c1	comp111_c1_seq1	.	.	m.136	1-363[-]	.	.	.	.	.	.
comp112_c0	comp112_c0_seq1	.	.	.	.	.	.	.	.	.	.	.
comp113_c0	comp113_c0_seq1	.	.	m.137	1-594[+]	.	.	.	.	.	.
comp113_c1	comp113_c1_seq1	sp|A2ASS6|TITIN_MOUSE^A2ASS6^Q:184-564,H:25965-26084^28.91%ID^E:1e-06^RecName: Full=Titin;^Eukaryota; Metazoa; Chordata; Craniata; Vertebrata; Euteleostomi; Mammalia; Eutheria; Euarchontoglires; Glires; Rodentia; Sciurognathi; Muroidea; Muridae; Murinae;	.	m.139	1-1416[+]	sp|A2ASS6|TITIN_MOUSE^A2ASS6^Q:62-188,H:25965-26084^28.91%ID^E:1e-06^RecName: Full=Titin;^Eukaryota; Metazoa; Chordata; Craniata; Vertebrata; Euteleostomi; Mammalia; Eutheria; Euarchontoglires; Glires; Rodentia; Sciurognathi; Muroidea; Muridae; Murinae; M	PF00041.16^fn3^Fibronectin type III domain^101-188^E:5.6e-05	.	.	COG0515^Serine/threonine protein kinase	GO:0000794^cellular_component^condensed nuclear chromosome`GO:0031430^cellular_component^M band`GO:0005859^cellular_component^muscle myosin complex`GO:0005865^cellular_component^striated muscle thin filament`GO:0030018^cellular_component^Z disc`GO:0005524
comp114_c0	comp114_c0_seq1	.	.	.	.	.	.	.	.	.	.	.
comp114_c0	comp114_c0_seq2	.	.	m.142	3-326[+]	.	.	.	.	.	.
comp115_c0	comp115_c0_seq1	.	.	m.143	3-860[+]	.	.	.	.	.	.
comp115_c1	comp115_c1_seq1	.	.	m.146	1-312[+]	.	.	.	.	.	.
comp116_c0	comp116_c0_seq1	.	.	.	.	.	.	.	.	.	.	.
comp116_c1	comp116_c1_seq1	.	.	.	.	.	.	.	.	.	.	.
comp117_c0	comp117_c0_seq1	sp|P42497|PHYD_ARATH^P42497^Q:246-842,H:646-854^28.23%ID^E:7e-22^RecName: Full=Phytochrome D;^Eukaryota; Viridiplantae; Streptophyta; Embryophyta; Tracheophyta; Spermatophyta; Magnoliophyta; eudicotyledons; core eudicotyledons; rosids; malvids; Brassicale	.	m.148	3-845[+]	sp|P42497|PHYD_ARATH^P42497^Q:82-280,H:646-854^28.23%ID^E:7e-22^RecName: Full=Phytochrome D;^Eukaryota; Viridiplantae; Streptophyta; Embryophyta; Tracheophyta; Spermatophyta; Magnoliophyta; eudicotyledons; core eudicotyledons; rosids; malvids; Brassicales	PF00989.19^PAS^PAS fold^2-79^E:1.3e-05`PF13426.1^PAS_9^PAS domain^5-80^E:9.5e-09`PF08448.5^PAS_4^PAS fold^5-83^E:7.9e-10`PF00989.19^PAS^PAS fold^96-170^E:5.4e-14`PF13188.1^PAS_8^PAS domain^96-150^E:4.8e-05`PF08448.5^PAS_4^PAS fold^101-207^E:2.4e-07`PF1342	.	.	COG0642^Signal transduction histidine kinase	GO:0016020^cellular_component^membrane`GO:0005634^cellular_component^nucleus`GO:0005524^molecular_function^ATP binding`GO:0008020^molecular_function^G-protein coupled photoreceptor activity`GO:0000155^molecular_function^phosphorelay sensor kinase activity
comp117_c1	comp117_c1_seq1	sp|P34094|PHYB_SOLTU^P34094^Q:401-1168,H:622-905^29.62%ID^E:9e-17^RecName: Full=Phytochrome B;^Eukaryota; Viridiplantae; Streptophyta; Embryophyta; Tracheophyta; Spermatophyta; Magnoliophyta; eudicotyledons; core eudicotyledons; asterids; lamiids; Solanal	.	m.149	164-1204[+]	sp|P34094|PHYB_SOLTU^P34094^Q:80-335,H:622-905^29.62%ID^E:4e-17^RecName: Full=Phytochrome B;^Eukaryota; Viridiplantae; Streptophyta; Embryophyta; Tracheophyta; Spermatophyta; Magnoliophyta; eudicotyledons; core eudicotyledons; asterids; lamiids; Solanales	PF13188.1^PAS_8^PAS domain^90-127^E:0.16`PF00989.19^PAS^PAS fold^192-306^E:1.5e-18`PF13188.1^PAS_8^PAS domain^194-241^E:0.014`PF08448.5^PAS_4^PAS fold^199-310^E:7.9e-14`PF13426.1^PAS_9^PAS domain^202-308^E:1.4e-12	.	.	.	GO:0016020^cellular_component^membrane`GO:0005524^molecular_function^ATP binding`GO:0008020^molecular_function^G-protein coupled photoreceptor activity`GO:0000155^molecular_function^phosphorelay sensor kinase activity`GO:0000160^biological_process^phospho
comp119_c0	comp119_c0_seq1	.	.	.	.	.	.	.	.	.	.	.
comp120_c0	comp120_c0_seq1	.	.	.	.	.	.	.	.	.	.	.
comp120_c1	comp120_c1_seq1	.	.	.	.	.	.	.	.	.	.	.
comp122_c0	comp122_c0_seq1	.	.	.	.	.	.	.	.	.	.	.
comp122_c0	comp122_c0_seq2	.	.	.	.	.	.	.	.	.	.	.
comp123_c0	comp123_c0_seq1	.	.	m.151	2-460[-]	.	.	sigP:1^39^0.586^YES	ExpAA=19.05^PredHel=1^Topology=i13-32o	.	.
comp123_c1	comp123_c1_seq1	.	.	m.152	1-363[+]	.	.	.	.	.	.
comp124_c0	comp124_c0_seq1	.	.	m.153	3-314[-]	.	.	.	.	.	.
comp124_c1	comp124_c1_seq1	.	.	m.154	1-363[-]	.	.	.	.	.	.
comp128_c0	comp128_c0_seq1	.	.	.	.	.	.	.	.	.	.	.
comp129_c0	comp129_c0_seq1	.	.	.	.	.	.	.	.	.	.	.
comp129_c0	comp129_c0_seq2	.	.	.	.	.	.	.	.	.	.	.
comp132_c0	comp132_c0_seq1	.	.	m.155	2-316[+]	.	.	.	ExpAA=20.41^PredHel=1^Topology=i41-60o	.	.
comp133_c0	comp133_c0_seq1	.	.	.	.	.	.	.	.	.	.	.
comp134_c0	comp134_c0_seq1	.	.	.	.	.	.	.	.	.	.	.
comp135_c0	comp135_c0_seq1	.	.	m.156	3-389[-]	.	.	.	ExpAA=60.53^PredHel=3^Topology=o4-26i39-61o76-98i	.	.
comp135_c1	comp135_c1_seq1	.	.	.	.	.	.	.	.	.	.	.
comp136_c0	comp136_c0_seq1	.	.	.	.	.	.	.	.	.	.	.
comp136_c1	comp136_c1_seq1	.	.	.	.	.	.	.	.	.	.	.
comp137_c0	comp137_c0_seq1	.	.	.	.	.	.	.	.	.	.	.
comp137_c0	comp137_c0_seq2	.	.	.	.	.	.	.	.	.	.	.
comp138_c0	comp138_c0_seq1	sp|Q39610|DYHA_CHLRE^Q39610^Q:3-611,H:2518-2714^46.8%ID^E:3e-55^RecName: Full=Dynein alpha chain, flagellar outer arm;^Eukaryota; Viridiplantae; Chlorophyta; Chlorophyceae; Chlamydomonadales; Chlamydomonadaceae; Chlamydomonas	.	m.159	3-614[+]	sp|Q39610|DYHA_CHLRE^Q39610^Q:1-203,H:2518-2714^46.8%ID^E:3e-55^RecName: Full=Dynein alpha chain, flagellar outer arm;^Eukaryota; Viridiplantae; Chlorophyta; Chlorophyceae; Chlamydomonadales; Chlamydomonadaceae; Chlamydomonas	PF12775.2^AAA_7^P-loop containing dynein motor region D3^1-84^E:3.1e-13`PF12780.2^AAA_8^P-loop containing dynein motor region D4^171-201^E:4e-07	.	.	COG5245^Dynein, heavy chain	GO:0005929^cellular_component^cilium`GO:0030286^cellular_component^dynein complex`GO:0005874^cellular_component^microtubule`GO:0005524^molecular_function^ATP binding`GO:0016887^molecular_function^ATPase activity`GO:0003777^molecular_function^microtubule m
comp138_c1	comp138_c1_seq1	sp|Q9UFH2|DYH17_HUMAN^Q9UFH2^Q:360-4,H:2470-2590^55.37%ID^E:3e-40^RecName: Full=Dynein heavy chain 17, axonemal;^Eukaryota; Metazoa; Chordata; Craniata; Vertebrata; Euteleostomi; Mammalia; Eutheria; Euarchontoglires; Primates; Haplorrhini; Catarrhini; Hom	.	m.160	1-363[-]	sp|Q9UFH2|DYH17_HUMAN^Q9UFH2^Q:2-120,H:2470-2590^55.37%ID^E:3e-40^RecName: Full=Dynein heavy chain 17, axonemal;^Eukaryota; Metazoa; Chordata; Craniata; Vertebrata; Euteleostomi; Mammalia; Eutheria; Euarchontoglires; Primates; Haplorrhini; Catarrhini; Hom	PF12775.2^AAA_7^P-loop containing dynein motor region D3^3-120^E:1.1e-47	.	.	COG5245^Dynein, heavy chain	GO:0005858^cellular_component^axonemal dynein complex`GO:0035085^cellular_component^cilium axoneme`GO:0005737^cellular_component^cytoplasm`GO:0005874^cellular_component^microtubule`GO:0005524^molecular_function^ATP binding`GO:0016887^molecular_function^AT
comp140_c0	comp140_c0_seq1	sp|Q08CH7|RS10B_DANRE^Q08CH7^Q:64-369,H:177-276^43.14%ID^E:1e-17^RecName: Full=Radial spoke head 10 homolog B;^Eukaryota; Metazoa; Chordata; Craniata; Vertebrata; Euteleostomi; Actinopterygii; Neopterygii; Teleostei; Ostariophysi; Cypriniformes; Cyprinida	.	m.161	1-477[+]	sp|Q08CH7|RS10B_DANRE^Q08CH7^Q:1-123,H:156-276^42.28%ID^E:2e-21^RecName: Full=Radial spoke head 10 homolog B;^Eukaryota; Metazoa; Chordata; Craniata; Vertebrata; Euteleostomi; Actinopterygii; Neopterygii; Teleostei; Ostariophysi; Cypriniformes; Cyprinidae	PF02493.15^MORN^MORN repeat^1-21^E:0.012`PF02493.15^MORN^MORN repeat^24-43^E:3.5e-07`PF02493.15^MORN^MORN repeat^49-70^E:0.0025`PF02493.15^MORN^MORN repeat^72-93^E:5.7e-09`PF02493.15^MORN^MORN repeat^98-115^E:0.009	.	.	COG4642^Uncharacterized protein conserved in bacteria	.
comp140_c1	comp140_c1_seq1	sp|Q66HB5|RS10B_RAT^Q66HB5^Q:107-283,H:107-160^42.37%ID^E:1e-07^RecName: Full=Radial spoke head 10 homolog B;^Eukaryota; Metazoa; Chordata; Craniata; Vertebrata; Euteleostomi; Mammalia; Eutheria; Euarchontoglires; Glires; Rodentia; Sciurognathi; Muroidea;	.	.	.	.	.	.	.	.	.	.
comp141_c0	comp141_c0_seq1	sp|O49923|ADK_PHYPA^O49923^Q:1297-788,H:6-173^30.06%ID^E:7e-09^RecName: Full=Adenosine kinase;^Eukaryota; Viridiplantae; Streptophyta; Embryophyta; Bryophyta; Bryophytina; Bryopsida; Funariidae; Funariales; Funariaceae; Physcomitrella	.	m.164	3-797[+]	.	.	.	.	.	.
comp141_c0	comp141_c0_seq1	sp|O49923|ADK_PHYPA^O49923^Q:1297-788,H:6-173^30.06%ID^E:7e-09^RecName: Full=Adenosine kinase;^Eukaryota; Viridiplantae; Streptophyta; Embryophyta; Bryophyta; Bryophytina; Bryopsida; Funariidae; Funariales; Funariaceae; Physcomitrella	.	m.163	593-1591[-]	sp|O49923|ADK_PHYPA^O49923^Q:99-296,H:6-206^29.61%ID^E:8e-11^RecName: Full=Adenosine kinase;^Eukaryota; Viridiplantae; Streptophyta; Embryophyta; Bryophyta; Bryophytina; Bryopsida; Funariidae; Funariales; Funariaceae; Physcomitrella	PF13419.1^HAD_2^Haloacid dehalogenase-like hydrolase^10-55^E:1.1e-06`PF13242.1^Hydrolase_like^HAD-hyrolase-like^11-56^E:9.7e-07`PF00294.19^PfkB^pfkB family carbohydrate kinase^146-282^E:1.8e-16	.	.	COG0524^Sugar kinases, ribokinase family	GO:0004001^molecular_function^adenosine kinase activity`GO:0005524^molecular_function^ATP binding`GO:0016773^molecular_function^phosphotransferase activity, alcohol group as acceptor`GO:0044209^biological_process^AMP salvage`GO:0006166^biological_process^
comp141_c0	comp141_c0_seq2	sp|O49923|ADK_PHYPA^O49923^Q:978-40,H:6-320^35.09%ID^E:7e-44^RecName: Full=Adenosine kinase;^Eukaryota; Viridiplantae; Streptophyta; Embryophyta; Bryophyta; Bryophytina; Bryopsida; Funariidae; Funariales; Funariaceae; Physcomitrella	.	m.166	1-1272[-]	sp|O49923|ADK_PHYPA^O49923^Q:99-411,H:6-320^35.09%ID^E:2e-45^RecName: Full=Adenosine kinase;^Eukaryota; Viridiplantae; Streptophyta; Embryophyta; Bryophyta; Bryophytina; Bryopsida; Funariidae; Funariales; Funariaceae; Physcomitrella	PF13419.1^HAD_2^Haloacid dehalogenase-like hydrolase^10-55^E:1.5e-06`PF13242.1^Hydrolase_like^HAD-hyrolase-like^11-56^E:1.4e-06`PF00294.19^PfkB^pfkB family carbohydrate kinase^146-412^E:2e-43	.	.	COG0524^Sugar kinases, ribokinase family	GO:0004001^molecular_function^adenosine kinase activity`GO:0005524^molecular_function^ATP binding`GO:0016773^molecular_function^phosphotransferase activity, alcohol group as acceptor`GO:0044209^biological_process^AMP salvage`GO:0006166^biological_process^
comp143_c0	comp143_c0_seq1	sp|Q3ECK2|PPR92_ARATH^Q3ECK2^Q:344-36,H:224-325^26.61%ID^E:3e-07^RecName: Full=Pentatricopeptide repeat-containing protein At1g62680, mitochondrial;^Eukaryota; Viridiplantae; Streptophyta; Embryophyta; Tracheophyta; Spermatophyta; Magnoliophyta; eudicotyl	.	m.169	3-368[-]	sp|Q3ECK2|PPR92_ARATH^Q3ECK2^Q:9-111,H:224-325^26.61%ID^E:3e-07^RecName: Full=Pentatricopeptide repeat-containing protein At1g62680, mitochondrial;^Eukaryota; Viridiplantae; Streptophyta; Embryophyta; Tracheophyta; Spermatophyta; Magnoliophyta; eudicotyle	PF01535.15^PPR^PPR repeat^11-37^E:0.0093`PF01535.15^PPR^PPR repeat^53-75^E:0.066	.	.	.	GO:0005739^cellular_component^mitochondrion
comp144_c0	comp144_c0_seq1	.	.	.	.	.	.	.	.	.	.	.
comp146_c0	comp146_c0_seq1	.	.	.	.	.	.	.	.	.	.	.
comp146_c1	comp146_c1_seq1	.	.	.	.	.	.	.	.	.	.	.
comp149_c0	comp149_c0_seq1	.	.	.	.	.	.	.	.	.	.	.
comp150_c0	comp150_c0_seq1	.	.	m.171	64-525[-]	.	.	.	.	.	.
comp150_c1	comp150_c1_seq1	.	.	.	.	.	.	.	.	.	.	.
comp151_c0	comp151_c0_seq1	.	.	.	.	.	.	.	.	.	.	.
comp151_c0	comp151_c0_seq2	.	.	.	.	.	.	.	.	.	.	.
comp152_c0	comp152_c0_seq1	.	.	m.172	2-613[+]	.	PF05721.8^PhyH^Phytanoyl-CoA dioxygenase (PhyH)^68-98^E:1.2e-05	.	.	.	.
comp152_c1	comp152_c1_seq1	.	.	m.174	1-324[-]	.	.	.	.	.	.
comp153_c0	comp153_c0_seq1	.	.	.	.	.	.	.	.	.	.	.
comp153_c1	comp153_c1_seq1	.	.	.	.	.	.	.	.	.	.	.
comp154_c0	comp154_c0_seq1	.	.	m.175	3-638[+]	.	.	.	.	.	.
comp154_c1	comp154_c1_seq1	.	.	.	.	.	.	.	.	.	.	.
comp155_c0	comp155_c0_seq1	.	.	.	.	.	.	.	.	.	.	.
comp156_c0	comp156_c0_seq1	.	.	.	.	.	.	.	.	.	.	.
comp157_c0	comp157_c0_seq1	.	.	m.176	1-333[-]	.	.	.	.	.	.
comp157_c1	comp157_c1_seq1	.	.	m.177	1-456[+]	.	.	.	.	.	.
comp158_c0	comp158_c0_seq1	sp|P16621|LAR_DROME^P16621^Q:603-55,H:333-515^25.79%ID^E:8e-10^RecName: Full=Tyrosine-protein phosphatase Lar;^Eukaryota; Metazoa; Ecdysozoa; Arthropoda; Hexapoda; Insecta; Pterygota; Neoptera; Endopterygota; Diptera; Brachycera; Muscomorpha; Ephydroidea;	.	m.179	1-615[-]	sp|P16621|LAR_DROME^P16621^Q:5-187,H:333-515^25.79%ID^E:8e-10^RecName: Full=Tyrosine-protein phosphatase Lar;^Eukaryota; Metazoa; Ecdysozoa; Arthropoda; Hexapoda; Insecta; Pterygota; Neoptera; Endopterygota; Diptera; Brachycera; Muscomorpha; Ephydroidea;	PF00041.16^fn3^Fibronectin type III domain^4-69^E:1.8e-06	.	.	COG5599^Protein tyrosine phosphatase	GO:0030424^cellular_component^axon`GO:0005925^cellular_component^focal adhesion`GO:0016021^cellular_component^integral to membrane`GO:0005875^cellular_component^microtubule associated complex`GO:0005886^cellular_component^plasma membrane`GO:0008201^molecu
comp160_c0	comp160_c0_seq1	sp|A1DWM3|MFSD6_PIG^A1DWM3^Q:1-387,H:334-493^40%ID^E:2e-16^RecName: Full=Major facilitator superfamily domain-containing protein 6;^Eukaryota; Metazoa; Chordata; Craniata; Vertebrata; Euteleostomi; Mammalia; Eutheria; Laurasiatheria; Cetartiodactyla; Suin	.	m.180	1-390[+]	sp|A1DWM3|MFSD6_PIG^A1DWM3^Q:1-129,H:334-493^40%ID^E:2e-27^RecName: Full=Major facilitator superfamily domain-containing protein 6;^Eukaryota; Metazoa; Chordata; Craniata; Vertebrata; Euteleostomi; Mammalia; Eutheria; Laurasiatheria; Cetartiodactyla; Suin	.	sigP:1^27^0.526^YES	ExpAA=63.77^PredHel=3^Topology=i5-22o35-57i93-115o	.	GO:0016021^cellular_component^integral to membrane`GO:0055085^biological_process^transmembrane transport
comp160_c1	comp160_c1_seq1	sp|Q8CBH5|MFSD6_MOUSE^Q8CBH5^Q:545-39,H:483-648^53.85%ID^E:3e-36^RecName: Full=Major facilitator superfamily domain-containing protein 6;^Eukaryota; Metazoa; Chordata; Craniata; Vertebrata; Euteleostomi; Mammalia; Eutheria; Euarchontoglires; Glires; Roden	.	m.181	3-548[-]	sp|Q6ZSS7|MFSD6_HUMAN^Q6ZSS7^Q:2-170,H:480-645^53.85%ID^E:3e-54^RecName: Full=Major facilitator superfamily domain-containing protein 6;^Eukaryota; Metazoa; Chordata; Craniata; Vertebrata; Euteleostomi; Mammalia; Eutheria; Euarchontoglires; Primates; Hapl	PF03825.11^Nuc_H_symport^Nucleoside H+ symporter^10-134^E:3.1e-09`PF07690.11^MFS_1^Major Facilitator Superfamily^13-154^E:1.5e-14	.	ExpAA=72.08^PredHel=4^Topology=o27-49i56-78o98-120i127-146o	.	GO:0016021^cellular_component^integral to membrane`GO:0055085^biological_process^transmembrane transport
comp161_c0	comp161_c0_seq1	.	.	.	.	.	.	.	.	.	.	.
comp162_c0	comp162_c0_seq1	.	.	.	.	.	.	.	.	.	.	.
comp163_c0	comp163_c0_seq1	.	.	m.182	81-413[+]	.	PF10320.4^7TM_GPCR_Srsx^Serpentine type 7TM GPCR chemoreceptor Srsx^14-95^E:6.7e-05`PF00001.16^7tm_1^7 transmembrane receptor (rhodopsin family)^19-102^E:7.9e-07	.	ExpAA=45.88^PredHel=2^Topology=o20-42i74-96o	.	.
comp163_c1	comp163_c1_seq1	.	.	.	.	.	.	.	.	.	.	.
comp164_c0	comp164_c0_seq1	sp|B4KHL5|RAD54_DROMO^B4KHL5^Q:8-322,H:565-666^56.19%ID^E:1e-33^RecName: Full=DNA repair and recombination protein RAD54-like;^Eukaryota; Metazoa; Ecdysozoa; Arthropoda; Hexapoda; Insecta; Pterygota; Neoptera; Endopterygota; Diptera; Brachycera; Muscomorp	.	m.183	2-703[+]	sp|B4M9A8|RAD54_DROVI^B4M9A8^Q:3-107,H:565-666^57.14%ID^E:5e-34^RecName: Full=DNA repair and recombination protein RAD54-like;^Eukaryota; Metazoa; Ecdysozoa; Arthropoda; Hexapoda; Insecta; Pterygota; Neoptera; Endopterygota; Diptera; Brachycera; Muscomorp	PF00271.26^Helicase_C^Helicase conserved C-terminal domain^4-46^E:4.4e-07	.	.	COG0553^Superfamily II DNA/RNA helicases, SNF2 family	GO:0005634^cellular_component^nucleus`GO:0005524^molecular_function^ATP binding`GO:0003677^molecular_function^DNA binding`GO:0004386^molecular_function^helicase activity`GO:0051301^biological_process^cell division`GO:0006338^biological_process^chromatin r
comp164_c1	comp164_c1_seq1	.	.	m.187	2-496[+]	sp|Q6PFE3|RA54B_MOUSE^Q6PFE3^Q:3-158,H:517-686^26.47%ID^E:7e-07^RecName: Full=DNA repair and recombination protein RAD54B;^Eukaryota; Metazoa; Chordata; Craniata; Vertebrata; Euteleostomi; Mammalia; Eutheria; Euarchontoglires; Glires; Rodentia; Sciurognat	.	.	.	COG0553^Superfamily II DNA/RNA helicases, SNF2 family	GO:0005634^cellular_component^nucleus`GO:0005524^molecular_function^ATP binding`GO:0015616^molecular_function^DNA translocase activity`GO:0004386^molecular_function^helicase activity`GO:0006281^biological_process^DNA repair
comp165_c0	comp165_c0_seq1	.	.	m.189	3-317[+]	.	.	.	.	.	.
comp166_c0	comp166_c0_seq1	.	.	m.190	3-455[+]	.	.	.	.	.	.
comp166_c0	comp166_c0_seq2	.	.	m.192	306-638[+]	.	.	.	.	.	.
comp166_c0	comp166_c0_seq2	.	.	m.191	1-381[+]	.	PF07671.6^DUF1601^Protein of unknown function (DUF1601)^39-53^E:0.37	.	.	.	.
comp167_c0	comp167_c0_seq1	.	.	m.193	2-478[+]	.	.	sigP:1^25^0.536^YES	ExpAA=54.73^PredHel=2^Topology=i63-85o100-119i	.	.
comp167_c1	comp167_c1_seq1	.	.	.	.	.	.	.	.	.	.	.
comp168_c0	comp168_c0_seq1	.	.	.	.	.	.	.	.	.	.	.
comp168_c1	comp168_c1_seq1	.	.	m.194	3-998[+]	.	.	.	ExpAA=20.87^PredHel=1^Topology=i7-29o	.	.
comp170_c0	comp170_c0_seq1	.	.	.	.	.	.	.	.	.	.	.
comp170_c1	comp170_c1_seq1	.	.	.	.	.	.	.	.	.	.	.
comp173_c0	comp173_c0_seq1	.	.	.	.	.	.	.	.	.	.	.
comp173_c1	comp173_c1_seq1	.	.	.	.	.	.	.	.	.	.	.
comp174_c0	comp174_c0_seq1	.	.	.	.	.	.	.	.	.	.	.
comp176_c0	comp176_c0_seq1	.	.	.	.	.	.	.	.	.	.	.
comp176_c0	comp176_c0_seq2	.	.	.	.	.	.	.	.	.	.	.
comp177_c0	comp177_c0_seq1	.	.	.	.	.	.	.	.	.	.	.
comp178_c0	comp178_c0_seq1	sp|P11617|AA2AR_CANFA^P11617^Q:849-61,H:6-305^28.39%ID^E:1e-26^RecName: Full=Adenosine receptor A2a;^Eukaryota; Metazoa; Chordata; Craniata; Vertebrata; Euteleostomi; Mammalia; Eutheria; Laurasiatheria; Carnivora; Caniformia; Canidae; Canis	.	m.195	1-885[-]	sp|P29274|AA2AR_HUMAN^P29274^Q:15-275,H:8-305^28.71%ID^E:7e-25^RecName: Full=Adenosine receptor A2a;^Eukaryota; Metazoa; Chordata; Craniata; Vertebrata; Euteleostomi; Mammalia; Eutheria; Euarchontoglires; Primates; Haplorrhini; Catarrhini; Hominidae; Homo	PF10320.4^7TM_GPCR_Srsx^Serpentine type 7TM GPCR chemoreceptor Srsx^28-272^E:1.7e-09`PF00001.16^7tm_1^7 transmembrane receptor (rhodopsin family)^30-258^E:2e-45	.	ExpAA=152.82^PredHel=7^Topology=o15-37i50-72o87-105i125-144o159-181i202-224o239-261i	.	GO:0032279^cellular_component^asymmetric synapse`GO:0030673^cellular_component^axolemma`GO:0000139^cellular_component^Golgi membrane`GO:0005887^cellular_component^integral to plasma membrane`GO:0005882^cellular_component^intermediate filament`GO:0044446^c
comp178_c1	comp178_c1_seq1	.	.	.	.	.	.	.	.	.	.	.
comp179_c0	comp179_c0_seq1	.	.	.	.	.	.	.	.	.	.	.
comp180_c0	comp180_c0_seq1	.	.	.	.	.	.	.	.	.	.	.
comp180_c0	comp180_c0_seq2	.	.	.	.	.	.	.	.	.	.	.
comp181_c0	comp181_c0_seq1	.	.	.	.	.	.	.	.	.	.	.
comp181_c1	comp181_c1_seq1	.	.	.	.	.	.	.	.	.	.	.
comp182_c0	comp182_c0_seq1	.	.	m.197	43-471[+]	.	.	.	.	.	.
comp182_c1	comp182_c1_seq1	sp|Q59603|MTB1_NEIGO^Q59603^Q:353-69,H:63-160^27.55%ID^E:5e-08^RecName: Full=Modification methylase NgoBI;^Bacteria; Proteobacteria; Betaproteobacteria; Neisseriales; Neisseriaceae; Neisseria	.	m.198	3-641[-]	sp|Q59603|MTB1_NEIGO^Q59603^Q:97-191,H:63-160^27.55%ID^E:4e-08^RecName: Full=Modification methylase NgoBI;^Bacteria; Proteobacteria; Betaproteobacteria; Neisseriales; Neisseriaceae; Neisseria	PF00145.12^DNA_methylase^C-5 cytosine-specific DNA methylase^96-194^E:2e-15	.	.	.	GO:0003886^molecular_function^DNA (cytosine-5-)-methyltransferase activity`GO:0003677^molecular_function^DNA binding`GO:0090116^biological_process^C-5 methylation of cytosine`GO:0009307^biological_process^DNA restriction-modification system
comp183_c0	comp183_c0_seq1	.	.	.	.	.	.	.	.	.	.	.
comp184_c1	comp184_c1_seq1	.	.	m.199	1-600[+]	.	.	.	.	.	.
comp185_c0	comp185_c0_seq1	sp|Q39565|DYHB_CHLRE^Q39565^Q:10-204,H:231-295^53.85%ID^E:1e-13^RecName: Full=Dynein beta chain, flagellar outer arm;^Eukaryota; Viridiplantae; Chlorophyta; Chlorophyceae; Chlamydomonadales; Chlamydomonadaceae; Chlamydomonas	.	.	.	.	.	.	.	.	GO:0005929^cellular_component^cilium`GO:0030286^cellular_component^dynein complex`GO:0005874^cellular_component^microtubule`GO:0005524^molecular_function^ATP binding`GO:0016887^molecular_function^ATPase activity`GO:0003777^molecular_function^microtubule m	.
comp185_c1	comp185_c1_seq1	sp|Q39565|DYHB_CHLRE^Q39565^Q:269-9,H:142-226^40.23%ID^E:5e-18^RecName: Full=Dynein beta chain, flagellar outer arm;^Eukaryota; Viridiplantae; Chlorophyta; Chlorophyceae; Chlamydomonadales; Chlamydomonadaceae; Chlamydomonas	.	.	.	.	.	.	.	.	GO:0005929^cellular_component^cilium`GO:0030286^cellular_component^dynein complex`GO:0005874^cellular_component^microtubule`GO:0005524^molecular_function^ATP binding`GO:0016887^molecular_function^ATPase activity`GO:0003777^molecular_function^microtubule m	.
comp186_c0	comp186_c0_seq1	.	.	m.200	2-499[+]	.	.	.	.	.	.
comp186_c0	comp186_c0_seq2	.	.	.	.	.	.	.	.	.	.	.
comp187_c0	comp187_c0_seq1	.	.	.	.	.	.	.	.	.	.	.
comp188_c0	comp188_c0_seq1	sp|Q2KI79|ANRA2_BOVIN^Q2KI79^Q:24-431,H:182-311^28.68%ID^E:2e-09^RecName: Full=Ankyrin repeat family A protein 2;^Eukaryota; Metazoa; Chordata; Craniata; Vertebrata; Euteleostomi; Mammalia; Eutheria; Laurasiatheria; Cetartiodactyla; Ruminantia; Pecora; Bo	.	m.201	3-554[+]	sp|Q2KI79|ANRA2_BOVIN^Q2KI79^Q:8-143,H:182-311^28.68%ID^E:2e-09^RecName: Full=Ankyrin repeat family A protein 2;^Eukaryota; Metazoa; Chordata; Craniata; Vertebrata; Euteleostomi; Mammalia; Eutheria; Laurasiatheria; Cetartiodactyla; Ruminantia; Pecora; Bov	PF00023.25^Ank^Ankyrin repeat^8-35^E:3.2e-05`PF13606.1^Ank_3^Ankyrin repeat^8-33^E:7.5e-05`PF13637.1^Ank_4^Ankyrin repeats (many copies)^8-62^E:3e-05`PF12796.2^Ank_2^Ankyrin repeats (3 copies)^10-63^E:2.8e-07`PF12796.2^Ank_2^Ankyrin repeats (3 copies)^47-	.	.	COG0666^FOG: Ankyrin repeat	GO:0005856^cellular_component^cytoskeleton`GO:0005829^cellular_component^cytosol`GO:0016020^cellular_component^membrane`GO:0005634^cellular_component^nucleus`GO:0030169^molecular_function^low-density lipoprotein particle binding
comp188_c1	comp188_c1_seq1	.	.	.	.	.	.	.	.	.	.	.
comp189_c0	comp189_c0_seq1	.	.	m.203	1-378[-]	.	.	sigP:1^17^0.667^YES	.	.	.
comp189_c1	comp189_c1_seq1	.	.	.	.	.	.	.	.	.	.	.
comp190_c0	comp190_c0_seq1	.	.	.	.	.	.	.	.	.	.	.
comp191_c0	comp191_c0_seq1	.	.	m.206	2-439[+]	.	.	.	.	.	.
comp191_c1	comp191_c1_seq1	.	.	.	.	.	.	.	.	.	.	.
comp194_c0	comp194_c0_seq1	.	.	.	.	.	.	.	.	.	.	.
comp195_c0	comp195_c0_seq1	.	.	.	.	.	.	.	.	.	.	.
comp196_c0	comp196_c0_seq1	.	.	m.207	2-661[-]	.	.	sigP:1^27^0.893^YES	ExpAA=54.90^PredHel=3^Topology=o4-23i30-52o106-128i	.	.
comp197_c0	comp197_c0_seq1	sp|Q9CAM8|PP100_ARATH^Q9CAM8^Q:4-249,H:259-340^28.05%ID^E:4e-07^RecName: Full=Pentatricopeptide repeat-containing protein At1g63150;^Eukaryota; Viridiplantae; Streptophyta; Embryophyta; Tracheophyta; Spermatophyta; Magnoliophyta; eudicotyledons; core eudi	.	.	.	.	.	.	.	.	.	.
comp197_c1	comp197_c1_seq1	sp|Q9SIC9|PP178_ARATH^Q9SIC9^Q:15-464,H:285-439^30.13%ID^E:4e-19^RecName: Full=Pentatricopeptide repeat-containing protein At2g31400, chloroplastic;^Eukaryota; Viridiplantae; Streptophyta; Embryophyta; Tracheophyta; Spermatophyta; Magnoliophyta; eudicotyl	.	m.208	3-473[+]	sp|Q9SIC9|PP178_ARATH^Q9SIC9^Q:5-154,H:285-439^30.13%ID^E:4e-19^RecName: Full=Pentatricopeptide repeat-containing protein At2g31400, chloroplastic;^Eukaryota; Viridiplantae; Streptophyta; Embryophyta; Tracheophyta; Spermatophyta; Magnoliophyta; eudicotyle	PF13041.1^PPR_2^PPR repeat family^56-103^E:2.8e-07`PF01535.15^PPR^PPR repeat^59-84^E:0.019`PF13812.1^PPR_3^Pentatricopeptide repeat domain^59-91^E:0.71	.	.	.	GO:0009507^cellular_component^chloroplast`GO:0003677^molecular_function^DNA binding`GO:0010019^biological_process^chloroplast-nucleus signaling pathway`GO:0031930^biological_process^mitochondria-nucleus signaling pathway
comp198_c0	comp198_c0_seq1	sp|Q3EDF8|PPR28_ARATH^Q3EDF8^Q:702-316,H:450-580^29.77%ID^E:1e-08^RecName: Full=Pentatricopeptide repeat-containing protein At1g09900;^Eukaryota; Viridiplantae; Streptophyta; Embryophyta; Tracheophyta; Spermatophyta; Magnoliophyta; eudicotyledons; core eu	.	m.209	142-771[-]	sp|Q6NQ83|PP247_ARATH^Q6NQ83^Q:16-188,H:133-310^24.16%ID^E:8e-10^RecName: Full=Pentatricopeptide repeat-containing protein At3g22470, mitochondrial;^Eukaryota; Viridiplantae; Streptophyta; Embryophyta; Tracheophyta; Spermatophyta; Magnoliophyta; eudicotyl	PF01535.15^PPR^PPR repeat^24-51^E:0.15`PF01535.15^PPR^PPR repeat^59-83^E:0.19`PF01535.15^PPR^PPR repeat^92-122^E:0.00037`PF13812.1^PPR_3^Pentatricopeptide repeat domain^92-123^E:0.00049	.	.	.	GO:0005739^cellular_component^mitochondrion
comp198_c0	comp198_c0_seq2	sp|Q3EDF8|PPR28_ARATH^Q3EDF8^Q:830-75,H:261-517^21.79%ID^E:7e-12^RecName: Full=Pentatricopeptide repeat-containing protein At1g09900;^Eukaryota; Viridiplantae; Streptophyta; Embryophyta; Tracheophyta; Spermatophyta; Magnoliophyta; eudicotyledons; core eud	.	m.210	69-857[-]	sp|Q6NQ83|PP247_ARATH^Q6NQ83^Q:16-261,H:133-383^21.51%ID^E:4e-14^RecName: Full=Pentatricopeptide repeat-containing protein At3g22470, mitochondrial;^Eukaryota; Viridiplantae; Streptophyta; Embryophyta; Tracheophyta; Spermatophyta; Magnoliophyta; eudicotyl	PF01535.15^PPR^PPR repeat^24-51^E:0.21`PF01535.15^PPR^PPR repeat^59-83^E:0.26`PF01535.15^PPR^PPR repeat^92-122^E:0.00052`PF13812.1^PPR_3^Pentatricopeptide repeat domain^92-123^E:0.00069`PF13812.1^PPR_3^Pentatricopeptide repeat domain^193-219^E:0.012	.	.	.	GO:0005739^cellular_component^mitochondrion
comp200_c0	comp200_c0_seq1	.	.	.	.	.	.	.	.	.	.	.
comp200_c1	comp200_c1_seq1	.	.	.	.	.	.	.	.	.	.	.
comp201_c0	comp201_c0_seq1	sp|Q9LSL9|PP445_ARATH^Q9LSL9^Q:3-605,H:450-653^29.9%ID^E:8e-26^RecName: Full=Pentatricopeptide repeat-containing protein At5g65560;^Eukaryota; Viridiplantae; Streptophyta; Embryophyta; Tracheophyta; Spermatophyta; Magnoliophyta; eudicotyledons; core eudic	.	m.211	3-617[+]	sp|Q9LSL9|PP445_ARATH^Q9LSL9^Q:1-201,H:450-653^29.9%ID^E:8e-26^RecName: Full=Pentatricopeptide repeat-containing protein At5g65560;^Eukaryota; Viridiplantae; Streptophyta; Embryophyta; Tracheophyta; Spermatophyta; Magnoliophyta; eudicotyledons; core eudic	PF13041.1^PPR_2^PPR repeat family^11-58^E:2e-09`PF01535.15^PPR^PPR repeat^14-28^E:0.55`PF01535.15^PPR^PPR repeat^47-74^E:0.0077`PF13812.1^PPR_3^Pentatricopeptide repeat domain^47-79^E:0.0057`PF13041.1^PPR_2^PPR repeat family^79-127^E:6.2e-09`PF13812.1^PPR	.	.	.	.
comp201_c1	comp201_c1_seq1	sp|Q9ZQF1|PP152_ARATH^Q9ZQF1^Q:4-186,H:309-369^36.07%ID^E:2e-07^RecName: Full=Pentatricopeptide repeat-containing protein At2g15630, mitochondrial;^Eukaryota; Viridiplantae; Streptophyta; Embryophyta; Tracheophyta; Spermatophyta; Magnoliophyta; eudicotyle	.	.	.	.	.	.	.	.	GO:0005739^cellular_component^mitochondrion	.
comp202_c0	comp202_c0_seq1	.	.	.	.	.	.	.	.	.	.	.
comp203_c0	comp203_c0_seq1	.	.	m.213	2-463[-]	.	.	.	.	.	.
comp203_c1	comp203_c1_seq1	.	.	.	.	.	.	.	.	.	.	.
comp204_c0	comp204_c0_seq1	.	.	.	.	.	.	.	.	.	.	.
comp205_c0	comp205_c0_seq1	.	.	.	.	.	.	.	.	.	.	.
comp207_c0	comp207_c0_seq1	.	.	.	.	.	.	.	.	.	.	.
comp208_c0	comp208_c0_seq1	.	.	.	.	.	.	.	.	.	.	.
comp209_c0	comp209_c0_seq1	.	.	.	.	.	.	.	.	.	.	.
comp209_c1	comp209_c1_seq1	sp|Q9SIC9|PP178_ARATH^Q9SIC9^Q:7-489,H:314-479^21.74%ID^E:2e-06^RecName: Full=Pentatricopeptide repeat-containing protein At2g31400, chloroplastic;^Eukaryota; Viridiplantae; Streptophyta; Embryophyta; Tracheophyta; Spermatophyta; Magnoliophyta; eudicotyle	.	m.214	1-630[+]	sp|O64624|PP163_ARATH^O64624^Q:9-174,H:262-432^29.48%ID^E:2e-11^RecName: Full=Pentatricopeptide repeat-containing protein At2g18940;^Eukaryota; Viridiplantae; Streptophyta; Embryophyta; Tracheophyta; Spermatophyta; Magnoliophyta; eudicotyledons; core eudi	PF01535.15^PPR^PPR repeat^66-84^E:0.72`PF13812.1^PPR_3^Pentatricopeptide repeat domain^97-117^E:0.22`PF01535.15^PPR^PPR repeat^98-120^E:0.011`PF13812.1^PPR_3^Pentatricopeptide repeat domain^128-161^E:0.0048`PF01535.15^PPR^PPR repeat^129-155^E:0.0036	.	.	.	.
comp210_c0	comp210_c0_seq1	.	.	m.215	3-314[+]	.	.	.	.	.	.
comp211_c0	comp211_c0_seq1	.	.	.	.	.	.	.	.	.	.	.
comp211_c0	comp211_c0_seq2	.	.	m.216	103-552[-]	.	.	.	.	.	.
comp212_c0	comp212_c0_seq1	.	.	.	.	.	.	.	.	.	.	.
comp212_c1	comp212_c1_seq1	.	.	m.217	3-677[+]	.	.	.	.	.	.
comp213_c0	comp213_c0_seq1	.	.	.	.	.	.	.	.	.	.	.
comp214_c0	comp214_c0_seq1	.	.	m.218	3-479[-]	.	.	.	.	.	.
comp214_c1	comp214_c1_seq1	.	.	m.219	3-452[+]	.	.	.	.	.	.
comp216_c0	comp216_c0_seq1	.	.	.	.	.	.	.	.	.	.	.
comp216_c1	comp216_c1_seq1	.	.	m.221	1-726[+]	.	.	.	.	.	.
comp217_c0	comp217_c0_seq1	.	.	.	.	.	.	.	.	.	.	.
comp218_c0	comp218_c0_seq1	.	.	m.223	1-372[+]	.	.	.	.	.	.
comp218_c1	comp218_c1_seq1	.	.	m.224	1-387[+]	.	.	.	ExpAA=80.81^PredHel=4^Topology=o10-32i39-61o71-90i97-119o	.	.
comp219_c0	comp219_c0_seq1	.	.	.	.	.	.	.	.	.	.	.
comp219_c1	comp219_c1_seq1	.	.	.	.	.	.	.	.	.	.	.
comp220_c0	comp220_c0_seq1	.	.	.	.	.	.	.	.	.	.	.
comp221_c0	comp221_c0_seq1	.	.	.	.	.	.	.	.	.	.	.
comp221_c0	comp221_c0_seq2	.	.	.	.	.	.	.	.	.	.	.
comp222_c0	comp222_c0_seq1	.	.	.	.	.	.	.	.	.	.	.
comp223_c0	comp223_c0_seq1	.	.	.	.	.	.	.	.	.	.	.
comp223_c1	comp223_c1_seq1	.	.	m.227	219-1805[-]	.	.	.	.	.	.
comp225_c0	comp225_c0_seq1	.	.	.	.	.	.	.	.	.	.	.
comp225_c1	comp225_c1_seq1	.	.	.	.	.	.	.	.	.	.	.
comp226_c0	comp226_c0_seq1	.	.	.	.	.	.	.	.	.	.	.
comp227_c0	comp227_c0_seq1	.	.	m.231	1-1134[-]	sp|Q29611|CLN3_CANFA^Q29611^Q:110-378,H:151-389^21.19%ID^E:5e-07^RecName: Full=Battenin;^Eukaryota; Metazoa; Chordata; Craniata; Vertebrata; Euteleostomi; Mammalia; Eutheria; Laurasiatheria; Carnivora; Caniformia; Canidae; Canis	PF02487.12^CLN3^CLN3 protein^54-378^E:1.8e-14	.	ExpAA=181.72^PredHel=8^Topology=i21-43o58-77i84-106o111-133i262-284o299-321i334-356o360-377i	.	GO:0005901^cellular_component^caveola`GO:0005769^cellular_component^early endosome`GO:0000139^cellular_component^Golgi membrane`GO:0005795^cellular_component^Golgi stack`GO:0030176^cellular_component^integral to endoplasmic reticulum membrane`GO:0005770^c
comp227_c1	comp227_c1_seq1	.	.	.	.	.	.	.	.	.	.	.
comp228_c0	comp228_c0_seq1	.	.	m.233	2-649[+]	.	.	.	.	.	.
comp228_c1	comp228_c1_seq1	sp|Q3EDF8|PPR28_ARATH^Q3EDF8^Q:967-17,H:148-474^26.44%ID^E:2e-23^RecName: Full=Pentatricopeptide repeat-containing protein At1g09900;^Eukaryota; Viridiplantae; Streptophyta; Embryophyta; Tracheophyta; Spermatophyta; Magnoliophyta; eudicotyledons; core eud	.	m.234	2-976[-]	sp|Q3EDF8|PPR28_ARATH^Q3EDF8^Q:4-320,H:148-474^26.44%ID^E:2e-23^RecName: Full=Pentatricopeptide repeat-containing protein At1g09900;^Eukaryota; Viridiplantae; Streptophyta; Embryophyta; Tracheophyta; Spermatophyta; Magnoliophyta; eudicotyledons; core eudi	PF01535.15^PPR^PPR repeat^30-54^E:0.25`PF13812.1^PPR_3^Pentatricopeptide repeat domain^30-55^E:0.0091`PF13812.1^PPR_3^Pentatricopeptide repeat domain^122-155^E:6.7e-05`PF01535.15^PPR^PPR repeat^123-150^E:0.00031`PF01535.15^PPR^PPR repeat^200-222^E:0.46`PF	.	.	.	GO:0016020^cellular_component^membrane
comp229_c0	comp229_c0_seq1	.	.	.	.	.	.	.	.	.	.	.
comp230_c0	comp230_c0_seq1	.	.	m.236	2-628[-]	.	.	.	.	.	.
comp230_c1	comp230_c1_seq1	.	.	m.238	265-681[-]	.	.	.	.	.	.
comp231_c0	comp231_c0_seq1	.	.	m.239	1-1077[+]	.	.	.	.	.	.
comp231_c1	comp231_c1_seq1	.	.	m.243	1-480[-]	.	.	.	.	.	.
comp232_c0	comp232_c0_seq1	.	.	m.244	2-301[+]	.	.	.	.	.	.
comp232_c1	comp232_c1_seq1	.	.	.	.	.	.	.	.	.	.	.
comp233_c0	comp233_c0_seq1	.	.	.	.	.	.	.	.	.	.	.
comp233_c0	comp233_c0_seq2	.	.	.	.	.	.	.	.	.	.	.
comp234_c0	comp234_c0_seq1	.	.	.	.	.	.	.	.	.	.	.
comp234_c0	comp234_c0_seq2	sp|Q5H879|COMT_HORSE^Q5H879^Q:145-396,H:51-117^33.33%ID^E:8e-08^RecName: Full=Catechol O-methyltransferase;^Eukaryota; Metazoa; Chordata; Craniata; Vertebrata; Euteleostomi; Mammalia; Eutheria; Laurasiatheria; Perissodactyla; Equidae; Equus`sp|Q5H879|COMT	.	m.245	1-399[+]	.	.	sigP:1^19^0.482^YES	.	.	.
comp235_c0	comp235_c0_seq1	.	.	.	.	.	.	.	.	.	.	.
comp235_c1	comp235_c1_seq1	.	.	m.246	1-486[-]	.	.	.	.	.	.
comp236_c0	comp236_c0_seq1	.	.	.	.	.	.	.	.	.	.	.
comp236_c1	comp236_c1_seq1	.	.	m.247	415-1026[-]	.	PF14295.1^PAN_4^PAN domain^95-123^E:0.2	.	.	.	.
comp236_c1	comp236_c1_seq1	.	.	m.248	2-448[-]	.	.	sigP:1^29^0.631^YES	.	.	.
comp237_c0	comp237_c0_seq1	.	.	.	.	.	.	.	.	.	.	.
comp238_c0	comp238_c0_seq1	sp|Q9UTM4|TCPE_SCHPO^Q9UTM4^Q:275-3,H:50-140^84.62%ID^E:7e-47^RecName: Full=T-complex protein 1 subunit epsilon;^Eukaryota; Fungi; Dikarya; Ascomycota; Taphrinomycotina; Schizosaccharomycetes; Schizosaccharomycetales; Schizosaccharomycetaceae; Schizosacch	.	.	.	.	.	.	.	COG0459^Chaperonin GroEL (HSP60 family)	GO:0005832^cellular_component^chaperonin-containing T-complex`GO:0005856^cellular_component^cytoskeleton`GO:0005524^molecular_function^ATP binding`GO:0051082^molecular_function^unfolded protein binding`GO:0007010^biological_process^cytoskeleton organizati	.
comp238_c1	comp238_c1_seq1	sp|P80316|TCPE_MOUSE^P80316^Q:54-209,H:1-52^73.08%ID^E:1e-19^RecName: Full=T-complex protein 1 subunit epsilon;^Eukaryota; Metazoa; Chordata; Craniata; Vertebrata; Euteleostomi; Mammalia; Eutheria; Euarchontoglires; Glires; Rodentia; Sciurognathi; Muroide	.	.	.	.	.	.	.	COG0459^Chaperonin GroEL (HSP60 family)	GO:0005813^cellular_component^centrosome`GO:0005832^cellular_component^chaperonin-containing T-complex`GO:0005874^cellular_component^microtubule`GO:0005730^cellular_component^nucleolus`GO:0097223^cellular_component^sperm part`GO:0002199^cellular_component	.
comp240_c0	comp240_c0_seq1	.	.	m.250	158-616[-]	.	.	.	.	.	.
comp241_c0	comp241_c0_seq1	.	.	.	.	.	.	.	.	.	.	.
comp241_c1	comp241_c1_seq1	.	.	.	.	.	.	.	.	.	.	.
comp242_c0	comp242_c0_seq1	.	.	.	.	.	.	.	.	.	.	.
comp244_c0	comp244_c0_seq1	.	.	.	.	.	.	.	.	.	.	.
comp244_c1	comp244_c1_seq1	.	.	.	.	.	.	.	.	.	.	.
comp245_c0	comp245_c0_seq1	.	.	.	.	.	.	.	.	.	.	.
comp245_c1	comp245_c1_seq1	.	.	.	.	.	.	.	.	.	.	.
comp247_c0	comp247_c0_seq1	.	.	m.251	2-598[+]	.	.	.	.	.	.
comp248_c0	comp248_c0_seq1	.	.	.	.	.	.	.	.	.	.	.
comp249_c0	comp249_c0_seq1	.	.	.	.	.	.	.	.	.	.	.
comp250_c0	comp250_c0_seq1	.	.	m.253	3-314[+]	.	.	.	.	.	.
comp251_c0	comp251_c0_seq1	.	.	.	.	.	.	.	.	.	.	.
comp251_c1	comp251_c1_seq1	.	.	m.254	3-455[+]	.	.	.	ExpAA=14.37^PredHel=1^Topology=i5-27o	.	.
comp252_c0	comp252_c0_seq1	.	.	.	.	.	.	.	.	.	.	.
comp253_c0	comp253_c0_seq1	.	.	.	.	.	.	.	.	.	.	.
comp253_c0	comp253_c0_seq2	.	.	m.255	2-307[+]	.	.	.	.	.	.
comp255_c0	comp255_c0_seq1	.	.	.	.	.	.	.	.	.	.	.
comp255_c1	comp255_c1_seq1	.	.	m.256	3-398[-]	.	.	.	.	.	.
comp256_c0	comp256_c0_seq1	.	.	.	.	.	.	.	.	.	.	.
comp256_c1	comp256_c1_seq1	.	.	m.257	3-605[-]	.	.	.	.	.	.
comp257_c0	comp257_c0_seq1	.	.	.	.	.	.	.	.	.	.	.
comp258_c0	comp258_c0_seq1	.	.	.	.	.	.	.	.	.	.	.
comp258_c1	comp258_c1_seq1	.	.	.	.	.	.	.	.	.	.	.
comp259_c0	comp259_c0_seq1	.	.	m.259	3-356[+]	.	.	.	.	.	.
comp259_c1	comp259_c1_seq1	.	.	.	.	.	.	.	.	.	.	.
comp260_c0	comp260_c0_seq1	sp|Q90593|GRP78_CHICK^Q90593^Q:1-615,H:213-417^90.73%ID^E:1e-107^RecName: Full=78 kDa glucose-regulated protein;^Eukaryota; Metazoa; Chordata; Craniata; Vertebrata; Euteleostomi; Archosauria; Dinosauria; Saurischia; Theropoda; Coelurosauria; Aves; Neognat	.	m.260	1-618[+]	sp|Q90593|GRP78_CHICK^Q90593^Q:1-205,H:213-417^90.73%ID^E:1e-129^RecName: Full=78 kDa glucose-regulated protein;^Eukaryota; Metazoa; Chordata; Craniata; Vertebrata; Euteleostomi; Archosauria; Dinosauria; Saurischia; Theropoda; Coelurosauria; Aves; Neognat	PF00012.15^HSP70^Hsp70 protein^2-205^E:3.5e-93	.	.	COG0443^Molecular chaperone	GO:0008303^cellular_component^caspase complex`GO:0009986^cellular_component^cell surface`GO:0034663^cellular_component^endoplasmic reticulum chaperone complex`GO:0005788^cellular_component^endoplasmic reticulum lumen`GO:0005793^cellular_component^endoplas
comp260_c1	comp260_c1_seq1	sp|P29844|HSP7C_DROME^P29844^Q:2-370,H:95-217^86.99%ID^E:4e-68^RecName: Full=Heat shock 70 kDa protein cognate 3;^Eukaryota; Metazoa; Ecdysozoa; Arthropoda; Hexapoda; Insecta; Pterygota; Neoptera; Endopterygota; Diptera; Brachycera; Muscomorpha; Ephydroid	.	m.261	2-370[-]	sp|P39703|YAA4_YEAST^P39703^Q:6-123,H:41-158^33.05%ID^E:4e-18^RecName: Full=Putative uncharacterized protein YAL004W;^Eukaryota; Fungi; Dikarya; Ascomycota; Saccharomycotina; Saccharomycetes; Saccharomycetales; Saccharomycetaceae; Saccharomyces	PF10712.4^NAD-GH^NAD-specific glutamate dehydrogenase^6-122^E:2.9e-24	.	.	NOG75101^Nad-Specific glutamate dehydrogenase	.
comp260_c1	comp260_c1_seq1	sp|P29844|HSP7C_DROME^P29844^Q:2-370,H:95-217^86.99%ID^E:4e-68^RecName: Full=Heat shock 70 kDa protein cognate 3;^Eukaryota; Metazoa; Ecdysozoa; Arthropoda; Hexapoda; Insecta; Pterygota; Neoptera; Endopterygota; Diptera; Brachycera; Muscomorpha; Ephydroid	.	m.262	2-373[+]	sp|P29844|HSP7C_DROME^P29844^Q:1-123,H:95-217^86.99%ID^E:4e-68^RecName: Full=Heat shock 70 kDa protein cognate 3;^Eukaryota; Metazoa; Ecdysozoa; Arthropoda; Hexapoda; Insecta; Pterygota; Neoptera; Endopterygota; Diptera; Brachycera; Muscomorpha; Ephydroid	PF00012.15^HSP70^Hsp70 protein^1-121^E:5.2e-55	.	.	COG0443^Molecular chaperone	GO:0005783^cellular_component^endoplasmic reticulum`GO:0005788^cellular_component^endoplasmic reticulum lumen`GO:0005615^cellular_component^extracellular space`GO:0005811^cellular_component^lipid particle`GO:0005875^cellular_component^microtubule associat
comp262_c0	comp262_c0_seq1	sp|Q9SIC9|PP178_ARATH^Q9SIC9^Q:3-545,H:308-488^26.23%ID^E:1e-20^RecName: Full=Pentatricopeptide repeat-containing protein At2g31400, chloroplastic;^Eukaryota; Viridiplantae; Streptophyta; Embryophyta; Tracheophyta; Spermatophyta; Magnoliophyta; eudicotyle	.	m.263	3-587[+]	sp|Q9SIC9|PP178_ARATH^Q9SIC9^Q:1-181,H:308-488^26.23%ID^E:9e-21^RecName: Full=Pentatricopeptide repeat-containing protein At2g31400, chloroplastic;^Eukaryota; Viridiplantae; Streptophyta; Embryophyta; Tracheophyta; Spermatophyta; Magnoliophyta; eudicotyle	PF13041.1^PPR_2^PPR repeat family^29-76^E:4.4e-12`PF13812.1^PPR_3^Pentatricopeptide repeat domain^31-64^E:0.046`PF01535.15^PPR^PPR repeat^32-60^E:0.095`PF01535.15^PPR^PPR repeat^67-92^E:0.1`PF13041.1^PPR_2^PPR repeat family^135-182^E:1.7e-08`PF13812.1^PPR	.	.	.	GO:0009507^cellular_component^chloroplast`GO:0003677^molecular_function^DNA binding`GO:0010019^biological_process^chloroplast-nucleus signaling pathway`GO:0031930^biological_process^mitochondria-nucleus signaling pathway
comp262_c1	comp262_c1_seq1	.	.	m.264	3-386[+]	.	.	.	.	.	.
comp264_c0	comp264_c0_seq1	.	.	.	.	.	.	.	.	.	.	.
comp265_c0	comp265_c0_seq1	.	.	.	.	.	.	.	.	.	.	.
comp267_c0	comp267_c0_seq1	sp|Q8RWS8|PP199_ARATH^Q8RWS8^Q:203-418,H:237-308^33.33%ID^E:1e-11^RecName: Full=Pentatricopeptide repeat-containing protein At2g41720;^Eukaryota; Viridiplantae; Streptophyta; Embryophyta; Tracheophyta; Spermatophyta; Magnoliophyta; eudicotyledons; core eu	.	.	.	.	.	.	.	.	.	.
comp269_c0	comp269_c0_seq1	.	.	.	.	.	.	.	.	.	.	.
comp269_c1	comp269_c1_seq1	.	.	.	.	.	.	.	.	.	.	.
comp270_c0	comp270_c0_seq1	.	.	.	.	.	.	.	.	.	.	.
comp271_c0	comp271_c0_seq1	sp|Q9NSA2|KCND1_HUMAN^Q9NSA2^Q:2-337,H:260-365^41.96%ID^E:6e-16^RecName: Full=Potassium voltage-gated channel subfamily D member 1;^Eukaryota; Metazoa; Chordata; Craniata; Vertebrata; Euteleostomi; Mammalia; Eutheria; Euarchontoglires; Primates; Haplorrhi	.	m.265	2-367[+]	sp|Q9NSA2|KCND1_HUMAN^Q9NSA2^Q:1-121,H:260-374^45.45%ID^E:5e-30^RecName: Full=Potassium voltage-gated channel subfamily D member 1;^Eukaryota; Metazoa; Chordata; Craniata; Vertebrata; Euteleostomi; Mammalia; Eutheria; Euarchontoglires; Primates; Haplorrhi	PF00520.26^Ion_trans^Ion transport protein^2-121^E:1.4e-16	.	ExpAA=30.29^PredHel=1^Topology=i71-93o	COG1226^Kef-type K+ transport systems, predicted NAD-binding component	GO:0030425^cellular_component^dendrite`GO:0005886^cellular_component^plasma membrane`GO:0008076^cellular_component^voltage-gated potassium channel complex`GO:0046872^molecular_function^metal ion binding`GO:0005249^molecular_function^voltage-gated potassiu
comp271_c1	comp271_c1_seq1	sp|Q03719|KCND1_MOUSE^Q03719^Q:353-952,H:45-260^37.5%ID^E:2e-37^RecName: Full=Potassium voltage-gated channel subfamily D member 1;^Eukaryota; Metazoa; Chordata; Craniata; Vertebrata; Euteleostomi; Mammalia; Eutheria; Euarchontoglires; Glires; Rodentia; S	.	m.266	185-955[+]	sp|Q03719|KCND1_MOUSE^Q03719^Q:57-256,H:45-260^37.5%ID^E:8e-41^RecName: Full=Potassium voltage-gated channel subfamily D member 1;^Eukaryota; Metazoa; Chordata; Craniata; Vertebrata; Euteleostomi; Mammalia; Eutheria; Euarchontoglires; Glires; Rodentia; Sc	PF02214.17^K_tetra^K+ channel tetramerisation domain^56-143^E:7.3e-25	.	ExpAA=27.74^PredHel=1^Topology=o186-208i	COG1226^Kef-type K+ transport systems, predicted NAD-binding component	GO:0030425^cellular_component^dendrite`GO:0008076^cellular_component^voltage-gated potassium channel complex`GO:0046872^molecular_function^metal ion binding`GO:0005249^molecular_function^voltage-gated potassium channel activity`GO:0051260^biological_proce
comp272_c0	comp272_c0_seq1	sp|P15121|ALDR_HUMAN^P15121^Q:37-225,H:178-251^35.14%ID^E:6e-07^RecName: Full=Aldose reductase;^Eukaryota; Metazoa; Chordata; Craniata; Vertebrata; Euteleostomi; Mammalia; Eutheria; Euarchontoglires; Primates; Haplorrhini; Catarrhini; Hominidae; Homo`sp|P	.	m.267	135-440[+]	.	.	.	.	.	.
comp272_c0	comp272_c0_seq2	.	.	.	.	.	.	.	.	.	.	.
comp273_c0	comp273_c0_seq1	.	.	.	.	.	.	.	.	.	.	.
comp274_c0	comp274_c0_seq1	.	.	m.270	3-707[+]	sp|O14135|SET8_SCHPO^O14135^Q:43-148,H:183-291^28.83%ID^E:4e-06^RecName: Full=SET domain-containing protein 8;^Eukaryota; Fungi; Dikarya; Ascomycota; Taphrinomycotina; Schizosaccharomycetes; Schizosaccharomycetales; Schizosaccharomycetaceae; Schizosacchar	PF00856.23^SET^SET domain^46-92^E:4.7e-09	.	.	.	GO:0005829^cellular_component^cytosol`GO:0005634^cellular_component^nucleus`GO:0016279^molecular_function^protein-lysine N-methyltransferase activity
comp274_c1	comp274_c1_seq1	.	.	m.271	2-397[-]	.	.	.	.	.	.
comp277_c0	comp277_c0_seq1	.	.	m.272	1-459[-]	.	.	.	.	.	.
comp278_c0	comp278_c0_seq1	.	.	m.273	3-485[+]	.	.	.	.	.	.
comp278_c1	comp278_c1_seq1	.	.	m.275	2-952[-]	.	.	.	.	.	.
comp279_c0	comp279_c0_seq1	.	.	.	.	.	.	.	.	.	.	.
comp280_c0	comp280_c0_seq1	.	.	.	.	.	.	.	.	.	.	.
comp281_c0	comp281_c0_seq1	.	.	.	.	.	.	.	.	.	.	.
comp282_c0	comp282_c0_seq1	.	.	m.278	1-501[-]	.	.	.	.	.	.
comp283_c0	comp283_c0_seq1	.	.	.	.	.	.	.	.	.	.	.
comp284_c0	comp284_c0_seq1	.	.	.	.	.	.	.	.	.	.	.
comp285_c0	comp285_c0_seq1	.	.	.	.	.	.	.	.	.	.	.
comp285_c1	comp285_c1_seq1	.	.	.	.	.	.	.	.	.	.	.
comp286_c0	comp286_c0_seq1	sp|Q9SIC9|PP178_ARATH^Q9SIC9^Q:36-605,H:326-521^22.96%ID^E:2e-09^RecName: Full=Pentatricopeptide repeat-containing protein At2g31400, chloroplastic;^Eukaryota; Viridiplantae; Streptophyta; Embryophyta; Tracheophyta; Spermatophyta; Magnoliophyta; eudicotyl	.	m.279	3-608[+]	sp|Q9SIC9|PP178_ARATH^Q9SIC9^Q:12-201,H:326-521^22.96%ID^E:2e-09^RecName: Full=Pentatricopeptide repeat-containing protein At2g31400, chloroplastic;^Eukaryota; Viridiplantae; Streptophyta; Embryophyta; Tracheophyta; Spermatophyta; Magnoliophyta; eudicotyl	PF13812.1^PPR_3^Pentatricopeptide repeat domain^27-53^E:0.48`PF01535.15^PPR^PPR repeat^27-53^E:0.39`PF02363.14^C_tripleX^Cysteine rich repeat^29-35^E:88`PF02363.14^C_tripleX^Cysteine rich repeat^67-70^E:12000`PF02363.14^C_tripleX^Cysteine rich repeat^164-	.	.	.	GO:0009507^cellular_component^chloroplast`GO:0003677^molecular_function^DNA binding`GO:0010019^biological_process^chloroplast-nucleus signaling pathway`GO:0031930^biological_process^mitochondria-nucleus signaling pathway
comp286_c1	comp286_c1_seq1	.	.	m.280	1-516[+]	.	PF01535.15^PPR^PPR repeat^130-152^E:0.05	.	.	.	.
comp287_c0	comp287_c0_seq1	.	.	.	.	.	.	.	.	.	.	.
comp288_c0	comp288_c0_seq1	.	.	m.281	2-772[-]	.	.	.	.	.	.
comp288_c1	comp288_c1_seq1	.	.	m.282	2-319[-]	.	.	.	.	.	.
comp289_c0	comp289_c0_seq1	.	.	.	.	.	.	.	.	.	.	.
comp289_c1	comp289_c1_seq1	.	.	.	.	.	.	.	.	.	.	.
comp290_c0	comp290_c0_seq1	sp|Q8TAW3|ZN671_HUMAN^Q8TAW3^Q:92-226,H:398-444^59.57%ID^E:6e-10^RecName: Full=Zinc finger protein 671;^Eukaryota; Metazoa; Chordata; Craniata; Vertebrata; Euteleostomi; Mammalia; Eutheria; Euarchontoglires; Primates; Haplorrhini; Catarrhini; Hominidae; H	.	.	.	.	.	.	.	COG5048^FOG: Zn-finger	GO:0005634^cellular_component^nucleus`GO:0003677^molecular_function^DNA binding`GO:0046872^molecular_function^metal ion binding`GO:0008270^molecular_function^zinc ion binding`GO:0006355^biological_process^regulation of transcription, DNA-dependent`GO:0006	.
comp293_c0	comp293_c0_seq1	.	.	.	.	.	.	.	.	.	.	.
comp294_c0	comp294_c0_seq1	.	.	.	.	.	.	.	.	.	.	.
comp295_c0	comp295_c0_seq1	sp|O75417|DPOLQ_HUMAN^O75417^Q:391-221,H:2529-2585^63.16%ID^E:5e-14^RecName: Full=DNA polymerase theta;^Eukaryota; Metazoa; Chordata; Craniata; Vertebrata; Euteleostomi; Mammalia; Eutheria; Euarchontoglires; Primates; Haplorrhini; Catarrhini; Hominidae; H	.	.	.	.	.	.	.	COG1204^Superfamily II helicase	GO:0005654^cellular_component^nucleoplasm`GO:0005524^molecular_function^ATP binding`GO:0008026^molecular_function^ATP-dependent helicase activity`GO:0003684^molecular_function^damaged DNA binding`GO:0003887^molecular_function^DNA-directed DNA polymerase a	.
comp295_c1	comp295_c1_seq1	sp|O75417|DPOLQ_HUMAN^O75417^Q:345-13,H:2408-2521^46.09%ID^E:2e-27^RecName: Full=DNA polymerase theta;^Eukaryota; Metazoa; Chordata; Craniata; Vertebrata; Euteleostomi; Mammalia; Eutheria; Euarchontoglires; Primates; Haplorrhini; Catarrhini; Hominidae; Ho	.	m.283	1-345[-]	sp|O75417|DPOLQ_HUMAN^O75417^Q:1-111,H:2408-2521^46.09%ID^E:2e-27^RecName: Full=DNA polymerase theta;^Eukaryota; Metazoa; Chordata; Craniata; Vertebrata; Euteleostomi; Mammalia; Eutheria; Euarchontoglires; Primates; Haplorrhini; Catarrhini; Hominidae; Hom	PF00476.15^DNA_pol_A^DNA polymerase family A^2-88^E:3.7e-23	.	.	COG1204^Superfamily II helicase	GO:0005654^cellular_component^nucleoplasm`GO:0005524^molecular_function^ATP binding`GO:0008026^molecular_function^ATP-dependent helicase activity`GO:0003684^molecular_function^damaged DNA binding`GO:0003887^molecular_function^DNA-directed DNA polymerase a
comp296_c0	comp296_c0_seq1	.	.	.	.	.	.	.	.	.	.	.
comp297_c0	comp297_c0_seq1	sp|Q03719|KCND1_MOUSE^Q03719^Q:597-394,H:340-407^63.24%ID^E:2e-22^RecName: Full=Potassium voltage-gated channel subfamily D member 1;^Eukaryota; Metazoa; Chordata; Craniata; Vertebrata; Euteleostomi; Mammalia; Eutheria; Euarchontoglires; Glires; Rodentia;	.	m.284	283-597[-]	sp|Q03719|KCND1_MOUSE^Q03719^Q:1-68,H:340-407^63.24%ID^E:9e-24^RecName: Full=Potassium voltage-gated channel subfamily D member 1;^Eukaryota; Metazoa; Chordata; Craniata; Vertebrata; Euteleostomi; Mammalia; Eutheria; Euarchontoglires; Glires; Rodentia; Sc	PF07885.11^Ion_trans_2^Ion channel^1-64^E:4.1e-13`PF00520.26^Ion_trans^Ion transport protein^10-67^E:5.9e-07	.	ExpAA=35.81^PredHel=2^Topology=i17-36o46-68i	COG1226^Kef-type K+ transport systems, predicted NAD-binding component	GO:0030425^cellular_component^dendrite`GO:0008076^cellular_component^voltage-gated potassium channel complex`GO:0046872^molecular_function^metal ion binding`GO:0005249^molecular_function^voltage-gated potassium channel activity`GO:0051260^biological_proce
comp298_c0	comp298_c0_seq1	.	.	.	.	.	.	.	.	.	.	.
comp298_c0	comp298_c0_seq2	sp|Q8SPU6|ACHB4_BOVIN^Q8SPU6^Q:352-5,H:70-184^40.52%ID^E:8e-29^RecName: Full=Neuronal acetylcholine receptor subunit beta-4;^Eukaryota; Metazoa; Chordata; Craniata; Vertebrata; Euteleostomi; Mammalia; Eutheria; Laurasiatheria; Cetartiodactyla; Ruminantia;	.	.	.	.	.	.	.	.	GO:0030054^cellular_component^cell junction`GO:0016021^cellular_component^integral to membrane`GO:0005886^cellular_component^plasma membrane`GO:0045211^cellular_component^postsynaptic membrane`GO:0004889^molecular_function^acetylcholine-activated cation-s	.
comp299_c0	comp299_c0_seq1	.	.	.	.	.	.	.	.	.	.	.
comp300_c0	comp300_c0_seq1	.	.	.	.	.	.	.	.	.	.	.
comp301_c0	comp301_c0_seq1	.	.	m.285	2-619[+]	.	.	.	ExpAA=21.90^PredHel=1^Topology=o146-168i	.	.
comp301_c1	comp301_c1_seq1	.	.	.	.	.	.	.	.	.	.	.
comp302_c0	comp302_c0_seq1	.	.	.	.	.	.	.	.	.	.	.
comp302_c1	comp302_c1_seq1	.	.	m.286	3-1211[+]	.	.	.	.	.	.
comp303_c0	comp303_c0_seq1	.	.	.	.	.	.	.	.	.	.	.
comp304_c0	comp304_c0_seq1	.	.	.	.	.	.	.	.	.	.	.
comp305_c0	comp305_c0_seq1	.	.	.	.	.	.	.	.	.	.	.
comp305_c0	comp305_c0_seq2	.	.	.	.	.	.	.	.	.	.	.
comp306_c0	comp306_c0_seq1	.	.	m.287	1-798[-]	.	.	.	.	.	.
comp306_c1	comp306_c1_seq1	.	.	m.289	1-585[+]	.	PF00754.20^F5_F8_type_C^F5/8 type C domain^32-109^E:1.2e-05	.	.	.	.
comp307_c0	comp307_c0_seq1	.	.	m.291	135-635[+]	.	.	.	.	.	.
comp307_c1	comp307_c1_seq1	.	.	m.292	2-547[-]	.	.	.	.	.	.
comp308_c0	comp308_c0_seq1	.	.	m.293	375-1331[+]	.	PF09778.4^Guanylate_cyc_2^Guanylylate cyclase^5-231^E:7.1e-11`PF00023.25^Ank^Ankyrin repeat^288-313^E:2.7e-05	.	.	.	.
comp308_c1	comp308_c1_seq1	sp|P53355|DAPK1_HUMAN^P53355^Q:4-600,H:413-612^28.17%ID^E:1e-14^RecName: Full=Death-associated protein kinase 1;^Eukaryota; Metazoa; Chordata; Craniata; Vertebrata; Euteleostomi; Mammalia; Eutheria; Euarchontoglires; Primates; Haplorrhini; Catarrhini; Hom	.	m.295	1-687[+]	sp|Q9VCA8|ANKHM_DROME^Q9VCA8^Q:3-213,H:2415-2631^37.33%ID^E:8e-26^RecName: Full=Ankyrin repeat and KH domain-containing protein mask;^Eukaryota; Metazoa; Ecdysozoa; Arthropoda; Hexapoda; Insecta; Pterygota; Neoptera; Endopterygota; Diptera; Brachycera; Mu	PF12796.2^Ank_2^Ankyrin repeats (3 copies)^3-62^E:1.4e-12`PF00023.25^Ank^Ankyrin repeat^3-31^E:9e-07`PF13637.1^Ank_4^Ankyrin repeats (many copies)^3-54^E:3.5e-11`PF00023.25^Ank^Ankyrin repeat^34-61^E:5.1e-05`PF13857.1^Ank_5^Ankyrin repeats (many copies)^6	.	.	COG0666^FOG: Ankyrin repeat	GO:0005811^cellular_component^lipid particle`GO:0019887^molecular_function^protein kinase regulator activity`GO:0003723^molecular_function^RNA binding`GO:0019730^biological_process^antimicrobial humoral response`GO:0051298^biological_process^centrosome du
comp309_c0	comp309_c0_seq1	.	.	m.297	1-390[-]	.	.	.	.	.	.
comp309_c1	comp309_c1_seq1	.	.	.	.	.	.	.	.	.	.	.
comp310_c0	comp310_c0_seq1	.	.	m.298	2-322[+]	.	.	.	ExpAA=18.50^PredHel=1^Topology=o15-37i	.	.
comp310_c1	comp310_c1_seq1	.	.	m.299	3-617[+]	.	.	.	ExpAA=101.84^PredHel=5^Topology=o10-32i82-104o114-133i146-163o167-189i	.	.
comp311_c0	comp311_c0_seq1	sp|Q9I7U4|TITIN_DROME^Q9I7U4^Q:2-157,H:6566-6617^46.15%ID^E:3e-06^RecName: Full=Titin;^Eukaryota; Metazoa; Ecdysozoa; Arthropoda; Hexapoda; Insecta; Pterygota; Neoptera; Endopterygota; Diptera; Brachycera; Muscomorpha; Ephydroidea; Drosophilidae; Drosophi	.	.	.	.	.	.	.	NOG12793^Calcium ion binding protein	GO:0000794^cellular_component^condensed nuclear chromosome`GO:0005875^cellular_component^microtubule associated complex`GO:0030018^cellular_component^Z disc`GO:0003779^molecular_function^actin binding`GO:0003676^molecular_function^nucleic acid binding`GO:	.
comp311_c1	comp311_c1_seq1	sp|P11799|MYLK_CHICK^P11799^Q:239-6,H:1086-1163^35.9%ID^E:8e-12^RecName: Full=Myosin light chain kinase, smooth muscle;^Eukaryota; Metazoa; Chordata; Craniata; Vertebrata; Euteleostomi; Archosauria; Dinosauria; Saurischia; Theropoda; Coelurosauria; Aves;	.	.	.	.	.	.	.	COG0515^Serine/threonine protein kinase	GO:0032154^cellular_component^cleavage furrow`GO:0005829^cellular_component^cytosol`GO:0030027^cellular_component^lamellipodium`GO:0016020^cellular_component^membrane`GO:0001725^cellular_component^stress fiber`GO:0005524^molecular_function^ATP binding`GO:	.
comp313_c0	comp313_c0_seq1	.	.	.	.	.	.	.	.	.	.	.
comp314_c0	comp314_c0_seq1	.	.	m.300	2-526[-]	.	.	.	.	.	.
comp315_c0	comp315_c0_seq1	.	.	.	.	.	.	.	.	.	.	.
comp315_c1	comp315_c1_seq1	.	.	.	.	.	.	.	.	.	.	.
comp316_c0	comp316_c0_seq1	sp|Q5R1W4|TBA1B_PANTR^Q5R1W4^Q:1-105,H:398-432^100%ID^E:5e-17^RecName: Full=Tubulin alpha-1B chain;^Eukaryota; Metazoa; Chordata; Craniata; Vertebrata; Euteleostomi; Mammalia; Eutheria; Euarchontoglires; Primates; Haplorrhini; Catarrhini; Hominidae; Pan	.	.	.	.	.	.	.	COG5023^Tubulin	GO:0005737^cellular_component^cytoplasm`GO:0005874^cellular_component^microtubule`GO:0005525^molecular_function^GTP binding`GO:0003924^molecular_function^GTPase activity`GO:0005198^molecular_function^structural molecule activity`GO:0007018^biological_proc	.
comp317_c0	comp317_c0_seq1	.	.	.	.	.	.	.	.	.	.	.
comp317_c1	comp317_c1_seq1	.	.	.	.	.	.	.	.	.	.	.
comp318_c0	comp318_c0_seq1	.	.	m.301	124-453[-]	.	.	.	.	.	.
comp318_c1	comp318_c1_seq1	sp|P15848|ARSB_HUMAN^P15848^Q:196-17,H:474-532^53.33%ID^E:4e-13^RecName: Full=Arylsulfatase B;^Eukaryota; Metazoa; Chordata; Craniata; Vertebrata; Euteleostomi; Mammalia; Eutheria; Euarchontoglires; Primates; Haplorrhini; Catarrhini; Hominidae; Homo	.	m.302	2-319[-]	sp|P15848|ARSB_HUMAN^P15848^Q:42-101,H:474-532^53.33%ID^E:3e-13^RecName: Full=Arylsulfatase B;^Eukaryota; Metazoa; Chordata; Craniata; Vertebrata; Euteleostomi; Mammalia; Eutheria; Euarchontoglires; Primates; Haplorrhini; Catarrhini; Hominidae; Homo	.	.	.	COG3119^Arylsulfatase A and related enzymes	GO:0005788^cellular_component^endoplasmic reticulum lumen`GO:0005794^cellular_component^Golgi apparatus`GO:0043202^cellular_component^lysosomal lumen`GO:0005739^cellular_component^mitochondrion`GO:0005791^cellular_component^rough endoplasmic reticulum`GO:
comp319_c0	comp319_c0_seq1	.	.	.	.	.	.	.	.	.	.	.
comp320_c0	comp320_c0_seq1	.	.	.	.	.	.	.	.	.	.	.
comp320_c1	comp320_c1_seq1	.	.	m.304	2-865[+]	.	.	.	.	.	.
comp322_c0	comp322_c0_seq1	.	.	m.305	3-482[-]	.	.	.	.	.	.
comp323_c0	comp323_c0_seq1	.	.	m.306	1-807[+]	.	.	.	.	.	.
comp323_c1	comp323_c1_seq1	.	.	m.307	189-857[-]	.	.	sigP:1^22^0.674^YES	.	.	.
comp325_c0	comp325_c0_seq1	.	.	.	.	.	.	.	.	.	.	.
comp325_c1	comp325_c1_seq1	.	.	m.309	3-569[-]	.	.	.	.	.	.
comp327_c0	comp327_c0_seq1	.	.	m.310	2-379[-]	.	.	.	.	.	.
comp327_c1	comp327_c1_seq1	.	.	.	.	.	.	.	.	.	.	.
comp328_c0	comp328_c0_seq1	.	.	.	.	.	.	.	.	.	.	.
comp330_c0	comp330_c0_seq1	.	.	m.311	57-1076[-]	.	.	.	.	.	.
comp330_c1	comp330_c1_seq1	.	.	m.312	3-431[+]	.	.	.	.	.	.
comp331_c0	comp331_c0_seq1	.	.	.	.	.	.	.	.	.	.	.
comp331_c0	comp331_c0_seq2	.	.	.	.	.	.	.	.	.	.	.
comp332_c0	comp332_c0_seq1	.	.	m.313	1-879[-]	.	PF00733.16^Asn_synthase^Asparagine synthase^5-93^E:6.9e-06	.	.	.	.
comp332_c1	comp332_c1_seq1	.	.	.	.	.	.	.	.	.	.	.
comp333_c0	comp333_c0_seq1	.	.	.	.	.	.	.	.	.	.	.
comp333_c1	comp333_c1_seq1	.	.	.	.	.	.	.	.	.	.	.
comp334_c0	comp334_c0_seq1	.	.	m.315	1-339[-]	.	PF01535.15^PPR^PPR repeat^76-104^E:0.0023	.	.	.	.
comp334_c1	comp334_c1_seq1	sp|Q8RWS8|PP199_ARATH^Q8RWS8^Q:11-286,H:176-271^25%ID^E:1e-05^RecName: Full=Pentatricopeptide repeat-containing protein At2g41720;^Eukaryota; Viridiplantae; Streptophyta; Embryophyta; Tracheophyta; Spermatophyta; Magnoliophyta; eudicotyledons; core eudico	.	m.316	2-364[+]	sp|Q8RWS8|PP199_ARATH^Q8RWS8^Q:4-95,H:176-271^25%ID^E:9e-06^RecName: Full=Pentatricopeptide repeat-containing protein At2g41720;^Eukaryota; Viridiplantae; Streptophyta; Embryophyta; Tracheophyta; Spermatophyta; Magnoliophyta; eudicotyledons; core eudicoty	PF13812.1^PPR_3^Pentatricopeptide repeat domain^6-34^E:0.015`PF01535.15^PPR^PPR repeat^7-36^E:0.024`PF01535.15^PPR^PPR repeat^76-99^E:0.21`PF13812.1^PPR_3^Pentatricopeptide repeat domain^77-100^E:0.87	.	.	.	.
comp335_c0	comp335_c0_seq1	.	.	.	.	.	.	.	.	.	.	.
comp335_c1	comp335_c1_seq1	.	.	.	.	.	.	.	.	.	.	.
comp336_c0	comp336_c0_seq1	.	.	m.319	2-334[+]	.	.	.	.	.	.
comp336_c1	comp336_c1_seq1	.	.	m.320	2-856[-]	.	PF00612.22^IQ^IQ calmodulin-binding motif^99-118^E:8.8e-05	.	.	.	.
comp337_c0	comp337_c0_seq1	.	.	m.322	197-535[+]	.	.	.	.	.	.
comp337_c1	comp337_c1_seq1	.	.	.	.	.	.	.	.	.	.	.
comp338_c0	comp338_c0_seq1	sp|Q9D2D9|KLD8B_MOUSE^Q9D2D9^Q:566-1033,H:11-163^32.93%ID^E:2e-09^RecName: Full=Kelch domain-containing protein 8B;^Eukaryota; Metazoa; Chordata; Craniata; Vertebrata; Euteleostomi; Mammalia; Eutheria; Euarchontoglires; Glires; Rodentia; Sciurognathi; Mur	.	m.324	2-1051[+]	sp|Q9P2G9|KLHL8_HUMAN^Q9P2G9^Q:141-348,H:393-593^27.62%ID^E:2e-14^RecName: Full=Kelch-like protein 8;^Eukaryota; Metazoa; Chordata; Craniata; Vertebrata; Euteleostomi; Mammalia; Eutheria; Euarchontoglires; Primates; Haplorrhini; Catarrhini; Hominidae; Hom	PF13415.1^Kelch_3^Galactose oxidase, central domain^218-259^E:0.00012`PF13964.1^Kelch_6^Kelch motif^251-300^E:2.1e-07`PF01344.20^Kelch_1^Kelch motif^251-296^E:1.9e-10`PF13418.1^Kelch_4^Galactose oxidase, central domain^251-296^E:2.7e-07	.	.	.	.
comp338_c1	comp338_c1_seq1	.	.	.	.	.	.	.	.	.	.	.
comp339_c0	comp339_c0_seq1	.	.	.	.	.	.	.	.	.	.	.
comp340_c0	comp340_c0_seq1	.	.	.	.	.	.	.	.	.	.	.
comp340_c0	comp340_c0_seq2	sp|Q6DFJ9|CCNJ_XENLA^Q6DFJ9^Q:2-457,H:93-249^44.59%ID^E:8e-36^RecName: Full=Cyclin-J;^Eukaryota; Metazoa; Chordata; Craniata; Vertebrata; Euteleostomi; Amphibia; Batrachia; Anura; Pipoidea; Pipidae; Xenopodinae; Xenopus; Xenopus	.	m.326	2-505[+]	sp|Q6DFJ9|CCNJ_XENLA^Q6DFJ9^Q:1-164,H:93-261^44.38%ID^E:1e-40^RecName: Full=Cyclin-J;^Eukaryota; Metazoa; Chordata; Craniata; Vertebrata; Euteleostomi; Amphibia; Batrachia; Anura; Pipoidea; Pipidae; Xenopodinae; Xenopus; Xenopus	PF00134.18^Cyclin_N^Cyclin, N-terminal domain^1-45^E:0.00018`PF02984.14^Cyclin_C^Cyclin, C-terminal domain^48-163^E:8.9e-26	.	.	.	GO:0005634^cellular_component^nucleus
comp341_c0	comp341_c0_seq1	.	.	m.327	1-1266[+]	.	.	.	.	.	.
comp342_c0	comp342_c0_seq1	.	.	.	.	.	.	.	.	.	.	.
comp343_c0	comp343_c0_seq1	.	.	.	.	.	.	.	.	.	.	.
comp344_c0	comp344_c0_seq1	sp|Q8VHK9|DHX36_MOUSE^Q8VHK9^Q:1-501,H:619-791^41.38%ID^E:1e-38^RecName: Full=Probable ATP-dependent RNA helicase DHX36;^Eukaryota; Metazoa; Chordata; Craniata; Vertebrata; Euteleostomi; Mammalia; Eutheria; Euarchontoglires; Glires; Rodentia; Sciurognathi	.	m.328	1-609[+]	sp|Q8VHK9|DHX36_MOUSE^Q8VHK9^Q:1-167,H:619-791^41.38%ID^E:1e-38^RecName: Full=Probable ATP-dependent RNA helicase DHX36;^Eukaryota; Metazoa; Chordata; Craniata; Vertebrata; Euteleostomi; Mammalia; Eutheria; Euarchontoglires; Glires; Rodentia; Sciurognathi	PF04408.18^HA2^Helicase associated domain (HA2)^44-135^E:1e-16	.	.	COG1643^HrpA-like helicases	GO:0005634^cellular_component^nucleus`GO:0005524^molecular_function^ATP binding`GO:0008026^molecular_function^ATP-dependent helicase activity`GO:0003725^molecular_function^double-stranded RNA binding`GO:0043330^biological_process^response to exogenous dsR
comp344_c1	comp344_c1_seq1	sp|Q5BJS0|DHX30_RAT^Q5BJS0^Q:24-929,H:532-795^41.48%ID^E:2e-53^RecName: Full=Putative ATP-dependent RNA helicase DHX30;^Eukaryota; Metazoa; Chordata; Craniata; Vertebrata; Euteleostomi; Mammalia; Eutheria; Euarchontoglires; Glires; Rodentia; Sciurognathi;	.	m.330	3-953[+]	sp|Q5BJS0|DHX30_RAT^Q5BJS0^Q:8-309,H:532-795^42.48%ID^E:6e-66^RecName: Full=Putative ATP-dependent RNA helicase DHX30;^Eukaryota; Metazoa; Chordata; Craniata; Vertebrata; Euteleostomi; Mammalia; Eutheria; Euarchontoglires; Glires; Rodentia; Sciurognathi;	PF00271.26^Helicase_C^Helicase conserved C-terminal domain^212-300^E:1.6e-11	.	.	COG1643^HrpA-like helicases	GO:0042645^cellular_component^mitochondrial nucleoid`GO:0005524^molecular_function^ATP binding`GO:0008026^molecular_function^ATP-dependent helicase activity`GO:0003682^molecular_function^chromatin binding`GO:0003723^molecular_function^RNA binding
comp345_c0	comp345_c0_seq1	.	.	m.331	1-543[+]	.	.	.	.	.	.
comp345_c1	comp345_c1_seq1	.	.	m.334	2-388[-]	.	.	.	.	.	.
comp347_c0	comp347_c0_seq1	.	.	.	.	.	.	.	.	.	.	.
comp348_c0	comp348_c0_seq1	.	.	m.336	266-637[+]	.	.	.	ExpAA=42.18^PredHel=2^Topology=i45-64o79-101i	.	.
comp348_c1	comp348_c1_seq1	.	.	m.337	2-547[+]	.	.	.	ExpAA=22.96^PredHel=1^Topology=o158-180i	.	.
comp349_c0	comp349_c0_seq1	.	.	.	.	.	.	.	.	.	.	.
comp350_c0	comp350_c0_seq1	sp|Q55GC7|SGMD_DICDI^Q55GC7^Q:3-500,H:242-417^28.09%ID^E:2e-15^RecName: Full=Sphingomyelinase phosphodiesterase D;^Eukaryota; Amoebozoa; Mycetozoa; Dictyosteliida; Dictyostelium	.	m.339	448-846[+]	.	.	.	.	.	.
comp350_c0	comp350_c0_seq1	sp|Q55GC7|SGMD_DICDI^Q55GC7^Q:3-500,H:242-417^28.09%ID^E:2e-15^RecName: Full=Sphingomyelinase phosphodiesterase D;^Eukaryota; Amoebozoa; Mycetozoa; Dictyosteliida; Dictyostelium	.	m.338	3-536[+]	sp|Q55GC7|SGMD_DICDI^Q55GC7^Q:1-170,H:242-418^28.57%ID^E:2e-16^RecName: Full=Sphingomyelinase phosphodiesterase D;^Eukaryota; Amoebozoa; Mycetozoa; Dictyosteliida; Dictyostelium	.	.	.	.	GO:0005615^cellular_component^extracellular space`GO:0016798^molecular_function^hydrolase activity, acting on glycosyl bonds`GO:0004767^molecular_function^sphingomyelin phosphodiesterase activity`GO:0046513^biological_process^ceramide biosynthetic process
comp350_c1	comp350_c1_seq1	sp|Q55GC7|SGMD_DICDI^Q55GC7^Q:43-600,H:77-248^28.95%ID^E:7e-12^RecName: Full=Sphingomyelinase phosphodiesterase D;^Eukaryota; Amoebozoa; Mycetozoa; Dictyosteliida; Dictyostelium	.	m.340	52-603[+]	sp|Q55GC7|SGMD_DICDI^Q55GC7^Q:2-183,H:81-248^29.03%ID^E:1e-11^RecName: Full=Sphingomyelinase phosphodiesterase D;^Eukaryota; Amoebozoa; Mycetozoa; Dictyosteliida; Dictyostelium	.	.	.	.	GO:0005615^cellular_component^extracellular space`GO:0016798^molecular_function^hydrolase activity, acting on glycosyl bonds`GO:0004767^molecular_function^sphingomyelin phosphodiesterase activity`GO:0046513^biological_process^ceramide biosynthetic process
comp351_c0	comp351_c0_seq1	.	.	.	.	.	.	.	.	.	.	.
comp352_c0	comp352_c0_seq1	sp|Q54P70|Y4757_DICDI^Q54P70^Q:1-339,H:640-762^38.21%ID^E:4e-18^RecName: Full=OTU domain-containing protein DDB_G0284757;^Eukaryota; Amoebozoa; Mycetozoa; Dictyosteliida; Dictyostelium	.	m.342	1-357[+]	sp|Q54P70|Y4757_DICDI^Q54P70^Q:1-113,H:640-762^38.21%ID^E:2e-18^RecName: Full=OTU domain-containing protein DDB_G0284757;^Eukaryota; Amoebozoa; Mycetozoa; Dictyosteliida; Dictyostelium	PF02338.14^OTU^OTU-like cysteine protease^1-110^E:3.1e-22	.	.	.	GO:0008234^molecular_function^cysteine-type peptidase activity`GO:0006508^biological_process^proteolysis
comp352_c1	comp352_c1_seq1	.	.	.	.	.	.	.	.	.	.	.
comp353_c0	comp353_c0_seq1	sp|Q9H3N8|HRH4_HUMAN^Q9H3N8^Q:275-54,H:10-83^35.14%ID^E:4e-07^RecName: Full=Histamine H4 receptor;^Eukaryota; Metazoa; Chordata; Craniata; Vertebrata; Euteleostomi; Mammalia; Eutheria; Euarchontoglires; Primates; Haplorrhini; Catarrhini; Hominidae; Homo	.	m.344	3-344[-]	sp|Q9H3N8|HRH4_HUMAN^Q9H3N8^Q:24-97,H:10-83^35.14%ID^E:4e-08^RecName: Full=Histamine H4 receptor;^Eukaryota; Metazoa; Chordata; Craniata; Vertebrata; Euteleostomi; Mammalia; Eutheria; Euarchontoglires; Primates; Haplorrhini; Catarrhini; Hominidae; Homo	PF00001.16^7tm_1^7 transmembrane receptor (rhodopsin family)^47-112^E:8.7e-08	.	ExpAA=46.77^PredHel=2^Topology=o33-55i67-89o	.	GO:0016021^cellular_component^integral to membrane`GO:0005886^cellular_component^plasma membrane`GO:0004969^molecular_function^histamine receptor activity`GO:0006954^biological_process^inflammatory response
comp353_c1	comp353_c1_seq1	.	.	m.345	55-687[-]	sp|Q923Y9|TAAR1_RAT^Q923Y9^Q:4-184,H:113-329^28.12%ID^E:3e-09^RecName: Full=Trace amine-associated receptor 1;^Eukaryota; Metazoa; Chordata; Craniata; Vertebrata; Euteleostomi; Mammalia; Eutheria; Euarchontoglires; Glires; Rodentia; Sciurognathi; Muroidea	PF00001.16^7tm_1^7 transmembrane receptor (rhodopsin family)^2-161^E:2.7e-17	.	ExpAA=84.01^PredHel=3^Topology=o28-50i63-85o105-127i	.	GO:0016021^cellular_component^integral to membrane`GO:0005886^cellular_component^plasma membrane`GO:0001594^molecular_function^trace-amine receptor activity
comp354_c0	comp354_c0_seq1	.	.	.	.	.	.	.	.	.	.	.
comp355_c0	comp355_c0_seq1	.	.	m.346	3-464[-]	.	.	.	.	.	.
comp355_c1	comp355_c1_seq1	.	.	m.348	3-1112[+]	.	.	.	.	.	.
comp356_c0	comp356_c0_seq1	.	.	.	.	.	.	.	.	.	.	.
comp358_c0	comp358_c0_seq1	.	.	.	.	.	.	.	.	.	.	.
comp362_c0	comp362_c0_seq1	.	.	.	.	.	.	.	.	.	.	.
comp363_c0	comp363_c0_seq1	.	.	m.349	2-334[+]	.	.	.	.	.	.
comp363_c1	comp363_c1_seq1	.	.	m.350	1-504[-]	.	.	.	ExpAA=88.22^PredHel=1^Topology=i12-34o	.	.
comp365_c0	comp365_c0_seq1	.	.	.	.	.	.	.	.	.	.	.
comp365_c0	comp365_c0_seq2	.	.	.	.	.	.	.	.	.	.	.
comp366_c0	comp366_c0_seq1	.	.	.	.	.	.	.	.	.	.	.
comp367_c0	comp367_c0_seq1	.	.	m.352	1-342[-]	.	.	.	.	.	.
comp367_c1	comp367_c1_seq1	.	.	m.353	2-643[+]	sp|Q8GWW4|GUX2_ARATH^Q8GWW4^Q:2-88,H:377-452^29.89%ID^E:3e-06^RecName: Full=UDP-glucuronate:xylan alpha-glucuronosyltransferase 2;^Eukaryota; Viridiplantae; Streptophyta; Embryophyta; Tracheophyta; Spermatophyta; Magnoliophyta; eudicotyledons; core eudico	PF01501.15^Glyco_transf_8^Glycosyl transferase family 8^4-121^E:7.8e-08	.	.	COG5597^Alpha-N-acetylglucosamine transferase	GO:0005794^cellular_component^Golgi apparatus`GO:0000139^cellular_component^Golgi membrane`GO:0016021^cellular_component^integral to membrane`GO:0015020^molecular_function^glucuronosyltransferase activity`GO:0080116^molecular_function^glucuronoxylan glucu
comp369_c0	comp369_c0_seq1	.	.	.	.	.	.	.	.	.	.	.
comp369_c0	comp369_c0_seq2	.	.	m.354	1-753[+]	.	.	.	.	.	.
comp370_c0	comp370_c0_seq1	.	.	.	.	.	.	.	.	.	.	.
comp370_c1	comp370_c1_seq1	.	.	m.356	1-612[+]	.	PF11987.3^IF-2^Translation-initiation factor 2^120-202^E:9.2e-05	.	.	.	.
comp371_c0	comp371_c0_seq1	.	.	m.358	3-485[+]	.	.	.	.	.	.
comp372_c0	comp372_c0_seq1	.	.	.	.	.	.	.	.	.	.	.
comp372_c1	comp372_c1_seq1	.	.	m.359	2-349[+]	.	.	.	.	.	.
comp373_c0	comp373_c0_seq1	.	.	.	.	.	.	.	.	.	.	.
comp374_c0	comp374_c0_seq1	.	.	.	.	.	.	.	.	.	.	.
comp375_c0	comp375_c0_seq1	sp|Q9SIC9|PP178_ARATH^Q9SIC9^Q:565-38,H:288-464^28.81%ID^E:5e-25^RecName: Full=Pentatricopeptide repeat-containing protein At2g31400, chloroplastic;^Eukaryota; Viridiplantae; Streptophyta; Embryophyta; Tracheophyta; Spermatophyta; Magnoliophyta; eudicotyl	.	m.360	2-565[-]	sp|Q9SIC9|PP178_ARATH^Q9SIC9^Q:1-176,H:288-464^28.81%ID^E:4e-25^RecName: Full=Pentatricopeptide repeat-containing protein At2g31400, chloroplastic;^Eukaryota; Viridiplantae; Streptophyta; Embryophyta; Tracheophyta; Spermatophyta; Magnoliophyta; eudicotyle	PF13041.1^PPR_2^PPR repeat family^14-60^E:4.3e-11`PF01535.15^PPR^PPR repeat^17-45^E:0.0014`PF13812.1^PPR_3^Pentatricopeptide repeat domain^17-49^E:0.00045`PF13041.1^PPR_2^PPR repeat family^49-96^E:2.2e-09`PF01535.15^PPR^PPR repeat^52-78^E:0.24`PF13812.1^P	.	.	.	GO:0009507^cellular_component^chloroplast`GO:0003677^molecular_function^DNA binding`GO:0010019^biological_process^chloroplast-nucleus signaling pathway`GO:0031930^biological_process^mitochondria-nucleus signaling pathway
comp375_c0	comp375_c0_seq2	sp|Q9SIC9|PP178_ARATH^Q9SIC9^Q:589-38,H:280-464^31.89%ID^E:7e-30^RecName: Full=Pentatricopeptide repeat-containing protein At2g31400, chloroplastic;^Eukaryota; Viridiplantae; Streptophyta; Embryophyta; Tracheophyta; Spermatophyta; Magnoliophyta; eudicotyl	.	m.361	2-592[-]	sp|Q9SIC9|PP178_ARATH^Q9SIC9^Q:2-185,H:280-464^31.89%ID^E:7e-30^RecName: Full=Pentatricopeptide repeat-containing protein At2g31400, chloroplastic;^Eukaryota; Viridiplantae; Streptophyta; Embryophyta; Tracheophyta; Spermatophyta; Magnoliophyta; eudicotyle	PF12854.2^PPR_1^PPR repeat^21-48^E:2e-05`PF13041.1^PPR_2^PPR repeat family^23-70^E:4.1e-12`PF13812.1^PPR_3^Pentatricopeptide repeat domain^25-58^E:0.031`PF01535.15^PPR^PPR repeat^26-53^E:9.8e-07`PF13041.1^PPR_2^PPR repeat family^58-104^E:4.8e-11`PF13812.1	.	.	.	GO:0009507^cellular_component^chloroplast`GO:0003677^molecular_function^DNA binding`GO:0010019^biological_process^chloroplast-nucleus signaling pathway`GO:0031930^biological_process^mitochondria-nucleus signaling pathway
comp376_c0	comp376_c0_seq1	.	.	.	.	.	.	.	.	.	.	.
comp376_c1	comp376_c1_seq1	.	.	.	.	.	.	.	.	.	.	.
comp377_c0	comp377_c0_seq1	sp|Q9C1C2|KAPR_GLOLA^Q9C1C2^Q:1017-532,H:219-391^30.51%ID^E:4e-11^RecName: Full=cAMP-dependent protein kinase regulatory subunit;^Eukaryota; Fungi; Dikarya; Ascomycota; Pezizomycotina; Sordariomycetes; Hypocreomycetidae; Glomerellales; Glomerellaceae; mit	.	m.363	424-1023[-]	sp|Q9C1C2|KAPR_GLOLA^Q9C1C2^Q:3-164,H:219-391^30.51%ID^E:3e-12^RecName: Full=cAMP-dependent protein kinase regulatory subunit;^Eukaryota; Fungi; Dikarya; Ascomycota; Pezizomycotina; Sordariomycetes; Hypocreomycetidae; Glomerellales; Glomerellaceae; mitosp	PF00027.24^cNMP_binding^Cyclic nucleotide-binding domain^68-147^E:4.4e-16	.	.	.	GO:0005952^cellular_component^cAMP-dependent protein kinase complex`GO:0030552^molecular_function^cAMP binding`GO:0008603^molecular_function^cAMP-dependent protein kinase regulator activity
comp377_c1	comp377_c1_seq1	sp|O76360|EGL4_CAEEL^O76360^Q:327-572,H:314-397^41.67%ID^E:3e-10^RecName: Full=cGMP-dependent protein kinase egl-4;^Eukaryota; Metazoa; Ecdysozoa; Nematoda; Chromadorea; Rhabditida; Rhabditoidea; Rhabditidae; Peloderinae; Caenorhabditis	.	m.365	3-575[+]	sp|O76360|EGL4_CAEEL^O76360^Q:109-190,H:314-397^41.67%ID^E:3e-10^RecName: Full=cGMP-dependent protein kinase egl-4;^Eukaryota; Metazoa; Ecdysozoa; Nematoda; Chromadorea; Rhabditida; Rhabditoidea; Rhabditidae; Peloderinae; Caenorhabditis	PF13405.1^EF_hand_4^EF-hand domain^38-63^E:0.00083`PF00027.24^cNMP_binding^Cyclic nucleotide-binding domain^134-189^E:1.3e-07	.	.	COG0515^Serine/threonine protein kinase	GO:0005829^cellular_component^cytosol`GO:0005634^cellular_component^nucleus`GO:0005524^molecular_function^ATP binding`GO:0030553^molecular_function^cGMP binding`GO:0004692^molecular_function^cGMP-dependent protein kinase activity`GO:0046872^molecular_func
comp379_c0	comp379_c0_seq1	.	.	.	.	.	.	.	.	.	.	.
comp379_c0	comp379_c0_seq2	.	.	m.366	1-516[+]	.	.	.	.	.	.
comp380_c0	comp380_c0_seq1	.	.	.	.	.	.	.	.	.	.	.
comp380_c1	comp380_c1_seq1	.	.	m.367	1-633[+]	.	.	.	.	.	.
comp382_c0	comp382_c0_seq1	.	.	.	.	.	.	.	.	.	.	.
comp383_c0	comp383_c0_seq1	.	.	.	.	.	.	.	.	.	.	.
comp385_c0	comp385_c0_seq1	sp|B4GGF2|ASPG1_DROPE^B4GGF2^Q:130-35,H:254-285^71.88%ID^E:3e-07^RecName: Full=Putative N(4)-(beta-N-acetylglucosaminyl)-L-asparaginase GL17147;^Eukaryota; Metazoa; Ecdysozoa; Arthropoda; Hexapoda; Insecta; Pterygota; Neoptera; Endopterygota; Diptera; Bra	.	.	.	.	.	.	.	.	GO:0005764^cellular_component^lysosome`GO:0003948^molecular_function^N4-(beta-N-acetylglucosaminyl)-L-asparaginase activity`GO:0008233^molecular_function^peptidase activity`GO:0006517^biological_process^protein deglycosylation`GO:0006508^biological_proces	.
comp385_c0	comp385_c0_seq2	sp|Q47898|ASPG_ELIMR^Q47898^Q:592-35,H:51-242^39.9%ID^E:5e-35^RecName: Full=N(4)-(Beta-N-acetylglucosaminyl)-L-asparaginase;^Bacteria; Bacteroidetes; Flavobacteriia; Flavobacteriales; Flavobacteriaceae; Elizabethkingia	.	m.368	26-601[-]	sp|Q47898|ASPG_ELIMR^Q47898^Q:4-189,H:51-242^39.9%ID^E:5e-35^RecName: Full=N(4)-(Beta-N-acetylglucosaminyl)-L-asparaginase;^Bacteria; Bacteroidetes; Flavobacteriia; Flavobacteriales; Flavobacteriaceae; Elizabethkingia	PF01112.13^Asparaginase_2^Asparaginase^6-139^E:4.5e-24`PF01112.13^Asparaginase_2^Asparaginase^136-188^E:6.3e-20	.	.	.	GO:0042597^cellular_component^periplasmic space`GO:0003948^molecular_function^N4-(beta-N-acetylglucosaminyl)-L-asparaginase activity`GO:0008233^molecular_function^peptidase activity`GO:0006508^biological_process^proteolysis
comp386_c0	comp386_c0_seq1	.	.	.	.	.	.	.	.	.	.	.
comp386_c1	comp386_c1_seq1	.	.	.	.	.	.	.	.	.	.	.
comp387_c0	comp387_c0_seq1	.	.	m.369	1-315[+]	.	.	.	.	.	.
comp388_c0	comp388_c0_seq1	.	.	.	.	.	.	.	.	.	.	.
comp389_c0	comp389_c0_seq1	.	.	m.370	3-917[-]	.	.	.	.	.	.
comp389_c1	comp389_c1_seq1	.	.	m.374	1-396[+]	.	.	.	.	.	.
comp390_c0	comp390_c0_seq1	.	.	m.375	1-861[+]	.	.	.	.	.	.
comp390_c1	comp390_c1_seq1	.	.	m.376	253-813[-]	.	.	.	.	.	.
comp391_c0	comp391_c0_seq1	.	.	m.378	1-705[-]	.	PF00023.25^Ank^Ankyrin repeat^14-39^E:0.015	.	.	.	.
comp391_c1	comp391_c1_seq1	.	.	.	.	.	.	.	.	.	.	.
comp392_c0	comp392_c0_seq1	sp|Q8RWS8|PP199_ARATH^Q8RWS8^Q:24-215,H:180-243^28.12%ID^E:9e-06^RecName: Full=Pentatricopeptide repeat-containing protein At2g41720;^Eukaryota; Viridiplantae; Streptophyta; Embryophyta; Tracheophyta; Spermatophyta; Magnoliophyta; eudicotyledons; core eud	.	.	.	.	.	.	.	.	.	.
comp392_c1	comp392_c1_seq1	.	.	m.381	2-304[+]	.	.	.	.	.	.
comp396_c0	comp396_c0_seq1	sp|Q5ZKP2|MMAD_CHICK^Q5ZKP2^Q:6-188,H:233-293^59.02%ID^E:2e-19^RecName: Full=Methylmalonic aciduria and homocystinuria type D homolog, mitochondrial;^Eukaryota; Metazoa; Chordata; Craniata; Vertebrata; Euteleostomi; Archosauria; Dinosauria; Saurischia; Th	.	.	.	.	.	.	.	.	GO:0005739^cellular_component^mitochondrion`GO:0009235^biological_process^cobalamin metabolic process	.
comp396_c1	comp396_c1_seq1	sp|Q6AYQ6|MMAD_RAT^Q6AYQ6^Q:231-755,H:65-235^42.29%ID^E:4e-29^RecName: Full=Methylmalonic aciduria and homocystinuria type D homolog, mitochondrial;^Eukaryota; Metazoa; Chordata; Craniata; Vertebrata; Euteleostomi; Mammalia; Eutheria; Euarchontoglires; Gl	.	m.382	48-761[+]	sp|Q6AYQ6|MMAD_RAT^Q6AYQ6^Q:62-236,H:65-235^42.94%ID^E:7e-38^RecName: Full=Methylmalonic aciduria and homocystinuria type D homolog, mitochondrial;^Eukaryota; Metazoa; Chordata; Craniata; Vertebrata; Euteleostomi; Mammalia; Eutheria; Euarchontoglires; Gli	PF10229.4^DUF2246^Uncharacterized conserved protein (DUF2246)^61-237^E:1.4e-56	.	.	.	GO:0005739^cellular_component^mitochondrion`GO:0009235^biological_process^cobalamin metabolic process
comp397_c0	comp397_c0_seq1	.	.	m.383	2-706[+]	.	PF13812.1^PPR_3^Pentatricopeptide repeat domain^2-27^E:0.018`PF01535.15^PPR^PPR repeat^2-26^E:0.29	.	.	.	.
comp397_c1	comp397_c1_seq1	sp|Q9CA58|PP120_ARATH^Q9CA58^Q:77-508,H:195-336^23.45%ID^E:1e-08^RecName: Full=Putative pentatricopeptide repeat-containing protein At1g74580;^Eukaryota; Viridiplantae; Streptophyta; Embryophyta; Tracheophyta; Spermatophyta; Magnoliophyta; eudicotyledons;	.	m.387	2-859[+]	sp|Q9LFC5|PP360_ARATH^Q9LFC5^Q:28-234,H:215-425^26.85%ID^E:5e-15^RecName: Full=Pentatricopeptide repeat-containing protein At5g01110;^Eukaryota; Viridiplantae; Streptophyta; Embryophyta; Tracheophyta; Spermatophyta; Magnoliophyta; eudicotyledons; core eud	PF13812.1^PPR_3^Pentatricopeptide repeat domain^47-70^E:0.012`PF13812.1^PPR_3^Pentatricopeptide repeat domain^82-112^E:0.00087`PF13041.1^PPR_2^PPR repeat family^117-163^E:2.2e-07`PF13812.1^PPR_3^Pentatricopeptide repeat domain^120-152^E:7.1e-06`PF01535.15	.	.	.	.
comp398_c0	comp398_c0_seq1	sp|O75127|PTCD1_HUMAN^O75127^Q:158-472,H:103-210^32.41%ID^E:2e-08^RecName: Full=Pentatricopeptide repeat-containing protein 1, mitochondrial;^Eukaryota; Metazoa; Chordata; Craniata; Vertebrata; Euteleostomi; Mammalia; Eutheria; Euarchontoglires; Primates;	.	m.390	155-475[+]	sp|O75127|PTCD1_HUMAN^O75127^Q:2-106,H:103-210^32.41%ID^E:6e-09^RecName: Full=Pentatricopeptide repeat-containing protein 1, mitochondrial;^Eukaryota; Metazoa; Chordata; Craniata; Vertebrata; Euteleostomi; Mammalia; Eutheria; Euarchontoglires; Primates; H	PF13812.1^PPR_3^Pentatricopeptide repeat domain^43-67^E:0.12`PF01535.15^PPR^PPR repeat^44-65^E:0.11`PF13041.1^PPR_2^PPR repeat family^69-106^E:4e-08`PF13812.1^PPR_3^Pentatricopeptide repeat domain^70-102^E:0.37`PF01535.15^PPR^PPR repeat^71-100^E:3.4e-05	.	.	.	GO:0005759^cellular_component^mitochondrial matrix`GO:0000049^molecular_function^tRNA binding`GO:0042780^biological_process^tRNA 3'-end processing
comp398_c1	comp398_c1_seq1	.	.	m.391	1-369[-]	.	.	.	.	.	.
comp401_c0	comp401_c0_seq1	.	.	.	.	.	.	.	.	.	.	.
comp401_c1	comp401_c1_seq1	.	.	.	.	.	.	.	.	.	.	.
comp402_c0	comp402_c0_seq1	sp|P19618|NCPR_SALTR^P19618^Q:3-410,H:466-601^42.65%ID^E:9e-33^RecName: Full=NADPH--cytochrome P450 reductase;^Eukaryota; Metazoa; Chordata; Craniata; Vertebrata; Euteleostomi; Actinopterygii; Neopterygii; Teleostei; Euteleostei; Protacanthopterygii; Salm	.	m.393	3-413[+]	sp|P19618|NCPR_SALTR^P19618^Q:1-136,H:466-601^42.65%ID^E:1e-33^RecName: Full=NADPH--cytochrome P450 reductase;^Eukaryota; Metazoa; Chordata; Craniata; Vertebrata; Euteleostomi; Actinopterygii; Neopterygii; Teleostei; Euteleostei; Protacanthopterygii; Salm	PF00175.16^NAD_binding_1^Oxidoreductase NAD-binding domain^6-99^E:2.7e-11	.	.	.	GO:0005789^cellular_component^endoplasmic reticulum membrane`GO:0010181^molecular_function^FMN binding`GO:0005506^molecular_function^iron ion binding`GO:0003958^molecular_function^NADPH-hemoprotein reductase activity
comp402_c1	comp402_c1_seq1	sp|O08336|CYPE_BACSU^O08336^Q:379-2,H:794-915^38.58%ID^E:2e-18^RecName: Full=Probable bifunctional P-450/NADPH-P450 reductase 2;^Bacteria; Firmicutes; Bacilli; Bacillales; Bacillaceae; Bacillus	.	m.394	2-385[-]	sp|O08336|CYPE_BACSU^O08336^Q:3-127,H:794-914^38.89%ID^E:3e-19^RecName: Full=Probable bifunctional P-450/NADPH-P450 reductase 2;^Bacteria; Firmicutes; Bacilli; Bacillales; Bacillaceae; Bacillus	PF00667.15^FAD_binding_1^FAD binding domain^2-84^E:1.2e-10	.	.	COG2124^Cytochrome P450	GO:0005737^cellular_component^cytoplasm`GO:0070330^molecular_function^aromatase activity`GO:0009055^molecular_function^electron carrier activity`GO:0010181^molecular_function^FMN binding`GO:0020037^molecular_function^heme binding`GO:0005506^molecular_func
comp403_c0	comp403_c0_seq1	.	.	m.395	2-994[+]	.	.	.	.	.	.
comp403_c1	comp403_c1_seq1	.	.	m.396	1-444[+]	.	.	.	.	.	.
comp404_c0	comp404_c0_seq1	.	.	.	.	.	.	.	.	.	.	.
comp406_c0	comp406_c0_seq1	.	.	m.397	3-503[+]	.	.	.	.	.	.
comp406_c0	comp406_c0_seq2	.	.	.	.	.	.	.	.	.	.	.
comp407_c0	comp407_c0_seq1	.	.	.	.	.	.	.	.	.	.	.
comp408_c0	comp408_c0_seq1	sp|Q13563|PKD2_HUMAN^Q13563^Q:921-292,H:260-452^27.7%ID^E:2e-19^RecName: Full=Polycystin-2;^Eukaryota; Metazoa; Chordata; Craniata; Vertebrata; Euteleostomi; Mammalia; Eutheria; Euarchontoglires; Primates; Haplorrhini; Catarrhini; Hominidae; Homo	.	m.400	157-924[-]	sp|O35245|PKD2_MOUSE^O35245^Q:2-249,H:258-489^27.56%ID^E:6e-24^RecName: Full=Polycystin-2;^Eukaryota; Metazoa; Chordata; Craniata; Vertebrata; Euteleostomi; Mammalia; Eutheria; Euarchontoglires; Glires; Rodentia; Sciurognathi; Muroidea; Muridae; Murinae;	PF08016.7^PKD_channel^Polycystin cation channel^11-251^E:8.8e-36	.	ExpAA=39.46^PredHel=2^Topology=i193-215o230-247i	.	GO:0045180^cellular_component^basal cortex`GO:0009925^cellular_component^basal plasma membrane`GO:0044441^cellular_component^cilium part`GO:0005783^cellular_component^endoplasmic reticulum`GO:0031941^cellular_component^filamentous actin`GO:0071458^cellula
comp408_c1	comp408_c1_seq1	sp|Q9P0L9|PK2L1_HUMAN^Q9P0L9^Q:15-422,H:434-568^27.94%ID^E:6e-13^RecName: Full=Polycystic kidney disease 2-like 1 protein;^Eukaryota; Metazoa; Chordata; Craniata; Vertebrata; Euteleostomi; Mammalia; Eutheria; Euarchontoglires; Primates; Haplorrhini; Catar	.	m.401	3-431[+]	sp|Q9P0L9|PK2L1_HUMAN^Q9P0L9^Q:5-140,H:434-568^27.94%ID^E:6e-13^RecName: Full=Polycystic kidney disease 2-like 1 protein;^Eukaryota; Metazoa; Chordata; Craniata; Vertebrata; Euteleostomi; Mammalia; Eutheria; Euarchontoglires; Primates; Haplorrhini; Catarr	PF08016.7^PKD_channel^Polycystin cation channel^4-139^E:1.4e-22	.	ExpAA=65.47^PredHel=3^Topology=o10-27i48-70o107-129i	.	GO:0009986^cellular_component^cell surface`GO:0005783^cellular_component^endoplasmic reticulum`GO:0016021^cellular_component^integral to membrane`GO:0005886^cellular_component^plasma membrane`GO:0005509^molecular_function^calcium ion binding`GO:0015269^mo
comp409_c0	comp409_c0_seq1	sp|O60344|ECE2_HUMAN^O60344^Q:708-289,H:20-157^32.41%ID^E:3e-15^RecName: Full=Endothelin-converting enzyme 2;^Eukaryota; Metazoa; Chordata; Craniata; Vertebrata; Euteleostomi; Mammalia; Eutheria; Euarchontoglires; Primates; Haplorrhini; Catarrhini; Homini	.	m.402	133-948[-]	sp|O60344|ECE2_HUMAN^O60344^Q:81-220,H:20-157^32.41%ID^E:2e-15^RecName: Full=Endothelin-converting enzyme 2;^Eukaryota; Metazoa; Chordata; Craniata; Vertebrata; Euteleostomi; Mammalia; Eutheria; Euarchontoglires; Primates; Haplorrhini; Catarrhini; Hominid	PF13847.1^Methyltransf_31^Methyltransferase domain^120-256^E:1.1e-07`PF12847.2^Methyltransf_18^Methyltransferase domain^121-232^E:4e-10`PF08241.7^Methyltransf_11^Methyltransferase domain^125-231^E:6.9e-11	.	.	COG3590^Predicted metalloendopeptidase	GO:0030659^cellular_component^cytoplasmic vesicle membrane`GO:0000139^cellular_component^Golgi membrane`GO:0016021^cellular_component^integral to membrane`GO:0046872^molecular_function^metal ion binding`GO:0004222^molecular_function^metalloendopeptidase a
comp409_c1	comp409_c1_seq1	.	.	.	.	.	.	.	.	.	.	.
comp410_c1	comp410_c1_seq1	sp|Q08942|NRKA_TRYBB^Q08942^Q:929-585,H:154-270^41.88%ID^E:2e-24^RecName: Full=Putative serine/threonine-protein kinase A;^Eukaryota; Euglenozoa; Kinetoplastida; Trypanosomatidae; Trypanosoma	.	m.403	3-929[-]	sp|Q6P3R8|NEK5_HUMAN^Q6P3R8^Q:1-125,H:135-262^42.19%ID^E:8e-25^RecName: Full=Serine/threonine-protein kinase Nek5;^Eukaryota; Metazoa; Chordata; Craniata; Vertebrata; Euteleostomi; Mammalia; Eutheria; Euarchontoglires; Primates; Haplorrhini; Catarrhini; H	PF00069.20^Pkinase^Protein kinase domain^1-120^E:1.1e-23`PF07714.12^Pkinase_Tyr^Protein tyrosine kinase^1-121^E:1.1e-16	.	.	COG0515^Serine/threonine protein kinase	GO:0005524^molecular_function^ATP binding`GO:0046872^molecular_function^metal ion binding`GO:0004674^molecular_function^protein serine/threonine kinase activity
comp411_c0	comp411_c0_seq1	sp|P96202|PPSC_MYCTU^P96202^Q:16-216,H:236-305^51.43%ID^E:8e-15^RecName: Full=Phthiocerol synthesis polyketide synthase type I PpsC;^Bacteria; Actinobacteria; Actinobacteridae; Actinomycetales; Corynebacterineae; Mycobacteriaceae; Mycobacterium; Mycobacte	.	.	.	.	.	.	.	COG3321^Polyketide synthase modules and related proteins	GO:0005829^cellular_component^cytosol`GO:0005886^cellular_component^plasma membrane`GO:0034081^cellular_component^polyketide synthase complex`GO:0004315^molecular_function^3-oxoacyl-[acyl-carrier-protein] synthase activity`GO:0000166^molecular_function^nu	.
comp411_c1	comp411_c1_seq1	sp|Q7TXL9|PPSB_MYCBO^Q7TXL9^Q:875-405,H:296-451^50.96%ID^E:2e-33^RecName: Full=Phthiocerol/phenolphthiocerol synthesis polyketide synthase type I PpsB;^Bacteria; Actinobacteria; Actinobacteridae; Actinomycetales; Corynebacterineae; Mycobacteriaceae; Mycob	.	m.404	3-875[-]	sp|Q10977|PPSA_MYCTU^Q10977^Q:1-157,H:364-522^51.25%ID^E:3e-39^RecName: Full=Phthiocerol synthesis polyketide synthase type I PpsA;^Bacteria; Actinobacteria; Actinobacteridae; Actinomycetales; Corynebacterineae; Mycobacteriaceae; Mycobacterium; Mycobacter	PF02801.17^Ketoacyl-synt_C^Beta-ketoacyl synthase, C-terminal domain^1-111^E:6.1e-39	.	.	COG3321^Polyketide synthase modules and related proteins	GO:0005618^cellular_component^cell wall`GO:0034081^cellular_component^polyketide synthase complex`GO:0004316^molecular_function^3-oxoacyl-[acyl-carrier-protein] reductase (NADPH) activity`GO:0004315^molecular_function^3-oxoacyl-[acyl-carrier-protein] synt
comp412_c0	comp412_c0_seq1	.	.	.	.	.	.	.	.	.	.	.
comp413_c0	comp413_c0_seq1	.	.	.	.	.	.	.	.	.	.	.
comp413_c1	comp413_c1_seq1	.	.	.	.	.	.	.	.	.	.	.
comp414_c0	comp414_c0_seq1	.	.	.	.	.	.	.	.	.	.	.
comp414_c1	comp414_c1_seq1	.	.	.	.	.	.	.	.	.	.	.
comp415_c0	comp415_c0_seq1	.	.	.	.	.	.	.	.	.	.	.
comp415_c1	comp415_c1_seq1	.	.	.	.	.	.	.	.	.	.	.
comp416_c0	comp416_c0_seq1	.	.	.	.	.	.	.	.	.	.	.
comp416_c1	comp416_c1_seq1	.	.	m.405	2-496[-]	.	.	.	.	.	.
comp417_c0	comp417_c0_seq1	.	.	.	.	.	.	.	.	.	.	.
comp417_c1	comp417_c1_seq1	.	.	m.408	2-511[-]	.	.	.	ExpAA=35.06^PredHel=2^Topology=i115-137o152-169i	.	.
comp418_c0	comp418_c0_seq1	.	.	.	.	.	.	.	.	.	.	.
comp419_c0	comp419_c0_seq1	.	.	.	.	.	.	.	.	.	.	.
comp419_c0	comp419_c0_seq2	sp|Q8C0P0|GWL_MOUSE^Q8C0P0^Q:747-406,H:750-863^58.77%ID^E:8e-40^RecName: Full=Serine/threonine-protein kinase greatwall;^Eukaryota; Metazoa; Chordata; Craniata; Vertebrata; Euteleostomi; Mammalia; Eutheria; Euarchontoglires; Glires; Rodentia; Sciurognathi	.	m.409	388-747[-]	sp|Q8C0P0|GWL_MOUSE^Q8C0P0^Q:1-114,H:750-863^58.77%ID^E:1e-41^RecName: Full=Serine/threonine-protein kinase greatwall;^Eukaryota; Metazoa; Chordata; Craniata; Vertebrata; Euteleostomi; Mammalia; Eutheria; Euarchontoglires; Glires; Rodentia; Sciurognathi;	PF00069.20^Pkinase^Protein kinase domain^1-72^E:9.4e-08	.	.	COG0515^Serine/threonine protein kinase	GO:0005813^cellular_component^centrosome`GO:0032154^cellular_component^cleavage furrow`GO:0005634^cellular_component^nucleus`GO:0005524^molecular_function^ATP binding`GO:0051721^molecular_function^protein phosphatase 2A binding`GO:0004674^molecular_functi
comp420_c0	comp420_c0_seq1	.	.	.	.	.	.	.	.	.	.	.
comp421_c0	comp421_c0_seq1	sp|Q5QQ53|XYLT_DROPS^Q5QQ53^Q:475-110,H:252-373^32.26%ID^E:3e-12^RecName: Full=Xylosyltransferase oxt;^Eukaryota; Metazoa; Ecdysozoa; Arthropoda; Hexapoda; Insecta; Pterygota; Neoptera; Endopterygota; Diptera; Brachycera; Muscomorpha; Ephydroidea; Drosoph	.	m.410	2-553[-]	sp|Q5QQ53|XYLT_DROPS^Q5QQ53^Q:27-148,H:252-373^32.26%ID^E:3e-12^RecName: Full=Xylosyltransferase oxt;^Eukaryota; Metazoa; Ecdysozoa; Arthropoda; Hexapoda; Insecta; Pterygota; Neoptera; Endopterygota; Diptera; Brachycera; Muscomorpha; Ephydroidea; Drosophi	PF02485.16^Branch^Core-2/I-Branching enzyme^29-160^E:3.1e-15	.	.	.	GO:0005789^cellular_component^endoplasmic reticulum membrane`GO:0000139^cellular_component^Golgi membrane`GO:0016021^cellular_component^integral to membrane`GO:0008375^molecular_function^acetylglucosaminyltransferase activity`GO:0030158^molecular_function
comp421_c1	comp421_c1_seq1	.	.	.	.	.	.	.	.	.	.	.
comp422_c0	comp422_c0_seq1	.	.	.	.	.	.	.	.	.	.	.
comp423_c0	comp423_c0_seq1	.	.	.	.	.	.	.	.	.	.	.
comp423_c1	comp423_c1_seq1	.	.	.	.	.	.	.	.	.	.	.
comp425_c0	comp425_c0_seq1	sp|Q9WTN6|S22AL_MOUSE^Q9WTN6^Q:362-6,H:372-494^33.87%ID^E:8e-12^RecName: Full=Solute carrier family 22 member 21;^Eukaryota; Metazoa; Chordata; Craniata; Vertebrata; Euteleostomi; Mammalia; Eutheria; Euarchontoglires; Glires; Rodentia; Sciurognathi; Muroi	.	m.412	3-362[-]	sp|Q9WTN6|S22AL_MOUSE^Q9WTN6^Q:1-119,H:372-494^33.87%ID^E:7e-12^RecName: Full=Solute carrier family 22 member 21;^Eukaryota; Metazoa; Chordata; Craniata; Vertebrata; Euteleostomi; Mammalia; Eutheria; Euarchontoglires; Glires; Rodentia; Sciurognathi; Muroi	.	.	ExpAA=67.79^PredHel=3^Topology=o4-26i33-52o62-81i	COG0477^Permeases of the major facilitator superfamily	GO:0016021^cellular_component^integral to membrane`GO:0031231^cellular_component^intrinsic to peroxisomal membrane`GO:0005524^molecular_function^ATP binding`GO:0015226^molecular_function^carnitine transmembrane transporter activity
comp425_c1	comp425_c1_seq1	.	.	.	.	.	.	.	.	.	.	.
comp426_c0	comp426_c0_seq1	.	.	m.413	2-313[+]	.	.	.	.	.	.
comp427_c0	comp427_c0_seq1	.	.	.	.	.	.	.	.	.	.	.
comp428_c0	comp428_c0_seq1	.	.	m.415	2-307[-]	.	.	.	.	.	.
comp428_c1	comp428_c1_seq1	.	.	m.416	2-550[-]	.	.	.	.	.	.
comp430_c0	comp430_c0_seq1	.	.	m.418	1-1098[-]	.	.	.	.	.	.
comp431_c0	comp431_c0_seq1	.	.	.	.	.	.	.	.	.	.	.
comp431_c1	comp431_c1_seq1	.	.	.	.	.	.	.	.	.	.	.
comp432_c0	comp432_c0_seq1	.	.	m.419	1-1008[+]	.	.	.	ExpAA=41.83^PredHel=2^Topology=o270-287i294-316o	.	.
comp432_c1	comp432_c1_seq1	.	.	m.420	2-547[+]	.	.	.	.	.	.
comp433_c0	comp433_c0_seq1	sp|Q39610|DYHA_CHLRE^Q39610^Q:2-346,H:2019-2146^53.91%ID^E:8e-36^RecName: Full=Dynein alpha chain, flagellar outer arm;^Eukaryota; Viridiplantae; Chlorophyta; Chlorophyceae; Chlamydomonadales; Chlamydomonadaceae; Chlamydomonas	.	m.421	2-349[+]	sp|Q39610|DYHA_CHLRE^Q39610^Q:1-115,H:2019-2146^53.91%ID^E:7e-36^RecName: Full=Dynein alpha chain, flagellar outer arm;^Eukaryota; Viridiplantae; Chlorophyta; Chlorophyceae; Chlamydomonadales; Chlamydomonadaceae; Chlamydomonas	PF07728.9^AAA_5^AAA domain (dynein-related subfamily)^1-108^E:1.5e-09	.	.	COG5245^Dynein, heavy chain	GO:0005929^cellular_component^cilium`GO:0030286^cellular_component^dynein complex`GO:0005874^cellular_component^microtubule`GO:0005524^molecular_function^ATP binding`GO:0016887^molecular_function^ATPase activity`GO:0003777^molecular_function^microtubule m
comp433_c1	comp433_c1_seq1	sp|Q39610|DYHA_CHLRE^Q39610^Q:3-329,H:2145-2267^33.6%ID^E:9e-11^RecName: Full=Dynein alpha chain, flagellar outer arm;^Eukaryota; Viridiplantae; Chlorophyta; Chlorophyceae; Chlamydomonadales; Chlamydomonadaceae; Chlamydomonas	.	m.422	3-338[+]	sp|Q39610|DYHA_CHLRE^Q39610^Q:1-109,H:2145-2267^33.6%ID^E:8e-11^RecName: Full=Dynein alpha chain, flagellar outer arm;^Eukaryota; Viridiplantae; Chlorophyta; Chlorophyceae; Chlamydomonadales; Chlamydomonadaceae; Chlamydomonas	.	.	.	COG5245^Dynein, heavy chain	GO:0005929^cellular_component^cilium`GO:0030286^cellular_component^dynein complex`GO:0005874^cellular_component^microtubule`GO:0005524^molecular_function^ATP binding`GO:0016887^molecular_function^ATPase activity`GO:0003777^molecular_function^microtubule m
comp434_c0	comp434_c0_seq1	sp|P51688|SPHM_HUMAN^P51688^Q:287-24,H:76-163^76.14%ID^E:5e-41^RecName: Full=N-sulphoglucosamine sulphohydrolase;^Eukaryota; Metazoa; Chordata; Craniata; Vertebrata; Euteleostomi; Mammalia; Eutheria; Euarchontoglires; Primates; Haplorrhini; Catarrhini; Ho	.	.	.	.	.	.	.	COG3119^Arylsulfatase A and related enzymes	GO:0043202^cellular_component^lysosomal lumen`GO:0003824^molecular_function^catalytic activity`GO:0046872^molecular_function^metal ion binding`GO:0016250^molecular_function^N-sulfoglucosamine sulfohydrolase activity`GO:0008484^molecular_function^sulfuric	.
comp434_c1	comp434_c1_seq1	sp|P51688|SPHM_HUMAN^P51688^Q:120-278,H:23-75^66.04%ID^E:5e-19^RecName: Full=N-sulphoglucosamine sulphohydrolase;^Eukaryota; Metazoa; Chordata; Craniata; Vertebrata; Euteleostomi; Mammalia; Eutheria; Euarchontoglires; Primates; Haplorrhini; Catarrhini; Ho	.	.	.	.	.	.	.	COG3119^Arylsulfatase A and related enzymes	GO:0043202^cellular_component^lysosomal lumen`GO:0003824^molecular_function^catalytic activity`GO:0046872^molecular_function^metal ion binding`GO:0016250^molecular_function^N-sulfoglucosamine sulfohydrolase activity`GO:0008484^molecular_function^sulfuric	.
comp435_c0	comp435_c0_seq1	.	.	.	.	.	.	.	.	.	.	.
comp435_c1	comp435_c1_seq1	.	.	.	.	.	.	.	.	.	.	.
comp436_c0	comp436_c0_seq1	.	.	.	.	.	.	.	.	.	.	.
comp436_c1	comp436_c1_seq1	sp|Q923P0|COKA1_MOUSE^Q923P0^Q:460-83,H:200-324^33.59%ID^E:7e-07^RecName: Full=Collagen alpha-1(XX) chain;^Eukaryota; Metazoa; Chordata; Craniata; Vertebrata; Euteleostomi; Mammalia; Eutheria; Euarchontoglires; Glires; Rodentia; Sciurognathi; Muroidea; Mu	.	m.423	2-466[-]	sp|Q923P0|COKA1_MOUSE^Q923P0^Q:3-128,H:200-324^33.59%ID^E:7e-07^RecName: Full=Collagen alpha-1(XX) chain;^Eukaryota; Metazoa; Chordata; Craniata; Vertebrata; Euteleostomi; Mammalia; Eutheria; Euarchontoglires; Glires; Rodentia; Sciurognathi; Muroidea; Mur	PF13519.1^VWA_2^von Willebrand factor type A domain^2-129^E:1.1e-10`PF00092.23^VWA^von Willebrand factor type A domain^3-133^E:2.6e-18	.	.	.	GO:0005581^cellular_component^collagen`GO:0005615^cellular_component^extracellular space
comp437_c0	comp437_c0_seq1	.	.	.	.	.	.	.	.	.	.	.
comp437_c1	comp437_c1_seq1	.	.	m.424	2-832[-]	.	.	.	ExpAA=24.53^PredHel=1^Topology=i13-35o	.	.
comp438_c0	comp438_c0_seq1	sp|Q9HYV6|Y3287_PSEAE^Q9HYV6^Q:1210-911,H:29-122^40.59%ID^E:4e-10^RecName: Full=Putative ankyrin repeat protein PA3287;^Bacteria; Proteobacteria; Gammaproteobacteria; Pseudomonadales; Pseudomonadaceae; Pseudomonas	.	m.425	2-1210[-]	sp|Q9HYV6|Y3287_PSEAE^Q9HYV6^Q:1-100,H:29-122^40.59%ID^E:6e-10^RecName: Full=Putative ankyrin repeat protein PA3287;^Bacteria; Proteobacteria; Gammaproteobacteria; Pseudomonadales; Pseudomonadaceae; Pseudomonas	PF12796.2^Ank_2^Ankyrin repeats (3 copies)^20-87^E:3.3e-10`PF13637.1^Ank_4^Ankyrin repeats (many copies)^27-68^E:4.7e-07`PF00023.25^Ank^Ankyrin repeat^30-57^E:0.00079`PF12796.2^Ank_2^Ankyrin repeats (3 copies)^38-106^E:1.3e-10`PF13857.1^Ank_5^Ankyrin repe	.	.	COG0666^FOG: Ankyrin repeat	.
comp438_c1	comp438_c1_seq1	.	.	.	.	.	.	.	.	.	.	.
comp439_c0	comp439_c0_seq1	.	.	.	.	.	.	.	.	.	.	.
comp440_c0	comp440_c0_seq1	.	.	.	.	.	.	.	.	.	.	.
comp441_c0	comp441_c0_seq1	.	.	.	.	.	.	.	.	.	.	.
comp441_c1	comp441_c1_seq1	.	.	.	.	.	.	.	.	.	.	.
comp442_c0	comp442_c0_seq1	.	.	.	.	.	.	.	.	.	.	.
comp443_c0	comp443_c0_seq1	sp|Q5NVE6|INT11_PONAB^Q5NVE6^Q:20-442,H:117-256^46.1%ID^E:4e-39^RecName: Full=Integrator complex subunit 11;^Eukaryota; Metazoa; Chordata; Craniata; Vertebrata; Euteleostomi; Mammalia; Eutheria; Euarchontoglires; Primates; Haplorrhini; Catarrhini; Hominid	.	m.429	2-448[+]	sp|Q5NVE6|INT11_PONAB^Q5NVE6^Q:7-147,H:117-256^46.1%ID^E:4e-39^RecName: Full=Integrator complex subunit 11;^Eukaryota; Metazoa; Chordata; Craniata; Vertebrata; Euteleostomi; Mammalia; Eutheria; Euarchontoglires; Primates; Haplorrhini; Catarrhini; Hominida	.	.	.	.	GO:0005737^cellular_component^cytoplasm`GO:0005634^cellular_component^nucleus`GO:0016787^molecular_function^hydrolase activity
comp443_c1	comp443_c1_seq1	sp|Q5ZIH0|INT11_CHICK^Q5ZIH0^Q:331-2,H:4-118^53.91%ID^E:3e-36^RecName: Full=Integrator complex subunit 11;^Eukaryota; Metazoa; Chordata; Craniata; Vertebrata; Euteleostomi; Archosauria; Dinosauria; Saurischia; Theropoda; Coelurosauria; Aves; Neognathae; G	.	m.431	2-370[-]	sp|Q5ZIH0|INT11_CHICK^Q5ZIH0^Q:14-123,H:4-118^53.91%ID^E:3e-36^RecName: Full=Integrator complex subunit 11;^Eukaryota; Metazoa; Chordata; Craniata; Vertebrata; Euteleostomi; Archosauria; Dinosauria; Saurischia; Theropoda; Coelurosauria; Aves; Neognathae;	PF00753.22^Lactamase_B^Metallo-beta-lactamase superfamily^25-90^E:2e-13`PF13483.1^Lactamase_B_3^Beta-lactamase superfamily domain^25-80^E:1.5e-05	.	.	COG1236^Predicted exonuclease of the beta-lactamase fold involved in RNA processing	GO:0032039^cellular_component^integrator complex`GO:0016787^molecular_function^hydrolase activity`GO:0016180^biological_process^snRNA processing
comp444_c0	comp444_c0_seq1	.	.	.	.	.	.	.	.	.	.	.
comp445_c0	comp445_c0_seq1	.	.	.	.	.	.	.	.	.	.	.
comp446_c0	comp446_c0_seq1	.	.	.	.	.	.	.	.	.	.	.
comp447_c0	comp447_c0_seq1	.	.	m.433	21-482[-]	.	.	.	.	.	.
comp447_c1	comp447_c1_seq1	.	.	m.435	2-988[-]	.	PF00027.24^cNMP_binding^Cyclic nucleotide-binding domain^271-318^E:4e-06	.	.	.	.
comp448_c0	comp448_c0_seq1	.	.	m.438	1-429[+]	.	PF13371.1^TPR_9^Tetratricopeptide repeat^10-37^E:0.45`PF07721.9^TPR_4^Tetratricopeptide repeat^43-68^E:0.4`PF13414.1^TPR_11^TPR repeat^46-108^E:9.7e-12`PF07719.12^TPR_2^Tetratricopeptide repeat^46-76^E:0.00012`PF13428.1^TPR_14^Tetratricopeptide repeat^46-	.	.	.	.
comp448_c1	comp448_c1_seq1	sp|Q7K4B6|TMTC3_DROME^Q7K4B6^Q:45-557,H:385-564^27.78%ID^E:6e-16^RecName: Full=Transmembrane and TPR repeat-containing protein CG4050;^Eukaryota; Metazoa; Ecdysozoa; Arthropoda; Hexapoda; Insecta; Pterygota; Neoptera; Endopterygota; Diptera; Brachycera; M	.	m.439	39-608[+]	sp|Q7K4B6|TMTC3_DROME^Q7K4B6^Q:3-173,H:385-564^27.78%ID^E:4e-16^RecName: Full=Transmembrane and TPR repeat-containing protein CG4050;^Eukaryota; Metazoa; Ecdysozoa; Arthropoda; Hexapoda; Insecta; Pterygota; Neoptera; Endopterygota; Diptera; Brachycera; Mu	PF13371.1^TPR_9^Tetratricopeptide repeat^120-152^E:0.24`PF13181.1^TPR_8^Tetratricopeptide repeat^124-152^E:0.16`PF13374.1^TPR_10^Tetratricopeptide repeat^125-144^E:0.029`PF00515.23^TPR_1^Tetratricopeptide repeat^126-150^E:0.0075`PF07721.9^TPR_4^Tetratrico	.	ExpAA=36.43^PredHel=2^Topology=i27-46o56-75i	COG0457^FOG: TPR repeat	GO:0016021^cellular_component^integral to membrane
comp449_c0	comp449_c0_seq1	.	.	.	.	.	.	.	.	.	.	.
comp449_c1	comp449_c1_seq1	.	.	m.443	3-377[+]	.	.	.	.	.	.
comp450_c0	comp450_c0_seq1	.	.	m.444	19-426[-]	.	.	.	.	.	.
comp450_c1	comp450_c1_seq1	sp|Q0WLC6|PP349_ARATH^Q0WLC6^Q:486-19,H:647-806^24.24%ID^E:2e-09^RecName: Full=Pentatricopeptide repeat-containing protein At4g34830, chloroplastic;^Eukaryota; Viridiplantae; Streptophyta; Embryophyta; Tracheophyta; Spermatophyta; Magnoliophyta; eudicotyl	.	m.446	1-501[-]	sp|Q0WLC6|PP349_ARATH^Q0WLC6^Q:6-161,H:647-806^24.24%ID^E:2e-09^RecName: Full=Pentatricopeptide repeat-containing protein At4g34830, chloroplastic;^Eukaryota; Viridiplantae; Streptophyta; Embryophyta; Tracheophyta; Spermatophyta; Magnoliophyta; eudicotyle	PF13812.1^PPR_3^Pentatricopeptide repeat domain^3-33^E:0.036`PF01535.15^PPR^PPR repeat^4-32^E:1.1`PF01535.15^PPR^PPR repeat^39-64^E:0.073`PF13812.1^PPR_3^Pentatricopeptide repeat domain^39-64^E:0.019	.	.	.	GO:0009507^cellular_component^chloroplast`GO:0048255^biological_process^mRNA stabilization
comp451_c0	comp451_c0_seq1	.	.	m.448	1-1275[-]	.	.	.	.	.	.
comp451_c1	comp451_c1_seq1	.	.	m.450	2-679[+]	.	.	.	.	.	.
comp452_c0	comp452_c0_seq1	.	.	.	.	.	.	.	.	.	.	.
comp452_c0	comp452_c0_seq2	.	.	.	.	.	.	.	.	.	.	.
comp453_c0	comp453_c0_seq1	.	.	.	.	.	.	.	.	.	.	.
comp454_c0	comp454_c0_seq1	.	.	.	.	.	.	.	.	.	.	.
comp455_c0	comp455_c0_seq1	.	.	.	.	.	.	.	.	.	.	.
comp455_c1	comp455_c1_seq1	.	.	m.451	1-324[+]	.	PF08373.5^RAP^RAP domain^4-42^E:3e-08	.	.	.	.
comp456_c0	comp456_c0_seq1	.	.	.	.	.	.	.	.	.	.	.
comp456_c1	comp456_c1_seq1	sp|Q80ZA4|PKHL1_MOUSE^Q80ZA4^Q:3-1253,H:1006-1354^24.88%ID^E:5e-16^RecName: Full=Fibrocystin-L;^Eukaryota; Metazoa; Chordata; Craniata; Vertebrata; Euteleostomi; Mammalia; Eutheria; Euarchontoglires; Glires; Rodentia; Sciurognathi; Muroidea; Muridae; Muri	.	m.452	3-1316[+]	sp|Q80ZA4|PKHL1_MOUSE^Q80ZA4^Q:1-417,H:1006-1354^24.88%ID^E:4e-16^RecName: Full=Fibrocystin-L;^Eukaryota; Metazoa; Chordata; Craniata; Vertebrata; Euteleostomi; Mammalia; Eutheria; Euarchontoglires; Glires; Rodentia; Sciurognathi; Muroidea; Muridae; Murin	.	.	.	NOG12793^Calcium ion binding protein	GO:0016021^cellular_component^integral to membrane
comp457_c0	comp457_c0_seq1	.	.	m.454	3-350[+]	.	.	.	.	.	.
comp457_c1	comp457_c1_seq1	.	.	m.456	1-435[-]	.	.	.	.	.	.
comp458_c0	comp458_c0_seq1	.	.	.	.	.	.	.	.	.	.	.
comp458_c0	comp458_c0_seq2	.	.	m.457	2-385[+]	.	.	.	.	.	.
comp459_c0	comp459_c0_seq1	.	.	m.458	1-402[-]	.	.	.	.	.	.
comp459_c1	comp459_c1_seq1	.	.	.	.	.	.	.	.	.	.	.
comp460_c0	comp460_c0_seq1	.	.	m.459	3-377[+]	.	.	.	.	.	.
comp460_c1	comp460_c1_seq1	sp|P0C7R3|PP106_ARATH^P0C7R3^Q:566-3,H:198-388^24.74%ID^E:2e-09^RecName: Full=Pentatricopeptide repeat-containing protein At1g64583, mitochondrial;^Eukaryota; Viridiplantae; Streptophyta; Embryophyta; Tracheophyta; Spermatophyta; Magnoliophyta; eudicotyle	.	m.460	3-566[-]	sp|P0C7R3|PP106_ARATH^P0C7R3^Q:1-188,H:198-388^24.74%ID^E:2e-09^RecName: Full=Pentatricopeptide repeat-containing protein At1g64583, mitochondrial;^Eukaryota; Viridiplantae; Streptophyta; Embryophyta; Tracheophyta; Spermatophyta; Magnoliophyta; eudicotyle	.	.	.	.	GO:0005739^cellular_component^mitochondrion
comp461_c0	comp461_c0_seq1	.	.	.	.	.	.	.	.	.	.	.
comp461_c0	comp461_c0_seq2	.	.	.	.	.	.	.	.	.	.	.
comp462_c0	comp462_c0_seq1	sp|P62286|ASPM_CANFA^P62286^Q:32-298,H:1795-1890^36.73%ID^E:9e-10^RecName: Full=Abnormal spindle-like microcephaly-associated protein homolog;^Eukaryota; Metazoa; Chordata; Craniata; Vertebrata; Euteleostomi; Mammalia; Eutheria; Laurasiatheria; Carnivora;	.	m.461	2-316[+]	sp|P62286|ASPM_CANFA^P62286^Q:11-99,H:1795-1890^36.73%ID^E:8e-10^RecName: Full=Abnormal spindle-like microcephaly-associated protein homolog;^Eukaryota; Metazoa; Chordata; Craniata; Vertebrata; Euteleostomi; Mammalia; Eutheria; Laurasiatheria; Carnivora;	PF00612.22^IQ^IQ calmodulin-binding motif^15-30^E:0.0022`PF00612.22^IQ^IQ calmodulin-binding motif^34-50^E:0.00036`PF00612.22^IQ^IQ calmodulin-binding motif^77-95^E:8.4e-06	.	.	.	GO:0005737^cellular_component^cytoplasm`GO:0030496^cellular_component^midbody`GO:0005634^cellular_component^nucleus`GO:0000922^cellular_component^spindle pole`GO:0048589^biological_process^developmental growth`GO:0021873^biological_process^forebrain neuro
comp463_c0	comp463_c0_seq1	.	.	m.462	3-407[-]	.	.	.	.	.	.
comp463_c1	comp463_c1_seq1	.	.	m.464	2-478[+]	.	.	.	.	.	.
comp464_c0	comp464_c0_seq1	.	.	m.465	83-502[-]	sp|Q9NQE9|HINT3_HUMAN^Q9NQE9^Q:6-82,H:70-151^36.59%ID^E:1e-05^RecName: Full=Histidine triad nucleotide-binding protein 3;^Eukaryota; Metazoa; Chordata; Craniata; Vertebrata; Euteleostomi; Mammalia; Eutheria; Euarchontoglires; Primates; Haplorrhini; Catarr	PF11969.3^DcpS_C^Scavenger mRNA decapping enzyme C-term binding^2-90^E:3.1e-15	.	.	NOG254977^Hemoglobin protein	GO:0005739^cellular_component^mitochondrion`GO:0005730^cellular_component^nucleolus`GO:0016787^molecular_function^hydrolase activity`GO:0008152^biological_process^metabolic process
comp464_c1	comp464_c1_seq1	.	.	m.467	2-319[-]	.	.	.	.	.	.
comp465_c0	comp465_c0_seq1	.	.	m.469	2-559[+]	.	.	.	.	.	.
comp465_c1	comp465_c1_seq1	.	.	m.470	3-344[+]	.	.	.	.	.	.
comp465_c1	comp465_c1_seq1	.	.	m.471	262-573[+]	.	.	.	.	.	.
comp466_c0	comp466_c0_seq1	.	.	.	.	.	.	.	.	.	.	.
comp466_c1	comp466_c1_seq1	.	.	.	.	.	.	.	.	.	.	.
comp467_c0	comp467_c0_seq1	sp|P28774|AT1B_ARTSF^P28774^Q:59-364,H:784-885^100%ID^E:5e-65^RecName: Full=Sodium/potassium-transporting ATPase subunit alpha-B;^Eukaryota; Metazoa; Ecdysozoa; Arthropoda; Crustacea; Branchiopoda; Anostraca; Artemiidae; Artemia	.	m.472	2-367[+]	sp|P28774|AT1B_ARTSF^P28774^Q:1-121,H:765-885^100%ID^E:2e-78^RecName: Full=Sodium/potassium-transporting ATPase subunit alpha-B;^Eukaryota; Metazoa; Ecdysozoa; Arthropoda; Crustacea; Branchiopoda; Anostraca; Artemiidae; Artemia	PF00689.16^Cation_ATPase_C^Cation transporting ATPase, C-terminus^16-91^E:3.1e-20	.	ExpAA=43.55^PredHel=2^Topology=i7-29o74-96i	.	GO:0016021^cellular_component^integral to membrane`GO:0005524^molecular_function^ATP binding`GO:0046872^molecular_function^metal ion binding`GO:0005391^molecular_function^sodium:potassium-exchanging ATPase activity`GO:0006754^biological_process^ATP biosyn
comp467_c1	comp467_c1_seq1	sp|P28774|AT1B_ARTSF^P28774^Q:1195-2,H:374-771^99.75%ID^E:0^RecName: Full=Sodium/potassium-transporting ATPase subunit alpha-B;^Eukaryota; Metazoa; Ecdysozoa; Arthropoda; Crustacea; Branchiopoda; Anostraca; Artemiidae; Artemia	.	m.473	2-1195[-]	sp|P28774|AT1B_ARTSF^P28774^Q:1-398,H:374-771^99.75%ID^E:0^RecName: Full=Sodium/potassium-transporting ATPase subunit alpha-B;^Eukaryota; Metazoa; Ecdysozoa; Arthropoda; Crustacea; Branchiopoda; Anostraca; Artemiidae; Artemia	PF12710.2^HAD^haloacid dehalogenase-like hydrolase^1-334^E:1.6e-14`PF00702.21^Hydrolase^haloacid dehalogenase-like hydrolase^2-337^E:2.5e-25`PF13246.1^Hydrolase_like2^Putative hydrolase of sodium-potassium ATPase alpha subunit^34-129^E:4.9e-25`PF08282.7^H	.	.	.	GO:0016021^cellular_component^integral to membrane`GO:0005524^molecular_function^ATP binding`GO:0046872^molecular_function^metal ion binding`GO:0005391^molecular_function^sodium:potassium-exchanging ATPase activity`GO:0006754^biological_process^ATP biosyn
comp468_c0	comp468_c0_seq1	.	.	.	.	.	.	.	.	.	.	.
comp468_c1	comp468_c1_seq1	.	.	.	.	.	.	.	.	.	.	.
comp469_c0	comp469_c0_seq1	.	.	.	.	.	.	.	.	.	.	.
comp470_c0	comp470_c0_seq1	sp|Q9LFB8|PTR5_ARATH^Q9LFB8^Q:723-136,H:376-558^25.12%ID^E:6e-10^RecName: Full=Peptide transporter PTR5;^Eukaryota; Viridiplantae; Streptophyta; Embryophyta; Tracheophyta; Spermatophyta; Magnoliophyta; eudicotyledons; core eudicotyledons; rosids; malvids;	.	m.474	13-429[-]	sp|Q9M390|PTR1_ARATH^Q9M390^Q:3-94,H:451-554^29.52%ID^E:3e-08^RecName: Full=Peptide transporter PTR1;^Eukaryota; Viridiplantae; Streptophyta; Embryophyta; Tracheophyta; Spermatophyta; Magnoliophyta; eudicotyledons; core eudicotyledons; rosids; malvids; Br	PF00083.19^Sugar_tr^Sugar (and other) transporter^5-98^E:6.5e-05	.	ExpAA=63.20^PredHel=3^Topology=i7-29o44-66i73-95o	COG3104^Dipeptide/tripeptide permease	GO:0016021^cellular_component^integral to membrane`GO:0005886^cellular_component^plasma membrane`GO:0009506^cellular_component^plasmodesma`GO:0042936^molecular_function^dipeptide transporter activity`GO:0042937^molecular_function^tripeptide transporter ac
comp471_c0	comp471_c0_seq1	.	.	m.475	2-334[+]	.	.	.	.	.	.
comp471_c0	comp471_c0_seq2	.	.	.	.	.	.	.	.	.	.	.
comp472_c0	comp472_c0_seq1	sp|P19485|CYA1_RHIME^P19485^Q:12-536,H:468-649^36.22%ID^E:5e-29^RecName: Full=Adenylate cyclase 1;^Bacteria; Proteobacteria; Alphaproteobacteria; Rhizobiales; Rhizobiaceae; Sinorhizobium/Ensifer group; Sinorhizobium	.	m.477	3-686[+]	sp|P19485|CYA1_RHIME^P19485^Q:4-178,H:468-649^36.22%ID^E:5e-29^RecName: Full=Adenylate cyclase 1;^Bacteria; Proteobacteria; Alphaproteobacteria; Rhizobiales; Rhizobiaceae; Sinorhizobium/Ensifer group; Sinorhizobium	PF00211.15^Guanylate_cyc^Adenylate and Guanylate cyclase catalytic domain^3-176^E:1.5e-28	.	.	COG0840^Methyl-accepting chemotaxis protein	GO:0016021^cellular_component^integral to membrane`GO:0005622^cellular_component^intracellular`GO:0005886^cellular_component^plasma membrane`GO:0004016^molecular_function^adenylate cyclase activity`GO:0005524^molecular_function^ATP binding`GO:0046872^mole
comp472_c1	comp472_c1_seq1	.	.	.	.	.	.	.	.	.	.	.
comp474_c0	comp474_c0_seq1	.	.	m.478	1-378[+]	.	.	.	.	.	.
comp474_c1	comp474_c1_seq1	sp|P42695|CNDD3_HUMAN^P42695^Q:1-201,H:111-178^41.18%ID^E:2e-08^RecName: Full=Condensin-2 complex subunit D3;^Eukaryota; Metazoa; Chordata; Craniata; Vertebrata; Euteleostomi; Mammalia; Eutheria; Euarchontoglires; Primates; Haplorrhini; Catarrhini; Homini	.	m.479	1-354[+]	sp|P42695|CNDD3_HUMAN^P42695^Q:1-72,H:111-184^41.89%ID^E:7e-09^RecName: Full=Condensin-2 complex subunit D3;^Eukaryota; Metazoa; Chordata; Craniata; Vertebrata; Euteleostomi; Mammalia; Eutheria; Euarchontoglires; Primates; Haplorrhini; Catarrhini; Hominid	.	.	.	.	GO:0031618^cellular_component^nuclear centromeric heterochromatin`GO:0000799^cellular_component^nuclear condensin complex`GO:0035064^molecular_function^methylated histone residue binding`GO:0051301^biological_process^cell division`GO:0007076^biological_pr
comp475_c0	comp475_c0_seq1	.	.	.	.	.	.	.	.	.	.	.
comp476_c0	comp476_c0_seq1	.	.	.	.	.	.	.	.	.	.	.
comp477_c0	comp477_c0_seq1	.	.	.	.	.	.	.	.	.	.	.
comp478_c0	comp478_c0_seq1	.	.	.	.	.	.	.	.	.	.	.
comp479_c0	comp479_c0_seq1	.	.	m.480	3-656[+]	.	.	.	ExpAA=23.08^PredHel=1^Topology=o145-167i	.	.
comp479_c1	comp479_c1_seq1	.	.	m.482	3-530[+]	.	.	.	.	.	.
comp480_c0	comp480_c0_seq1	.	.	m.483	1-438[+]	.	.	.	.	.	.
comp480_c1	comp480_c1_seq1	.	.	.	.	.	.	.	.	.	.	.
comp482_c0	comp482_c0_seq1	.	.	.	.	.	.	.	.	.	.	.
comp482_c1	comp482_c1_seq1	.	.	m.484	3-497[+]	.	.	.	.	.	.
comp483_c0	comp483_c0_seq1	.	.	m.485	1-1887[-]	.	.	.	.	.	.
comp484_c0	comp484_c0_seq1	.	.	.	.	.	.	.	.	.	.	.
comp484_c1	comp484_c1_seq1	.	.	.	.	.	.	.	.	.	.	.
comp485_c0	comp485_c0_seq1	.	.	m.486	3-719[+]	sp|Q3EDF8|PPR28_ARATH^Q3EDF8^Q:2-238,H:354-584^23.97%ID^E:1e-08^RecName: Full=Pentatricopeptide repeat-containing protein At1g09900;^Eukaryota; Viridiplantae; Streptophyta; Embryophyta; Tracheophyta; Spermatophyta; Magnoliophyta; eudicotyledons; core eudi	.	.	.	.	GO:0016020^cellular_component^membrane
comp485_c1	comp485_c1_seq1	.	.	.	.	.	.	.	.	.	.	.
comp486_c0	comp486_c0_seq1	.	.	.	.	.	.	.	.	.	.	.
comp486_c0	comp486_c0_seq2	.	.	.	.	.	.	.	.	.	.	.
comp488_c0	comp488_c0_seq1	sp|O34940|YVRE_BACSU^O34940^Q:695-6,H:67-282^31.93%ID^E:1e-26^RecName: Full=Putative sugar lactone lactonase YvrE;^Bacteria; Firmicutes; Bacilli; Bacillales; Bacillaceae; Bacillus	.	m.487	3-743[-]	sp|O34940|YVRE_BACSU^O34940^Q:17-246,H:67-282^31.93%ID^E:1e-26^RecName: Full=Putative sugar lactone lactonase YvrE;^Bacteria; Firmicutes; Bacilli; Bacillales; Bacillaceae; Bacillus	PF08450.7^SGL^SMP-30/Gluconolaconase/LRE-like region^2-213^E:3.7e-42	.	.	COG3386^Gluconolactonase	GO:0005737^cellular_component^cytoplasm`GO:0016787^molecular_function^hydrolase activity`GO:0046872^molecular_function^metal ion binding
comp488_c1	comp488_c1_seq1	.	.	.	.	.	.	.	.	.	.	.
comp490_c0	comp490_c0_seq1	.	.	m.492	2-340[-]	.	.	.	.	.	.
comp490_c1	comp490_c1_seq1	.	.	.	.	.	.	.	.	.	.	.
comp491_c0	comp491_c0_seq1	.	.	.	.	.	.	.	.	.	.	.
comp492_c0	comp492_c0_seq1	.	.	m.494	138-887[-]	.	PF13812.1^PPR_3^Pentatricopeptide repeat domain^198-226^E:0.13`PF01535.15^PPR^PPR repeat^199-227^E:0.38	.	.	.	.
comp492_c0	comp492_c0_seq2	.	.	m.496	3-626[-]	.	.	.	.	.	.
comp494_c0	comp494_c0_seq1	sp|P49144|5HT1B_RABIT^P49144^Q:316-80,H:307-385^36.71%ID^E:1e-05^RecName: Full=5-hydroxytryptamine receptor 1B;^Eukaryota; Metazoa; Chordata; Craniata; Vertebrata; Euteleostomi; Mammalia; Eutheria; Euarchontoglires; Glires; Lagomorpha; Leporidae; Oryctola	.	m.497	62-376[-]	sp|P49144|5HT1B_RABIT^P49144^Q:21-99,H:307-385^36.71%ID^E:5e-06^RecName: Full=5-hydroxytryptamine receptor 1B;^Eukaryota; Metazoa; Chordata; Craniata; Vertebrata; Euteleostomi; Mammalia; Eutheria; Euarchontoglires; Glires; Lagomorpha; Leporidae; Oryctolag	PF00001.16^7tm_1^7 transmembrane receptor (rhodopsin family)^14-82^E:1.1e-08	.	ExpAA=29.04^PredHel=1^Topology=i32-54o	.	GO:0005737^cellular_component^cytoplasm`GO:0016021^cellular_component^integral to membrane`GO:0005886^cellular_component^plasma membrane`GO:0004993^molecular_function^serotonin receptor activity`GO:0046849^biological_process^bone remodeling`GO:0071502^bio
comp494_c1	comp494_c1_seq1	.	.	m.498	3-596[-]	sp|Q8UUG8|5HT2B_TETFL^Q8UUG8^Q:31-163,H:27-157^28.36%ID^E:3e-12^RecName: Full=5-hydroxytryptamine receptor 2B;^Eukaryota; Metazoa; Chordata; Craniata; Vertebrata; Euteleostomi; Actinopterygii; Neopterygii; Teleostei; Euteleostei; Neoteleostei; Acanthomorp	PF00001.16^7tm_1^7 transmembrane receptor (rhodopsin family)^46-172^E:4.2e-18	.	ExpAA=110.10^PredHel=5^Topology=o28-50i63-85o105-127i148-170o175-194i	.	GO:0030285^cellular_component^integral to synaptic vesicle membrane`GO:0005886^cellular_component^plasma membrane`GO:0001587^molecular_function^Gq/11-coupled serotonin receptor activity`GO:0030594^molecular_function^neurotransmitter receptor activity`GO:0
comp495_c0	comp495_c0_seq1	.	.	.	.	.	.	.	.	.	.	.
comp495_c1	comp495_c1_seq1	.	.	.	.	.	.	.	.	.	.	.
comp496_c0	comp496_c0_seq1	.	.	.	.	.	.	.	.	.	.	.
comp498_c0	comp498_c0_seq1	.	.	.	.	.	.	.	.	.	.	.
comp499_c0	comp499_c0_seq1	.	.	m.500	3-407[+]	.	PF03372.18^Exo_endo_phos^Endonuclease/Exonuclease/phosphatase family^59-120^E:0.00026	.	.	.	.
comp499_c0	comp499_c0_seq2	sp|P53355|DAPK1_HUMAN^P53355^Q:71-283,H:445-515^46.48%ID^E:9e-10^RecName: Full=Death-associated protein kinase 1;^Eukaryota; Metazoa; Chordata; Craniata; Vertebrata; Euteleostomi; Mammalia; Eutheria; Euarchontoglires; Primates; Haplorrhini; Catarrhini; Ho	.	m.501	2-370[+]	sp|P53355|DAPK1_HUMAN^P53355^Q:24-94,H:445-515^46.48%ID^E:1e-10^RecName: Full=Death-associated protein kinase 1;^Eukaryota; Metazoa; Chordata; Craniata; Vertebrata; Euteleostomi; Mammalia; Eutheria; Euarchontoglires; Primates; Haplorrhini; Catarrhini; Hom	PF12796.2^Ank_2^Ankyrin repeats (3 copies)^13-84^E:2.9e-17`PF13606.1^Ank_3^Ankyrin repeat^24-52^E:0.0012`PF00023.25^Ank^Ankyrin repeat^28-54^E:0.00017`PF12796.2^Ank_2^Ankyrin repeats (3 copies)^29-97^E:2.5e-17`PF13637.1^Ank_4^Ankyrin repeats (many copies)	.	.	COG0666^FOG: Ankyrin repeat	GO:0015629^cellular_component^actin cytoskeleton`GO:0005737^cellular_component^cytoplasm`GO:0005524^molecular_function^ATP binding`GO:0005516^molecular_function^calmodulin binding`GO:0004674^molecular_function^protein serine/threonine kinase activity`GO:0
comp500_c0	comp500_c0_seq1	.	.	.	.	.	.	.	.	.	.	.
comp502_c0	comp502_c0_seq1	.	.	m.502	268-720[+]	.	.	.	.	.	.
comp502_c0	comp502_c0_seq1	.	.	m.503	866-1222[+]	.	PF13405.1^EF_hand_4^EF-hand domain^81-107^E:0.00018	.	ExpAA=22.97^PredHel=1^Topology=o24-46i	.	.
comp502_c0	comp502_c0_seq2	.	.	m.504	268-720[+]	.	.	.	.	.	.
comp502_c0	comp502_c0_seq2	.	.	m.506	791-1147[+]	.	PF13405.1^EF_hand_4^EF-hand domain^81-107^E:0.00018	.	ExpAA=22.97^PredHel=1^Topology=o24-46i	.	.
comp502_c0	comp502_c0_seq2	.	.	m.505	484-903[-]	.	.	.	.	.	.
comp503_c0	comp503_c0_seq1	sp|Q42093|AB2C_ARATH^Q42093^Q:624-911,H:732-826^48.45%ID^E:1e-41^RecName: Full=ABC transporter C family member 2;^Eukaryota; Viridiplantae; Streptophyta; Embryophyta; Tracheophyta; Spermatophyta; Magnoliophyta; eudicotyledons; core eudicotyledons; rosids;	.	m.508	501-1085[+]	sp|Q96J65|MRP9_HUMAN^Q96J65^Q:42-138,H:595-690^49.48%ID^E:5e-26^RecName: Full=Multidrug resistance-associated protein 9;^Eukaryota; Metazoa; Chordata; Craniata; Vertebrata; Euteleostomi; Mammalia; Eutheria; Euarchontoglires; Primates; Haplorrhini; Catarrh	PF00005.22^ABC_tran^ABC transporter^45-77^E:1.9e-05	.	.	COG1132^ABC-type multidrug transport system, ATPase and permease components	GO:0016021^cellular_component^integral to membrane`GO:0005739^cellular_component^mitochondrion`GO:0005524^molecular_function^ATP binding`GO:0042626^molecular_function^ATPase activity, coupled to transmembrane movement of substances`GO:0006200^biological_p
comp503_c0	comp503_c0_seq1	sp|Q42093|AB2C_ARATH^Q42093^Q:624-911,H:732-826^48.45%ID^E:1e-41^RecName: Full=ABC transporter C family member 2;^Eukaryota; Viridiplantae; Streptophyta; Embryophyta; Tracheophyta; Spermatophyta; Magnoliophyta; eudicotyledons; core eudicotyledons; rosids;	.	m.507	2-634[+]	sp|Q28689|MRP2_RABIT^Q28689^Q:22-205,H:572-748^32.61%ID^E:3e-25^RecName: Full=Canalicular multispecific organic anion transporter 1;^Eukaryota; Metazoa; Chordata; Craniata; Vertebrata; Euteleostomi; Mammalia; Eutheria; Euarchontoglires; Glires; Lagomorpha	.	.	.	COG1132^ABC-type multidrug transport system, ATPase and permease components	GO:0016324^cellular_component^apical plasma membrane`GO:0016021^cellular_component^integral to membrane`GO:0005524^molecular_function^ATP binding`GO:0042626^molecular_function^ATPase activity, coupled to transmembrane movement of substances`GO:0006200^bio
comp503_c0	comp503_c0_seq2	sp|Q42093|AB2C_ARATH^Q42093^Q:624-1370,H:732-1020^30.17%ID^E:5e-46^RecName: Full=ABC transporter C family member 2;^Eukaryota; Viridiplantae; Streptophyta; Embryophyta; Tracheophyta; Spermatophyta; Magnoliophyta; eudicotyledons; core eudicotyledons; rosid	.	m.511	2-634[+]	sp|Q28689|MRP2_RABIT^Q28689^Q:22-205,H:572-748^32.61%ID^E:3e-25^RecName: Full=Canalicular multispecific organic anion transporter 1;^Eukaryota; Metazoa; Chordata; Craniata; Vertebrata; Euteleostomi; Mammalia; Eutheria; Euarchontoglires; Glires; Lagomorpha	.	.	.	COG1132^ABC-type multidrug transport system, ATPase and permease components	GO:0016324^cellular_component^apical plasma membrane`GO:0016021^cellular_component^integral to membrane`GO:0005524^molecular_function^ATP binding`GO:0042626^molecular_function^ATPase activity, coupled to transmembrane movement of substances`GO:0006200^bio
comp503_c0	comp503_c0_seq2	sp|Q42093|AB2C_ARATH^Q42093^Q:624-1370,H:732-1020^30.17%ID^E:5e-46^RecName: Full=ABC transporter C family member 2;^Eukaryota; Viridiplantae; Streptophyta; Embryophyta; Tracheophyta; Spermatophyta; Magnoliophyta; eudicotyledons; core eudicotyledons; rosid	.	m.510	501-1469[+]	sp|Q9C8H0|AB12C_ARATH^Q9C8H0^Q:42-290,H:733-1013^32.42%ID^E:7e-29^RecName: Full=ABC transporter C family member 12;^Eukaryota; Viridiplantae; Streptophyta; Embryophyta; Tracheophyta; Spermatophyta; Magnoliophyta; eudicotyledons; core eudicotyledons; rosid	PF00005.22^ABC_tran^ABC transporter^46-77^E:4.4e-05	.	ExpAA=46.51^PredHel=2^Topology=i196-218o233-255i	COG1132^ABC-type multidrug transport system, ATPase and permease components	GO:0016021^cellular_component^integral to membrane`GO:0005524^molecular_function^ATP binding`GO:0008559^molecular_function^xenobiotic-transporting ATPase activity`GO:0006200^biological_process^ATP catabolic process
comp505_c0	comp505_c0_seq1	sp|Q9NGQ2|KIF1_DICDI^Q9NGQ2^Q:2-247,H:307-388^56.1%ID^E:8e-26^RecName: Full=Kinesin-related protein 1;^Eukaryota; Amoebozoa; Mycetozoa; Dictyosteliida; Dictyostelium`sp|Q9NGQ2|KIF1_DICDI^Q9NGQ2^Q:253-579,H:406-508^29.46%ID^E:8e-26^RecName: Full=Kinesin-re	.	m.513	964-2865[+]	.	.	.	.	.	.
comp505_c0	comp505_c0_seq1	sp|Q9NGQ2|KIF1_DICDI^Q9NGQ2^Q:2-247,H:307-388^56.1%ID^E:8e-26^RecName: Full=Kinesin-related protein 1;^Eukaryota; Amoebozoa; Mycetozoa; Dictyosteliida; Dictyostelium`sp|Q9NGQ2|KIF1_DICDI^Q9NGQ2^Q:253-579,H:406-508^29.46%ID^E:8e-26^RecName: Full=Kinesin-re	.	m.515	349-924[+]	sp|Q9H1H9|KI13A_HUMAN^Q9H1H9^Q:1-148,H:420-544^28.67%ID^E:5e-06^RecName: Full=Kinesin-like protein KIF13A;^Eukaryota; Metazoa; Chordata; Craniata; Vertebrata; Euteleostomi; Mammalia; Eutheria; Euarchontoglires; Primates; Haplorrhini; Catarrhini; Hominidae	PF00498.21^FHA^FHA domain^55-138^E:0.00015	.	.	COG5059^Kinesin-like protein	GO:0005813^cellular_component^centrosome`GO:0010008^cellular_component^endosome membrane`GO:0000139^cellular_component^Golgi membrane`GO:0005874^cellular_component^microtubule`GO:0005875^cellular_component^microtubule associated complex`GO:0030496^cellula
comp505_c1	comp505_c1_seq1	sp|Q60575|KIF1B_MOUSE^Q60575^Q:128-952,H:5-287^42.21%ID^E:7e-59^RecName: Full=Kinesin-like protein KIF1B;^Eukaryota; Metazoa; Chordata; Craniata; Vertebrata; Euteleostomi; Mammalia; Eutheria; Euarchontoglires; Glires; Rodentia; Sciurognathi; Muroidea; Mur	.	m.517	104-1000[+]	sp|Q60575|KIF1B_MOUSE^Q60575^Q:9-283,H:5-287^42.81%ID^E:5e-61^RecName: Full=Kinesin-like protein KIF1B;^Eukaryota; Metazoa; Chordata; Craniata; Vertebrata; Euteleostomi; Mammalia; Eutheria; Euarchontoglires; Glires; Rodentia; Sciurognathi; Muroidea; Murid	PF00225.18^Kinesin^Kinesin motor domain^15-284^E:1.9e-69	.	.	COG5059^Kinesin-like protein	GO:0030659^cellular_component^cytoplasmic vesicle membrane`GO:0005874^cellular_component^microtubule`GO:0005875^cellular_component^microtubule associated complex`GO:0005739^cellular_component^mitochondrion`GO:0043005^cellular_component^neuron projection`G
comp506_c0	comp506_c0_seq1	.	.	.	.	.	.	.	.	.	.	.
comp508_c0	comp508_c0_seq1	.	.	.	.	.	.	.	.	.	.	.
comp509_c0	comp509_c0_seq1	.	.	.	.	.	.	.	.	.	.	.
comp512_c0	comp512_c0_seq1	.	.	.	.	.	.	.	.	.	.	.
comp514_c0	comp514_c0_seq1	.	.	.	.	.	.	.	.	.	.	.
comp514_c0	comp514_c0_seq2	.	.	.	.	.	.	.	.	.	.	.
comp515_c0	comp515_c0_seq1	.	.	m.518	1-390[+]	.	.	.	.	.	.
comp515_c1	comp515_c1_seq1	.	.	m.519	1-771[+]	.	PF00090.14^TSP_1^Thrombospondin type 1 domain^111-161^E:0.0029	.	.	.	.
comp516_c0	comp516_c0_seq1	.	.	.	.	.	.	.	.	.	.	.
comp517_c0	comp517_c0_seq1	.	.	.	.	.	.	.	.	.	.	.
comp517_c1	comp517_c1_seq1	.	.	.	.	.	.	.	.	.	.	.
comp518_c0	comp518_c0_seq1	.	.	m.521	1-330[-]	.	.	.	ExpAA=22.17^PredHel=1^Topology=i72-91o	.	.
comp518_c0	comp518_c0_seq2	.	.	m.523	2-1372[+]	.	.	.	ExpAA=103.14^PredHel=3^Topology=o83-105i311-333o348-370i	.	.
comp519_c0	comp519_c0_seq1	.	.	.	.	.	.	.	.	.	.	.
comp519_c1	comp519_c1_seq1	.	.	.	.	.	.	.	.	.	.	.
comp521_c0	comp521_c0_seq1	sp|Q0WVK7|PPR12_ARATH^Q0WVK7^Q:959-474,H:245-407^25.77%ID^E:3e-24^RecName: Full=Pentatricopeptide repeat-containing protein At1g05670, mitochondrial;^Eukaryota; Viridiplantae; Streptophyta; Embryophyta; Tracheophyta; Spermatophyta; Magnoliophyta; eudicoty	.	m.526	1-429[-]	sp|Q5G1S8|PP241_ARATH^Q5G1S8^Q:1-126,H:251-378^31.25%ID^E:4e-13^RecName: Full=Pentatricopeptide repeat-containing protein At3g18110, chloroplastic;^Eukaryota; Viridiplantae; Streptophyta; Embryophyta; Tracheophyta; Spermatophyta; Magnoliophyta; eudicotyle	PF13812.1^PPR_3^Pentatricopeptide repeat domain^11-41^E:0.00022`PF01535.15^PPR^PPR repeat^12-41^E:0.00021`PF13041.1^PPR_2^PPR repeat family^44-91^E:5.9e-11`PF01535.15^PPR^PPR repeat^46-75^E:9.2e-05`PF13812.1^PPR_3^Pentatricopeptide repeat domain^46-78^E:0	.	.	.	GO:0009507^cellular_component^chloroplast
comp521_c0	comp521_c0_seq1	sp|Q0WVK7|PPR12_ARATH^Q0WVK7^Q:959-474,H:245-407^25.77%ID^E:3e-24^RecName: Full=Pentatricopeptide repeat-containing protein At1g05670, mitochondrial;^Eukaryota; Viridiplantae; Streptophyta; Embryophyta; Tracheophyta; Spermatophyta; Magnoliophyta; eudicoty	.	m.525	171-1493[-]	sp|Q0WMY5|PP365_ARATH^Q0WMY5^Q:148-331,H:586-776^28.65%ID^E:2e-14^RecName: Full=Pentatricopeptide repeat-containing protein At5g04810, chloroplastic;^Eukaryota; Viridiplantae; Streptophyta; Embryophyta; Tracheophyta; Spermatophyta; Magnoliophyta; eudicoty	PF01535.15^PPR^PPR repeat^217-245^E:0.013`PF13812.1^PPR_3^Pentatricopeptide repeat domain^217-245^E:0.68`PF01535.15^PPR^PPR repeat^254-278^E:0.11`PF01535.15^PPR^PPR repeat^289-312^E:0.045	.	ExpAA=23.54^PredHel=1^Topology=i45-67o	.	GO:0009507^cellular_component^chloroplast`GO:0000166^molecular_function^nucleotide binding`GO:0003723^molecular_function^RNA binding
comp521_c1	comp521_c1_seq1	.	.	.	.	.	.	.	.	.	.	.
comp522_c0	comp522_c0_seq1	.	.	m.528	1-432[+]	.	.	.	.	.	.
comp522_c0	comp522_c0_seq2	.	.	m.529	1-432[+]	.	.	.	.	.	.
comp523_c0	comp523_c0_seq1	.	.	.	.	.	.	.	.	.	.	.
comp524_c0	comp524_c0_seq1	.	.	.	.	.	.	.	.	.	.	.
comp525_c0	comp525_c0_seq1	.	.	m.530	2-310[+]	.	.	.	.	.	.
comp525_c1	comp525_c1_seq1	.	.	m.531	1-825[-]	.	.	.	.	.	.
comp527_c0	comp527_c0_seq1	.	.	.	.	.	.	.	.	.	.	.
comp527_c0	comp527_c0_seq2	.	.	.	.	.	.	.	.	.	.	.
comp528_c0	comp528_c0_seq1	.	.	m.532	53-2008[+]	.	.	.	.	.	.
comp529_c0	comp529_c0_seq1	sp|Q86VS3|IQCH_HUMAN^Q86VS3^Q:17-571,H:331-515^47.03%ID^E:4e-54^RecName: Full=IQ domain-containing protein H;^Eukaryota; Metazoa; Chordata; Craniata; Vertebrata; Euteleostomi; Mammalia; Eutheria; Euarchontoglires; Primates; Haplorrhini; Catarrhini; Homini	.	m.538	2-586[+]	sp|Q86VS3|IQCH_HUMAN^Q86VS3^Q:6-190,H:331-515^47.03%ID^E:3e-54^RecName: Full=IQ domain-containing protein H;^Eukaryota; Metazoa; Chordata; Craniata; Vertebrata; Euteleostomi; Mammalia; Eutheria; Euarchontoglires; Primates; Haplorrhini; Catarrhini; Hominid	PF00612.22^IQ^IQ calmodulin-binding motif^46-64^E:3.4e-05	.	.	.	.
comp530_c0	comp530_c0_seq1	.	.	m.539	2-2050[+]	.	.	.	.	.	.
comp530_c0	comp530_c0_seq2	.	.	m.541	2-2320[+]	.	.	.	.	.	.
comp531_c0	comp531_c0_seq1	.	.	.	.	.	.	.	.	.	.	.
comp532_c0	comp532_c0_seq1	.	.	.	.	.	.	.	.	.	.	.
comp532_c0	comp532_c0_seq2	.	.	.	.	.	.	.	.	.	.	.
comp533_c0	comp533_c0_seq1	.	.	.	.	.	.	.	.	.	.	.
comp533_c0	comp533_c0_seq2	.	.	m.545	35-2410[+]	.	.	.	.	.	.
comp534_c0	comp534_c0_seq1	.	.	.	.	.	.	.	.	.	.	.
comp534_c1	comp534_c1_seq1	.	.	.	.	.	.	.	.	.	.	.
comp535_c0	comp535_c0_seq1	.	.	.	.	.	.	.	.	.	.	.
comp539_c0	comp539_c0_seq1	.	.	.	.	.	.	.	.	.	.	.
comp539_c1	comp539_c1_seq1	.	.	.	.	.	.	.	.	.	.	.
comp540_c0	comp540_c0_seq1	sp|Q5RAH7|PIGM_PONAB^Q5RAH7^Q:571-68,H:249-418^55.29%ID^E:4e-57^RecName: Full=GPI mannosyltransferase 1;^Eukaryota; Metazoa; Chordata; Craniata; Vertebrata; Euteleostomi; Mammalia; Eutheria; Euarchontoglires; Primates; Haplorrhini; Catarrhini; Hominidae;	.	m.549	47-571[-]	sp|Q5RAH7|PIGM_PONAB^Q5RAH7^Q:1-168,H:249-418^55.29%ID^E:2e-57^RecName: Full=GPI mannosyltransferase 1;^Eukaryota; Metazoa; Chordata; Craniata; Vertebrata; Euteleostomi; Mammalia; Eutheria; Euarchontoglires; Primates; Haplorrhini; Catarrhini; Hominidae; P	PF05007.8^Mannosyl_trans^Mannosyltransferase (PIG-M)^1-157^E:1.7e-60	.	ExpAA=74.67^PredHel=3^Topology=o37-59i87-118o138-157i	.	GO:0005789^cellular_component^endoplasmic reticulum membrane`GO:0016021^cellular_component^integral to membrane`GO:0016758^molecular_function^transferase activity, transferring hexosyl groups`GO:0006506^biological_process^GPI anchor biosynthetic process
comp541_c0	comp541_c0_seq1	.	.	.	.	.	.	.	.	.	.	.
comp541_c0	comp541_c0_seq2	.	.	.	.	.	.	.	.	.	.	.
comp542_c0	comp542_c0_seq1	.	.	.	.	.	.	.	.	.	.	.
comp543_c0	comp543_c0_seq1	sp|Q9P2D7|DYH1_HUMAN^Q9P2D7^Q:936-94,H:874-1150^30.96%ID^E:5e-38^RecName: Full=Dynein heavy chain 1, axonemal;^Eukaryota; Metazoa; Chordata; Craniata; Vertebrata; Euteleostomi; Mammalia; Eutheria; Euarchontoglires; Primates; Haplorrhini; Catarrhini; Homin	.	m.550	70-936[-]	sp|Q9P2D7|DYH1_HUMAN^Q9P2D7^Q:1-281,H:874-1150^30.96%ID^E:5e-44^RecName: Full=Dynein heavy chain 1, axonemal;^Eukaryota; Metazoa; Chordata; Craniata; Vertebrata; Euteleostomi; Mammalia; Eutheria; Euarchontoglires; Primates; Haplorrhini; Catarrhini; Homini	PF08393.8^DHC_N2^Dynein heavy chain, N-terminal region 2^140-282^E:1.3e-25	.	.	COG5245^Dynein, heavy chain	GO:0005858^cellular_component^axonemal dynein complex`GO:0035085^cellular_component^cilium axoneme`GO:0005737^cellular_component^cytoplasm`GO:0005874^cellular_component^microtubule`GO:0005524^molecular_function^ATP binding`GO:0016887^molecular_function^AT
comp543_c1	comp543_c1_seq1	sp|Q9P2D7|DYH1_HUMAN^Q9P2D7^Q:617-3,H:685-879^25.24%ID^E:2e-15^RecName: Full=Dynein heavy chain 1, axonemal;^Eukaryota; Metazoa; Chordata; Craniata; Vertebrata; Euteleostomi; Mammalia; Eutheria; Euarchontoglires; Primates; Haplorrhini; Catarrhini; Hominid	.	m.551	3-635[-]	sp|Q9P2D7|DYH1_HUMAN^Q9P2D7^Q:7-211,H:685-879^25.24%ID^E:2e-15^RecName: Full=Dynein heavy chain 1, axonemal;^Eukaryota; Metazoa; Chordata; Craniata; Vertebrata; Euteleostomi; Mammalia; Eutheria; Euarchontoglires; Primates; Haplorrhini; Catarrhini; Hominid	.	.	.	COG5245^Dynein, heavy chain	GO:0005858^cellular_component^axonemal dynein complex`GO:0035085^cellular_component^cilium axoneme`GO:0005737^cellular_component^cytoplasm`GO:0005874^cellular_component^microtubule`GO:0005524^molecular_function^ATP binding`GO:0016887^molecular_function^AT
comp544_c0	comp544_c0_seq1	.	.	.	.	.	.	.	.	.	.	.
comp544_c0	comp544_c0_seq2	.	.	.	.	.	.	.	.	.	.	.
comp545_c0	comp545_c0_seq1	.	.	.	.	.	.	.	.	.	.	.
comp545_c1	comp545_c1_seq1	.	.	.	.	.	.	.	.	.	.	.
comp546_c0	comp546_c0_seq1	sp|O22609|DEGP1_ARATH^O22609^Q:255-644,H:157-278^33.08%ID^E:2e-09^RecName: Full=Protease Do-like 1, chloroplastic;^Eukaryota; Viridiplantae; Streptophyta; Embryophyta; Tracheophyta; Spermatophyta; Magnoliophyta; eudicotyledons; core eudicotyledons; rosids	.	m.553	3-1046[+]	sp|O22609|DEGP1_ARATH^O22609^Q:85-244,H:157-298^35%ID^E:6e-17^RecName: Full=Protease Do-like 1, chloroplastic;^Eukaryota; Viridiplantae; Streptophyta; Embryophyta; Tracheophyta; Spermatophyta; Magnoliophyta; eudicotyledons; core eudicotyledons; rosids; ma	PF13365.1^Trypsin_2^Trypsin-like peptidase domain^85-242^E:4.6e-19`PF00089.21^Trypsin^Trypsin^86-247^E:3e-08	.	ExpAA=17.12^PredHel=1^Topology=i13-30o	COG0265^Trypsin-like serine proteases, typically periplasmic, contain C-terminal PDZ domain	GO:0009534^cellular_component^chloroplast thylakoid`GO:0009535^cellular_component^chloroplast thylakoid membrane`GO:0005634^cellular_component^nucleus`GO:0031977^cellular_component^thylakoid lumen`GO:0004252^molecular_function^serine-type endopeptidase ac
comp546_c1	comp546_c1_seq1	.	.	m.555	2-424[+]	.	.	.	.	.	.
comp550_c0	comp550_c0_seq1	.	.	.	.	.	.	.	.	.	.	.
comp551_c0	comp551_c0_seq1	.	.	.	.	.	.	.	.	.	.	.
comp552_c0	comp552_c0_seq1	sp|Q9D786|HAUS5_MOUSE^Q9D786^Q:1587-10,H:31-476^22.45%ID^E:9e-09^RecName: Full=HAUS augmin-like complex subunit 5;^Eukaryota; Metazoa; Chordata; Craniata; Vertebrata; Euteleostomi; Mammalia; Eutheria; Euarchontoglires; Glires; Rodentia; Sciurognathi; Muro	.	m.557	1-522[-]	.	.	.	.	.	.
comp552_c0	comp552_c0_seq1	sp|Q9D786|HAUS5_MOUSE^Q9D786^Q:1587-10,H:31-476^22.45%ID^E:9e-09^RecName: Full=HAUS augmin-like complex subunit 5;^Eukaryota; Metazoa; Chordata; Craniata; Vertebrata; Euteleostomi; Mammalia; Eutheria; Euarchontoglires; Glires; Rodentia; Sciurognathi; Muro	.	m.556	991-1599[-]	.	.	.	.	.	.
comp552_c0	comp552_c0_seq2	sp|Q9D786|HAUS5_MOUSE^Q9D786^Q:1476-10,H:31-476^23.41%ID^E:2e-12^RecName: Full=HAUS augmin-like complex subunit 5;^Eukaryota; Metazoa; Chordata; Craniata; Vertebrata; Euteleostomi; Mammalia; Eutheria; Euarchontoglires; Glires; Rodentia; Sciurognathi; Muro	.	m.558	1-1488[-]	sp|Q9D786|HAUS5_MOUSE^Q9D786^Q:5-493,H:31-476^23.41%ID^E:2e-12^RecName: Full=HAUS augmin-like complex subunit 5;^Eukaryota; Metazoa; Chordata; Craniata; Vertebrata; Euteleostomi; Mammalia; Eutheria; Euarchontoglires; Glires; Rodentia; Sciurognathi; Muroid	.	.	.	NOG47858^HAUS augmin-like complex, subunit 5	GO:0005813^cellular_component^centrosome`GO:0070652^cellular_component^HAUS complex`GO:0005874^cellular_component^microtubule`GO:0005819^cellular_component^spindle`GO:0051301^biological_process^cell division`GO:0051297^biological_process^centrosome organi
comp553_c0	comp553_c0_seq1	.	.	m.559	1-453[-]	.	.	.	.	.	.
comp553_c1	comp553_c1_seq1	.	.	m.560	3-317[+]	.	.	.	.	.	.
comp554_c0	comp554_c0_seq1	.	.	.	.	.	.	.	.	.	.	.
comp554_c1	comp554_c1_seq1	.	.	m.565	120-497[-]	.	.	.	.	.	.
comp555_c0	comp555_c0_seq1	.	.	.	.	.	.	.	.	.	.	.
comp556_c0	comp556_c0_seq1	.	.	m.566	2-790[+]	.	.	.	.	.	.
comp556_c0	comp556_c0_seq2	.	.	m.567	2-790[+]	.	.	.	.	.	.
comp557_c0	comp557_c0_seq1	.	.	.	.	.	.	.	.	.	.	.
comp557_c0	comp557_c0_seq2	.	.	.	.	.	.	.	.	.	.	.
comp558_c0	comp558_c0_seq1	.	.	m.568	1-942[+]	.	.	.	.	.	.
comp559_c0	comp559_c0_seq1	.	.	m.571	2-319[+]	.	.	.	.	.	.
comp559_c1	comp559_c1_seq1	sp|P12999|BIOC_ECOLI^P12999^Q:156-338,H:34-94^34.43%ID^E:7e-06^RecName: Full=Malonyl-CoA O-methyltransferase BioC;^Bacteria; Proteobacteria; Gammaproteobacteria; Enterobacteriales; Enterobacteriaceae; Escherichia	.	m.573	3-398[+]	sp|P12999|BIOC_ECOLI^P12999^Q:52-112,H:34-94^34.43%ID^E:6e-06^RecName: Full=Malonyl-CoA O-methyltransferase BioC;^Bacteria; Proteobacteria; Gammaproteobacteria; Enterobacteriales; Enterobacteriaceae; Escherichia	PF13489.1^Methyltransf_23^Methyltransferase domain^47-111^E:1.5e-06`PF05175.9^MTS^Methyltransferase small domain^50-99^E:0.00011	.	.	COG0500^SAM-dependent methyltransferases	GO:0010340^molecular_function^carboxyl-O-methyltransferase activity`GO:0009102^biological_process^biotin biosynthetic process
comp560_c0	comp560_c0_seq1	.	.	.	.	.	.	.	.	.	.	.
comp560_c0	comp560_c0_seq2	.	.	.	.	.	.	.	.	.	.	.
comp561_c0	comp561_c0_seq1	.	.	m.574	1-408[-]	.	.	.	ExpAA=27.04^PredHel=1^Topology=o15-37i	.	.
comp561_c1	comp561_c1_seq1	.	.	m.575	3-1898[+]	.	.	.	.	.	.
comp562_c0	comp562_c0_seq1	sp|O95985|TOP3B_HUMAN^O95985^Q:2051-261,H:46-607^38.85%ID^E:2e-132^RecName: Full=DNA topoisomerase 3-beta-1;^Eukaryota; Metazoa; Chordata; Craniata; Vertebrata; Euteleostomi; Mammalia; Eutheria; Euarchontoglires; Primates; Haplorrhini; Catarrhini; Hominid	.	m.577	111-2054[-]	sp|O95985|TOP3B_HUMAN^O95985^Q:2-598,H:46-607^39.18%ID^E:7e-133^RecName: Full=DNA topoisomerase 3-beta-1;^Eukaryota; Metazoa; Chordata; Craniata; Vertebrata; Euteleostomi; Mammalia; Eutheria; Euarchontoglires; Primates; Haplorrhini; Catarrhini; Hominidae;	PF01751.17^Toprim^Toprim domain^9-99^E:2.4e-09`PF01131.15^Topoisom_bac^DNA topoisomerase^115-483^E:2.4e-81	.	.	COG0550^Topoisomerase IA	GO:0000793^cellular_component^condensed chromosome`GO:0005634^cellular_component^nucleus`GO:0005524^molecular_function^ATP binding`GO:0003916^molecular_function^DNA topoisomerase activity`GO:0003917^molecular_function^DNA topoisomerase type I activity`GO:
comp562_c1	comp562_c1_seq1	sp|A4RN46|PRP5_MAGO7^A4RN46^Q:3-350,H:664-777^45.69%ID^E:4e-26^RecName: Full=Pre-mRNA-processing ATP-dependent RNA helicase PRP5;^Eukaryota; Fungi; Dikarya; Ascomycota; Pezizomycotina; Sordariomycetes; Sordariomycetidae; Magnaporthales; Magnaporthaceae; M	.	m.579	3-515[+]	sp|A4RN46|PRP5_MAGO7^A4RN46^Q:1-116,H:664-777^45.69%ID^E:4e-26^RecName: Full=Pre-mRNA-processing ATP-dependent RNA helicase PRP5;^Eukaryota; Fungi; Dikarya; Ascomycota; Pezizomycotina; Sordariomycetes; Sordariomycetidae; Magnaporthales; Magnaporthaceae; M	PF00271.26^Helicase_C^Helicase conserved C-terminal domain^1-60^E:2.2e-22	.	.	COG0513^Superfamily II DNA and RNA helicases	GO:0005634^cellular_component^nucleus`GO:0005524^molecular_function^ATP binding`GO:0008026^molecular_function^ATP-dependent helicase activity`GO:0003676^molecular_function^nucleic acid binding`GO:0006397^biological_process^mRNA processing`GO:0043581^biolo
comp563_c0	comp563_c0_seq1	.	.	.	.	.	.	.	.	.	.	.
comp563_c0	comp563_c0_seq2	.	.	.	.	.	.	.	.	.	.	.
comp565_c0	comp565_c0_seq1	.	.	m.581	3-1262[+]	.	.	.	ExpAA=154.58^PredHel=7^Topology=o64-86i112-134o144-162i200-222o237-259i286-308o318-340i	.	.
comp565_c1	comp565_c1_seq1	.	.	m.582	1-321[+]	.	.	.	.	.	.
comp566_c0	comp566_c0_seq1	.	.	m.583	3-2174[+]	.	.	.	ExpAA=94.32^PredHel=3^Topology=o384-406i613-635o645-664i	.	.
comp566_c0	comp566_c0_seq2	.	.	m.587	25-504[+]	.	.	sigP:1^36^0.584^YES	.	.	.
comp568_c0	comp568_c0_seq1	.	.	.	.	.	.	.	.	.	.	.
comp569_c0	comp569_c0_seq1	.	.	.	.	.	.	.	.	.	.	.
comp571_c0	comp571_c0_seq1	sp|Q6H595|SAP17_ORYSJ^Q6H595^Q:503-114,H:4-136^36.5%ID^E:3e-14^RecName: Full=Zinc finger AN1 domain-containing stress-associated protein 17;^Eukaryota; Viridiplantae; Streptophyta; Embryophyta; Tracheophyta; Spermatophyta; Magnoliophyta; Liliopsida; Poale	.	m.588	102-557[-]	sp|Q6H595|SAP17_ORYSJ^Q6H595^Q:19-148,H:4-136^36.5%ID^E:1e-14^RecName: Full=Zinc finger AN1 domain-containing stress-associated protein 17;^Eukaryota; Viridiplantae; Streptophyta; Embryophyta; Tracheophyta; Spermatophyta; Magnoliophyta; Liliopsida; Poales	PF01428.11^zf-AN1^AN1-like Zinc finger^31-72^E:5.2e-11`PF01428.11^zf-AN1^AN1-like Zinc finger^116-147^E:1.3e-06	.	.	.	GO:0046872^molecular_function^metal ion binding`GO:0008270^molecular_function^zinc ion binding`GO:0009737^biological_process^response to abscisic acid stimulus`GO:0010200^biological_process^response to chitin`GO:0006950^biological_process^response to stre
comp573_c0	comp573_c0_seq1	.	.	m.589	1-336[+]	.	.	.	.	.	.
comp573_c1	comp573_c1_seq1	.	.	.	.	.	.	.	.	.	.	.
comp574_c0	comp574_c0_seq1	.	.	.	.	.	.	.	.	.	.	.
comp575_c0	comp575_c0_seq1	.	.	.	.	.	.	.	.	.	.	.
comp576_c0	comp576_c0_seq1	sp|P0C062|GRSA_BREBE^P0C062^Q:1777-1268,H:423-583^36.99%ID^E:4e-21^RecName: Full=Gramicidin S synthase 1;^Bacteria; Firmicutes; Bacilli; Bacillales; Paenibacillaceae; Brevibacillus	.	m.591	263-1789[-]	sp|P0C062|GRSA_BREBE^P0C062^Q:5-174,H:423-583^36.99%ID^E:2e-22^RecName: Full=Gramicidin S synthase 1;^Bacteria; Firmicutes; Bacilli; Bacillales; Paenibacillaceae; Brevibacillus	PF00501.23^AMP-binding^AMP-binding enzyme^4-31^E:5.6e-05`PF00550.20^PP-binding^Phosphopantetheine attachment site^135-174^E:9.6e-05`PF03989.8^DNA_gyraseA_C^DNA gyrase C-terminal domain, beta-propeller^214-231^E:0.27`PF12796.2^Ank_2^Ankyrin repeats (3 copi	.	.	.	GO:0005524^molecular_function^ATP binding`GO:0016874^molecular_function^ligase activity`GO:0047462^molecular_function^phenylalanine racemase (ATP-hydrolyzing) activity`GO:0017000^biological_process^antibiotic biosynthetic process
comp576_c1	comp576_c1_seq1	sp|Q4WZ44|NRPS7_ASPFU^Q4WZ44^Q:2-490,H:1530-1689^33.54%ID^E:4e-11^RecName: Full=Nonribosomal peptide synthetase 7;^Eukaryota; Fungi; Dikarya; Ascomycota; Pezizomycotina; Eurotiomycetes; Eurotiomycetidae; Eurotiales; Trichocomaceae; mitosporic Trichocomace	.	m.595	2-493[+]	sp|Q4WZ44|NRPS7_ASPFU^Q4WZ44^Q:4-163,H:1533-1689^34.16%ID^E:1e-17^RecName: Full=Nonribosomal peptide synthetase 7;^Eukaryota; Fungi; Dikarya; Ascomycota; Pezizomycotina; Eurotiomycetes; Eurotiomycetidae; Eurotiales; Trichocomaceae; mitosporic Trichocomace	PF00501.23^AMP-binding^AMP-binding enzyme^8-158^E:4e-29	.	.	.	GO:0016853^molecular_function^isomerase activity`GO:0016874^molecular_function^ligase activity`GO:0009405^biological_process^pathogenesis
comp577_c0	comp577_c0_seq1	.	.	.	.	.	.	.	.	.	.	.
comp577_c0	comp577_c0_seq2	.	.	.	.	.	.	.	.	.	.	.
comp578_c0	comp578_c0_seq1	sp|Q08AE8|SPIR1_HUMAN^Q08AE8^Q:2039-999,H:36-384^34.62%ID^E:2e-53^RecName: Full=Protein spire homolog 1;^Eukaryota; Metazoa; Chordata; Craniata; Vertebrata; Euteleostomi; Mammalia; Eutheria; Euarchontoglires; Primates; Haplorrhini; Catarrhini; Hominidae;	.	m.596	132-2027[-]	sp|Q08AE8|SPIR1_HUMAN^Q08AE8^Q:1-343,H:40-384^34.44%ID^E:3e-53^RecName: Full=Protein spire homolog 1;^Eukaryota; Metazoa; Chordata; Craniata; Vertebrata; Euteleostomi; Mammalia; Eutheria; Euarchontoglires; Primates; Haplorrhini; Catarrhini; Hominidae; Hom	.	.	.	NOG69783^Spire homolog protein	GO:0005856^cellular_component^cytoskeleton`GO:0005794^cellular_component^Golgi apparatus`GO:0048471^cellular_component^perinuclear region of cytoplasm`GO:0048193^biological_process^Golgi vesicle transport
comp578_c1	comp578_c1_seq1	.	.	.	.	.	.	.	.	.	.	.
comp579_c0	comp579_c0_seq1	.	.	.	.	.	.	.	.	.	.	.
comp580_c0	comp580_c0_seq1	.	.	.	.	.	.	.	.	.	.	.
comp581_c0	comp581_c0_seq1	.	.	.	.	.	.	.	.	.	.	.
comp582_c0	comp582_c0_seq1	.	.	.	.	.	.	.	.	.	.	.
comp583_c0	comp583_c0_seq1	sp|Q9UBZ4|APEX2_HUMAN^Q9UBZ4^Q:120-512,H:74-214^34.25%ID^E:7e-08^RecName: Full=DNA-(apurinic or apyrimidinic site) lyase 2;^Eukaryota; Metazoa; Chordata; Craniata; Vertebrata; Euteleostomi; Mammalia; Eutheria; Euarchontoglires; Primates; Haplorrhini; Cata	.	m.597	3-1529[+]	sp|Q9UBZ4|APEX2_HUMAN^Q9UBZ4^Q:40-170,H:74-214^34.25%ID^E:7e-08^RecName: Full=DNA-(apurinic or apyrimidinic site) lyase 2;^Eukaryota; Metazoa; Chordata; Craniata; Vertebrata; Euteleostomi; Mammalia; Eutheria; Euarchontoglires; Primates; Haplorrhini; Catar	PF03372.18^Exo_endo_phos^Endonuclease/Exonuclease/phosphatase family^47-398^E:2.9e-11	.	.	COG0708^Exonuclease III	GO:0005743^cellular_component^mitochondrial inner membrane`GO:0005634^cellular_component^nucleus`GO:0003677^molecular_function^DNA binding`GO:0003906^molecular_function^DNA-(apurinic or apyrimidinic site) lyase activity`GO:0004519^molecular_function^endon
comp583_c0	comp583_c0_seq2	sp|Q5E9N9|APEX2_BOVIN^Q5E9N9^Q:46-603,H:2-215^27.63%ID^E:2e-13^RecName: Full=DNA-(apurinic or apyrimidinic site) lyase 2;^Eukaryota; Metazoa; Chordata; Craniata; Vertebrata; Euteleostomi; Mammalia; Eutheria; Laurasiatheria; Cetartiodactyla; Ruminantia; Pe	.	m.600	1-1617[+]	sp|Q5E9N9|APEX2_BOVIN^Q5E9N9^Q:16-201,H:2-215^27.63%ID^E:2e-13^RecName: Full=DNA-(apurinic or apyrimidinic site) lyase 2;^Eukaryota; Metazoa; Chordata; Craniata; Vertebrata; Euteleostomi; Mammalia; Eutheria; Laurasiatheria; Cetartiodactyla; Ruminantia; Pe	PF03372.18^Exo_endo_phos^Endonuclease/Exonuclease/phosphatase family^20-428^E:3.7e-20	.	.	COG0708^Exonuclease III	GO:0005739^cellular_component^mitochondrion`GO:0005634^cellular_component^nucleus`GO:0003677^molecular_function^DNA binding`GO:0003906^molecular_function^DNA-(apurinic or apyrimidinic site) lyase activity`GO:0004519^molecular_function^endonuclease activit
comp585_c0	comp585_c0_seq1	.	.	.	.	.	.	.	.	.	.	.
comp586_c0	comp586_c0_seq1	.	.	.	.	.	.	.	.	.	.	.
comp587_c0	comp587_c0_seq1	.	.	.	.	.	.	.	.	.	.	.
comp587_c0	comp587_c0_seq2	.	.	.	.	.	.	.	.	.	.	.
comp588_c0	comp588_c0_seq1	sp|Q8R3H7|HS2ST_MOUSE^Q8R3H7^Q:1003-263,H:75-324^27.76%ID^E:3e-14^RecName: Full=Heparan sulfate 2-O-sulfotransferase 1;^Eukaryota; Metazoa; Chordata; Craniata; Vertebrata; Euteleostomi; Mammalia; Eutheria; Euarchontoglires; Glires; Rodentia; Sciurognathi;	.	m.603	227-1126[-]	sp|Q8R3H7|HS2ST_MOUSE^Q8R3H7^Q:42-288,H:75-324^27.86%ID^E:8e-15^RecName: Full=Heparan sulfate 2-O-sulfotransferase 1;^Eukaryota; Metazoa; Chordata; Craniata; Vertebrata; Euteleostomi; Mammalia; Eutheria; Euarchontoglires; Glires; Rodentia; Sciurognathi; M	PF03567.9^Sulfotransfer_2^Sulfotransferase family^43-283^E:3.6e-08	.	.	.	GO:0000139^cellular_component^Golgi membrane`GO:0016021^cellular_component^integral to membrane`GO:0004394^molecular_function^heparan sulfate 2-O-sulfotransferase activity`GO:0015014^biological_process^heparan sulfate proteoglycan biosynthetic process, po
comp589_c0	comp589_c0_seq1	.	.	m.604	2-415[+]	.	.	.	.	.	.
comp589_c0	comp589_c0_seq2	sp|Q9SIC9|PP178_ARATH^Q9SIC9^Q:761-1423,H:287-518^23.83%ID^E:5e-19^RecName: Full=Pentatricopeptide repeat-containing protein At2g31400, chloroplastic;^Eukaryota; Viridiplantae; Streptophyta; Embryophyta; Tracheophyta; Spermatophyta; Magnoliophyta; eudicot	.	m.606	2-1540[+]	sp|Q9LPX2|PPR39_ARATH^Q9LPX2^Q:204-474,H:157-442^22.73%ID^E:8e-20^RecName: Full=Pentatricopeptide repeat-containing protein At1g12775, mitochondrial;^Eukaryota; Viridiplantae; Streptophyta; Embryophyta; Tracheophyta; Spermatophyta; Magnoliophyta; eudicoty	.	.	.	.	GO:0005739^cellular_component^mitochondrion
comp590_c0	comp590_c0_seq1	sp|Q9UTA5|TYW3_SCHPO^Q9UTA5^Q:187-2,H:10-74^44.78%ID^E:3e-08^RecName: Full=tRNA wybutosine-synthesizing protein 3;^Eukaryota; Fungi; Dikarya; Ascomycota; Taphrinomycotina; Schizosaccharomycetes; Schizosaccharomycetales; Schizosaccharomycetaceae; Schizosac	.	.	.	.	.	.	.	COG1590^Uncharacterized conserved protein	GO:0005829^cellular_component^cytosol`GO:0005634^cellular_component^nucleus`GO:0008175^molecular_function^tRNA methyltransferase activity`GO:0031591^biological_process^wybutosine biosynthetic process	.
comp590_c1	comp590_c1_seq1	sp|Q0P466|TYW2_DANRE^Q0P466^Q:970-1644,H:120-332^39.91%ID^E:3e-36^RecName: Full=tRNA wybutosine-synthesizing protein 2 homolog;^Eukaryota; Metazoa; Chordata; Craniata; Vertebrata; Euteleostomi; Actinopterygii; Neopterygii; Teleostei; Ostariophysi; Cyprini	.	m.609	3-833[+]	sp|Q641F8|TYW3_XENLA^Q641F8^Q:33-133,H:98-198^42.16%ID^E:1e-17^RecName: Full=tRNA wybutosine-synthesizing protein 3 homolog;^Eukaryota; Metazoa; Chordata; Craniata; Vertebrata; Euteleostomi; Amphibia; Batrachia; Anura; Pipoidea; Pipidae; Xenopodinae; Xeno	PF02676.9^TYW3^Methyltransferase TYW3^26-131^E:1.3e-25	.	.	.	GO:0008168^molecular_function^methyltransferase activity`GO:0008033^biological_process^tRNA processing
comp590_c1	comp590_c1_seq1	sp|Q0P466|TYW2_DANRE^Q0P466^Q:970-1644,H:120-332^39.91%ID^E:3e-36^RecName: Full=tRNA wybutosine-synthesizing protein 2 homolog;^Eukaryota; Metazoa; Chordata; Craniata; Vertebrata; Euteleostomi; Actinopterygii; Neopterygii; Teleostei; Ostariophysi; Cyprini	.	m.608	805-1716[+]	sp|Q0P466|TYW2_DANRE^Q0P466^Q:56-280,H:120-332^39.91%ID^E:2e-41^RecName: Full=tRNA wybutosine-synthesizing protein 2 homolog;^Eukaryota; Metazoa; Chordata; Craniata; Vertebrata; Euteleostomi; Actinopterygii; Neopterygii; Teleostei; Ostariophysi; Cyprinifo	PF02475.11^Met_10^Met-10+ like-protein^105-244^E:9.1e-20`PF03602.10^Cons_hypoth95^Conserved hypothetical protein 95^163-284^E:6.8e-05	.	.	COG2520^Predicted methyltransferase	GO:0008168^molecular_function^methyltransferase activity`GO:0008033^biological_process^tRNA processing
comp592_c0	comp592_c0_seq1	.	.	m.613	1-429[+]	.	.	sigP:1^25^0.654^YES	.	.	.
comp592_c1	comp592_c1_seq1	.	.	m.615	3-1013[-]	.	.	.	.	.	.
comp594_c0	comp594_c0_seq1	.	.	.	.	.	.	.	.	.	.	.
comp595_c0	comp595_c0_seq1	.	.	m.618	1-417[-]	.	.	.	.	.	.
comp595_c0	comp595_c0_seq2	sp|Q8NHP7|EXD1_HUMAN^Q8NHP7^Q:855-565,H:143-246^35.24%ID^E:3e-07^RecName: Full=Exonuclease 3'-5' domain-containing protein 1;^Eukaryota; Metazoa; Chordata; Craniata; Vertebrata; Euteleostomi; Mammalia; Eutheria; Euarchontoglires; Primates; Haplorrhini; Ca	.	m.619	1-858[-]	sp|Q8NHP7|EXD1_HUMAN^Q8NHP7^Q:2-98,H:143-246^35.24%ID^E:4e-07^RecName: Full=Exonuclease 3'-5' domain-containing protein 1;^Eukaryota; Metazoa; Chordata; Craniata; Vertebrata; Euteleostomi; Mammalia; Eutheria; Euarchontoglires; Primates; Haplorrhini; Catar	PF01612.15^DNA_pol_A_exo1^3'-5' exonuclease^2-118^E:2e-14	.	.	.	GO:0005622^cellular_component^intracellular`GO:0008408^molecular_function^3'-5' exonuclease activity`GO:0003676^molecular_function^nucleic acid binding`GO:0090305^biological_process^nucleic acid phosphodiester bond hydrolysis
comp597_c0	comp597_c0_seq1	.	.	.	.	.	.	.	.	.	.	.
comp599_c0	comp599_c0_seq1	.	.	m.620	3-461[-]	.	PF05461.6^ApoL^Apolipoprotein L^47-142^E:1.7e-13	.	ExpAA=44.85^PredHel=2^Topology=i68-90o100-122i	.	.
comp599_c1	comp599_c1_seq1	.	.	m.622	140-661[-]	.	.	.	.	.	.
comp600_c0	comp600_c0_seq1	sp|Q9VAQ5|DIM1_DROME^Q9VAQ5^Q:126-989,H:20-305^42.96%ID^E:3e-76^RecName: Full=Probable dimethyladenosine transferase;^Eukaryota; Metazoa; Ecdysozoa; Arthropoda; Hexapoda; Insecta; Pterygota; Neoptera; Endopterygota; Diptera; Brachycera; Muscomorpha; Ephyd	.	m.623	3-1139[+]	sp|Q9VAQ5|DIM1_DROME^Q9VAQ5^Q:42-329,H:20-305^42.96%ID^E:3e-76^RecName: Full=Probable dimethyladenosine transferase;^Eukaryota; Metazoa; Ecdysozoa; Arthropoda; Hexapoda; Insecta; Pterygota; Neoptera; Endopterygota; Diptera; Brachycera; Muscomorpha; Ephydr	PF00398.15^RrnaAD^Ribosomal RNA adenine dimethylase^48-270^E:2.6e-43`PF01170.13^UPF0020^Putative RNA methylase family UPF0020^64-149^E:4.3e-06`PF01209.13^Ubie_methyltran^ubiE/COQ5 methyltransferase family^65-134^E:6.7e-06`PF13847.1^Methyltransf_31^Methylt	.	.	COG0030^Dimethyladenosine transferase (rRNA methylation)	GO:0005730^cellular_component^nucleolus`GO:0052909^molecular_function^18S rRNA (adenine(1779)-N(6)/adenine(1780)-N(6))-dimethyltransferase activity`GO:0003723^molecular_function^RNA binding`GO:0000179^molecular_function^rRNA (adenine-N6,N6-)-dimethyltrans
comp600_c0	comp600_c0_seq2	.	.	.	.	.	.	.	.	.	.	.
comp601_c0	comp601_c0_seq1	.	.	.	.	.	.	.	.	.	.	.
comp601_c0	comp601_c0_seq2	.	.	.	.	.	.	.	.	.	.	.
comp602_c0	comp602_c0_seq1	sp|Q1PRL4|LIN41_CHICK^Q1PRL4^Q:17-409,H:675-808^36.23%ID^E:1e-12^RecName: Full=E3 ubiquitin-protein ligase TRIM71;^Eukaryota; Metazoa; Chordata; Craniata; Vertebrata; Euteleostomi; Archosauria; Dinosauria; Saurischia; Theropoda; Coelurosauria; Aves; Neogn	.	m.625	2-412[+]	sp|Q1PRL4|LIN41_CHICK^Q1PRL4^Q:6-136,H:675-808^36.23%ID^E:1e-12^RecName: Full=E3 ubiquitin-protein ligase TRIM71;^Eukaryota; Metazoa; Chordata; Craniata; Vertebrata; Euteleostomi; Archosauria; Dinosauria; Saurischia; Theropoda; Coelurosauria; Aves; Neogna	PF01436.16^NHL^NHL repeat^40-66^E:5.5e-07	.	.	COG3391^Uncharacterized conserved protein	GO:0000932^cellular_component^cytoplasmic mRNA processing body`GO:0046872^molecular_function^metal ion binding`GO:0035198^molecular_function^miRNA binding`GO:0004842^molecular_function^ubiquitin-protein ligase activity`GO:0008270^molecular_function^zinc i
comp603_c0	comp603_c0_seq1	.	.	.	.	.	.	.	.	.	.	.
comp603_c0	comp603_c0_seq2	.	.	.	.	.	.	.	.	.	.	.
comp604_c0	comp604_c0_seq1	.	.	.	.	.	.	.	.	.	.	.
comp605_c0	comp605_c0_seq1	.	.	.	.	.	.	.	.	.	.	.
comp606_c0	comp606_c0_seq1	.	.	.	.	.	.	.	.	.	.	.
comp607_c0	comp607_c0_seq1	sp|Q4KML2|CRYD_DANRE^Q4KML2^Q:81-611,H:306-448^40.68%ID^E:3e-34^RecName: Full=Cryptochrome DASH;^Eukaryota; Metazoa; Chordata; Craniata; Vertebrata; Euteleostomi; Actinopterygii; Neopterygii; Teleostei; Ostariophysi; Cypriniformes; Cyprinidae; Danio	.	m.627	3-836[+]	sp|Q4KML2|CRYD_DANRE^Q4KML2^Q:27-203,H:306-448^41.81%ID^E:2e-35^RecName: Full=Cryptochrome DASH;^Eukaryota; Metazoa; Chordata; Craniata; Vertebrata; Euteleostomi; Actinopterygii; Neopterygii; Teleostei; Ostariophysi; Cypriniformes; Cyprinidae; Danio	PF03441.9^FAD_binding_7^FAD binding domain of DNA photolyase^42-129^E:2.1e-30`PF03441.9^FAD_binding_7^FAD binding domain of DNA photolyase^169-232^E:3.5e-07	.	.	COG0415^Deoxyribodipyrimidine photolyase	GO:0003913^molecular_function^DNA photolyase activity`GO:0006281^biological_process^DNA repair`GO:0018298^biological_process^protein-chromophore linkage
comp607_c0	comp607_c0_seq2	sp|Q4KML2|CRYD_DANRE^Q4KML2^Q:478-1029,H:299-448^39.67%ID^E:1e-33^RecName: Full=Cryptochrome DASH;^Eukaryota; Metazoa; Chordata; Craniata; Vertebrata; Euteleostomi; Actinopterygii; Neopterygii; Teleostei; Ostariophysi; Cypriniformes; Cyprinidae; Danio	.	m.628	1-1254[+]	sp|Q4KML2|CRYD_DANRE^Q4KML2^Q:160-343,H:299-448^40.76%ID^E:8e-35^RecName: Full=Cryptochrome DASH;^Eukaryota; Metazoa; Chordata; Craniata; Vertebrata; Euteleostomi; Actinopterygii; Neopterygii; Teleostei; Ostariophysi; Cypriniformes; Cyprinidae; Danio	PF03441.9^FAD_binding_7^FAD binding domain of DNA photolyase^182-269^E:4e-30`PF03441.9^FAD_binding_7^FAD binding domain of DNA photolyase^309-372^E:7.2e-07	sigP:1^16^0.474^YES	.	COG0415^Deoxyribodipyrimidine photolyase	GO:0003913^molecular_function^DNA photolyase activity`GO:0006281^biological_process^DNA repair`GO:0018298^biological_process^protein-chromophore linkage
comp609_c0	comp609_c0_seq1	.	.	.	.	.	.	.	.	.	.	.
comp610_c0	comp610_c0_seq1	.	.	.	.	.	.	.	.	.	.	.
comp610_c0	comp610_c0_seq2	.	.	.	.	.	.	.	.	.	.	.
comp611_c0	comp611_c0_seq1	.	.	.	.	.	.	.	.	.	.	.
comp612_c0	comp612_c0_seq1	sp|Q9CAN5|PPR98_ARATH^Q9CAN5^Q:634-20,H:257-465^31.1%ID^E:2e-28^RecName: Full=Pentatricopeptide repeat-containing protein At1g63080, mitochondrial;^Eukaryota; Viridiplantae; Streptophyta; Embryophyta; Tracheophyta; Spermatophyta; Magnoliophyta; eudicotyle	.	m.630	2-634[-]	sp|Q9CAN5|PPR98_ARATH^Q9CAN5^Q:1-205,H:257-465^31.1%ID^E:1e-28^RecName: Full=Pentatricopeptide repeat-containing protein At1g63080, mitochondrial;^Eukaryota; Viridiplantae; Streptophyta; Embryophyta; Tracheophyta; Spermatophyta; Magnoliophyta; eudicotyled	PF13812.1^PPR_3^Pentatricopeptide repeat domain^19-48^E:0.13`PF01535.15^PPR^PPR repeat^20-47^E:0.1`PF13812.1^PPR_3^Pentatricopeptide repeat domain^55-80^E:0.023`PF01535.15^PPR^PPR repeat^55-80^E:0.95`PF13041.1^PPR_2^PPR repeat family^83-132^E:3.3e-15`PF13	.	.	.	GO:0005739^cellular_component^mitochondrion
comp612_c1	comp612_c1_seq1	sp|B2U477|RSMF_SHIB3^B2U477^Q:1449-451,H:8-353^37.78%ID^E:6e-51^RecName: Full=Ribosomal RNA small subunit methyltransferase F;^Bacteria; Proteobacteria; Gammaproteobacteria; Enterobacteriales; Enterobacteriaceae; Shigella	.	m.631	1-1593[-]	sp|B2U477|RSMF_SHIB3^B2U477^Q:49-381,H:8-353^37.78%ID^E:5e-51^RecName: Full=Ribosomal RNA small subunit methyltransferase F;^Bacteria; Proteobacteria; Gammaproteobacteria; Enterobacteriales; Enterobacteriaceae; Shigella	PF01189.12^Nol1_Nop2_Fmu^NOL1/NOP2/sun family^124-338^E:6.9e-32`PF01728.14^FtsJ^FtsJ-like methyltransferase^148-297^E:0.00012`PF13659.1^Methyltransf_26^Methyltransferase domain^150-283^E:6.6e-13`PF12847.2^Methyltransf_18^Methyltransferase domain^151-283^E	.	.	COG0144^tRNA and rRNA cytosine-C5-methylases	GO:0005737^cellular_component^cytoplasm`GO:0003723^molecular_function^RNA binding`GO:0008649^molecular_function^rRNA methyltransferase activity`GO:0031167^biological_process^rRNA methylation
comp613_c0	comp613_c0_seq1	.	.	.	.	.	.	.	.	.	.	.
comp613_c1	comp613_c1_seq1	.	.	m.635	3-611[-]	.	.	.	.	.	.
comp614_c0	comp614_c0_seq1	.	.	m.636	3-440[+]	.	.	.	.	.	.
comp614_c1	comp614_c1_seq1	.	.	m.637	2-454[+]	.	.	.	.	.	.
comp615_c0	comp615_c0_seq1	.	.	.	.	.	.	.	.	.	.	.
comp616_c0	comp616_c0_seq1	.	.	.	.	.	.	.	.	.	.	.
comp616_c1	comp616_c1_seq1	.	.	.	.	.	.	.	.	.	.	.
comp617_c0	comp617_c0_seq1	.	.	.	.	.	.	.	.	.	.	.
comp619_c0	comp619_c0_seq1	.	.	m.638	1-333[+]	.	PF07699.8^GCC2_GCC3^GCC2 and GCC3^10-50^E:4.7e-09	.	.	.	.
comp619_c1	comp619_c1_seq1	.	.	m.640	1978-2949[-]	.	.	.	ExpAA=131.26^PredHel=6^Topology=o46-68i75-97o140-162i175-197o225-247i282-304o	.	.
comp619_c1	comp619_c1_seq1	.	.	m.639	187-1929[-]	.	.	sigP:1^18^0.567^YES	ExpAA=23.75^PredHel=1^Topology=i28-50o	.	.
comp619_c1	comp619_c1_seq1	.	.	m.641	1934-2350[-]	.	.	.	.	.	.
comp620_c0	comp620_c0_seq1	.	.	m.643	3-302[+]	.	.	.	.	.	.
comp621_c0	comp621_c0_seq1	sp|O04491|PPR26_ARATH^O04491^Q:794-1192,H:408-542^31.62%ID^E:4e-07^RecName: Full=Putative pentatricopeptide repeat-containing protein At1g09680;^Eukaryota; Viridiplantae; Streptophyta; Embryophyta; Tracheophyta; Spermatophyta; Magnoliophyta; eudicotyledon	.	m.644	34-954[+]	.	.	.	.	.	.
comp621_c0	comp621_c0_seq1	sp|O04491|PPR26_ARATH^O04491^Q:794-1192,H:408-542^31.62%ID^E:4e-07^RecName: Full=Putative pentatricopeptide repeat-containing protein At1g09680;^Eukaryota; Viridiplantae; Streptophyta; Embryophyta; Tracheophyta; Spermatophyta; Magnoliophyta; eudicotyledon	.	m.645	875-1783[+]	sp|Q9S7Q2|PP124_ARATH^Q9S7Q2^Q:18-129,H:178-292^27.59%ID^E:3e-06^RecName: Full=Pentatricopeptide repeat-containing protein At1g74850, chloroplastic;^Eukaryota; Viridiplantae; Streptophyta; Embryophyta; Tracheophyta; Spermatophyta; Magnoliophyta; eudicotyl	PF01535.15^PPR^PPR repeat^51-80^E:0.21	.	.	.	GO:0009507^cellular_component^chloroplast`GO:0009508^cellular_component^plastid chromosome`GO:0045893^biological_process^positive regulation of transcription, DNA-dependent`GO:0042793^biological_process^transcription from plastid promoter
comp621_c0	comp621_c0_seq2	sp|Q9SIC9|PP178_ARATH^Q9SIC9^Q:700-1320,H:355-559^27.27%ID^E:6e-10^RecName: Full=Pentatricopeptide repeat-containing protein At2g31400, chloroplastic;^Eukaryota; Viridiplantae; Streptophyta; Embryophyta; Tracheophyta; Spermatophyta; Magnoliophyta; eudicot	.	m.648	34-1842[+]	sp|Q9SIC9|PP178_ARATH^Q9SIC9^Q:39-392,H:271-591^23.96%ID^E:1e-15^RecName: Full=Pentatricopeptide repeat-containing protein At2g31400, chloroplastic;^Eukaryota; Viridiplantae; Streptophyta; Embryophyta; Tracheophyta; Spermatophyta; Magnoliophyta; eudicotyl	PF01535.15^PPR^PPR repeat^248-272^E:0.7`PF13812.1^PPR_3^Pentatricopeptide repeat domain^281-310^E:0.0081`PF01535.15^PPR^PPR repeat^282-310^E:0.00098`PF01535.15^PPR^PPR repeat^351-380^E:0.5	.	.	.	GO:0009507^cellular_component^chloroplast`GO:0003677^molecular_function^DNA binding`GO:0010019^biological_process^chloroplast-nucleus signaling pathway`GO:0031930^biological_process^mitochondria-nucleus signaling pathway
comp622_c0	comp622_c0_seq1	sp|Q54MJ7|ALAM_DICDI^Q54MJ7^Q:3-845,H:175-455^48.79%ID^E:7e-97^RecName: Full=Probable alanine aminotransferase, mitochondrial;^Eukaryota; Amoebozoa; Mycetozoa; Dictyosteliida; Dictyostelium`sp|Q54MJ7|ALAM_DICDI^Q54MJ7^Q:818-1078,H:447-533^56.32%ID^E:7e-97	.	m.651	3-1070[+]	sp|Q54MJ7|ALAM_DICDI^Q54MJ7^Q:3-281,H:177-455^49.13%ID^E:5e-81^RecName: Full=Probable alanine aminotransferase, mitochondrial;^Eukaryota; Amoebozoa; Mycetozoa; Dictyosteliida; Dictyostelium	PF00155.16^Aminotran_1_2^Aminotransferase class I and II^2-275^E:1.1e-27	.	.	COG0436^Aspartate/tyrosine/aromatic aminotransferase	GO:0005759^cellular_component^mitochondrial matrix`GO:0004021^molecular_function^L-alanine:2-oxoglutarate aminotransferase activity`GO:0030170^molecular_function^pyridoxal phosphate binding`GO:0009058^biological_process^biosynthetic process`GO:0042853^bio
comp622_c1	comp622_c1_seq1	sp|Q6NYL5|ALAT2_DANRE^Q6NYL5^Q:20-370,H:74-190^43.59%ID^E:8e-25^RecName: Full=Alanine aminotransferase 2-like;^Eukaryota; Metazoa; Chordata; Craniata; Vertebrata; Euteleostomi; Actinopterygii; Neopterygii; Teleostei; Ostariophysi; Cypriniformes; Cyprinida	.	.	.	.	.	.	.	COG0436^Aspartate/tyrosine/aromatic aminotransferase	GO:0004021^molecular_function^L-alanine:2-oxoglutarate aminotransferase activity`GO:0030170^molecular_function^pyridoxal phosphate binding`GO:0006103^biological_process^2-oxoglutarate metabolic process`GO:0009058^biological_process^biosynthetic process`GO	.
comp623_c0	comp623_c0_seq1	.	.	.	.	.	.	.	.	.	.	.
comp624_c0	comp624_c0_seq1	.	.	.	.	.	.	.	.	.	.	.
comp625_c0	comp625_c0_seq1	.	.	.	.	.	.	.	.	.	.	.
comp626_c0	comp626_c0_seq1	sp|P59840|TRUC_HAEDU^P59840^Q:569-904,H:21-128^32.46%ID^E:2e-08^RecName: Full=tRNA pseudouridine synthase C;^Bacteria; Proteobacteria; Gammaproteobacteria; Pasteurellales; Pasteurellaceae; Haemophilus	.	m.653	2-973[+]	sp|P59840|TRUC_HAEDU^P59840^Q:190-297,H:21-124^33.64%ID^E:3e-08^RecName: Full=tRNA pseudouridine synthase C;^Bacteria; Proteobacteria; Gammaproteobacteria; Pasteurellales; Pasteurellaceae; Haemophilus	PF00849.17^PseudoU_synth_2^RNA pseudouridylate synthase^197-295^E:3.5e-13	.	.	COG0564^Pseudouridylate synthases, 23S RNA-specific	GO:0009982^molecular_function^pseudouridine synthase activity`GO:0003723^molecular_function^RNA binding`GO:0001522^biological_process^pseudouridine synthesis`GO:0008033^biological_process^tRNA processing
comp626_c1	comp626_c1_seq1	.	.	m.655	1-516[+]	.	PF12872.2^OST-HTH^OST-HTH/LOTUS domain^34-79^E:0.14	.	.	.	.
comp627_c0	comp627_c0_seq1	sp|Q1E7P0|TPC1_COCIM^Q1E7P0^Q:561-115,H:66-210^26.67%ID^E:4e-06^RecName: Full=Mitochondrial thiamine pyrophosphate carrier 1;^Eukaryota; Fungi; Dikarya; Ascomycota; Pezizomycotina; Eurotiomycetes; Eurotiomycetidae; Onygenales; mitosporic Onygenales; Cocci	.	m.656	1-1143[-]	sp|Q7S2H8|TPC1_NEUCR^Q7S2H8^Q:194-338,H:70-213^29.45%ID^E:1e-06^RecName: Full=Mitochondrial thiamine pyrophosphate carrier 1;^Eukaryota; Fungi; Dikarya; Ascomycota; Pezizomycotina; Sordariomycetes; Sordariomycetidae; Sordariales; Sordariaceae; Neurospora	.	.	.	.	GO:0016021^cellular_component^integral to membrane`GO:0005743^cellular_component^mitochondrial inner membrane`GO:0055085^biological_process^transmembrane transport
comp627_c1	comp627_c1_seq1	.	.	.	.	.	.	.	.	.	.	.
comp629_c0	comp629_c0_seq1	.	.	.	.	.	.	.	.	.	.	.
comp630_c0	comp630_c0_seq1	.	.	m.659	1-1656[+]	.	PF08373.5^RAP^RAP domain^290-336^E:3.4e-13	.	.	.	.
comp631_c0	comp631_c0_seq1	.	.	.	.	.	.	.	.	.	.	.
comp632_c0	comp632_c0_seq1	.	.	m.660	3-635[+]	sp|O50655|XERD_SELRU^O50655^Q:6-195,H:142-324^25.65%ID^E:2e-08^RecName: Full=Integrase/recombinase xerD homolog;^Bacteria; Firmicutes; Negativicutes; Selenomonadales; Veillonellaceae; Selenomonas	PF00589.17^Phage_integrase^Phage integrase family^9-194^E:2.6e-13	.	.	.	GO:0003677^molecular_function^DNA binding`GO:0015074^biological_process^DNA integration`GO:0006310^biological_process^DNA recombination`GO:0075713^biological_process^establishment of integrated proviral latency`GO:0046718^biological_process^viral entry in
comp633_c0	comp633_c0_seq1	.	.	.	.	.	.	.	.	.	.	.
comp635_c0	comp635_c0_seq1	.	.	.	.	.	.	.	.	.	.	.
comp637_c0	comp637_c0_seq1	.	.	.	.	.	.	.	.	.	.	.
comp637_c0	comp637_c0_seq2	.	.	m.661	2-376[-]	.	.	.	.	.	.
comp638_c0	comp638_c0_seq1	.	.	.	.	.	.	.	.	.	.	.
comp640_c0	comp640_c0_seq1	.	.	.	.	.	.	.	.	.	.	.
comp640_c0	comp640_c0_seq2	.	.	.	.	.	.	.	.	.	.	.
comp640_c0	comp640_c0_seq3	.	.	.	.	.	.	.	.	.	.	.
comp642_c0	comp642_c0_seq1	sp|P0CZ01|HYSA_PROAC^P0CZ01^Q:1710-469,H:399-812^100%ID^E:0^RecName: Full=Hyaluronate lyase;^Bacteria; Actinobacteria; Actinobacteridae; Actinomycetales; Propionibacterineae; Propionibacteriaceae; Propionibacterium	.	m.662	463-1710[-]	sp|P0CZ01|HYSA_PROAC^P0CZ01^Q:1-415,H:399-813^100%ID^E:0^RecName: Full=Hyaluronate lyase;^Bacteria; Actinobacteria; Actinobacteridae; Actinomycetales; Propionibacterineae; Propionibacteriaceae; Propionibacterium	PF02278.13^Lyase_8^Polysaccharide lyase family 8, super-sandwich domain^10-269^E:7.1e-39`PF02884.12^Lyase_8_C^Polysaccharide lyase family 8, C-terminal beta-sandwich domain^283-357^E:2.9e-23	.	.	.	GO:0005618^cellular_component^cell wall`GO:0005576^cellular_component^extracellular region`GO:0030246^molecular_function^carbohydrate binding`GO:0030340^molecular_function^hyaluronate lyase activity`GO:0005975^biological_process^carbohydrate metabolic pro
comp642_c0	comp642_c0_seq1	sp|P0CZ01|HYSA_PROAC^P0CZ01^Q:1710-469,H:399-812^100%ID^E:0^RecName: Full=Hyaluronate lyase;^Bacteria; Actinobacteria; Actinobacteridae; Actinomycetales; Propionibacterineae; Propionibacteriaceae; Propionibacterium	.	m.664	77-409[+]	sp|A7MKR1|GHRB_CROS8^A7MKR1^Q:1-94,H:217-311^43.16%ID^E:3e-16^RecName: Full=Glyoxylate/hydroxypyruvate reductase B;^Bacteria; Proteobacteria; Gammaproteobacteria; Enterobacteriales; Enterobacteriaceae; Cronobacter	PF02826.14^2-Hacid_dh_C^D-isomer specific 2-hydroxyacid dehydrogenase, NAD binding domain^1-70^E:1.9e-23	.	.	COG1052^Lactate dehydrogenase and related dehydrogenases	GO:0005737^cellular_component^cytoplasm`GO:0030267^molecular_function^glyoxylate reductase (NADP) activity`GO:0016618^molecular_function^hydroxypyruvate reductase activity`GO:0051287^molecular_function^NAD binding
comp642_c1	comp642_c1_seq1	sp|Q9KAH2|IOLI_BACHD^Q9KAH2^Q:1613-792,H:2-276^22.7%ID^E:1e-05^RecName: Full=Inosose isomerase;^Bacteria; Firmicutes; Bacilli; Bacillales; Bacillaceae; Bacillus	.	m.666	1869-2528[-]	.	.	.	.	.	.
comp642_c1	comp642_c1_seq1	sp|Q9KAH2|IOLI_BACHD^Q9KAH2^Q:1613-792,H:2-276^22.7%ID^E:1e-05^RecName: Full=Inosose isomerase;^Bacteria; Firmicutes; Bacilli; Bacillales; Bacillaceae; Bacillus	.	m.665	921-1628[-]	.	PF01261.19^AP_endonuc_2^Xylose isomerase-like TIM barrel^25-227^E:7.4e-21	.	.	.	.
comp643_c0	comp643_c0_seq1	.	.	.	.	.	.	.	.	.	.	.
comp644_c0	comp644_c0_seq1	.	.	.	.	.	.	.	.	.	.	.
comp645_c0	comp645_c0_seq1	.	.	.	.	.	.	.	.	.	.	.
comp645_c1	comp645_c1_seq1	.	.	.	.	.	.	.	.	.	.	.
comp646_c0	comp646_c0_seq1	sp|P42712|DMPM_STRAD^P42712^Q:408-13,H:253-371^36.3%ID^E:7e-11^RecName: Full=O-demethylpuromycin-O-methyltransferase;^Bacteria; Actinobacteria; Actinobacteridae; Actinomycetales; Streptomycineae; Streptomycetaceae; Streptomyces	.	m.674	1-633[-]	sp|P42712|DMPM_STRAD^P42712^Q:57-207,H:208-371^34.88%ID^E:3e-13^RecName: Full=O-demethylpuromycin-O-methyltransferase;^Bacteria; Actinobacteria; Actinobacteridae; Actinomycetales; Streptomycineae; Streptomycetaceae; Streptomyces	PF00891.13^Methyltransf_2^O-methyltransferase^53-189^E:1.8e-18	.	.	.	GO:0030739^molecular_function^O-demethylpuromycin O-methyltransferase activity`GO:0008171^molecular_function^O-methyltransferase activity`GO:0032259^biological_process^methylation
comp647_c0	comp647_c0_seq1	.	.	.	.	.	.	.	.	.	.	.
comp648_c0	comp648_c0_seq1	.	.	.	.	.	.	.	.	.	.	.
comp648_c0	comp648_c0_seq2	.	.	.	.	.	.	.	.	.	.	.
comp649_c0	comp649_c0_seq1	.	.	.	.	.	.	.	.	.	.	.
comp651_c0	comp651_c0_seq1	.	.	.	.	.	.	.	.	.	.	.
comp651_c1	comp651_c1_seq1	.	.	.	.	.	.	.	.	.	.	.
comp652_c0	comp652_c0_seq1	.	.	.	.	.	.	.	.	.	.	.
comp652_c0	comp652_c0_seq2	.	.	.	.	.	.	.	.	.	.	.
comp653_c0	comp653_c0_seq1	.	.	m.676	2-469[+]	.	.	.	.	.	.
comp653_c0	comp653_c0_seq2	.	.	m.677	2-520[+]	.	.	.	.	.	.
comp654_c0	comp654_c0_seq1	.	.	m.678	1-357[-]	.	.	.	.	.	.
comp654_c1	comp654_c1_seq1	.	.	.	.	.	.	.	.	.	.	.
comp656_c0	comp656_c0_seq1	sp|P44659|Y358_HAEIN^P44659^Q:606-22,H:3-202^26.87%ID^E:1e-16^RecName: Full=Uncharacterized protein HI_0358;^Bacteria; Proteobacteria; Gammaproteobacteria; Pasteurellales; Pasteurellaceae; Haemophilus	.	m.679	1-699[-]	sp|P44659|Y358_HAEIN^P44659^Q:32-226,H:3-202^26.87%ID^E:1e-16^RecName: Full=Uncharacterized protein HI_0358;^Bacteria; Proteobacteria; Gammaproteobacteria; Pasteurellales; Pasteurellaceae; Haemophilus	PF03070.11^TENA_THI-4^TENA/THI-4/PQQC family^50-227^E:2.6e-18	sigP:1^26^0.877^YES	.	COG0819^Putative transcription activator	.
comp657_c0	comp657_c0_seq1	.	.	.	.	.	.	.	.	.	.	.
comp657_c0	comp657_c0_seq2	.	.	.	.	.	.	.	.	.	.	.
comp658_c0	comp658_c0_seq1	.	.	.	.	.	.	.	.	.	.	.
comp658_c1	comp658_c1_seq1	.	.	m.681	481-921[+]	.	PF13837.1^Myb_DNA-bind_4^Myb/SANT-like DNA-binding domain^47-132^E:1.5e-13`PF10545.4^MADF_DNA_bdg^Alcohol dehydrogenase transcription factor Myb/SANT-like^75-130^E:8.8e-05	.	.	.	.
comp659_c0	comp659_c0_seq1	.	.	.	.	.	.	.	.	.	.	.
comp661_c0	comp661_c0_seq1	.	.	m.682	1-732[+]	.	.	.	ExpAA=119.37^PredHel=6^Topology=i20-42o52-74i81-103o113-135i142-164o184-206i	.	.
comp663_c0	comp663_c0_seq1	.	.	m.685	1-822[+]	.	PF00656.17^Peptidase_C14^Caspase domain^3-149^E:3.5e-07	.	.	.	.
comp664_c0	comp664_c0_seq1	.	.	.	.	.	.	.	.	.	.	.
comp664_c1	comp664_c1_seq1	.	.	m.686	1254-1580[+]	.	.	.	.	.	.
comp666_c0	comp666_c0_seq1	.	.	.	.	.	.	.	.	.	.	.
comp666_c1	comp666_c1_seq1	sp|P23953|EST1C_MOUSE^P23953^Q:142-234,H:113-142^77.42%ID^E:8e-09^RecName: Full=Carboxylesterase 1C;^Eukaryota; Metazoa; Chordata; Craniata; Vertebrata; Euteleostomi; Mammalia; Eutheria; Euarchontoglires; Glires; Rodentia; Sciurognathi; Muroidea; Muridae;	.	.	.	.	.	.	.	COG2272^Carboxylesterase type B	GO:0005788^cellular_component^endoplasmic reticulum lumen`GO:0005615^cellular_component^extracellular space`GO:0004091^molecular_function^carboxylesterase activity`GO:0080030^molecular_function^methyl indole-3-acetate esterase activity`GO:0080032^molecula	.
comp670_c0	comp670_c0_seq1	.	.	.	.	.	.	.	.	.	.	.
comp671_c0	comp671_c0_seq1	.	.	.	.	.	.	.	.	.	.	.
comp673_c0	comp673_c0_seq1	.	.	m.687	2-856[+]	.	.	.	.	.	.
comp674_c0	comp674_c0_seq1	.	.	.	.	.	.	.	.	.	.	.
comp674_c0	comp674_c0_seq2	.	.	.	.	.	.	.	.	.	.	.
comp675_c0	comp675_c0_seq1	.	.	.	.	.	.	.	.	.	.	.
comp675_c1	comp675_c1_seq1	.	.	.	.	.	.	.	.	.	.	.
comp676_c0	comp676_c0_seq1	.	.	.	.	.	.	.	.	.	.	.
comp676_c0	comp676_c0_seq2	.	.	.	.	.	.	.	.	.	.	.
comp677_c0	comp677_c0_seq1	.	.	.	.	.	.	.	.	.	.	.
comp679_c0	comp679_c0_seq1	.	.	.	.	.	.	.	.	.	.	.
comp680_c0	comp680_c0_seq1	.	.	.	.	.	.	.	.	.	.	.
comp680_c0	comp680_c0_seq2	.	.	.	.	.	.	.	.	.	.	.
comp681_c0	comp681_c0_seq1	.	.	.	.	.	.	.	.	.	.	.
comp681_c0	comp681_c0_seq2	.	.	.	.	.	.	.	.	.	.	.
comp682_c0	comp682_c0_seq1	.	.	m.689	236-874[-]	.	PF00811.13^Ependymin^Ependymin^67-185^E:5.4e-12	sigP:1^17^0.817^YES	.	.	.
comp683_c0	comp683_c0_seq1	.	.	m.690	3-1211[+]	.	.	.	.	.	.
comp683_c1	comp683_c1_seq1	.	.	.	.	.	.	.	.	.	.	.
comp685_c0	comp685_c0_seq1	.	.	m.692	1-852[+]	.	.	.	ExpAA=51.57^PredHel=2^Topology=i208-230o234-256i	.	.
comp685_c0	comp685_c0_seq2	.	.	m.695	2-769[+]	.	.	.	ExpAA=101.59^PredHel=4^Topology=i21-43o53-75i115-137o152-171i	.	.
comp686_c0	comp686_c0_seq1	.	.	.	.	.	.	.	.	.	.	.
comp687_c0	comp687_c0_seq1	sp|P91791|PPIA_HEMPU^P91791^Q:201-1,H:1-67^80.6%ID^E:3e-35^RecName: Full=Peptidyl-prolyl cis-trans isomerase;^Eukaryota; Metazoa; Echinodermata; Eleutherozoa; Echinozoa; Echinoidea; Euechinoidea; Echinacea; Echinoida; Strongylocentrotidae; Hemicentrotus	.	.	.	.	.	.	.	.	GO:0005737^cellular_component^cytoplasm`GO:0042277^molecular_function^peptide binding`GO:0003755^molecular_function^peptidyl-prolyl cis-trans isomerase activity`GO:0006457^biological_process^protein folding`GO:0000413^biological_process^protein peptidyl-p	.
comp687_c1	comp687_c1_seq1	sp|Q5R8S7|PPIA_PONPY^Q5R8S7^Q:1-315,H:61-165^81.9%ID^E:9e-51^RecName: Full=Peptidyl-prolyl cis-trans isomerase A;^Eukaryota; Metazoa; Chordata; Craniata; Vertebrata; Euteleostomi; Mammalia; Eutheria; Euarchontoglires; Primates; Haplorrhini; Catarrhini; Ho	.	m.696	1-318[+]	sp|Q5R8S7|PPIA_PONPY^Q5R8S7^Q:1-105,H:61-165^81.9%ID^E:9e-59^RecName: Full=Peptidyl-prolyl cis-trans isomerase A;^Eukaryota; Metazoa; Chordata; Craniata; Vertebrata; Euteleostomi; Mammalia; Eutheria; Euarchontoglires; Primates; Haplorrhini; Catarrhini; Ho	PF00160.16^Pro_isomerase^Cyclophilin type peptidyl-prolyl cis-trans isomerase/CLD^1-102^E:7.2e-29	.	.	COG0652^Peptidyl-prolyl cis-trans isomerase (rotamase) - cyclophilin family	GO:0005829^cellular_component^cytosol`GO:0005576^cellular_component^extracellular region`GO:0005634^cellular_component^nucleus`GO:0042277^molecular_function^peptide binding`GO:0003755^molecular_function^peptidyl-prolyl cis-trans isomerase activity`GO:0006
comp689_c0	comp689_c0_seq1	.	.	.	.	.	.	.	.	.	.	.
comp690_c0	comp690_c0_seq1	.	.	.	.	.	.	.	.	.	.	.
comp691_c0	comp691_c0_seq1	.	.	.	.	.	.	.	.	.	.	.
comp692_c0	comp692_c0_seq1	.	.	.	.	.	.	.	.	.	.	.
comp693_c0	comp693_c0_seq1	.	.	m.697	3-944[+]	.	.	.	.	.	.
comp693_c1	comp693_c1_seq1	.	.	m.699	2-1009[+]	.	.	.	.	.	.
comp694_c0	comp694_c0_seq1	sp|Q9FIY7|SM3L3_ARATH^Q9FIY7^Q:1415-183,H:813-1248^25.22%ID^E:2e-22^RecName: Full=Putative SWI/SNF-related matrix-associated actin-dependent regulator of chromatin subfamily A member 3-like 3;^Eukaryota; Viridiplantae; Streptophyta; Embryophyta; Tracheoph	.	m.702	138-2309[-]	sp|Q5NC05|TTF2_MOUSE^Q5NC05^Q:121-712,H:550-1109^24.5%ID^E:2e-29^RecName: Full=Transcription termination factor 2;^Eukaryota; Metazoa; Chordata; Craniata; Vertebrata; Euteleostomi; Mammalia; Eutheria; Euarchontoglires; Glires; Rodentia; Sciurognathi; Muro	PF00176.18^SNF2_N^SNF2 family N-terminal domain^121-430^E:2.5e-47`PF00271.26^Helicase_C^Helicase conserved C-terminal domain^605-682^E:3.8e-11	.	.	COG0553^Superfamily II DNA/RNA helicases, SNF2 family	GO:0005737^cellular_component^cytoplasm`GO:0005681^cellular_component^spliceosomal complex`GO:0005524^molecular_function^ATP binding`GO:0008026^molecular_function^ATP-dependent helicase activity`GO:0003677^molecular_function^DNA binding`GO:0008270^molecul
comp694_c1	comp694_c1_seq1	.	.	.	.	.	.	.	.	.	.	.
comp696_c0	comp696_c0_seq1	.	.	.	.	.	.	.	.	.	.	.
comp697_c0	comp697_c0_seq1	.	.	m.703	2-685[+]	.	.	.	.	.	.
comp699_c0	comp699_c0_seq1	.	.	.	.	.	.	.	.	.	.	.
comp700_c0	comp700_c0_seq1	.	.	.	.	.	.	.	.	.	.	.
comp701_c0	comp701_c0_seq1	.	.	.	.	.	.	.	.	.	.	.
comp703_c0	comp703_c0_seq1	.	.	.	.	.	.	.	.	.	.	.
comp705_c0	comp705_c0_seq1	sp|Q9HZ71|RS1_PSEAE^Q9HZ71^Q:256-1164,H:185-483^24.61%ID^E:6e-13^RecName: Full=30S ribosomal protein S1;^Bacteria; Proteobacteria; Gammaproteobacteria; Pseudomonadales; Pseudomonadaceae; Pseudomonas	.	m.704	1-2433[+]	sp|Q9HZ71|RS1_PSEAE^Q9HZ71^Q:86-407,H:185-502^26.19%ID^E:5e-18^RecName: Full=30S ribosomal protein S1;^Bacteria; Proteobacteria; Gammaproteobacteria; Pseudomonadales; Pseudomonadaceae; Pseudomonas`sp|Q9HZ71|RS1_PSEAE^Q9HZ71^Q:264-517,H:195-438^27.1%ID^E:3	PF00575.18^S1^S1 RNA binding domain^90-149^E:9.3e-15`PF00575.18^S1^S1 RNA binding domain^442-512^E:1.1e-07	.	.	COG0539^Ribosomal protein S1	GO:0005840^cellular_component^ribosome`GO:0003723^molecular_function^RNA binding`GO:0003735^molecular_function^structural constituent of ribosome`GO:0006412^biological_process^translation
comp705_c0	comp705_c0_seq2	sp|Q9HZ71|RS1_PSEAE^Q9HZ71^Q:256-1164,H:185-483^24.61%ID^E:7e-13^RecName: Full=30S ribosomal protein S1;^Bacteria; Proteobacteria; Gammaproteobacteria; Pseudomonadales; Pseudomonadaceae; Pseudomonas	.	m.705	1-1785[+]	sp|Q9HZ71|RS1_PSEAE^Q9HZ71^Q:86-407,H:185-502^26.19%ID^E:4e-18^RecName: Full=30S ribosomal protein S1;^Bacteria; Proteobacteria; Gammaproteobacteria; Pseudomonadales; Pseudomonadaceae; Pseudomonas`sp|Q9HZ71|RS1_PSEAE^Q9HZ71^Q:264-517,H:195-438^27.1%ID^E:3	PF00575.18^S1^S1 RNA binding domain^90-149^E:6.2e-15`PF00575.18^S1^S1 RNA binding domain^442-512^E:6.9e-08	.	.	COG0539^Ribosomal protein S1	GO:0005840^cellular_component^ribosome`GO:0003723^molecular_function^RNA binding`GO:0003735^molecular_function^structural constituent of ribosome`GO:0006412^biological_process^translation
comp705_c0	comp705_c0_seq2	sp|Q9HZ71|RS1_PSEAE^Q9HZ71^Q:256-1164,H:185-483^24.61%ID^E:7e-13^RecName: Full=30S ribosomal protein S1;^Bacteria; Proteobacteria; Gammaproteobacteria; Pseudomonadales; Pseudomonadaceae; Pseudomonas	.	m.706	1800-2393[+]	.	.	.	.	.	.
comp707_c0	comp707_c0_seq1	.	.	m.707	3-674[-]	.	.	.	ExpAA=66.49^PredHel=3^Topology=i73-95o110-129i142-161o	.	.
comp707_c1	comp707_c1_seq1	.	.	m.709	52-804[+]	.	.	sigP:1^19^0.649^YES	.	.	.
comp708_c0	comp708_c0_seq1	.	.	.	.	.	.	.	.	.	.	.
comp709_c0	comp709_c0_seq1	.	.	.	.	.	.	.	.	.	.	.
comp710_c0	comp710_c0_seq1	.	.	.	.	.	.	.	.	.	.	.
comp711_c0	comp711_c0_seq1	.	.	.	.	.	.	.	.	.	.	.
comp711_c1	comp711_c1_seq1	.	.	.	.	.	.	.	.	.	.	.
comp712_c0	comp712_c0_seq1	sp|P77234|YBEQ_ECOLI^P77234^Q:413-18,H:42-180^33.8%ID^E:2e-10^RecName: Full=Uncharacterized protein YbeQ;^Bacteria; Proteobacteria; Gammaproteobacteria; Enterobacteriales; Enterobacteriaceae; Escherichia`sp|P77234|YBEQ_ECOLI^P77234^Q:608-12,H:5-253^25.98%	.	m.710	3-872[-]	sp|P77234|YBEQ_ECOLI^P77234^Q:154-285,H:42-180^33.8%ID^E:8e-11^RecName: Full=Uncharacterized protein YbeQ;^Bacteria; Proteobacteria; Gammaproteobacteria; Enterobacteriales; Enterobacteriaceae; Escherichia`sp|P77234|YBEQ_ECOLI^P77234^Q:89-279,H:5-246^26.02	PF08238.7^Sel1^Sel1 repeat^103-111^E:1600`PF08238.7^Sel1^Sel1 repeat^114-140^E:1.9`PF08238.7^Sel1^Sel1 repeat^159-173^E:0.035`PF08238.7^Sel1^Sel1 repeat^188-204^E:0.17`PF08238.7^Sel1^Sel1 repeat^205-241^E:0.0002`PF08238.7^Sel1^Sel1 repeat^243-271^E:18	.	.	COG0790^FOG: TPR repeat, SEL1 subfamily	.
comp712_c0	comp712_c0_seq1	sp|P77234|YBEQ_ECOLI^P77234^Q:413-18,H:42-180^33.8%ID^E:2e-10^RecName: Full=Uncharacterized protein YbeQ;^Bacteria; Proteobacteria; Gammaproteobacteria; Enterobacteriales; Enterobacteriaceae; Escherichia`sp|P77234|YBEQ_ECOLI^P77234^Q:608-12,H:5-253^25.98%	.	m.712	1134-1652[-]	.	.	.	.	.	.
comp712_c0	comp712_c0_seq1	sp|P77234|YBEQ_ECOLI^P77234^Q:413-18,H:42-180^33.8%ID^E:2e-10^RecName: Full=Uncharacterized protein YbeQ;^Bacteria; Proteobacteria; Gammaproteobacteria; Enterobacteriales; Enterobacteriaceae; Escherichia`sp|P77234|YBEQ_ECOLI^P77234^Q:608-12,H:5-253^25.98%	.	m.711	905-1651[-]	.	.	.	.	.	.
comp712_c0	comp712_c0_seq2	sp|P77234|YBEQ_ECOLI^P77234^Q:413-18,H:42-180^33.8%ID^E:2e-10^RecName: Full=Uncharacterized protein YbeQ;^Bacteria; Proteobacteria; Gammaproteobacteria; Enterobacteriales; Enterobacteriaceae; Escherichia`sp|P77234|YBEQ_ECOLI^P77234^Q:608-12,H:5-253^25.98%	.	m.717	1054-1572[-]	.	.	.	.	.	.
comp712_c0	comp712_c0_seq2	sp|P77234|YBEQ_ECOLI^P77234^Q:413-18,H:42-180^33.8%ID^E:2e-10^RecName: Full=Uncharacterized protein YbeQ;^Bacteria; Proteobacteria; Gammaproteobacteria; Enterobacteriales; Enterobacteriaceae; Escherichia`sp|P77234|YBEQ_ECOLI^P77234^Q:608-12,H:5-253^25.98%	.	m.716	3-1571[-]	sp|P77234|YBEQ_ECOLI^P77234^Q:387-518,H:42-180^33.8%ID^E:1e-10^RecName: Full=Uncharacterized protein YbeQ;^Bacteria; Proteobacteria; Gammaproteobacteria; Enterobacteriales; Enterobacteriaceae; Escherichia`sp|P77234|YBEQ_ECOLI^P77234^Q:340-520,H:20-253^27.	PF08238.7^Sel1^Sel1 repeat^336-344^E:3100`PF08238.7^Sel1^Sel1 repeat^347-373^E:4`PF08238.7^Sel1^Sel1 repeat^392-406^E:0.072`PF08238.7^Sel1^Sel1 repeat^421-437^E:0.35`PF08238.7^Sel1^Sel1 repeat^438-474^E:0.00044`PF08238.7^Sel1^Sel1 repeat^476-504^E:39	.	.	COG0790^FOG: TPR repeat, SEL1 subfamily	.
comp714_c0	comp714_c0_seq1	.	.	.	.	.	.	.	.	.	.	.
comp714_c1	comp714_c1_seq1	.	.	.	.	.	.	.	.	.	.	.
comp715_c0	comp715_c0_seq1	.	.	.	.	.	.	.	.	.	.	.
comp715_c1	comp715_c1_seq1	.	.	.	.	.	.	.	.	.	.	.
comp716_c0	comp716_c0_seq1	.	.	.	.	.	.	.	.	.	.	.
comp716_c0	comp716_c0_seq2	.	.	m.720	46-396[-]	sp|Q5NC83|CG072_MOUSE^Q5NC83^Q:36-105,H:238-304^48.57%ID^E:4e-12^RecName: Full=Uncharacterized protein C7orf72 homolog;^Eukaryota; Metazoa; Chordata; Craniata; Vertebrata; Euteleostomi; Mammalia; Eutheria; Euarchontoglires; Glires; Rodentia; Sciurognathi;	.	.	.	.	.
comp718_c0	comp718_c0_seq1	.	.	.	.	.	.	.	.	.	.	.
comp719_c0	comp719_c0_seq1	.	.	.	.	.	.	.	.	.	.	.
comp720_c0	comp720_c0_seq1	.	.	.	.	.	.	.	.	.	.	.
comp722_c0	comp722_c0_seq1	.	.	.	.	.	.	.	.	.	.	.
comp723_c0	comp723_c0_seq1	.	.	.	.	.	.	.	.	.	.	.
comp726_c0	comp726_c0_seq1	.	.	.	.	.	.	.	.	.	.	.
comp726_c1	comp726_c1_seq1	.	.	.	.	.	.	.	.	.	.	.
comp727_c0	comp727_c0_seq1	sp|Q5PQ09|DESI2_XENLA^Q5PQ09^Q:783-415,H:4-125^26.77%ID^E:2e-08^RecName: Full=Desumoylating isopeptidase 2;^Eukaryota; Metazoa; Chordata; Craniata; Vertebrata; Euteleostomi; Amphibia; Batrachia; Anura; Pipoidea; Pipidae; Xenopodinae; Xenopus; Xenopus	.	m.721	1-900[-]	sp|Q6DC39|DESI2_DANRE^Q6DC39^Q:42-162,H:6-125^27.2%ID^E:3e-08^RecName: Full=Desumoylating isopeptidase 2;^Eukaryota; Metazoa; Chordata; Craniata; Vertebrata; Euteleostomi; Actinopterygii; Neopterygii; Teleostei; Ostariophysi; Cypriniformes; Cyprinidae; Da	PF05903.9^DUF862^PPPDE putative peptidase domain^41-162^E:1.3e-19	.	.	.	GO:0005737^cellular_component^cytoplasm`GO:0008233^molecular_function^peptidase activity`GO:0060027^biological_process^convergent extension involved in gastrulation`GO:0006508^biological_process^proteolysis
comp727_c0	comp727_c0_seq2	sp|Q6DC39|DESI2_DANRE^Q6DC39^Q:693-415,H:29-125^30.93%ID^E:4e-08^RecName: Full=Desumoylating isopeptidase 2;^Eukaryota; Metazoa; Chordata; Craniata; Vertebrata; Euteleostomi; Actinopterygii; Neopterygii; Teleostei; Ostariophysi; Cypriniformes; Cyprinidae;	.	m.723	1-891[-]	sp|Q5PQ09|DESI2_XENLA^Q5PQ09^Q:37-159,H:4-125^26.77%ID^E:2e-08^RecName: Full=Desumoylating isopeptidase 2;^Eukaryota; Metazoa; Chordata; Craniata; Vertebrata; Euteleostomi; Amphibia; Batrachia; Anura; Pipoidea; Pipidae; Xenopodinae; Xenopus; Xenopus	PF05903.9^DUF862^PPPDE putative peptidase domain^38-159^E:1.2e-19	.	.	.	GO:0005737^cellular_component^cytoplasm`GO:0008233^molecular_function^peptidase activity`GO:0006508^biological_process^proteolysis
comp729_c0	comp729_c0_seq1	.	.	.	.	.	.	.	.	.	.	.
comp729_c0	comp729_c0_seq2	.	.	m.727	1-861[-]	.	.	.	.	.	.
comp730_c0	comp730_c0_seq1	sp|Q86WI1|PKHL1_HUMAN^Q86WI1^Q:2436-2915,H:2090-2244^26.71%ID^E:2e-08^RecName: Full=Fibrocystin-L;^Eukaryota; Metazoa; Chordata; Craniata; Vertebrata; Euteleostomi; Mammalia; Eutheria; Euarchontoglires; Primates; Haplorrhini; Catarrhini; Hominidae; Homo	.	m.728	1176-3560[+]	sp|Q86WI1|PKHL1_HUMAN^Q86WI1^Q:421-580,H:2090-2244^26.71%ID^E:1e-08^RecName: Full=Fibrocystin-L;^Eukaryota; Metazoa; Chordata; Craniata; Vertebrata; Euteleostomi; Mammalia; Eutheria; Euarchontoglires; Primates; Haplorrhini; Catarrhini; Hominidae; Homo	PF01833.19^TIG^IPT/TIG domain^422-483^E:9.8e-10`PF10162.4^G8^G8 domain^520-587^E:1.4e-06	.	.	NOG12793^Calcium ion binding protein	GO:0005829^cellular_component^cytosol`GO:0005615^cellular_component^extracellular space`GO:0016021^cellular_component^integral to membrane`GO:0004872^molecular_function^receptor activity`GO:0006955^biological_process^immune response
comp730_c0	comp730_c0_seq1	sp|Q86WI1|PKHL1_HUMAN^Q86WI1^Q:2436-2915,H:2090-2244^26.71%ID^E:2e-08^RecName: Full=Fibrocystin-L;^Eukaryota; Metazoa; Chordata; Craniata; Vertebrata; Euteleostomi; Mammalia; Eutheria; Euarchontoglires; Primates; Haplorrhini; Catarrhini; Hominidae; Homo	.	m.732	3699-4010[+]	.	.	.	.	.	.
comp730_c0	comp730_c0_seq1	sp|Q86WI1|PKHL1_HUMAN^Q86WI1^Q:2436-2915,H:2090-2244^26.71%ID^E:2e-08^RecName: Full=Fibrocystin-L;^Eukaryota; Metazoa; Chordata; Craniata; Vertebrata; Euteleostomi; Mammalia; Eutheria; Euarchontoglires; Primates; Haplorrhini; Catarrhini; Hominidae; Homo	.	m.730	172-933[-]	.	.	.	ExpAA=66.29^PredHel=2^Topology=i171-193o208-230i	.	.
comp730_c1	comp730_c1_seq1	.	.	m.734	230-544[-]	.	.	.	.	.	.
comp730_c1	comp730_c1_seq1	.	.	m.733	2-442[+]	sp|Q86WI1|PKHL1_HUMAN^Q86WI1^Q:14-129,H:1280-1393^31.36%ID^E:1e-05^RecName: Full=Fibrocystin-L;^Eukaryota; Metazoa; Chordata; Craniata; Vertebrata; Euteleostomi; Mammalia; Eutheria; Euarchontoglires; Primates; Haplorrhini; Catarrhini; Hominidae; Homo	PF01833.19^TIG^IPT/TIG domain^70-124^E:5.6e-06	.	.	NOG12793^Calcium ion binding protein	GO:0005829^cellular_component^cytosol`GO:0005615^cellular_component^extracellular space`GO:0016021^cellular_component^integral to membrane`GO:0004872^molecular_function^receptor activity`GO:0006955^biological_process^immune response
comp731_c0	comp731_c0_seq1	sp|Q08BH7|UBE2T_DANRE^Q08BH7^Q:202-654,H:1-151^65.56%ID^E:1e-65^RecName: Full=Ubiquitin-conjugating enzyme E2 T;^Eukaryota; Metazoa; Chordata; Craniata; Vertebrata; Euteleostomi; Actinopterygii; Neopterygii; Teleostei; Ostariophysi; Cypriniformes; Cyprini	.	m.735	202-912[+]	sp|Q08BH7|UBE2T_DANRE^Q08BH7^Q:1-151,H:1-151^65.56%ID^E:2e-75^RecName: Full=Ubiquitin-conjugating enzyme E2 T;^Eukaryota; Metazoa; Chordata; Craniata; Vertebrata; Euteleostomi; Actinopterygii; Neopterygii; Teleostei; Ostariophysi; Cypriniformes; Cyprinida	PF00179.21^UQ_con^Ubiquitin-conjugating enzyme^6-146^E:1.5e-43	.	.	COG5078^Ubiquitin-protein ligase	GO:0005634^cellular_component^nucleus`GO:0005524^molecular_function^ATP binding`GO:0003682^molecular_function^chromatin binding`GO:0004842^molecular_function^ubiquitin-protein ligase activity`GO:0006281^biological_process^DNA repair`GO:0051865^biological_
comp734_c0	comp734_c0_seq1	.	.	.	.	.	.	.	.	.	.	.
comp735_c0	comp735_c0_seq1	sp|Q9XI84|RBCMT_ARATH^Q9XI84^Q:73-765,H:76-312^24.02%ID^E:5e-10^RecName: Full=[Fructose-bisphosphate aldolase]-lysine N-methyltransferase, chloroplastic;^Eukaryota; Viridiplantae; Streptophyta; Embryophyta; Tracheophyta; Spermatophyta; Magnoliophyta; eudi	.	m.736	1-1578[+]	sp|Q9XI84|RBCMT_ARATH^Q9XI84^Q:25-255,H:76-312^24.02%ID^E:4e-10^RecName: Full=[Fructose-bisphosphate aldolase]-lysine N-methyltransferase, chloroplastic;^Eukaryota; Viridiplantae; Streptophyta; Embryophyta; Tracheophyta; Spermatophyta; Magnoliophyta; eudi	.	.	.	.	GO:0009570^cellular_component^chloroplast stroma`GO:0030785^molecular_function^[ribulose-bisphosphate carboxylase]-lysine N-methyltransferase activity`GO:0016279^molecular_function^protein-lysine N-methyltransferase activity`GO:0018023^biological_process^
comp735_c1	comp735_c1_seq1	.	.	m.738	1-678[-]	.	.	.	.	.	.
comp736_c0	comp736_c0_seq1	.	.	.	.	.	.	.	.	.	.	.
comp736_c0	comp736_c0_seq2	.	.	.	.	.	.	.	.	.	.	.
comp738_c0	comp738_c0_seq1	.	.	m.739	2-937[+]	.	.	.	.	.	.
comp738_c0	comp738_c0_seq2	.	.	m.741	2-964[+]	.	.	.	.	.	.
comp742_c0	comp742_c0_seq1	.	.	.	.	.	.	.	.	.	.	.
comp743_c0	comp743_c0_seq1	.	.	.	.	.	.	.	.	.	.	.
comp744_c0	comp744_c0_seq1	.	.	.	.	.	.	.	.	.	.	.
comp745_c0	comp745_c0_seq1	.	.	.	.	.	.	.	.	.	.	.
comp746_c0	comp746_c0_seq1	.	.	.	.	.	.	.	.	.	.	.
comp747_c0	comp747_c0_seq1	.	.	.	.	.	.	.	.	.	.	.
comp748_c0	comp748_c0_seq1	.	.	m.743	1-315[+]	.	PF13202.1^EF_hand_3^EF hand^1-14^E:0.042	.	.	.	.
comp749_c0	comp749_c0_seq1	.	.	.	.	.	.	.	.	.	.	.
comp750_c0	comp750_c0_seq1	.	.	.	.	.	.	.	.	.	.	.
comp752_c0	comp752_c0_seq1	.	.	.	.	.	.	.	.	.	.	.
comp752_c1	comp752_c1_seq1	.	.	m.744	270-2261[-]	.	.	.	.	.	.
comp753_c0	comp753_c0_seq1	.	.	.	.	.	.	.	.	.	.	.
comp755_c0	comp755_c0_seq1	.	.	m.746	235-720[-]	.	.	.	.	.	.
comp755_c1	comp755_c1_seq1	.	.	.	.	.	.	.	.	.	.	.
comp757_c0	comp757_c0_seq1	.	.	.	.	.	.	.	.	.	.	.
comp758_c0	comp758_c0_seq1	.	.	m.747	2-460[+]	.	.	.	.	.	.
comp758_c1	comp758_c1_seq1	.	.	m.748	2-427[-]	.	.	.	.	.	.
comp760_c0	comp760_c0_seq1	.	.	.	.	.	.	.	.	.	.	.
comp761_c0	comp761_c0_seq1	.	.	.	.	.	.	.	.	.	.	.
comp761_c1	comp761_c1_seq1	.	.	.	.	.	.	.	.	.	.	.
comp765_c0	comp765_c0_seq1	.	.	.	.	.	.	.	.	.	.	.
comp765_c0	comp765_c0_seq2	sp|Q4PFQ1|GMT_USTMA^Q4PFQ1^Q:836-381,H:64-223^28.48%ID^E:2e-06^RecName: Full=GDP-mannose transporter;^Eukaryota; Fungi; Dikarya; Basidiomycota; Ustilaginomycotina; Ustilaginomycetes; Ustilaginales; Ustilaginaceae; Ustilago	.	m.749	234-920[-]	sp|Q4PFQ1|GMT_USTMA^Q4PFQ1^Q:29-180,H:64-223^28.48%ID^E:5e-07^RecName: Full=GDP-mannose transporter;^Eukaryota; Fungi; Dikarya; Basidiomycota; Ustilaginomycotina; Ustilaginomycetes; Ustilaginales; Ustilaginaceae; Ustilago	.	.	.	COG5070^Nucleotide-sugar transporter	GO:0030659^cellular_component^cytoplasmic vesicle membrane`GO:0005789^cellular_component^endoplasmic reticulum membrane`GO:0000139^cellular_component^Golgi membrane`GO:0016021^cellular_component^integral to membrane`GO:0005338^molecular_function^nucleotid
comp766_c0	comp766_c0_seq1	sp|P86243|TOMT_PANTR^P86243^Q:388-738,H:150-267^34.45%ID^E:3e-08^RecName: Full=Transmembrane O-methyltransferase;^Eukaryota; Metazoa; Chordata; Craniata; Vertebrata; Euteleostomi; Mammalia; Eutheria; Euarchontoglires; Primates; Haplorrhini; Catarrhini; Ho	.	m.750	1-2178[+]	sp|P86243|TOMT_PANTR^P86243^Q:86-246,H:103-267^33.13%ID^E:6e-10^RecName: Full=Transmembrane O-methyltransferase;^Eukaryota; Metazoa; Chordata; Craniata; Vertebrata; Euteleostomi; Mammalia; Eutheria; Euarchontoglires; Primates; Haplorrhini; Catarrhini; Hom	.	.	.	.	GO:0005737^cellular_component^cytoplasm`GO:0016021^cellular_component^integral to membrane`GO:0016206^molecular_function^catechol O-methyltransferase activity`GO:0006584^biological_process^catecholamine metabolic process`GO:0042135^biological_process^neur
comp766_c1	comp766_c1_seq1	.	.	m.752	3-413[-]	.	.	.	.	.	.
comp767_c0	comp767_c0_seq1	.	.	.	.	.	.	.	.	.	.	.
comp768_c0	comp768_c0_seq1	.	.	.	.	.	.	.	.	.	.	.
comp769_c0	comp769_c0_seq1	.	.	.	.	.	.	.	.	.	.	.
comp769_c1	comp769_c1_seq1	.	.	.	.	.	.	.	.	.	.	.
comp770_c0	comp770_c0_seq1	.	.	.	.	.	.	.	.	.	.	.
comp771_c0	comp771_c0_seq1	.	.	m.753	1-1476[-]	.	.	.	.	.	.
comp771_c1	comp771_c1_seq1	.	.	m.757	1-816[-]	.	.	.	.	.	.
comp772_c0	comp772_c0_seq1	.	.	.	.	.	.	.	.	.	.	.
comp774_c0	comp774_c0_seq1	.	.	.	.	.	.	.	.	.	.	.
comp774_c0	comp774_c0_seq2	.	.	m.759	61-417[-]	.	.	.	.	.	.
comp775_c0	comp775_c0_seq1	.	.	.	.	.	.	.	.	.	.	.
comp776_c0	comp776_c0_seq1	.	.	.	.	.	.	.	.	.	.	.
comp777_c0	comp777_c0_seq1	.	.	m.760	1-609[-]	.	.	.	.	.	.
comp777_c1	comp777_c1_seq1	sp|P0C6F1|DYH2_MOUSE^P0C6F1^Q:975-1742,H:1732-1971^23.28%ID^E:2e-07^RecName: Full=Dynein heavy chain 2, axonemal;^Eukaryota; Metazoa; Chordata; Craniata; Vertebrata; Euteleostomi; Mammalia; Eutheria; Euarchontoglires; Glires; Rodentia; Sciurognathi; Muroi	.	m.761	66-2228[+]	sp|P0C6F1|DYH2_MOUSE^P0C6F1^Q:304-559,H:1732-1971^23.28%ID^E:3e-09^RecName: Full=Dynein heavy chain 2, axonemal;^Eukaryota; Metazoa; Chordata; Craniata; Vertebrata; Euteleostomi; Mammalia; Eutheria; Euarchontoglires; Glires; Rodentia; Sciurognathi; Muroid	PF08393.8^DHC_N2^Dynein heavy chain, N-terminal region 2^2-109^E:8.7e-08`PF12774.2^AAA_6^Hydrolytic ATP binding site of dynein motor region D1^385-575^E:1.4e-06	.	.	COG5245^Dynein, heavy chain	GO:0005858^cellular_component^axonemal dynein complex`GO:0035085^cellular_component^cilium axoneme`GO:0005737^cellular_component^cytoplasm`GO:0005874^cellular_component^microtubule`GO:0005524^molecular_function^ATP binding`GO:0016887^molecular_function^AT
comp777_c1	comp777_c1_seq1	sp|P0C6F1|DYH2_MOUSE^P0C6F1^Q:975-1742,H:1732-1971^23.28%ID^E:2e-07^RecName: Full=Dynein heavy chain 2, axonemal;^Eukaryota; Metazoa; Chordata; Craniata; Vertebrata; Euteleostomi; Mammalia; Eutheria; Euarchontoglires; Glires; Rodentia; Sciurognathi; Muroi	.	m.763	2358-2831[+]	.	.	.	.	.	.
comp779_c0	comp779_c0_seq1	.	.	.	.	.	.	.	.	.	.	.
comp780_c0	comp780_c0_seq1	.	.	.	.	.	.	.	.	.	.	.
comp781_c0	comp781_c0_seq1	.	.	m.767	160-699[-]	.	.	.	.	.	.
comp782_c0	comp782_c0_seq1	.	.	.	.	.	.	.	.	.	.	.
comp782_c0	comp782_c0_seq2	.	.	.	.	.	.	.	.	.	.	.
comp783_c0	comp783_c0_seq1	.	.	.	.	.	.	.	.	.	.	.
comp784_c0	comp784_c0_seq1	.	.	.	.	.	.	.	.	.	.	.
comp785_c0	comp785_c0_seq1	.	.	.	.	.	.	.	.	.	.	.
comp787_c0	comp787_c0_seq1	.	.	.	.	.	.	.	.	.	.	.
comp788_c0	comp788_c0_seq1	.	.	.	.	.	.	.	.	.	.	.
comp790_c0	comp790_c0_seq1	.	.	.	.	.	.	.	.	.	.	.
comp791_c0	comp791_c0_seq1	.	.	.	.	.	.	.	.	.	.	.
comp792_c0	comp792_c0_seq1	.	.	.	.	.	.	.	.	.	.	.
comp793_c0	comp793_c0_seq1	.	.	.	.	.	.	.	.	.	.	.
comp794_c0	comp794_c0_seq1	.	.	.	.	.	.	.	.	.	.	.
comp795_c0	comp795_c0_seq1	sp|Q8N976|YG039_HUMAN^Q8N976^Q:217-62,H:31-82^61.54%ID^E:5e-15^RecName: Full=Putative uncharacterized protein FLJ38264;^Eukaryota; Metazoa; Chordata; Craniata; Vertebrata; Euteleostomi; Mammalia; Eutheria; Euarchontoglires; Primates; Haplorrhini; Catarrhi	.	.	.	.	.	.	.	NOG247669^Ribosomal protein VAR1	.	.
comp796_c0	comp796_c0_seq1	sp|Q5PQM2|KLC4_RAT^Q5PQM2^Q:372-4,H:265-387^39.02%ID^E:3e-17^RecName: Full=Kinesin light chain 4;^Eukaryota; Metazoa; Chordata; Craniata; Vertebrata; Euteleostomi; Mammalia; Eutheria; Euarchontoglires; Glires; Rodentia; Sciurognathi; Muroidea; Muridae; Mu	.	m.769	1-378[-]	sp|Q5PQM2|KLC4_RAT^Q5PQM2^Q:3-125,H:265-387^39.02%ID^E:3e-17^RecName: Full=Kinesin light chain 4;^Eukaryota; Metazoa; Chordata; Craniata; Vertebrata; Euteleostomi; Mammalia; Eutheria; Euarchontoglires; Glires; Rodentia; Sciurognathi; Muroidea; Muridae; Mu	PF13432.1^TPR_16^Tetratricopeptide repeat^1-61^E:1.9e-06`PF13424.1^TPR_12^Tetratricopeptide repeat^2-61^E:2.5e-11`PF13374.1^TPR_10^Tetratricopeptide repeat^2-31^E:0.032`PF13374.1^TPR_10^Tetratricopeptide repeat^32-61^E:0.007`PF07719.12^TPR_2^Tetratricopep	.	.	COG0457^FOG: TPR repeat	GO:0005737^cellular_component^cytoplasm`GO:0005871^cellular_component^kinesin complex`GO:0005874^cellular_component^microtubule`GO:0003777^molecular_function^microtubule motor activity
comp797_c0	comp797_c0_seq1	.	.	.	.	.	.	.	.	.	.	.
comp797_c0	comp797_c0_seq2	.	.	.	.	.	.	.	.	.	.	.
comp798_c0	comp798_c0_seq1	.	.	m.770	109-474[-]	.	.	.	.	.	.
comp800_c0	comp800_c0_seq1	.	.	.	.	.	.	.	.	.	.	.
comp801_c0	comp801_c0_seq1	sp|Q2T9J0|TYSD1_HUMAN^Q2T9J0^Q:215-664,H:427-562^35.76%ID^E:7e-17^RecName: Full=Peroxisomal leader peptide-processing protease;^Eukaryota; Metazoa; Chordata; Craniata; Vertebrata; Euteleostomi; Mammalia; Eutheria; Euarchontoglires; Primates; Haplorrhini;	.	m.772	2-823[+]	sp|Q8VZD4|DEG15_ARATH^Q8VZD4^Q:78-260,H:517-691^31.63%ID^E:7e-17^RecName: Full=Glyoxysomal processing protease, glyoxysomal;^Eukaryota; Viridiplantae; Streptophyta; Embryophyta; Tracheophyta; Spermatophyta; Magnoliophyta; eudicotyledons; core eudicotyledo	.	.	.	.	GO:0009514^cellular_component^glyoxysome`GO:0005777^cellular_component^peroxisome`GO:0004175^molecular_function^endopeptidase activity`GO:0008236^molecular_function^serine-type peptidase activity`GO:0006508^biological_process^proteolysis
comp801_c0	comp801_c0_seq2	.	.	m.775	2-1126[+]	.	.	.	.	.	.
comp802_c0	comp802_c0_seq1	.	.	.	.	.	.	.	.	.	.	.
comp803_c0	comp803_c0_seq1	sp|P70490|MFGM_RAT^P70490^Q:231-557,H:271-390^33.33%ID^E:4e-10^RecName: Full=Lactadherin;^Eukaryota; Metazoa; Chordata; Craniata; Vertebrata; Euteleostomi; Mammalia; Eutheria; Euarchontoglires; Glires; Rodentia; Sciurognathi; Muroidea; Muridae; Murinae; R	.	.	.	.	.	.	.	NOG151024^Milk fat globule-EGF factor 8 protein	GO:0005576^cellular_component^extracellular region`GO:0016020^cellular_component^membrane`GO:0001525^biological_process^angiogenesis`GO:0007155^biological_process^cell adhesion`GO:0008284^biological_process^positive regulation of cell proliferation`GO:004	.
comp804_c0	comp804_c0_seq1	.	.	.	.	.	.	.	.	.	.	.
comp805_c0	comp805_c0_seq1	.	.	.	.	.	.	.	.	.	.	.
comp805_c0	comp805_c0_seq2	.	.	m.779	1-333[+]	.	.	.	.	.	.
comp807_c0	comp807_c0_seq1	.	.	.	.	.	.	.	.	.	.	.
comp808_c0	comp808_c0_seq1	.	.	m.780	2-469[-]	.	.	.	.	.	.
comp808_c0	comp808_c0_seq2	.	.	m.782	2-814[-]	.	.	.	.	.	.
comp809_c0	comp809_c0_seq1	.	.	m.784	3-1220[+]	.	.	.	.	.	.
comp809_c1	comp809_c1_seq1	sp|Q12955|ANK3_HUMAN^Q12955^Q:569-294,H:659-750^36.56%ID^E:4e-07^RecName: Full=Ankyrin-3;^Eukaryota; Metazoa; Chordata; Craniata; Vertebrata; Euteleostomi; Mammalia; Eutheria; Euarchontoglires; Primates; Haplorrhini; Catarrhini; Hominidae; Homo`sp|Q12955|	.	m.786	3-1190[-]	sp|Q12955|ANK3_HUMAN^Q12955^Q:208-299,H:659-750^36.56%ID^E:7e-07^RecName: Full=Ankyrin-3;^Eukaryota; Metazoa; Chordata; Craniata; Vertebrata; Euteleostomi; Mammalia; Eutheria; Euarchontoglires; Primates; Haplorrhini; Catarrhini; Hominidae; Homo`sp|Q12955|	PF12796.2^Ank_2^Ankyrin repeats (3 copies)^227-302^E:1.1e-14`PF13857.1^Ank_5^Ankyrin repeats (many copies)^240-286^E:1.5e-06`PF00023.25^Ank^Ankyrin repeat^245-277^E:9.1e-07`PF13606.1^Ank_3^Ankyrin repeat^245-272^E:0.0026`PF13637.1^Ank_4^Ankyrin repeats (m	.	.	COG0666^FOG: Ankyrin repeat	GO:0043194^cellular_component^axon initial segment`GO:0016323^cellular_component^basolateral plasma membrane`GO:0009986^cellular_component^cell surface`GO:0043034^cellular_component^costamere`GO:0014704^cellular_component^intercalated disc`GO:0016328^cell
comp810_c0	comp810_c0_seq1	.	.	m.788	2-499[+]	.	.	.	.	.	.
comp811_c0	comp811_c0_seq1	.	.	.	.	.	.	.	.	.	.	.
comp812_c0	comp812_c0_seq1	.	.	m.791	2-2494[+]	.	PF12340.3^DUF3638^Protein of unknown function (DUF3638)^486-615^E:3e-15	.	.	.	.
comp812_c1	comp812_c1_seq1	.	.	m.796	1-1746[+]	.	PF12359.3^DUF3645^Protein of unknown function (DUF3645)^80-111^E:7.1e-16	.	.	.	.
comp813_c0	comp813_c0_seq1	.	.	.	.	.	.	.	.	.	.	.
comp813_c0	comp813_c0_seq2	.	.	.	.	.	.	.	.	.	.	.
comp814_c0	comp814_c0_seq1	sp|Q5UAP0|RS4_BOMMO^Q5UAP0^Q:43-768,H:1-242^86.78%ID^E:2e-155^RecName: Full=40S ribosomal protein S4;^Eukaryota; Metazoa; Ecdysozoa; Arthropoda; Hexapoda; Insecta; Pterygota; Neoptera; Endopterygota; Lepidoptera; Glossata; Ditrysia; Bombycoidea; Bombycida	.	m.797	43-771[+]	sp|Q5UAP0|RS4_BOMMO^Q5UAP0^Q:1-242,H:1-242^86.78%ID^E:1e-155^RecName: Full=40S ribosomal protein S4;^Eukaryota; Metazoa; Ecdysozoa; Arthropoda; Hexapoda; Insecta; Pterygota; Neoptera; Endopterygota; Lepidoptera; Glossata; Ditrysia; Bombycoidea; Bombycidae	PF08071.7^RS4NT^RS4NT (NUC023) domain^3-40^E:8.3e-21`PF01479.20^S4^S4 domain^43-90^E:1.2e-08`PF00900.15^Ribosomal_S4e^Ribosomal family S4e^94-169^E:4.2e-32`PF00467.24^KOW^KOW motif^178-211^E:4.3e-06	.	.	.	GO:0005840^cellular_component^ribosome`GO:0019843^molecular_function^rRNA binding`GO:0003735^molecular_function^structural constituent of ribosome`GO:0006412^biological_process^translation
comp815_c0	comp815_c0_seq1	.	.	.	.	.	.	.	.	.	.	.
comp817_c0	comp817_c0_seq1	.	.	.	.	.	.	.	.	.	.	.
comp818_c0	comp818_c0_seq1	.	.	.	.	.	.	.	.	.	.	.
comp819_c0	comp819_c0_seq1	.	.	.	.	.	.	.	.	.	.	.
comp820_c0	comp820_c0_seq1	.	.	m.799	1-1497[+]	.	PF13504.1^LRR_7^Leucine rich repeat^147-155^E:7100`PF13504.1^LRR_7^Leucine rich repeat^197-210^E:26`PF13504.1^LRR_7^Leucine rich repeat^240-246^E:14000`PF13516.1^LRR_6^Leucine Rich repeat^262-284^E:1.8`PF13504.1^LRR_7^Leucine rich repeat^262-275^E:16`PF13	.	.	.	.
comp820_c1	comp820_c1_seq1	sp|Q6UY01|LRC31_HUMAN^Q6UY01^Q:120-695,H:145-334^27.78%ID^E:7e-06^RecName: Full=Leucine-rich repeat-containing protein 31;^Eukaryota; Metazoa; Chordata; Craniata; Vertebrata; Euteleostomi; Mammalia; Eutheria; Euarchontoglires; Primates; Haplorrhini; Catar	.	m.800	3-719[+]	sp|Q6UY01|LRC31_HUMAN^Q6UY01^Q:2-231,H:122-334^25.85%ID^E:2e-06^RecName: Full=Leucine-rich repeat-containing protein 31;^Eukaryota; Metazoa; Chordata; Craniata; Vertebrata; Euteleostomi; Mammalia; Eutheria; Euarchontoglires; Primates; Haplorrhini; Catarrh	PF13504.1^LRR_7^Leucine rich repeat^39-49^E:8900`PF13504.1^LRR_7^Leucine rich repeat^65-79^E:38`PF13504.1^LRR_7^Leucine rich repeat^99-109^E:610`PF13504.1^LRR_7^Leucine rich repeat^127-140^E:230`PF13504.1^LRR_7^Leucine rich repeat^159-167^E:590`PF13504.1^	.	.	.	.
comp821_c0	comp821_c0_seq1	.	.	m.801	2-619[-]	.	.	.	.	.	.
comp821_c1	comp821_c1_seq1	.	.	m.802	3-416[+]	.	.	.	.	.	.
comp823_c0	comp823_c0_seq1	.	.	m.803	2-469[+]	sp|Q9SLC3|ATL41_ARATH^Q9SLC3^Q:32-151,H:23-153^28.79%ID^E:7e-07^RecName: Full=E3 ubiquitin-protein ligase ATL41;^Eukaryota; Viridiplantae; Streptophyta; Embryophyta; Tracheophyta; Spermatophyta; Magnoliophyta; eudicotyledons; core eudicotyledons; rosids;	PF13639.1^zf-RING_2^Ring finger domain^105-149^E:1.2e-09	.	ExpAA=42.80^PredHel=2^Topology=o5-27i40-62o	.	GO:0016021^cellular_component^integral to membrane`GO:0046872^molecular_function^metal ion binding`GO:0004842^molecular_function^ubiquitin-protein ligase activity`GO:0008270^molecular_function^zinc ion binding
comp823_c0	comp823_c0_seq2	.	.	m.804	57-1838[+]	sp|Q9FNL2|PP418_ARATH^Q9FNL2^Q:110-345,H:181-415^21.72%ID^E:2e-06^RecName: Full=Pentatricopeptide repeat-containing protein At5g46100;^Eukaryota; Viridiplantae; Streptophyta; Embryophyta; Tracheophyta; Spermatophyta; Magnoliophyta; eudicotyledons; core eu	.	.	.	.	.
comp823_c0	comp823_c0_seq2	.	.	m.805	1-507[+]	.	.	.	.	.	.
comp825_c0	comp825_c0_seq1	.	.	m.807	3-743[-]	sp|Q9UIF8|BAZ2B_HUMAN^Q9UIF8^Q:26-80,H:1927-1978^44.64%ID^E:8e-08^RecName: Full=Bromodomain adjacent to zinc finger domain protein 2B;^Eukaryota; Metazoa; Chordata; Craniata; Vertebrata; Euteleostomi; Mammalia; Eutheria; Euarchontoglires; Primates; Haplor	PF00628.24^PHD^PHD-finger^33-82^E:1.8e-07	.	.	COG5076^Transcription factor involved in chromatin remodeling, contains bromodomain	GO:0005634^cellular_component^nucleus`GO:0003677^molecular_function^DNA binding`GO:0046872^molecular_function^metal ion binding`GO:0008270^molecular_function^zinc ion binding`GO:0006355^biological_process^regulation of transcription, DNA-dependent`GO:0006
comp826_c0	comp826_c0_seq1	.	.	m.809	1-621[-]	sp|Q5UNW1|YR707_MIMIV^Q5UNW1^Q:143-196,H:4-56^42.59%ID^E:4e-06^RecName: Full=Uncharacterized protein R707;^Viruses; dsDNA viruses, no RNA stage; Mimiviridae; Mimivirus	PF01501.15^Glyco_transf_8^Glycosyl transferase family 8^154-200^E:1.6e-05	.	ExpAA=39.71^PredHel=2^Topology=o31-48i143-165o	.	GO:0016021^cellular_component^integral to membrane`GO:0016757^molecular_function^transferase activity, transferring glycosyl groups
comp826_c1	comp826_c1_seq1	sp|Q5UNW1|YR707_MIMIV^Q5UNW1^Q:1697-993,H:65-262^29.66%ID^E:4e-19^RecName: Full=Uncharacterized protein R707;^Viruses; dsDNA viruses, no RNA stage; Mimiviridae; Mimivirus	.	m.810	195-1706[-]	sp|Q5UNW1|YR707_MIMIV^Q5UNW1^Q:4-238,H:65-262^29.71%ID^E:2e-19^RecName: Full=Uncharacterized protein R707;^Viruses; dsDNA viruses, no RNA stage; Mimiviridae; Mimivirus	PF01501.15^Glyco_transf_8^Glycosyl transferase family 8^20-204^E:3.2e-17	.	.	.	GO:0016021^cellular_component^integral to membrane`GO:0016757^molecular_function^transferase activity, transferring glycosyl groups
comp827_c0	comp827_c0_seq1	.	.	.	.	.	.	.	.	.	.	.
comp829_c0	comp829_c0_seq1	.	.	.	.	.	.	.	.	.	.	.
comp829_c0	comp829_c0_seq2	.	.	.	.	.	.	.	.	.	.	.
comp831_c0	comp831_c0_seq1	.	.	.	.	.	.	.	.	.	.	.
comp832_c0	comp832_c0_seq1	.	.	.	.	.	.	.	.	.	.	.
comp833_c0	comp833_c0_seq1	.	.	.	.	.	.	.	.	.	.	.
comp837_c0	comp837_c0_seq1	.	.	.	.	.	.	.	.	.	.	.
comp838_c0	comp838_c0_seq1	sp|Q9SS47|PUM4_ARATH^Q9SS47^Q:884-312,H:703-893^27.84%ID^E:1e-24^RecName: Full=Pumilio homolog 4;^Eukaryota; Viridiplantae; Streptophyta; Embryophyta; Tracheophyta; Spermatophyta; Magnoliophyta; eudicotyledons; core eudicotyledons; rosids; malvids; Brassi	.	m.813	300-1124[-]	sp|P25822|PUM_DROME^P25822^Q:44-271,H:1121-1339^30.13%ID^E:2e-24^RecName: Full=Maternal protein pumilio;^Eukaryota; Metazoa; Ecdysozoa; Arthropoda; Hexapoda; Insecta; Pterygota; Neoptera; Endopterygota; Diptera; Brachycera; Muscomorpha; Ephydroidea; Droso	PF00806.14^PUF^Pumilio-family RNA binding repeat^112-142^E:3.3e-05`PF00806.14^PUF^Pumilio-family RNA binding repeat^185-212^E:2.6e-06`PF00806.14^PUF^Pumilio-family RNA binding repeat^223-252^E:0.00059	.	.	COG5099^RNA-binding protein of the Puf family, translational repressor	GO:0005737^cellular_component^cytoplasm`GO:0003730^molecular_function^mRNA 3'-UTR binding`GO:0000900^molecular_function^translation repressor activity, nucleic acid binding`GO:0008595^biological_process^anterior/posterior axis specification, embryo`GO:000
comp839_c0	comp839_c0_seq1	.	.	.	.	.	.	.	.	.	.	.
comp840_c0	comp840_c0_seq1	.	.	.	.	.	.	.	.	.	.	.
comp841_c0	comp841_c0_seq1	.	.	.	.	.	.	.	.	.	.	.
comp842_c0	comp842_c0_seq1	.	.	.	.	.	.	.	.	.	.	.
comp842_c1	comp842_c1_seq1	sp|Q03519|TAP2_HUMAN^Q03519^Q:372-1,H:127-245^29.03%ID^E:5e-10^RecName: Full=Antigen peptide transporter 2;^Eukaryota; Metazoa; Chordata; Craniata; Vertebrata; Euteleostomi; Mammalia; Eutheria; Euarchontoglires; Primates; Haplorrhini; Catarrhini; Hominida	.	m.816	1-774[-]	sp|Q03519|TAP2_HUMAN^Q03519^Q:130-258,H:123-245^30.23%ID^E:3e-10^RecName: Full=Antigen peptide transporter 2;^Eukaryota; Metazoa; Chordata; Craniata; Vertebrata; Euteleostomi; Mammalia; Eutheria; Euarchontoglires; Primates; Haplorrhini; Catarrhini; Homini	.	.	ExpAA=82.23^PredHel=4^Topology=o5-22i43-65o78-97i206-228o	COG1132^ABC-type multidrug transport system, ATPase and permease components	GO:0005634^cellular_component^nucleus`GO:0005886^cellular_component^plasma membrane`GO:0042825^cellular_component^TAP complex`GO:0005524^molecular_function^ATP binding`GO:0042288^molecular_function^MHC class I protein binding`GO:0015421^molecular_function
comp843_c0	comp843_c0_seq1	.	.	.	.	.	.	.	.	.	.	.
comp844_c0	comp844_c0_seq1	.	.	.	.	.	.	.	.	.	.	.
comp845_c0	comp845_c0_seq1	.	.	.	.	.	.	.	.	.	.	.
comp847_c0	comp847_c0_seq1	.	.	.	.	.	.	.	.	.	.	.
comp848_c0	comp848_c0_seq1	.	.	m.817	378-917[-]	.	.	.	.	.	.
comp848_c1	comp848_c1_seq1	.	.	m.818	34-912[+]	.	.	.	.	.	.
comp849_c0	comp849_c0_seq1	.	.	m.819	1-561[-]	.	.	sigP:1^27^0.715^YES	ExpAA=19.42^PredHel=1^Topology=o4-23i	.	.
comp850_c0	comp850_c0_seq1	.	.	.	.	.	.	.	.	.	.	.
comp851_c0	comp851_c0_seq1	sp|A4FVJ7|RBM48_DANRE^A4FVJ7^Q:505-218,H:53-148^59.38%ID^E:2e-36^RecName: Full=RNA-binding protein 48;^Eukaryota; Metazoa; Chordata; Craniata; Vertebrata; Euteleostomi; Actinopterygii; Neopterygii; Teleostei; Ostariophysi; Cypriniformes; Cyprinidae; Danio	.	m.820	2-505[-]	sp|A4FVJ7|RBM48_DANRE^A4FVJ7^Q:1-96,H:53-148^59.38%ID^E:3e-37^RecName: Full=RNA-binding protein 48;^Eukaryota; Metazoa; Chordata; Craniata; Vertebrata; Euteleostomi; Actinopterygii; Neopterygii; Teleostei; Ostariophysi; Cypriniformes; Cyprinidae; Danio	PF00076.17^RRM_1^RNA recognition motif. (a.k.a. RRM, RBD, or RNP domain)^1-69^E:2.5e-05`PF13893.1^RRM_5^RNA recognition motif. (a.k.a. RRM, RBD, or RNP domain)^15-75^E:5.7e-06	.	.	.	GO:0000166^molecular_function^nucleotide binding`GO:0003723^molecular_function^RNA binding
comp851_c1	comp851_c1_seq1	.	.	m.821	2-616[+]	.	.	.	.	.	.
comp852_c0	comp852_c0_seq1	.	.	.	.	.	.	.	.	.	.	.
comp853_c0	comp853_c0_seq1	sp|Q63164|DYH1_RAT^Q63164^Q:1737-2708,H:1158-1466^21.82%ID^E:2e-18^RecName: Full=Dynein heavy chain 1, axonemal;^Eukaryota; Metazoa; Chordata; Craniata; Vertebrata; Euteleostomi; Mammalia; Eutheria; Euarchontoglires; Glires; Rodentia; Sciurognathi; Muroid	.	m.822	3-2735[+]	sp|Q63164|DYH1_RAT^Q63164^Q:579-902,H:1158-1466^21.82%ID^E:9e-23^RecName: Full=Dynein heavy chain 1, axonemal;^Eukaryota; Metazoa; Chordata; Craniata; Vertebrata; Euteleostomi; Mammalia; Eutheria; Euarchontoglires; Glires; Rodentia; Sciurognathi; Muroidea	PF08393.8^DHC_N2^Dynein heavy chain, N-terminal region 2^640-887^E:1.8e-32	.	.	COG5245^Dynein, heavy chain	GO:0005858^cellular_component^axonemal dynein complex`GO:0035085^cellular_component^cilium axoneme`GO:0005737^cellular_component^cytoplasm`GO:0005874^cellular_component^microtubule`GO:0005524^molecular_function^ATP binding`GO:0016887^molecular_function^AT
comp854_c0	comp854_c0_seq1	.	.	m.824	258-1304[-]	.	.	.	ExpAA=18.72^PredHel=1^Topology=i323-345o	.	.
comp854_c1	comp854_c1_seq1	.	.	m.825	1-447[-]	.	.	.	.	.	.
comp855_c0	comp855_c0_seq1	.	.	.	.	.	.	.	.	.	.	.
comp856_c0	comp856_c0_seq1	.	.	.	.	.	.	.	.	.	.	.
comp856_c0	comp856_c0_seq2	.	.	m.829	265-606[-]	.	.	.	.	.	.
comp856_c0	comp856_c0_seq2	.	.	m.828	170-526[+]	.	.	.	.	.	.
comp858_c0	comp858_c0_seq1	.	.	.	.	.	.	.	.	.	.	.
comp861_c0	comp861_c0_seq1	.	.	.	.	.	.	.	.	.	.	.
comp862_c0	comp862_c0_seq1	.	.	.	.	.	.	.	.	.	.	.
comp864_c0	comp864_c0_seq1	.	.	.	.	.	.	.	.	.	.	.
comp865_c0	comp865_c0_seq1	.	.	.	.	.	.	.	.	.	.	.
comp865_c1	comp865_c1_seq1	.	.	.	.	.	.	.	.	.	.	.
comp866_c0	comp866_c0_seq1	.	.	.	.	.	.	.	.	.	.	.
comp866_c0	comp866_c0_seq2	.	.	.	.	.	.	.	.	.	.	.
comp867_c0	comp867_c0_seq1	.	.	.	.	.	.	.	.	.	.	.
comp868_c0	comp868_c0_seq1	.	.	.	.	.	.	.	.	.	.	.
comp869_c0	comp869_c0_seq1	.	.	.	.	.	.	.	.	.	.	.
comp870_c0	comp870_c0_seq1	.	.	m.831	3-2141[+]	.	.	.	.	.	.
comp870_c1	comp870_c1_seq1	.	.	m.833	2-310[+]	.	.	.	.	.	.
comp871_c0	comp871_c0_seq1	sp|Q9HAV4|XPO5_HUMAN^Q9HAV4^Q:168-596,H:41-187^26.35%ID^E:1e-06^RecName: Full=Exportin-5;^Eukaryota; Metazoa; Chordata; Craniata; Vertebrata; Euteleostomi; Mammalia; Eutheria; Euarchontoglires; Primates; Haplorrhini; Catarrhini; Hominidae; Homo	.	m.835	3-668[+]	sp|Q9HAV4|XPO5_HUMAN^Q9HAV4^Q:23-198,H:13-187^25%ID^E:6e-07^RecName: Full=Exportin-5;^Eukaryota; Metazoa; Chordata; Craniata; Vertebrata; Euteleostomi; Mammalia; Eutheria; Euarchontoglires; Primates; Haplorrhini; Catarrhini; Hominidae; Homo	PF08389.7^Xpo1^Exportin 1-like protein^121-199^E:2.8e-06	.	.	.	GO:0005829^cellular_component^cytosol`GO:0005643^cellular_component^nuclear pore`GO:0005654^cellular_component^nucleoplasm`GO:0008565^molecular_function^protein transporter activity`GO:0003723^molecular_function^RNA binding`GO:0000049^molecular_function^t
comp871_c1	comp871_c1_seq1	.	.	m.836	2-3307[+]	.	.	.	.	.	.
comp873_c0	comp873_c0_seq1	.	.	.	.	.	.	.	.	.	.	.
comp874_c0	comp874_c0_seq1	.	.	.	.	.	.	.	.	.	.	.
comp874_c0	comp874_c0_seq2	.	.	.	.	.	.	.	.	.	.	.
comp876_c0	comp876_c0_seq1	sp|P08548|LIN1_NYCCO^P08548^Q:3-236,H:963-1040^50%ID^E:8e-14^RecName: Full=LINE-1 reverse transcriptase homolog;^Eukaryota; Metazoa; Chordata; Craniata; Vertebrata; Euteleostomi; Mammalia; Eutheria; Euarchontoglires; Primates; Strepsirrhini; Chiromyiforme	.	.	.	.	.	.	.	.	GO:0046872^molecular_function^metal ion binding`GO:0003723^molecular_function^RNA binding`GO:0003964^molecular_function^RNA-directed DNA polymerase activity`GO:0006278^biological_process^RNA-dependent DNA replication	.
comp877_c0	comp877_c0_seq1	.	.	.	.	.	.	.	.	.	.	.
comp878_c0	comp878_c0_seq1	.	.	m.839	2-613[-]	.	.	.	ExpAA=83.86^PredHel=4^Topology=i32-49o105-127i134-156o171-193i	.	.
comp878_c1	comp878_c1_seq1	.	.	m.842	101-571[-]	.	.	.	.	.	.
comp878_c1	comp878_c1_seq1	.	.	m.841	779-1339[-]	.	.	.	ExpAA=61.50^PredHel=3^Topology=i69-91o123-141i148-170o	.	.
comp879_c0	comp879_c0_seq1	sp|Q9EQD2|NPFF2_RAT^Q9EQD2^Q:1451-492,H:46-367^28.24%ID^E:1e-15^RecName: Full=Neuropeptide FF receptor 2;^Eukaryota; Metazoa; Chordata; Craniata; Vertebrata; Euteleostomi; Mammalia; Eutheria; Euarchontoglires; Glires; Rodentia; Sciurognathi; Muroidea; Mur	.	m.844	459-1559[-]	sp|Q9EQD2|NPFF2_RAT^Q9EQD2^Q:37-356,H:46-367^28.57%ID^E:7e-23^RecName: Full=Neuropeptide FF receptor 2;^Eukaryota; Metazoa; Chordata; Craniata; Vertebrata; Euteleostomi; Mammalia; Eutheria; Euarchontoglires; Glires; Rodentia; Sciurognathi; Muroidea; Murid	PF00001.16^7tm_1^7 transmembrane receptor (rhodopsin family)^57-318^E:5.2e-35	.	ExpAA=157.10^PredHel=7^Topology=o38-60i77-99o114-136i156-178o216-238i259-281o296-318i	.	GO:0015629^cellular_component^actin cytoskeleton`GO:0016021^cellular_component^integral to membrane`GO:0005886^cellular_component^plasma membrane`GO:0008188^molecular_function^neuropeptide receptor activity`GO:0007218^biological_process^neuropeptide signa
comp881_c0	comp881_c0_seq1	sp|Q9LLY4|LPAT1_BRANA^Q9LLY4^Q:494-267,H:220-295^38.16%ID^E:7e-08^RecName: Full=1-acyl-sn-glycerol-3-phosphate acyltransferase 1, chloroplastic;^Eukaryota; Viridiplantae; Streptophyta; Embryophyta; Tracheophyta; Spermatophyta; Magnoliophyta; eudicotyledon	.	m.845	3-494[-]	sp|Q9LLY4|LPAT1_BRANA^Q9LLY4^Q:1-76,H:220-295^38.16%ID^E:6e-08^RecName: Full=1-acyl-sn-glycerol-3-phosphate acyltransferase 1, chloroplastic;^Eukaryota; Viridiplantae; Streptophyta; Embryophyta; Tracheophyta; Spermatophyta; Magnoliophyta; eudicotyledons;	PF01553.16^Acyltransferase^Acyltransferase^1-74^E:7.3e-14	.	.	.	GO:0031969^cellular_component^chloroplast membrane`GO:0016021^cellular_component^integral to membrane`GO:0003841^molecular_function^1-acylglycerol-3-phosphate O-acyltransferase activity`GO:0016024^biological_process^CDP-diacylglycerol biosynthetic process
comp881_c1	comp881_c1_seq1	sp|P0A4E2|GLK_STRLI^P0A4E2^Q:983-849,H:268-312^53.33%ID^E:5e-06^RecName: Full=Glucokinase;^Bacteria; Actinobacteria; Actinobacteridae; Actinomycetales; Streptomycineae; Streptomycetaceae; Streptomyces	.	.	.	.	.	.	.	.	GO:0005737^cellular_component^cytoplasm`GO:0005524^molecular_function^ATP binding`GO:0004340^molecular_function^glucokinase activity`GO:0006096^biological_process^glycolysis	.
comp882_c0	comp882_c0_seq1	.	.	m.850	1-330[-]	.	.	.	.	.	.
comp882_c0	comp882_c0_seq2	.	.	m.852	1-330[-]	.	.	.	.	.	.
comp883_c0	comp883_c0_seq1	.	.	.	.	.	.	.	.	.	.	.
comp885_c0	comp885_c0_seq1	.	.	m.853	2-457[+]	.	.	.	.	.	.
comp885_c1	comp885_c1_seq1	.	.	.	.	.	.	.	.	.	.	.
comp886_c0	comp886_c0_seq1	.	.	.	.	.	.	.	.	.	.	.
comp887_c0	comp887_c0_seq1	.	.	.	.	.	.	.	.	.	.	.
comp888_c0	comp888_c0_seq1	.	.	.	.	.	.	.	.	.	.	.
comp889_c0	comp889_c0_seq1	.	.	.	.	.	.	.	.	.	.	.
comp890_c0	comp890_c0_seq1	sp|Q9NS86|LANC2_HUMAN^Q9NS86^Q:81-533,H:190-340^36.54%ID^E:1e-29^RecName: Full=LanC-like protein 2;^Eukaryota; Metazoa; Chordata; Craniata; Vertebrata; Euteleostomi; Mammalia; Eutheria; Euarchontoglires; Primates; Haplorrhini; Catarrhini; Hominidae; Homo`	.	m.855	3-554[+]	sp|Q9NS86|LANC2_HUMAN^Q9NS86^Q:27-177,H:190-340^36.54%ID^E:8e-25^RecName: Full=LanC-like protein 2;^Eukaryota; Metazoa; Chordata; Craniata; Vertebrata; Euteleostomi; Mammalia; Eutheria; Euarchontoglires; Primates; Haplorrhini; Catarrhini; Hominidae; Homo	PF05147.8^LANC_like^Lanthionine synthetase C-like protein^25-176^E:1.2e-22	.	.	NOG245101^Calcium-Binding EF-hand-containing protein	GO:0030864^cellular_component^cortical actin cytoskeleton`GO:0005829^cellular_component^cytosol`GO:0005634^cellular_component^nucleus`GO:0005886^cellular_component^plasma membrane`GO:0005524^molecular_function^ATP binding`GO:0003824^molecular_function^cat
comp890_c0	comp890_c0_seq2	sp|Q9NS86|LANC2_HUMAN^Q9NS86^Q:81-533,H:190-340^36.54%ID^E:1e-32^RecName: Full=LanC-like protein 2;^Eukaryota; Metazoa; Chordata; Craniata; Vertebrata; Euteleostomi; Mammalia; Eutheria; Euarchontoglires; Primates; Haplorrhini; Catarrhini; Hominidae; Homo`	.	m.857	3-554[+]	sp|Q9NS86|LANC2_HUMAN^Q9NS86^Q:27-177,H:190-340^36.54%ID^E:8e-25^RecName: Full=LanC-like protein 2;^Eukaryota; Metazoa; Chordata; Craniata; Vertebrata; Euteleostomi; Mammalia; Eutheria; Euarchontoglires; Primates; Haplorrhini; Catarrhini; Hominidae; Homo	PF05147.8^LANC_like^Lanthionine synthetase C-like protein^25-176^E:1.2e-22	.	.	NOG245101^Calcium-Binding EF-hand-containing protein	GO:0030864^cellular_component^cortical actin cytoskeleton`GO:0005829^cellular_component^cytosol`GO:0005634^cellular_component^nucleus`GO:0005886^cellular_component^plasma membrane`GO:0005524^molecular_function^ATP binding`GO:0003824^molecular_function^cat
comp893_c0	comp893_c0_seq1	.	.	.	.	.	.	.	.	.	.	.
comp894_c0	comp894_c0_seq1	.	.	.	.	.	.	.	.	.	.	.
comp894_c1	comp894_c1_seq1	.	.	.	.	.	.	.	.	.	.	.
comp895_c0	comp895_c0_seq1	.	.	m.859	95-2314[-]	sp|Q9NS00|C1GLT_HUMAN^Q9NS00^Q:331-608,H:89-353^27.57%ID^E:2e-06^RecName: Full=Glycoprotein-N-acetylgalactosamine 3-beta-galactosyltransferase 1;^Eukaryota; Metazoa; Chordata; Craniata; Vertebrata; Euteleostomi; Mammalia; Eutheria; Euarchontoglires; Prima	PF02434.11^Fringe^Fringe-like^329-510^E:9.6e-10	sigP:1^18^0.686^YES	.	.	GO:0000139^cellular_component^Golgi membrane`GO:0016021^cellular_component^integral to membrane`GO:0016263^molecular_function^glycoprotein-N-acetylgalactosamine 3-beta-galactosyltransferase activity`GO:0046872^molecular_function^metal ion binding`GO:00015
comp895_c0	comp895_c0_seq2	.	.	m.860	28-1140[-]	.	.	sigP:1^18^0.686^YES	.	.	.
comp896_c0	comp896_c0_seq1	.	.	m.861	1-666[+]	.	.	.	.	.	.
comp897_c0	comp897_c0_seq1	.	.	.	.	.	.	.	.	.	.	.
comp898_c0	comp898_c0_seq1	.	.	.	.	.	.	.	.	.	.	.
comp900_c0	comp900_c0_seq1	.	.	m.863	2-694[+]	.	.	.	.	.	.
comp900_c1	comp900_c1_seq1	.	.	m.865	1-1020[-]	.	PF02099.12^Josephin^Josephin^59-190^E:3.6e-05	.	.	.	.
comp901_c0	comp901_c0_seq1	.	.	.	.	.	.	.	.	.	.	.
comp902_c0	comp902_c0_seq1	.	.	.	.	.	.	.	.	.	.	.
comp903_c0	comp903_c0_seq1	.	.	.	.	.	.	.	.	.	.	.
comp904_c0	comp904_c0_seq1	.	.	.	.	.	.	.	.	.	.	.
comp904_c1	comp904_c1_seq1	.	.	m.867	1-798[+]	.	.	.	.	.	.
comp905_c0	comp905_c0_seq1	.	.	.	.	.	.	.	.	.	.	.
comp907_c0	comp907_c0_seq1	sp|P84175|RS12_CHICK^P84175^Q:106-474,H:7-129^72.36%ID^E:1e-57^RecName: Full=40S ribosomal protein S12;^Eukaryota; Metazoa; Chordata; Craniata; Vertebrata; Euteleostomi; Archosauria; Dinosauria; Saurischia; Theropoda; Coelurosauria; Aves; Neognathae; Gall	.	m.869	85-483[+]	sp|P84175|RS12_CHICK^P84175^Q:8-130,H:7-129^72.36%ID^E:2e-58^RecName: Full=40S ribosomal protein S12;^Eukaryota; Metazoa; Chordata; Craniata; Vertebrata; Euteleostomi; Archosauria; Dinosauria; Saurischia; Theropoda; Coelurosauria; Aves; Neognathae; Gallif	PF01248.21^Ribosomal_L7Ae^Ribosomal protein L7Ae/L30e/S12e/Gadd45 family^18-111^E:9.4e-30	.	.	COG1358^Ribosomal protein HS6-type (S12/L30/L7a)	GO:0022627^cellular_component^cytosolic small ribosomal subunit`GO:0003735^molecular_function^structural constituent of ribosome`GO:0006412^biological_process^translation
comp909_c0	comp909_c0_seq1	.	.	.	.	.	.	.	.	.	.	.
comp910_c0	comp910_c0_seq1	.	.	m.870	1-1956[-]	.	.	.	.	.	.
comp911_c0	comp911_c0_seq1	.	.	.	.	.	.	.	.	.	.	.
comp911_c0	comp911_c0_seq2	.	.	.	.	.	.	.	.	.	.	.
comp913_c0	comp913_c0_seq1	.	.	.	.	.	.	.	.	.	.	.
comp913_c1	comp913_c1_seq1	.	.	.	.	.	.	.	.	.	.	.
comp914_c0	comp914_c0_seq1	.	.	m.873	2-568[+]	.	.	.	.	.	.
comp914_c0	comp914_c0_seq1	.	.	m.872	481-1854[+]	.	.	.	.	.	.
comp915_c0	comp915_c0_seq1	.	.	.	.	.	.	.	.	.	.	.
comp916_c0	comp916_c0_seq1	.	.	.	.	.	.	.	.	.	.	.
comp917_c0	comp917_c0_seq1	.	.	m.876	2-556[-]	.	PF04852.7^DUF640^Protein of unknown function (DUF640)^2-91^E:5.5e-22	.	.	.	.
comp917_c1	comp917_c1_seq1	.	.	m.877	368-2500[-]	.	PF00078.22^RVT_1^Reverse transcriptase (RNA-dependent DNA polymerase)^179-317^E:1.2e-05	.	.	.	.
comp918_c0	comp918_c0_seq1	.	.	.	.	.	.	.	.	.	.	.
comp919_c0	comp919_c0_seq1	.	.	m.879	36-1349[+]	.	.	.	ExpAA=82.29^PredHel=4^Topology=o15-34i41-63o78-100i377-399o	.	.
comp919_c1	comp919_c1_seq1	.	.	m.880	633-944[+]	.	.	.	.	.	.
comp921_c0	comp921_c0_seq1	.	.	.	.	.	.	.	.	.	.	.
comp922_c0	comp922_c0_seq1	.	.	.	.	.	.	.	.	.	.	.
comp922_c1	comp922_c1_seq1	.	.	.	.	.	.	.	.	.	.	.
comp923_c0	comp923_c0_seq1	.	.	.	.	.	.	.	.	.	.	.
comp924_c0	comp924_c0_seq1	.	.	m.881	37-909[-]	.	.	.	.	.	.
comp925_c0	comp925_c0_seq1	.	.	.	.	.	.	.	.	.	.	.
comp926_c0	comp926_c0_seq1	.	.	.	.	.	.	.	.	.	.	.
comp927_c0	comp927_c0_seq1	sp|A1DE13|DCL1_NEOFI^A1DE13^Q:320-3,H:121-232^33.62%ID^E:8e-09^RecName: Full=Dicer-like protein 1;^Eukaryota; Fungi; Dikarya; Ascomycota; Pezizomycotina; Eurotiomycetes; Eurotiomycetidae; Eurotiales; Trichocomaceae; Neosartorya	.	m.883	3-470[-]	sp|A1DE13|DCL1_NEOFI^A1DE13^Q:51-156,H:121-232^35.34%ID^E:5e-11^RecName: Full=Dicer-like protein 1;^Eukaryota; Fungi; Dikarya; Ascomycota; Pezizomycotina; Eurotiomycetes; Eurotiomycetidae; Eurotiales; Trichocomaceae; Neosartorya	PF04851.10^ResIII^Type III restriction enzyme, res subunit^55-115^E:5.6e-10`PF00270.24^DEAD^DEAD/DEAH box helicase^59-124^E:8.9e-10	.	ExpAA=19.37^PredHel=1^Topology=i20-42o	COG1111^ERCC4-like helicases	GO:0005524^molecular_function^ATP binding`GO:0008026^molecular_function^ATP-dependent helicase activity`GO:0046872^molecular_function^metal ion binding`GO:0004525^molecular_function^ribonuclease III activity`GO:0003723^molecular_function^RNA binding`GO:00
comp927_c1	comp927_c1_seq1	sp|Q5N870|DCL3A_ORYSJ^Q5N870^Q:6-326,H:130-234^33.33%ID^E:9e-10^RecName: Full=Endoribonuclease Dicer homolog 3a;^Eukaryota; Viridiplantae; Streptophyta; Embryophyta; Tracheophyta; Spermatophyta; Magnoliophyta; Liliopsida; Poales; Poaceae; BEP clade; Ehrha	.	m.884	3-860[+]	sp|P0C5H7|DCL2_EMENI^P0C5H7^Q:5-262,H:113-362^26.07%ID^E:1e-10^RecName: Full=Dicer-like protein 2;^Eukaryota; Fungi; Dikarya; Ascomycota; Pezizomycotina; Eurotiomycetes; Eurotiomycetidae; Eurotiales; Trichocomaceae; Emericella	PF00270.24^DEAD^DEAD/DEAH box helicase^3-69^E:2.1e-06	.	.	COG1111^ERCC4-like helicases	GO:0005524^molecular_function^ATP binding`GO:0008026^molecular_function^ATP-dependent helicase activity`GO:0046872^molecular_function^metal ion binding`GO:0004525^molecular_function^ribonuclease III activity`GO:0003723^molecular_function^RNA binding`GO:00
comp928_c0	comp928_c0_seq1	.	.	.	.	.	.	.	.	.	.	.
comp929_c0	comp929_c0_seq1	.	.	m.885	61-597[+]	.	PF13504.1^LRR_7^Leucine rich repeat^87-100^E:60`PF13504.1^LRR_7^Leucine rich repeat^123-138^E:36`PF13516.1^LRR_6^Leucine Rich repeat^142-155^E:0.93`PF13504.1^LRR_7^Leucine rich repeat^143-159^E:0.013`PF12799.2^LRR_4^Leucine Rich repeats (2 copies)^144-178	.	.	.	.
comp929_c0	comp929_c0_seq1	.	.	m.886	632-1087[+]	.	.	.	.	.	.
comp930_c0	comp930_c0_seq1	sp|A7RHB3|U732_NEMVE^A7RHB3^Q:311-114,H:24-89^71.21%ID^E:8e-29^RecName: Full=UPF0732 protein v1g81173;^Eukaryota; Metazoa; Cnidaria; Anthozoa; Hexacorallia; Actiniaria; Edwardsiidae; Nematostella	.	.	.	.	.	.	.	NOG253234^Flagellar biosynthesis/type III secretory pathway protein-like	.	.
comp931_c0	comp931_c0_seq1	.	.	m.887	448-885[-]	.	.	sigP:1^20^0.931^YES	ExpAA=25.26^PredHel=1^Topology=o96-118i	.	.
comp933_c1	comp933_c1_seq1	.	.	.	.	.	.	.	.	.	.	.
comp935_c0	comp935_c0_seq1	.	.	m.888	57-875[-]	.	.	.	.	.	.
comp935_c1	comp935_c1_seq1	.	.	m.891	78-1100[+]	.	.	.	.	.	.
comp936_c0	comp936_c0_seq1	.	.	.	.	.	.	.	.	.	.	.
comp938_c0	comp938_c0_seq1	sp|Q8NCT1|ARRD4_HUMAN^Q8NCT1^Q:963-118,H:32-316^27.55%ID^E:4e-22^RecName: Full=Arrestin domain-containing protein 4;^Eukaryota; Metazoa; Chordata; Craniata; Vertebrata; Euteleostomi; Mammalia; Eutheria; Euarchontoglires; Primates; Haplorrhini; Catarrhini;	.	m.894	67-1011[-]	sp|Q8NCT1|ARRD4_HUMAN^Q8NCT1^Q:17-298,H:32-316^27.55%ID^E:1e-22^RecName: Full=Arrestin domain-containing protein 4;^Eukaryota; Metazoa; Chordata; Craniata; Vertebrata; Euteleostomi; Mammalia; Eutheria; Euarchontoglires; Primates; Haplorrhini; Catarrhini;	PF00339.24^Arrestin_N^Arrestin (or S-antigen), N-terminal domain^6-128^E:9.4e-19`PF02752.17^Arrestin_C^Arrestin (or S-antigen), C-terminal domain^169-299^E:5.6e-17	.	.	.	GO:0007165^biological_process^signal transduction
comp940_c0	comp940_c0_seq1	.	.	.	.	.	.	.	.	.	.	.
comp940_c1	comp940_c1_seq1	.	.	.	.	.	.	.	.	.	.	.
comp942_c0	comp942_c0_seq1	.	.	.	.	.	.	.	.	.	.	.
comp942_c0	comp942_c0_seq2	.	.	.	.	.	.	.	.	.	.	.
comp944_c0	comp944_c0_seq1	sp|Q4V8X4|ACBD6_DANRE^Q4V8X4^Q:454-242,H:211-281^39.44%ID^E:6e-09^RecName: Full=Acyl-CoA-binding domain-containing protein 6;^Eukaryota; Metazoa; Chordata; Craniata; Vertebrata; Euteleostomi; Actinopterygii; Neopterygii; Teleostei; Ostariophysi; Cyprinifo	.	m.896	77-667[-]	sp|Q4V8X4|ACBD6_DANRE^Q4V8X4^Q:72-142,H:211-281^39.44%ID^E:2e-09^RecName: Full=Acyl-CoA-binding domain-containing protein 6;^Eukaryota; Metazoa; Chordata; Craniata; Vertebrata; Euteleostomi; Actinopterygii; Neopterygii; Teleostei; Ostariophysi; Cyprinifor	PF12796.2^Ank_2^Ankyrin repeats (3 copies)^46-134^E:1.5e-12`PF13606.1^Ank_3^Ankyrin repeat^72-98^E:0.0057`PF13637.1^Ank_4^Ankyrin repeats (many copies)^72-117^E:1.5e-08`PF00023.25^Ank^Ankyrin repeat^73-102^E:0.00071`PF13857.1^Ank_5^Ankyrin repeats (many c	.	.	COG0666^FOG: Ankyrin repeat	GO:0005737^cellular_component^cytoplasm`GO:0000062^molecular_function^fatty-acyl-CoA binding`GO:0008289^molecular_function^lipid binding
comp945_c0	comp945_c0_seq1	.	.	.	.	.	.	.	.	.	.	.
comp945_c0	comp945_c0_seq2	.	.	.	.	.	.	.	.	.	.	.
comp946_c0	comp946_c0_seq1	.	.	m.897	274-942[+]	.	.	.	.	.	.
comp946_c0	comp946_c0_seq2	.	.	m.898	1-732[+]	.	.	.	.	.	.
comp947_c0	comp947_c0_seq1	.	.	m.899	2-3922[+]	sp|Q8JFV4|HTR5A_DANRE^Q8JFV4^Q:133-687,H:809-1353^21.66%ID^E:5e-09^RecName: Full=HEAT repeat-containing protein 5A;^Eukaryota; Metazoa; Chordata; Craniata; Vertebrata; Euteleostomi; Actinopterygii; Neopterygii; Teleostei; Ostariophysi; Cypriniformes; Cypr	.	.	.	.	.
comp947_c1	comp947_c1_seq1	.	.	m.901	2-2293[+]	sp|Q9P2D3|HTR5B_HUMAN^Q9P2D3^Q:8-546,H:67-587^21.12%ID^E:5e-09^RecName: Full=HEAT repeat-containing protein 5B;^Eukaryota; Metazoa; Chordata; Craniata; Vertebrata; Euteleostomi; Mammalia; Eutheria; Euarchontoglires; Primates; Haplorrhini; Catarrhini; Homi	PF12755.2^Vac14_Fab1_bd^Vacuolar 14 Fab1-binding region^56-138^E:8.6e-05	.	.	.	.
comp948_c0	comp948_c0_seq1	.	.	.	.	.	.	.	.	.	.	.
comp948_c0	comp948_c0_seq2	.	.	m.905	1-399[+]	.	.	.	.	.	.
comp949_c0	comp949_c0_seq1	.	.	.	.	.	.	.	.	.	.	.
comp951_c0	comp951_c0_seq1	.	.	.	.	.	.	.	.	.	.	.
comp952_c0	comp952_c0_seq1	.	.	.	.	.	.	.	.	.	.	.
comp953_c0	comp953_c0_seq1	sp|O34313|NTPES_BACSU^O34313^Q:1478-102,H:646-1141^25.34%ID^E:2e-30^RecName: Full=Trifunctional nucleotide phosphoesterase protein YfkN;^Bacteria; Firmicutes; Bacilli; Bacillales; Bacillaceae; Bacillus`sp|O34313|NTPES_BACSU^O34313^Q:1421-27,H:41-600^20.52	.	m.906	3-1517[-]	sp|O34313|NTPES_BACSU^O34313^Q:14-472,H:646-1141^25.34%ID^E:1e-30^RecName: Full=Trifunctional nucleotide phosphoesterase protein YfkN;^Bacteria; Firmicutes; Bacilli; Bacillales; Bacillaceae; Bacillus`sp|O34313|NTPES_BACSU^O34313^Q:33-497,H:41-600^20.07%ID	PF02872.13^5_nucleotid_C^5'-nucleotidase, C-terminal domain^319-456^E:3.9e-22	.	.	COG0737^5'-nucleotidase/2',3'-cyclic phosphodiesterase and related esterases	GO:0005618^cellular_component^cell wall`GO:0005576^cellular_component^extracellular region`GO:0008663^molecular_function^2',3'-cyclic-nucleotide 2'-phosphodiesterase activity`GO:0008254^molecular_function^3'-nucleotidase activity`GO:0008253^molecular_func
comp954_c0	comp954_c0_seq1	.	.	m.910	230-751[+]	.	.	sigP:1^16^0.863^YES	.	.	.
comp956_c0	comp956_c0_seq1	.	.	m.912	225-923[-]	.	.	.	.	.	.
comp957_c0	comp957_c0_seq1	.	.	.	.	.	.	.	.	.	.	.
comp958_c0	comp958_c0_seq1	.	.	m.913	1-555[+]	.	.	.	.	.	.
comp959_c0	comp959_c0_seq1	.	.	m.914	1-921[+]	.	.	.	.	.	.
comp959_c1	comp959_c1_seq1	.	.	.	.	.	.	.	.	.	.	.
comp962_c0	comp962_c0_seq1	.	.	.	.	.	.	.	.	.	.	.
comp963_c0	comp963_c0_seq1	.	.	m.918	1-312[+]	.	.	.	.	.	.
comp964_c0	comp964_c0_seq1	.	.	m.920	112-921[-]	.	.	.	ExpAA=32.84^PredHel=1^Topology=i2-24o	.	.
comp964_c1	comp964_c1_seq1	.	.	m.921	3-731[-]	.	.	.	ExpAA=44.88^PredHel=2^Topology=i92-114o129-146i	.	.
comp965_c0	comp965_c0_seq1	.	.	.	.	.	.	.	.	.	.	.
comp966_c0	comp966_c0_seq1	.	.	.	.	.	.	.	.	.	.	.
comp966_c1	comp966_c1_seq1	.	.	.	.	.	.	.	.	.	.	.
comp967_c0	comp967_c0_seq1	.	.	.	.	.	.	.	.	.	.	.
comp968_c0	comp968_c0_seq1	.	.	.	.	.	.	.	.	.	.	.
comp968_c0	comp968_c0_seq2	.	.	.	.	.	.	.	.	.	.	.
comp969_c0	comp969_c0_seq1	.	.	m.922	11-1141[-]	.	.	.	ExpAA=21.20^PredHel=1^Topology=i13-35o	.	.
comp970_c0	comp970_c0_seq1	sp|Q03516|RSN1_YEAST^Q03516^Q:15-500,H:438-602^29.94%ID^E:6e-12^RecName: Full=Uncharacterized protein RSN1;^Eukaryota; Fungi; Dikarya; Ascomycota; Saccharomycotina; Saccharomycetes; Saccharomycetales; Saccharomycetaceae; Saccharomyces	.	m.923	3-953[+]	sp|Q03516|RSN1_YEAST^Q03516^Q:2-178,H:435-614^30.77%ID^E:2e-16^RecName: Full=Uncharacterized protein RSN1;^Eukaryota; Fungi; Dikarya; Ascomycota; Saccharomycotina; Saccharomycetes; Saccharomycetales; Saccharomycetaceae; Saccharomyces	PF02714.10^DUF221^Domain of unknown function DUF221^3-178^E:5.8e-30`PF02714.10^DUF221^Domain of unknown function DUF221^222-312^E:1.1e-07	.	ExpAA=111.08^PredHel=5^Topology=i5-27o53-75i96-118o156-178i274-296o	COG5594^Uncharacterized integral membrane protein	GO:0016021^cellular_component^integral to membrane`GO:0006893^biological_process^Golgi to plasma membrane transport
comp972_c0	comp972_c0_seq1	.	.	.	.	.	.	.	.	.	.	.
comp973_c0	comp973_c0_seq1	.	.	.	.	.	.	.	.	.	.	.
comp974_c0	comp974_c0_seq1	sp|Q80Z60|ECE2_MOUSE^Q80Z60^Q:317-469,H:83-136^42.59%ID^E:3e-08^RecName: Full=Endothelin-converting enzyme 2;^Eukaryota; Metazoa; Chordata; Craniata; Vertebrata; Euteleostomi; Mammalia; Eutheria; Euarchontoglires; Glires; Rodentia; Sciurognathi; Muroidea;	.	m.925	359-769[+]	.	PF08241.7^Methyltransf_11^Methyltransferase domain^7-61^E:1.5e-06	.	.	.	.
comp974_c0	comp974_c0_seq1	sp|Q80Z60|ECE2_MOUSE^Q80Z60^Q:317-469,H:83-136^42.59%ID^E:3e-08^RecName: Full=Endothelin-converting enzyme 2;^Eukaryota; Metazoa; Chordata; Craniata; Vertebrata; Euteleostomi; Mammalia; Eutheria; Euarchontoglires; Glires; Rodentia; Sciurognathi; Muroidea;	.	m.926	3-332[+]	.	.	.	.	.	.
comp974_c0	comp974_c0_seq2	sp|Q80Z60|ECE2_MOUSE^Q80Z60^Q:123-482,H:25-136^36.59%ID^E:3e-07^RecName: Full=Endothelin-converting enzyme 2;^Eukaryota; Metazoa; Chordata; Craniata; Vertebrata; Euteleostomi; Mammalia; Eutheria; Euarchontoglires; Glires; Rodentia; Sciurognathi; Muroidea;	.	m.928	3-782[+]	sp|A5PK19|MET13_BOVIN^A5PK19^Q:23-191,H:1-157^30.46%ID^E:4e-13^RecName: Full=Methyltransferase-like protein 13;^Eukaryota; Metazoa; Chordata; Craniata; Vertebrata; Euteleostomi; Mammalia; Eutheria; Laurasiatheria; Cetartiodactyla; Ruminantia; Pecora; Bovi	PF01209.13^Ubie_methyltran^ubiE/COQ5 methyltransferase family^73-191^E:9.1e-06`PF12847.2^Methyltransf_18^Methyltransferase domain^82-186^E:2.9e-10`PF13847.1^Methyltransf_31^Methyltransferase domain^85-202^E:4.7e-08`PF08241.7^Methyltransf_11^Methyltransfer	.	.	.	GO:0008168^molecular_function^methyltransferase activity
comp975_c0	comp975_c0_seq1	.	.	.	.	.	.	.	.	.	.	.
comp976_c0	comp976_c0_seq1	sp|Q752D7|DPH4_ASHGO^Q752D7^Q:3216-3010,H:6-76^38.03%ID^E:2e-07^RecName: Full=Diphthamide biosynthesis protein 4;^Eukaryota; Fungi; Dikarya; Ascomycota; Saccharomycotina; Saccharomycetes; Saccharomycetales; Saccharomycetaceae; Eremothecium	.	m.931	131-1456[-]	.	.	.	.	.	.
comp976_c0	comp976_c0_seq1	sp|Q752D7|DPH4_ASHGO^Q752D7^Q:3216-3010,H:6-76^38.03%ID^E:2e-07^RecName: Full=Diphthamide biosynthesis protein 4;^Eukaryota; Fungi; Dikarya; Ascomycota; Saccharomycotina; Saccharomycetes; Saccharomycetales; Saccharomycetaceae; Eremothecium	.	m.930	1495-3237[-]	sp|Q5EA26|DJC18_BOVIN^Q5EA26^Q:5-64,H:81-143^44.44%ID^E:6e-08^RecName: Full=DnaJ homolog subfamily C member 18;^Eukaryota; Metazoa; Chordata; Craniata; Vertebrata; Euteleostomi; Mammalia; Eutheria; Laurasiatheria; Cetartiodactyla; Ruminantia; Pecora; Bovi	PF00226.26^DnaJ^DnaJ domain^6-64^E:3.3e-12	.	.	COG0484^DnaJ-class molecular chaperone with C-terminal Zn finger domain	GO:0016021^cellular_component^integral to membrane`GO:0006457^biological_process^protein folding
comp978_c0	comp978_c0_seq1	sp|Q8K4H1|KFA_MOUSE^Q8K4H1^Q:20-232,H:87-157^42.25%ID^E:2e-14^RecName: Full=Kynurenine formamidase;^Eukaryota; Metazoa; Chordata; Craniata; Vertebrata; Euteleostomi; Mammalia; Eutheria; Euarchontoglires; Glires; Rodentia; Sciurognathi; Muroidea; Muridae;	.	.	.	.	.	.	.	COG0657^Esterase/lipase	GO:0005829^cellular_component^cytosol`GO:0005634^cellular_component^nucleus`GO:0004061^molecular_function^arylformamidase activity`GO:0019441^biological_process^tryptophan catabolic process to kynurenine	.
comp978_c0	comp978_c0_seq2	sp|Q8K4H1|KFA_MOUSE^Q8K4H1^Q:20-277,H:87-173^48.28%ID^E:3e-23^RecName: Full=Kynurenine formamidase;^Eukaryota; Metazoa; Chordata; Craniata; Vertebrata; Euteleostomi; Mammalia; Eutheria; Euarchontoglires; Glires; Rodentia; Sciurognathi; Muroidea; Muridae;	.	.	.	.	.	.	.	COG0657^Esterase/lipase	GO:0005829^cellular_component^cytosol`GO:0005634^cellular_component^nucleus`GO:0004061^molecular_function^arylformamidase activity`GO:0019441^biological_process^tryptophan catabolic process to kynurenine	.
comp979_c0	comp979_c0_seq1	sp|Q6NZL8|SCUB1_MOUSE^Q6NZL8^Q:935-1264,H:663-803^31.21%ID^E:2e-08^RecName: Full=Signal peptide, CUB and EGF-like domain-containing protein 1;^Eukaryota; Metazoa; Chordata; Craniata; Vertebrata; Euteleostomi; Mammalia; Eutheria; Euarchontoglires; Glires;	.	m.935	2-1396[+]	sp|Q6NZL8|SCUB1_MOUSE^Q6NZL8^Q:312-421,H:663-803^31.21%ID^E:6e-09^RecName: Full=Signal peptide, CUB and EGF-like domain-containing protein 1;^Eukaryota; Metazoa; Chordata; Craniata; Vertebrata; Euteleostomi; Mammalia; Eutheria; Euarchontoglires; Glires; R	PF13458.1^Peripla_BP_6^Periplasmic binding protein^97-225^E:1.7e-11	.	.	NOG241162^Junctional adhesion molecule 3	GO:0009897^cellular_component^external side of plasma membrane`GO:0005615^cellular_component^extracellular space`GO:0019897^cellular_component^extrinsic to plasma membrane`GO:0005509^molecular_function^calcium ion binding`GO:0046982^molecular_function^pro
comp979_c1	comp979_c1_seq1	.	.	m.937	1-321[+]	.	.	.	.	.	.
comp981_c0	comp981_c0_seq1	.	.	m.939	546-866[-]	.	.	.	ExpAA=20.46^PredHel=1^Topology=i69-91o	.	.
comp982_c0	comp982_c0_seq1	.	.	m.940	52-1017[-]	.	.	.	.	.	.
comp983_c0	comp983_c0_seq1	.	.	m.941	2-1831[-]	.	.	.	ExpAA=103.59^PredHel=5^Topology=i28-45o55-77i319-341o351-371i378-400o	.	.
comp984_c0	comp984_c0_seq1	.	.	.	.	.	.	.	.	.	.	.
comp986_c0	comp986_c0_seq1	sp|C9JTQ0|ANR63_HUMAN^C9JTQ0^Q:249-719,H:19-174^31.65%ID^E:2e-18^RecName: Full=Ankyrin repeat domain-containing protein 63;^Eukaryota; Metazoa; Chordata; Craniata; Vertebrata; Euteleostomi; Mammalia; Eutheria; Euarchontoglires; Primates; Haplorrhini; Cata	.	m.942	216-1199[+]	sp|C9JTQ0|ANR63_HUMAN^C9JTQ0^Q:12-168,H:19-174^31.65%ID^E:4e-19^RecName: Full=Ankyrin repeat domain-containing protein 63;^Eukaryota; Metazoa; Chordata; Craniata; Vertebrata; Euteleostomi; Mammalia; Eutheria; Euarchontoglires; Primates; Haplorrhini; Catar	PF12796.2^Ank_2^Ankyrin repeats (3 copies)^55-132^E:9.4e-12`PF13637.1^Ank_4^Ankyrin repeats (many copies)^77-131^E:3.6e-10`PF12796.2^Ank_2^Ankyrin repeats (3 copies)^105-172^E:1e-11`PF00023.25^Ank^Ankyrin repeat^110-132^E:1e-05`PF00023.25^Ank^Ankyrin repe	.	.	COG0666^FOG: Ankyrin repeat	.
comp986_c0	comp986_c0_seq2	.	.	.	.	.	.	.	.	.	.	.
comp987_c0	comp987_c0_seq1	.	.	m.943	1-1467[+]	.	.	.	.	.	.
comp987_c1	comp987_c1_seq1	sp|Q9C099|LRCC1_HUMAN^Q9C099^Q:1196-669,H:32-204^34.83%ID^E:9e-20^RecName: Full=Leucine-rich repeat and coiled-coil domain-containing protein 1;^Eukaryota; Metazoa; Chordata; Craniata; Vertebrata; Euteleostomi; Mammalia; Eutheria; Euarchontoglires; Primat	.	m.945	3-1244[-]	sp|Q9C099|LRCC1_HUMAN^Q9C099^Q:17-192,H:32-204^36.67%ID^E:3e-24^RecName: Full=Leucine-rich repeat and coiled-coil domain-containing protein 1;^Eukaryota; Metazoa; Chordata; Craniata; Vertebrata; Euteleostomi; Mammalia; Eutheria; Euarchontoglires; Primates	PF13504.1^LRR_7^Leucine rich repeat^10-21^E:580`PF13504.1^LRR_7^Leucine rich repeat^33-46^E:64`PF13516.1^LRR_6^Leucine Rich repeat^54-76^E:0.18`PF12799.2^LRR_4^Leucine Rich repeats (2 copies)^55-96^E:1.1e-06`PF13855.1^LRR_8^Leucine rich repeat^55-111^E:5.	.	.	.	GO:0005814^cellular_component^centriole`GO:0005813^cellular_component^centrosome`GO:0005634^cellular_component^nucleus`GO:0051301^biological_process^cell division`GO:0007067^biological_process^mitosis
comp988_c0	comp988_c0_seq1	sp|Q6A5H2|ALR_PROAC^Q6A5H2^Q:1256-2374,H:1-373^97.86%ID^E:0^RecName: Full=Alanine racemase;^Bacteria; Actinobacteria; Actinobacteridae; Actinomycetales; Propionibacterineae; Propionibacteriaceae; Propionibacterium	.	m.947	1256-2383[+]	sp|Q6A5H2|ALR_PROAC^Q6A5H2^Q:1-375,H:1-375^97.87%ID^E:0^RecName: Full=Alanine racemase;^Bacteria; Actinobacteria; Actinobacteridae; Actinomycetales; Propionibacterineae; Propionibacteriaceae; Propionibacterium	PF01168.15^Ala_racemase_N^Alanine racemase, N-terminal domain^12-233^E:2.2e-49`PF00842.16^Ala_racemase_C^Alanine racemase, C-terminal domain^245-372^E:8.3e-47	.	.	COG0787^Alanine racemase	GO:0008784^molecular_function^alanine racemase activity`GO:0030632^biological_process^D-alanine biosynthetic process`GO:0009252^biological_process^peptidoglycan biosynthetic process`GO:0008360^biological_process^regulation of cell shape
comp988_c0	comp988_c0_seq1	sp|Q6A5H2|ALR_PROAC^Q6A5H2^Q:1256-2374,H:1-373^97.86%ID^E:0^RecName: Full=Alanine racemase;^Bacteria; Actinobacteria; Actinobacteridae; Actinomycetales; Propionibacterineae; Propionibacteriaceae; Propionibacterium	.	m.949	2593-3336[-]	sp|Q8U2H4|GLMM_PYRFU^Q8U2H4^Q:1-239,H:209-437^33.05%ID^E:1e-27^RecName: Full=Probable phosphoglucosamine mutase;^Archaea; Euryarchaeota; Thermococci; Thermococcales; Thermococcaceae; Pyrococcus	PF02879.11^PGM_PMM_II^Phosphoglucomutase/phosphomannomutase, alpha/beta/alpha domain II^4-38^E:7.5e-08`PF02880.11^PGM_PMM_III^Phosphoglucomutase/phosphomannomutase, alpha/beta/alpha domain III^43-154^E:3e-27`PF00408.15^PGM_PMM_IV^Phosphoglucomutase/phosph	.	.	COG1109^Phosphomannomutase	GO:0000287^molecular_function^magnesium ion binding`GO:0008966^molecular_function^phosphoglucosamine mutase activity`GO:0005975^biological_process^carbohydrate metabolic process
comp988_c0	comp988_c0_seq1	sp|Q6A5H2|ALR_PROAC^Q6A5H2^Q:1256-2374,H:1-373^97.86%ID^E:0^RecName: Full=Alanine racemase;^Bacteria; Actinobacteria; Actinobacteridae; Actinomycetales; Propionibacterineae; Propionibacteriaceae; Propionibacterium	.	m.948	1-1029[+]	sp|P0AAE0|CYCA_ECOLI^P0AAE0^Q:4-321,H:141-459^57.05%ID^E:1e-123^RecName: Full=D-serine/D-alanine/glycine transporter;^Bacteria; Proteobacteria; Gammaproteobacteria; Enterobacteriales; Enterobacteriaceae; Escherichia	PF00324.16^AA_permease^Amino acid permease^3-321^E:3e-65`PF13520.1^AA_permease_2^Amino acid permease^3-313^E:7.9e-31	.	ExpAA=181.96^PredHel=8^Topology=o25-47i77-99o114-136i149-171o205-227i234-256o276-295i302-321o	COG1113^Gamma-aminobutyrate permease and related permeases	GO:0016021^cellular_component^integral to membrane`GO:0005886^cellular_component^plasma membrane`GO:0042895^molecular_function^antibiotic transporter activity`GO:0001761^molecular_function^beta-alanine transmembrane transporter activity`GO:0042944^molecul
comp989_c0	comp989_c0_seq1	.	.	.	.	.	.	.	.	.	.	.
comp990_c0	comp990_c0_seq1	.	.	.	.	.	.	.	.	.	.	.
comp991_c0	comp991_c0_seq1	.	.	.	.	.	.	.	.	.	.	.
comp993_c0	comp993_c0_seq1	.	.	.	.	.	.	.	.	.	.	.
comp995_c0	comp995_c0_seq1	.	.	.	.	.	.	.	.	.	.	.
comp996_c0	comp996_c0_seq1	.	.	.	.	.	.	.	.	.	.	.
comp997_c0	comp997_c0_seq1	.	.	m.954	1-567[-]	.	PF12893.2^Lumazine_bd_2^Putative lumazine-binding^3-87^E:4.9e-10`PF12893.2^Lumazine_bd_2^Putative lumazine-binding^114-189^E:0.00012	.	.	.	.
comp998_c0	comp998_c0_seq1	.	.	m.955	3-755[-]	.	PF01501.15^Glyco_transf_8^Glycosyl transferase family 8^1-130^E:3e-07	.	.	.	.
comp998_c1	comp998_c1_seq1	.	.	m.957	3-383[-]	.	.	.	.	.	.
comp999_c0	comp999_c0_seq1	.	.	.	.	.	.	.	.	.	.	.
comp1000_c0	comp1000_c0_seq1	.	.	.	.	.	.	.	.	.	.	.
comp1001_c0	comp1001_c0_seq1	.	.	.	.	.	.	.	.	.	.	.
comp1002_c0	comp1002_c0_seq1	.	.	m.958	2-748[-]	.	.	.	.	.	.
comp1003_c0	comp1003_c0_seq1	.	.	m.959	1-444[-]	.	PF00520.26^Ion_trans^Ion transport protein^73-137^E:4.2e-05	.	ExpAA=45.94^PredHel=2^Topology=i13-35o45-67i	.	.
comp1003_c1	comp1003_c1_seq1	.	.	m.960	2-337[+]	.	.	.	.	.	.
comp1004_c0	comp1004_c0_seq1	.	.	.	.	.	.	.	.	.	.	.
comp1004_c0	comp1004_c0_seq2	.	.	m.961	558-1007[-]	.	.	.	.	.	.
comp1006_c0	comp1006_c0_seq1	.	.	.	.	.	.	.	.	.	.	.
comp1007_c0	comp1007_c0_seq1	sp|Q5UQ40|UBC4_MIMIV^Q5UQ40^Q:279-61,H:688-763^44.16%ID^E:8e-09^RecName: Full=Probable bifunctional E2/E3 enzyme R795;^Viruses; dsDNA viruses, no RNA stage; Mimiviridae; Mimivirus	.	.	.	.	.	.	.	.	GO:0000151^cellular_component^ubiquitin ligase complex`GO:0005524^molecular_function^ATP binding`GO:0046872^molecular_function^metal ion binding`GO:0004842^molecular_function^ubiquitin-protein ligase activity`GO:0008270^molecular_function^zinc ion binding	.
comp1008_c0	comp1008_c0_seq1	.	.	m.962	1-309[+]	.	.	.	.	.	.
comp1009_c0	comp1009_c0_seq1	.	.	m.964	646-1314[+]	.	.	.	.	.	.
comp1009_c0	comp1009_c0_seq1	.	.	m.965	80-463[+]	.	.	.	.	.	.
comp1009_c0	comp1009_c0_seq2	.	.	.	.	.	.	.	.	.	.	.
comp1010_c0	comp1010_c0_seq1	.	.	.	.	.	.	.	.	.	.	.
comp1011_c0	comp1011_c0_seq1	sp|Q94529|GS1_DROME^Q94529^Q:4-195,H:168-231^64.06%ID^E:1e-20^RecName: Full=Probable pseudouridine-5'-monophosphatase;^Eukaryota; Metazoa; Ecdysozoa; Arthropoda; Hexapoda; Insecta; Pterygota; Neoptera; Endopterygota; Diptera; Brachycera; Muscomorpha; Ephy	.	.	.	.	.	.	.	COG0637^Predicted phosphatase/phosphohexomutase	GO:0046872^molecular_function^metal ion binding`GO:0016791^molecular_function^phosphatase activity`GO:0016311^biological_process^dephosphorylation`GO:0009117^biological_process^nucleotide metabolic process`GO:0042060^biological_process^wound healing	.
comp1011_c1	comp1011_c1_seq1	sp|Q08623|HDHD1_HUMAN^Q08623^Q:508-2,H:6-171^48.52%ID^E:4e-48^RecName: Full=Pseudouridine-5'-monophosphatase;^Eukaryota; Metazoa; Chordata; Craniata; Vertebrata; Euteleostomi; Mammalia; Eutheria; Euarchontoglires; Primates; Haplorrhini; Catarrhini; Homini	.	m.968	2-550[-]	sp|Q08623|HDHD1_HUMAN^Q08623^Q:15-183,H:6-171^48.52%ID^E:2e-48^RecName: Full=Pseudouridine-5'-monophosphatase;^Eukaryota; Metazoa; Chordata; Craniata; Vertebrata; Euteleostomi; Mammalia; Eutheria; Euarchontoglires; Primates; Haplorrhini; Catarrhini; Homin	PF13419.1^HAD_2^Haloacid dehalogenase-like hydrolase^20-177^E:1.7e-13	.	.	COG0637^Predicted phosphatase/phosphohexomutase	GO:0046872^molecular_function^metal ion binding`GO:0016791^molecular_function^phosphatase activity`GO:0016311^biological_process^dephosphorylation`GO:0009117^biological_process^nucleotide metabolic process
comp1012_c0	comp1012_c0_seq1	.	.	m.969	2-1288[+]	.	PF04577.9^DUF563^Protein of unknown function (DUF563)^179-346^E:1.2e-13	.	.	.	.
comp1012_c1	comp1012_c1_seq1	.	.	.	.	.	.	.	.	.	.	.
comp1014_c0	comp1014_c0_seq1	.	.	m.970	3-329[-]	.	.	.	.	.	.
comp1014_c1	comp1014_c1_seq1	.	.	m.972	2-334[+]	.	.	.	.	.	.
comp1015_c0	comp1015_c0_seq1	.	.	.	.	.	.	.	.	.	.	.
comp1016_c0	comp1016_c0_seq1	sp|Q4UMH6|Y381_RICFE^Q4UMH6^Q:3-362,H:655-775^36.36%ID^E:2e-12^RecName: Full=Putative ankyrin repeat protein RF_0381;^Bacteria; Proteobacteria; Alphaproteobacteria; Rickettsiales; Rickettsiaceae; Rickettsieae; Rickettsia; spotted fever group`sp|Q4UMH6|Y38	.	m.974	3-368[+]	sp|Q4UMH6|Y381_RICFE^Q4UMH6^Q:1-120,H:655-775^36.36%ID^E:2e-12^RecName: Full=Putative ankyrin repeat protein RF_0381;^Bacteria; Proteobacteria; Alphaproteobacteria; Rickettsiales; Rickettsiaceae; Rickettsieae; Rickettsia; spotted fever group`sp|Q4UMH6|Y38	PF12796.2^Ank_2^Ankyrin repeats (3 copies)^1-55^E:6.3e-11`PF13637.1^Ank_4^Ankyrin repeats (many copies)^2-37^E:1.4e-05`PF00023.25^Ank^Ankyrin repeat^16-47^E:8.7e-07`PF13606.1^Ank_3^Ankyrin repeat^16-45^E:2.4e-05	.	.	COG0666^FOG: Ankyrin repeat	GO:0015969^biological_process^guanosine tetraphosphate metabolic process
comp1017_c0	comp1017_c0_seq1	.	.	m.975	2-439[+]	.	.	.	.	.	.
comp1017_c1	comp1017_c1_seq1	.	.	m.977	258-1058[-]	.	.	.	ExpAA=22.71^PredHel=1^Topology=o232-254i	.	.
comp1019_c0	comp1019_c0_seq1	sp|Q08751|NEPU2_THEVU^Q08751^Q:2703-3080,H:122-239^41.27%ID^E:3e-16^RecName: Full=Neopullulanase 2;^Bacteria; Firmicutes; Bacilli; Bacillales; Thermoactinomycetaceae; Thermoactinomyces	.	m.978	3-3227[+]	sp|P25718|AMY1_ECOLI^P25718^Q:889-1032,H:173-316^34.39%ID^E:3e-16^RecName: Full=Alpha-amylase;^Bacteria; Proteobacteria; Gammaproteobacteria; Enterobacteriales; Enterobacteriaceae; Escherichia	PF00128.19^Alpha-amylase^Alpha amylase, catalytic domain^15-138^E:1.9e-09`PF00128.19^Alpha-amylase^Alpha amylase, catalytic domain^198-258^E:8.7e-07`PF00128.19^Alpha-amylase^Alpha amylase, catalytic domain^955-1033^E:5.6e-19	.	.	COG0366^Glycosidases	GO:0030288^cellular_component^outer membrane-bounded periplasmic space`GO:0004556^molecular_function^alpha-amylase activity`GO:0005509^molecular_function^calcium ion binding`GO:0030980^biological_process^alpha-glucan catabolic process`GO:0051692^biologica
comp1019_c1	comp1019_c1_seq1	sp|Q9USK8|AGS1_SCHPO^Q9USK8^Q:654-61,H:12-215^37.62%ID^E:1e-33^RecName: Full=Cell wall alpha-1,3-glucan synthase ags1;^Eukaryota; Fungi; Dikarya; Ascomycota; Taphrinomycotina; Schizosaccharomycetes; Schizosaccharomycetales; Schizosaccharomycetaceae; Schiz	.	m.980	1-792[-]	sp|Q9USK8|AGS1_SCHPO^Q9USK8^Q:32-264,H:5-225^35.71%ID^E:1e-33^RecName: Full=Cell wall alpha-1,3-glucan synthase ags1;^Eukaryota; Fungi; Dikarya; Ascomycota; Taphrinomycotina; Schizosaccharomycetes; Schizosaccharomycetales; Schizosaccharomycetaceae; Schizo	PF00128.19^Alpha-amylase^Alpha amylase, catalytic domain^132-214^E:2.8e-27	.	.	COG0366^Glycosidases	GO:0009897^cellular_component^external side of plasma membrane`GO:0005887^cellular_component^integral to plasma membrane`GO:0047657^molecular_function^alpha-1,3-glucan synthase activity`GO:0033201^molecular_function^alpha-1,4-glucan synthase activity`GO:0
comp1020_c0	comp1020_c0_seq1	.	.	.	.	.	.	.	.	.	.	.
comp1020_c1	comp1020_c1_seq1	.	.	.	.	.	.	.	.	.	.	.
comp1021_c0	comp1021_c0_seq1	.	.	m.981	3-1706[-]	.	.	.	.	.	.
comp1021_c1	comp1021_c1_seq1	.	.	m.982	3-845[+]	.	.	.	.	.	.
comp1022_c0	comp1022_c0_seq1	.	.	m.983	2-382[+]	.	.	.	ExpAA=20.52^PredHel=1^Topology=i100-122o	.	.
comp1022_c1	comp1022_c1_seq1	.	.	m.985	1-372[+]	.	.	sigP:1^25^0.585^YES	.	.	.
comp1022_c1	comp1022_c1_seq1	.	.	m.984	2-694[+]	.	.	sigP:1^27^0.523^YES	ExpAA=21.26^PredHel=1^Topology=i7-29o	.	.
comp1023_c0	comp1023_c0_seq1	.	.	m.986	55-2943[+]	.	PF01062.16^Bestrophin^Bestrophin, RFP-TM, chloride channel^875-962^E:2e-07	.	.	.	.
comp1023_c1	comp1023_c1_seq1	sp|Q9M2D2|YU88_ARATH^Q9M2D2^Q:97-507,H:215-361^31.08%ID^E:8e-09^RecName: Full=UPF0187 protein At3g61320, chloroplastic;^Eukaryota; Viridiplantae; Streptophyta; Embryophyta; Tracheophyta; Spermatophyta; Magnoliophyta; eudicotyledons; core eudicotyledons; r	.	m.988	1-765[+]	sp|Q9M2D2|YU88_ARATH^Q9M2D2^Q:33-169,H:215-361^31.08%ID^E:5e-13^RecName: Full=UPF0187 protein At3g61320, chloroplastic;^Eukaryota; Viridiplantae; Streptophyta; Embryophyta; Tracheophyta; Spermatophyta; Magnoliophyta; eudicotyledons; core eudicotyledons; r	PF01062.16^Bestrophin^Bestrophin, RFP-TM, chloride channel^57-170^E:2.4e-13	.	.	COG3781^Predicted membrane protein	GO:0031969^cellular_component^chloroplast membrane`GO:0016021^cellular_component^integral to membrane
comp1024_c0	comp1024_c0_seq1	.	.	.	.	.	.	.	.	.	.	.
comp1026_c0	comp1026_c0_seq1	.	.	.	.	.	.	.	.	.	.	.
comp1026_c0	comp1026_c0_seq2	.	.	.	.	.	.	.	.	.	.	.
comp1027_c0	comp1027_c0_seq1	.	.	m.989	3-533[+]	.	.	.	ExpAA=20.20^PredHel=1^Topology=i21-43o	.	.
comp1027_c1	comp1027_c1_seq1	.	.	.	.	.	.	.	.	.	.	.
comp1028_c0	comp1028_c0_seq1	.	.	.	.	.	.	.	.	.	.	.
comp1028_c1	comp1028_c1_seq1	.	.	m.991	2-322[-]	.	.	.	.	.	.
comp1029_c0	comp1029_c0_seq1	.	.	m.992	3-575[-]	.	.	.	.	.	.
comp1029_c1	comp1029_c1_seq1	.	.	m.993	1-795[-]	.	.	.	.	.	.
comp1030_c0	comp1030_c0_seq1	.	.	.	.	.	.	.	.	.	.	.
comp1030_c1	comp1030_c1_seq1	.	.	.	.	.	.	.	.	.	.	.
comp1031_c0	comp1031_c0_seq1	.	.	.	.	.	.	.	.	.	.	.
comp1031_c0	comp1031_c0_seq2	.	.	.	.	.	.	.	.	.	.	.
comp1031_c0	comp1031_c0_seq3	.	.	.	.	.	.	.	.	.	.	.
comp1032_c0	comp1032_c0_seq1	.	.	.	.	.	.	.	.	.	.	.
comp1032_c1	comp1032_c1_seq1	.	.	m.994	2-1108[+]	.	PF00226.26^DnaJ^DnaJ domain^31-75^E:8.8e-10`PF00023.25^Ank^Ankyrin repeat^273-296^E:0.00059`PF13606.1^Ank_3^Ankyrin repeat^273-297^E:0.00072	.	.	.	.
comp1034_c0	comp1034_c0_seq1	sp|P46023|GR101_LYMST^P46023^Q:548-75,H:914-1071^48.12%ID^E:1e-41^RecName: Full=G-protein coupled receptor GRL101;^Eukaryota; Metazoa; Lophotrochozoa; Mollusca; Gastropoda; Heterobranchia; Euthyneura; Panpulmonata; Hygrophila; Lymnaeoidea; Lymnaeidae; Lym	.	m.997	72-548[-]	sp|P46023|GR101_LYMST^P46023^Q:1-158,H:914-1071^48.12%ID^E:6e-42^RecName: Full=G-protein coupled receptor GRL101;^Eukaryota; Metazoa; Lophotrochozoa; Mollusca; Gastropoda; Heterobranchia; Euthyneura; Panpulmonata; Hygrophila; Lymnaeoidea; Lymnaeidae; Lymn	PF00001.16^7tm_1^7 transmembrane receptor (rhodopsin family)^10-126^E:1.8e-12`PF10320.4^7TM_GPCR_Srsx^Serpentine type 7TM GPCR chemoreceptor Srsx^28-136^E:3.4e-05	.	ExpAA=68.71^PredHel=3^Topology=o28-50i74-96o106-128i	.	GO:0016021^cellular_component^integral to membrane`GO:0005886^cellular_component^plasma membrane`GO:0004930^molecular_function^G-protein coupled receptor activity
comp1036_c0	comp1036_c0_seq1	.	.	.	.	.	.	.	.	.	.	.
comp1037_c0	comp1037_c0_seq1	.	.	.	.	.	.	.	.	.	.	.
comp1038_c0	comp1038_c0_seq1	.	.	m.998	319-798[+]	.	.	.	.	.	.
comp1038_c1	comp1038_c1_seq1	.	.	m.999	2-781[+]	.	.	.	.	.	.
comp1039_c0	comp1039_c0_seq1	.	.	m.1001	2-337[-]	.	.	.	.	.	.
comp1039_c1	comp1039_c1_seq1	.	.	m.1002	651-1211[+]	.	.	.	.	.	.
comp1040_c0	comp1040_c0_seq1	.	.	.	.	.	.	.	.	.	.	.
comp1040_c1	comp1040_c1_seq1	.	.	m.1004	2-493[-]	.	PF07004.7^SHIPPO-rpt^Sperm-tail PG-rich repeat^35-36^E:7100`PF07004.7^SHIPPO-rpt^Sperm-tail PG-rich repeat^53-74^E:0.12`PF07004.7^SHIPPO-rpt^Sperm-tail PG-rich repeat^127-129^E:4400	.	.	.	.
comp1041_c0	comp1041_c0_seq1	.	.	.	.	.	.	.	.	.	.	.
comp1042_c0	comp1042_c0_seq1	.	.	.	.	.	.	.	.	.	.	.
comp1043_c0	comp1043_c0_seq1	.	.	.	.	.	.	.	.	.	.	.
comp1044_c0	comp1044_c0_seq1	.	.	.	.	.	.	.	.	.	.	.
comp1048_c0	comp1048_c0_seq1	.	.	.	.	.	.	.	.	.	.	.
comp1050_c0	comp1050_c0_seq1	.	.	.	.	.	.	.	.	.	.	.
comp1051_c0	comp1051_c0_seq1	.	.	.	.	.	.	.	.	.	.	.
comp1051_c0	comp1051_c0_seq2	.	.	.	.	.	.	.	.	.	.	.
comp1054_c0	comp1054_c0_seq1	sp|Q76P29|IMAB_DICDI^Q76P29^Q:11-538,H:101-277^44.38%ID^E:2e-60^RecName: Full=Importin subunit alpha-B;^Eukaryota; Amoebozoa; Mycetozoa; Dictyosteliida; Dictyostelium`sp|Q76P29|IMAB_DICDI^Q76P29^Q:538-1023,H:286-451^38.55%ID^E:2e-60^RecName: Full=Importin	.	m.1006	667-1167[+]	sp|Q02821|IMA1_YEAST^Q02821^Q:3-114,H:349-465^35.9%ID^E:1e-15^RecName: Full=Importin subunit alpha;^Eukaryota; Fungi; Dikarya; Ascomycota; Saccharomycotina; Saccharomycetes; Saccharomycetales; Saccharomycetaceae; Saccharomyces	PF00514.18^Arm^Armadillo/beta-catenin-like repeat^2-24^E:0.00014	.	.	COG5064^Karyopherin (importin) alpha	GO:0005737^cellular_component^cytoplasm`GO:0016021^cellular_component^integral to membrane`GO:0005634^cellular_component^nucleus`GO:0048471^cellular_component^perinuclear region of cytoplasm`GO:0008565^molecular_function^protein transporter activity`GO:00
comp1054_c0	comp1054_c0_seq1	sp|Q76P29|IMAB_DICDI^Q76P29^Q:11-538,H:101-277^44.38%ID^E:2e-60^RecName: Full=Importin subunit alpha-B;^Eukaryota; Amoebozoa; Mycetozoa; Dictyosteliida; Dictyostelium`sp|Q76P29|IMAB_DICDI^Q76P29^Q:538-1023,H:286-451^38.55%ID^E:2e-60^RecName: Full=Importin	.	m.1005	2-598[+]	sp|Q9SLX0|IMA1B_ORYSJ^Q9SLX0^Q:4-177,H:112-284^48.28%ID^E:6e-50^RecName: Full=Importin subunit alpha-1b;^Eukaryota; Viridiplantae; Streptophyta; Embryophyta; Tracheophyta; Spermatophyta; Magnoliophyta; Liliopsida; Poales; Poaceae; BEP clade; Ehrhartoideae	PF13513.1^HEAT_EZ^HEAT-like repeat^28-84^E:0.00044`PF00514.18^Arm^Armadillo/beta-catenin-like repeat^46-85^E:1.7e-08	.	.	COG5064^Karyopherin (importin) alpha	GO:0005634^cellular_component^nucleus`GO:0048471^cellular_component^perinuclear region of cytoplasm`GO:0008565^molecular_function^protein transporter activity`GO:0006606^biological_process^protein import into nucleus
comp1054_c1	comp1054_c1_seq1	.	.	m.1007	2-577[+]	.	.	.	.	.	.
comp1055_c0	comp1055_c0_seq1	.	.	.	.	.	.	.	.	.	.	.
comp1056_c0	comp1056_c0_seq1	.	.	m.1009	3-449[-]	.	.	.	.	.	.
comp1056_c1	comp1056_c1_seq1	.	.	m.1010	3-647[-]	.	.	.	.	.	.
comp1057_c0	comp1057_c0_seq1	.	.	.	.	.	.	.	.	.	.	.
comp1058_c0	comp1058_c0_seq1	.	.	m.1012	234-593[+]	.	.	.	.	.	.
comp1058_c0	comp1058_c0_seq2	.	.	.	.	.	.	.	.	.	.	.
comp1059_c0	comp1059_c0_seq1	.	.	.	.	.	.	.	.	.	.	.
comp1060_c0	comp1060_c0_seq1	sp|P61315|G3ST3_MOUSE^P61315^Q:331-1389,H:47-402^31.32%ID^E:3e-41^RecName: Full=Galactose-3-O-sulfotransferase 3;^Eukaryota; Metazoa; Chordata; Craniata; Vertebrata; Euteleostomi; Mammalia; Eutheria; Euarchontoglires; Glires; Rodentia; Sciurognathi; Muroi	.	m.1013	1-1470[+]	sp|P61315|G3ST3_MOUSE^P61315^Q:138-463,H:65-402^31.73%ID^E:3e-42^RecName: Full=Galactose-3-O-sulfotransferase 3;^Eukaryota; Metazoa; Chordata; Craniata; Vertebrata; Euteleostomi; Mammalia; Eutheria; Euarchontoglires; Glires; Rodentia; Sciurognathi; Muroid	PF06990.6^Gal-3-0_sulfotr^Galactose-3-O-sulfotransferase^119-432^E:3.2e-64	.	.	NOG42801^Galactose-3-O-Sulfotransferase 3	GO:0032580^cellular_component^Golgi cisterna membrane`GO:0016021^cellular_component^integral to membrane`GO:0001733^molecular_function^galactosylceramide sulfotransferase activity`GO:0009058^biological_process^biosynthetic process
comp1060_c1	comp1060_c1_seq1	.	.	.	.	.	.	.	.	.	.	.
comp1061_c0	comp1061_c0_seq1	sp|Q13620|CUL4B_HUMAN^Q13620^Q:429-37,H:557-663^35.61%ID^E:7e-06^RecName: Full=Cullin-4B;^Eukaryota; Metazoa; Chordata; Craniata; Vertebrata; Euteleostomi; Mammalia; Eutheria; Euarchontoglires; Primates; Haplorrhini; Catarrhini; Hominidae; Homo	.	m.1014	1-429[-]	sp|Q13620|CUL4B_HUMAN^Q13620^Q:1-126,H:557-658^36.22%ID^E:1e-15^RecName: Full=Cullin-4B;^Eukaryota; Metazoa; Chordata; Craniata; Vertebrata; Euteleostomi; Mammalia; Eutheria; Euarchontoglires; Primates; Haplorrhini; Catarrhini; Hominidae; Homo	PF00888.17^Cullin^Cullin family^2-137^E:4.6e-20	.	.	COG5647^Cullin, a subunit of E3 ubiquitin ligase	GO:0031465^cellular_component^Cul4B-RING ubiquitin ligase complex`GO:0005634^cellular_component^nucleus`GO:0005886^cellular_component^plasma membrane`GO:0007049^biological_process^cell cycle`GO:0006281^biological_process^DNA repair`GO:0045732^biological_p
comp1061_c1	comp1061_c1_seq1	sp|Q8LGH4|CUL4_ARATH^Q8LGH4^Q:1080-16,H:79-431^26.45%ID^E:2e-27^RecName: Full=Cullin-4;^Eukaryota; Viridiplantae; Streptophyta; Embryophyta; Tracheophyta; Spermatophyta; Magnoliophyta; eudicotyledons; core eudicotyledons; rosids; malvids; Brassicales; Bra	.	m.1015	1-1224[-]	sp|Q8LGH4|CUL4_ARATH^Q8LGH4^Q:7-403,H:48-431^25.93%ID^E:4e-33^RecName: Full=Cullin-4;^Eukaryota; Viridiplantae; Streptophyta; Embryophyta; Tracheophyta; Spermatophyta; Magnoliophyta; eudicotyledons; core eudicotyledons; rosids; malvids; Brassicales; Brass	PF00888.17^Cullin^Cullin family^78-404^E:1.5e-45	.	.	COG5647^Cullin, a subunit of E3 ubiquitin ligase	GO:0080008^cellular_component^Cul4-RING ubiquitin ligase complex`GO:0005829^cellular_component^cytosol`GO:0005634^cellular_component^nucleus`GO:0009738^biological_process^abscisic acid mediated signaling pathway`GO:0048825^biological_process^cotyledon dev
comp1063_c0	comp1063_c0_seq1	sp|Q9NQ36|SCUB2_HUMAN^Q9NQ36^Q:120-428,H:689-796^34.55%ID^E:3e-09^RecName: Full=Signal peptide, CUB and EGF-like domain-containing protein 2;^Eukaryota; Metazoa; Chordata; Craniata; Vertebrata; Euteleostomi; Mammalia; Eutheria; Euarchontoglires; Primates;	.	m.1019	535-1413[+]	.	PF13675.1^PilJ^Type IV pili methyl-accepting chemotaxis transducer N-term^1-76^E:6.3e-05`PF13675.1^PilJ^Type IV pili methyl-accepting chemotaxis transducer N-term^118-212^E:7.4e-07	.	.	.	.
comp1063_c0	comp1063_c0_seq1	sp|Q9NQ36|SCUB2_HUMAN^Q9NQ36^Q:120-428,H:689-796^34.55%ID^E:3e-09^RecName: Full=Signal peptide, CUB and EGF-like domain-containing protein 2;^Eukaryota; Metazoa; Chordata; Craniata; Vertebrata; Euteleostomi; Mammalia; Eutheria; Euarchontoglires; Primates;	.	m.1020	3-443[+]	sp|Q9NQ36|SCUB2_HUMAN^Q9NQ36^Q:40-142,H:689-796^34.55%ID^E:7e-11^RecName: Full=Signal peptide, CUB and EGF-like domain-containing protein 2;^Eukaryota; Metazoa; Chordata; Craniata; Vertebrata; Euteleostomi; Mammalia; Eutheria; Euarchontoglires; Primates;	PF07699.8^GCC2_GCC3^GCC2 and GCC3^54-99^E:5.5e-08`PF07699.8^GCC2_GCC3^GCC2 and GCC3^102-141^E:1.1e-07	.	.	NOG241162^Junctional adhesion molecule 3	GO:0005576^cellular_component^extracellular region`GO:0005509^molecular_function^calcium ion binding
comp1063_c1	comp1063_c1_seq1	sp|O88871|GABR2_RAT^O88871^Q:675-283,H:246-369^28.15%ID^E:1e-07^RecName: Full=Gamma-aminobutyric acid type B receptor subunit 2;^Eukaryota; Metazoa; Chordata; Craniata; Vertebrata; Euteleostomi; Mammalia; Eutheria; Euarchontoglires; Glires; Rodentia; Sciu	.	m.1022	1-678[-]	sp|O88871|GABR2_RAT^O88871^Q:2-132,H:246-369^28.15%ID^E:9e-08^RecName: Full=Gamma-aminobutyric acid type B receptor subunit 2;^Eukaryota; Metazoa; Chordata; Craniata; Vertebrata; Euteleostomi; Mammalia; Eutheria; Euarchontoglires; Glires; Rodentia; Sciuro	PF01094.23^ANF_receptor^Receptor family ligand binding region^8-174^E:5.8e-06	.	.	.	GO:0030054^cellular_component^cell junction`GO:0005737^cellular_component^cytoplasm`GO:0016021^cellular_component^integral to membrane`GO:0043005^cellular_component^neuron projection`GO:0005886^cellular_component^plasma membrane`GO:0045211^cellular_compon
comp1064_c0	comp1064_c0_seq1	.	.	m.1023	1-1467[-]	.	.	.	.	.	.
comp1064_c1	comp1064_c1_seq1	.	.	m.1025	1-669[+]	.	.	.	.	.	.
comp1065_c0	comp1065_c0_seq1	.	.	m.1026	13-2979[-]	.	.	.	.	.	.
comp1066_c0	comp1066_c0_seq1	.	.	.	.	.	.	.	.	.	.	.
comp1067_c0	comp1067_c0_seq1	.	.	.	.	.	.	.	.	.	.	.
comp1067_c1	comp1067_c1_seq1	.	.	m.1032	1-1734[-]	.	.	.	.	.	.
comp1068_c0	comp1068_c0_seq1	.	.	m.1038	134-535[-]	.	.	.	.	.	.
comp1069_c0	comp1069_c0_seq1	sp|O14578|CTRO_HUMAN^O14578^Q:3-1130,H:228-600^41.11%ID^E:2e-94^RecName: Full=Citron Rho-interacting kinase;^Eukaryota; Metazoa; Chordata; Craniata; Vertebrata; Euteleostomi; Mammalia; Eutheria; Euarchontoglires; Primates; Haplorrhini; Catarrhini; Hominid	.	m.1039	3-1136[+]	sp|O14578|CTRO_HUMAN^O14578^Q:1-376,H:228-600^41.11%ID^E:2e-94^RecName: Full=Citron Rho-interacting kinase;^Eukaryota; Metazoa; Chordata; Craniata; Vertebrata; Euteleostomi; Mammalia; Eutheria; Euarchontoglires; Primates; Haplorrhini; Catarrhini; Hominida	PF00069.20^Pkinase^Protein kinase domain^1-132^E:1.6e-21`PF07714.12^Pkinase_Tyr^Protein tyrosine kinase^1-110^E:7.7e-09`PF00433.19^Pkinase_C^Protein kinase C terminal domain^151-194^E:1.3e-05	.	.	COG0515^Serine/threonine protein kinase	GO:0015629^cellular_component^actin cytoskeleton`GO:0001726^cellular_component^ruffle`GO:0005773^cellular_component^vacuole`GO:0005524^molecular_function^ATP binding`GO:0046872^molecular_function^metal ion binding`GO:0005543^molecular_function^phospholipi
comp1071_c0	comp1071_c0_seq1	.	.	.	.	.	.	.	.	.	.	.
comp1073_c0	comp1073_c0_seq1	.	.	.	.	.	.	.	.	.	.	.
comp1074_c0	comp1074_c0_seq1	.	.	.	.	.	.	.	.	.	.	.
comp1075_c0	comp1075_c0_seq1	.	.	.	.	.	.	.	.	.	.	.
comp1077_c0	comp1077_c0_seq1	.	.	m.1040	2-520[+]	.	.	.	.	.	.
comp1077_c0	comp1077_c0_seq2	.	.	.	.	.	.	.	.	.	.	.
comp1078_c0	comp1078_c0_seq1	.	.	.	.	.	.	.	.	.	.	.
comp1078_c1	comp1078_c1_seq1	.	.	m.1042	3-608[+]	.	.	.	.	.	.
comp1079_c0	comp1079_c0_seq1	.	.	.	.	.	.	.	.	.	.	.
comp1080_c0	comp1080_c0_seq1	.	.	.	.	.	.	.	.	.	.	.
comp1081_c0	comp1081_c0_seq1	.	.	.	.	.	.	.	.	.	.	.
comp1083_c0	comp1083_c0_seq1	.	.	m.1043	2-1240[-]	.	.	.	.	.	.
comp1084_c0	comp1084_c0_seq1	.	.	m.1044	3-308[+]	.	.	.	.	.	.
comp1084_c1	comp1084_c1_seq1	.	.	m.1045	234-1748[-]	.	.	.	ExpAA=152.14^PredHel=3^Topology=i72-91o145-167i194-216o	.	.
comp1085_c0	comp1085_c0_seq1	.	.	m.1047	2-712[+]	.	.	.	.	.	.
comp1085_c1	comp1085_c1_seq1	.	.	.	.	.	.	.	.	.	.	.
comp1087_c0	comp1087_c0_seq1	.	.	.	.	.	.	.	.	.	.	.
comp1088_c0	comp1088_c0_seq1	.	.	m.1049	2-1576[+]	.	.	sigP:1^20^0.635^YES	.	.	.
comp1088_c1	comp1088_c1_seq1	.	.	.	.	.	.	.	.	.	.	.
comp1089_c0	comp1089_c0_seq1	.	.	.	.	.	.	.	.	.	.	.
comp1091_c0	comp1091_c0_seq1	.	.	.	.	.	.	.	.	.	.	.
comp1092_c0	comp1092_c0_seq1	.	.	.	.	.	.	.	.	.	.	.
comp1093_c0	comp1093_c0_seq1	.	.	.	.	.	.	.	.	.	.	.
comp1093_c1	comp1093_c1_seq1	sp|Q9LYN7|AML4_ARATH^Q9LYN7^Q:358-53,H:735-836^28.7%ID^E:7e-08^RecName: Full=Protein MEI2-like 4;^Eukaryota; Viridiplantae; Streptophyta; Embryophyta; Tracheophyta; Spermatophyta; Magnoliophyta; eudicotyledons; core eudicotyledons; rosids; malvids; Brassi	.	m.1052	2-358[-]	sp|Q9LYN7|AML4_ARATH^Q9LYN7^Q:1-102,H:735-836^28.7%ID^E:4e-08^RecName: Full=Protein MEI2-like 4;^Eukaryota; Viridiplantae; Streptophyta; Embryophyta; Tracheophyta; Spermatophyta; Magnoliophyta; eudicotyledons; core eudicotyledons; rosids; malvids; Brassic	PF04059.7^RRM_2^RNA recognition motif 2^8-62^E:4.8e-10	.	.	NOG262869^Chr18 scaffold_24, whole genome shotgun sequence protein	GO:0000166^molecular_function^nucleotide binding`GO:0003723^molecular_function^RNA binding`GO:0007126^biological_process^meiosis`GO:0048507^biological_process^meristem development`GO:0045927^biological_process^positive regulation of growth`GO:0045836^biol
comp1095_c0	comp1095_c0_seq1	.	.	.	.	.	.	.	.	.	.	.
comp1095_c0	comp1095_c0_seq2	.	.	.	.	.	.	.	.	.	.	.
comp1096_c0	comp1096_c0_seq1	.	.	m.1053	1-1494[-]	.	PF05380.8^Peptidase_A17^Pao retrotransposon peptidase^1-39^E:9.8e-07`PF00665.21^rve^Integrase core domain^340-467^E:9.5e-12	.	.	.	.
comp1096_c1	comp1096_c1_seq1	.	.	m.1055	3-446[+]	.	.	.	.	.	.
comp1097_c0	comp1097_c0_seq1	.	.	m.1056	3-869[+]	sp|P0A4I0|DLTR_STRA5^P0A4I0^Q:13-59,H:74-120^46.81%ID^E:1e-05^RecName: Full=Transcriptional regulatory protein DltR;^Bacteria; Firmicutes; Bacilli; Lactobacillales; Streptococcaceae; Streptococcus	PF00072.19^Response_reg^Response regulator receiver domain^4-52^E:3.5e-08	.	.	COG0745^Response regulators consisting of a CheY-like receiver domain and a winged-helix DNA-binding domain	GO:0005737^cellular_component^cytoplasm`GO:0003677^molecular_function^DNA binding`GO:0000156^molecular_function^phosphorelay response regulator activity`GO:0035556^biological_process^intracellular signal transduction`GO:0006355^biological_process^regulati
comp1097_c1	comp1097_c1_seq1	sp|Q9KLK7|LUXQ_VIBCH^Q9KLK7^Q:5-757,H:480-720^35.41%ID^E:8e-36^RecName: Full=Autoinducer 2 sensor kinase/phosphatase LuxQ;^Bacteria; Proteobacteria; Gammaproteobacteria; Vibrionales; Vibrionaceae; Vibrio	.	m.1057	2-1228[+]	sp|Q9KLK7|LUXQ_VIBCH^Q9KLK7^Q:2-252,H:480-720^35.41%ID^E:4e-36^RecName: Full=Autoinducer 2 sensor kinase/phosphatase LuxQ;^Bacteria; Proteobacteria; Gammaproteobacteria; Vibrionales; Vibrionaceae; Vibrio	PF00512.20^HisKA^His Kinase A (phospho-acceptor) domain^4-62^E:1.3e-09`PF02518.21^HATPase_c^Histidine kinase-, DNA gyrase B-, and HSP90-like ATPase^122-232^E:1.2e-28`PF00072.19^Response_reg^Response regulator receiver domain^343-407^E:2.3e-06	.	.	COG0642^Signal transduction histidine kinase	GO:0016021^cellular_component^integral to membrane`GO:0005622^cellular_component^intracellular`GO:0005886^cellular_component^plasma membrane`GO:0005524^molecular_function^ATP binding`GO:0004721^molecular_function^phosphoprotein phosphatase activity`GO:000
comp1100_c0	comp1100_c0_seq1	.	.	.	.	.	.	.	.	.	.	.
comp1101_c0	comp1101_c0_seq1	.	.	.	.	.	.	.	.	.	.	.
comp1102_c0	comp1102_c0_seq1	sp|P23286|CALM_CANAX^P23286^Q:502-702,H:80-146^46.27%ID^E:2e-09^RecName: Full=Calmodulin;^Eukaryota; Fungi; Dikarya; Ascomycota; Saccharomycotina; Saccharomycetes; Saccharomycetales; mitosporic Saccharomycetales; Candida	.	m.1058	1-714[+]	sp|P23286|CALM_CANAX^P23286^Q:168-234,H:80-146^46.27%ID^E:1e-09^RecName: Full=Calmodulin;^Eukaryota; Fungi; Dikarya; Ascomycota; Saccharomycotina; Saccharomycetes; Saccharomycetales; mitosporic Saccharomycetales; Candida	PF13405.1^EF_hand_4^EF-hand domain^45-70^E:8.5e-05`PF13833.1^EF_hand_6^EF-hand domain pair^45-70^E:0.0028`PF13202.1^EF_hand_3^EF hand^45-65^E:0.00013`PF13499.1^EF_hand_5^EF-hand domain pair^46-115^E:1.5e-08`PF13833.1^EF_hand_6^EF-hand domain pair^86-118^E	.	.	COG5126^Ca2+-binding protein (EF-Hand superfamily)	GO:0005509^molecular_function^calcium ion binding
comp1102_c1	comp1102_c1_seq1	.	.	m.1059	566-1192[-]	.	.	.	.	.	.
comp1102_c1	comp1102_c1_seq1	.	.	m.1060	1-606[-]	.	.	.	.	.	.
comp1103_c0	comp1103_c0_seq1	.	.	m.1062	3-539[+]	.	PF03281.9^Mab-21^Mab-21 protein^5-157^E:5e-16	.	.	.	.
comp1104_c0	comp1104_c0_seq1	.	.	.	.	.	.	.	.	.	.	.
comp1105_c0	comp1105_c0_seq1	.	.	.	.	.	.	.	.	.	.	.
comp1105_c1	comp1105_c1_seq1	.	.	.	.	.	.	.	.	.	.	.
comp1106_c0	comp1106_c0_seq1	.	.	.	.	.	.	.	.	.	.	.
comp1107_c0	comp1107_c0_seq1	.	.	.	.	.	.	.	.	.	.	.
comp1108_c0	comp1108_c0_seq1	sp|Q869V1|NRAM1_DICDI^Q869V1^Q:1556-927,H:70-282^51.17%ID^E:2e-92^RecName: Full=Metal transporter nramp1 homolog;^Eukaryota; Amoebozoa; Mycetozoa; Dictyosteliida; Dictyostelium`sp|Q869V1|NRAM1_DICDI^Q869V1^Q:948-322,H:281-447^40%ID^E:2e-92^RecName: Full=M	.	m.1064	1-621[-]	sp|Q9SNV9|NRAM3_ARATH^Q9SNV9^Q:1-101,H:337-437^51.96%ID^E:1e-25^RecName: Full=Metal transporter Nramp3;^Eukaryota; Viridiplantae; Streptophyta; Embryophyta; Tracheophyta; Spermatophyta; Magnoliophyta; eudicotyledons; core eudicotyledons; rosids; malvids;	PF01566.13^Nramp^Natural resistance-associated macrophage protein^1-102^E:1.8e-29	.	.	COG1914^Mn2+ and Fe2+ transporters of the NRAMP family	GO:0005794^cellular_component^Golgi apparatus`GO:0016021^cellular_component^integral to membrane`GO:0009506^cellular_component^plasmodesma`GO:0005774^cellular_component^vacuolar membrane`GO:0005215^molecular_function^transporter activity`GO:0042742^biolog
comp1108_c0	comp1108_c0_seq1	sp|Q869V1|NRAM1_DICDI^Q869V1^Q:1556-927,H:70-282^51.17%ID^E:2e-92^RecName: Full=Metal transporter nramp1 homolog;^Eukaryota; Amoebozoa; Mycetozoa; Dictyosteliida; Dictyostelium`sp|Q869V1|NRAM1_DICDI^Q869V1^Q:948-322,H:281-447^40%ID^E:2e-92^RecName: Full=M	.	m.1063	855-1736[-]	sp|Q869V1|NRAM1_DICDI^Q869V1^Q:61-270,H:70-282^51.17%ID^E:2e-65^RecName: Full=Metal transporter nramp1 homolog;^Eukaryota; Amoebozoa; Mycetozoa; Dictyosteliida; Dictyostelium	PF01566.13^Nramp^Natural resistance-associated macrophage protein^86-270^E:4.6e-62	.	ExpAA=122.08^PredHel=6^Topology=i57-79o94-116i136-155o170-192i199-221o241-260i	COG1914^Mn2+ and Fe2+ transporters of the NRAMP family	GO:0016021^cellular_component^integral to membrane`GO:0032010^cellular_component^phagolysosome`GO:0005802^cellular_component^trans-Golgi network`GO:0012506^cellular_component^vesicle membrane`GO:0005381^molecular_function^iron ion transmembrane transporte
comp1108_c0	comp1108_c0_seq2	sp|O54902|NRAM2_RAT^O54902^Q:431-264,H:57-111^58.93%ID^E:9e-14^RecName: Full=Natural resistance-associated macrophage protein 2;^Eukaryota; Metazoa; Chordata; Craniata; Vertebrata; Euteleostomi; Mammalia; Eutheria; Euarchontoglires; Glires; Rodentia; Sciu	.	m.1067	2-301[+]	.	.	.	.	.	.
comp1108_c0	comp1108_c0_seq2	sp|O54902|NRAM2_RAT^O54902^Q:431-264,H:57-111^58.93%ID^E:9e-14^RecName: Full=Natural resistance-associated macrophage protein 2;^Eukaryota; Metazoa; Chordata; Craniata; Vertebrata; Euteleostomi; Mammalia; Eutheria; Euarchontoglires; Glires; Rodentia; Sciu	.	m.1066	201-581[-]	sp|O54902|NRAM2_RAT^O54902^Q:7-106,H:12-111^44.55%ID^E:2e-17^RecName: Full=Natural resistance-associated macrophage protein 2;^Eukaryota; Metazoa; Chordata; Craniata; Vertebrata; Euteleostomi; Mammalia; Eutheria; Euarchontoglires; Glires; Rodentia; Sciuro	.	.	.	COG1914^Mn2+ and Fe2+ transporters of the NRAMP family	GO:0045177^cellular_component^apical part of cell`GO:0016324^cellular_component^apical plasma membrane`GO:0045178^cellular_component^basal part of cell`GO:0005903^cellular_component^brush border`GO:0009986^cellular_component^cell surface`GO:0031410^cellul
comp1109_c0	comp1109_c0_seq1	.	.	m.1068	1-333[+]	.	.	.	.	.	.
comp1109_c1	comp1109_c1_seq1	.	.	m.1069	144-1052[-]	.	.	.	ExpAA=167.71^PredHel=8^Topology=i21-38o67-86i98-117o142-164i171-193o203-225i238-260o270-292i	.	.
comp1110_c0	comp1110_c0_seq1	.	.	m.1070	1-540[-]	.	PF13499.1^EF_hand_5^EF-hand domain pair^9-69^E:9.5e-09`PF13202.1^EF_hand_3^EF hand^10-23^E:0.051`PF13833.1^EF_hand_6^EF-hand domain pair^31-69^E:6e-05`PF13405.1^EF_hand_4^EF-hand domain^49-73^E:0.0025	.	.	.	.
comp1110_c1	comp1110_c1_seq1	.	.	m.1071	2-349[+]	.	.	.	.	.	.
comp1111_c0	comp1111_c0_seq1	.	.	m.1072	1-369[+]	.	.	.	.	.	.
comp1111_c1	comp1111_c1_seq1	.	.	m.1074	2-1009[+]	.	PF00856.23^SET^SET domain^2-193^E:7.1e-06	.	.	.	.
comp1115_c0	comp1115_c0_seq1	.	.	.	.	.	.	.	.	.	.	.
comp1116_c0	comp1116_c0_seq1	.	.	m.1075	1-1113[+]	.	PF08454.6^RIH_assoc^RyR and IP3R Homology associated^10-87^E:3.8e-07	.	.	.	.
comp1116_c1	comp1116_c1_seq1	.	.	m.1077	3-1409[+]	.	.	.	.	.	.
comp1117_c0	comp1117_c0_seq1	.	.	m.1079	3-1010[-]	.	.	.	.	.	.
comp1117_c1	comp1117_c1_seq1	sp|Q9VAQ1|SIR7_DROME^Q9VAQ1^Q:678-472,H:167-229^39.13%ID^E:1e-06^RecName: Full=NAD-dependent protein deacetylase Sirt7;^Eukaryota; Metazoa; Ecdysozoa; Arthropoda; Hexapoda; Insecta; Pterygota; Neoptera; Endopterygota; Diptera; Brachycera; Muscomorpha; Eph	.	m.1081	1-696[-]	sp|Q9VAQ1|SIR7_DROME^Q9VAQ1^Q:7-75,H:167-229^39.13%ID^E:1e-06^RecName: Full=NAD-dependent protein deacetylase Sirt7;^Eukaryota; Metazoa; Ecdysozoa; Arthropoda; Hexapoda; Insecta; Pterygota; Neoptera; Endopterygota; Diptera; Brachycera; Muscomorpha; Ephydr	PF02146.12^SIR2^Sir2 family^6-54^E:9.8e-05	.	.	.	GO:0016787^molecular_function^hydrolase activity`GO:0046872^molecular_function^metal ion binding`GO:0070403^molecular_function^NAD+ binding
comp1118_c0	comp1118_c0_seq1	sp|Q5T280|CI114_HUMAN^Q5T280^Q:6-518,H:206-352^42.44%ID^E:9e-24^RecName: Full=Uncharacterized protein C9orf114;^Eukaryota; Metazoa; Chordata; Craniata; Vertebrata; Euteleostomi; Mammalia; Eutheria; Euarchontoglires; Primates; Haplorrhini; Catarrhini; Homi	.	m.1084	3-572[+]	sp|Q5T280|CI114_HUMAN^Q5T280^Q:2-186,H:206-366^44.62%ID^E:1e-37^RecName: Full=Uncharacterized protein C9orf114;^Eukaryota; Metazoa; Chordata; Craniata; Vertebrata; Euteleostomi; Mammalia; Eutheria; Euarchontoglires; Primates; Haplorrhini; Catarrhini; Homi	PF02598.12^Methyltrn_RNA_3^Putative RNA methyltransferase^2-185^E:2.4e-30	.	.	COG2106^Uncharacterized conserved protein	.
comp1118_c1	comp1118_c1_seq1	sp|Q3UHX9|CI114_MOUSE^Q3UHX9^Q:158-565,H:71-208^47.18%ID^E:2e-32^RecName: Full=Uncharacterized protein C9orf114 homolog;^Eukaryota; Metazoa; Chordata; Craniata; Vertebrata; Euteleostomi; Mammalia; Eutheria; Euarchontoglires; Glires; Rodentia; Sciurognathi	.	m.1085	2-568[+]	sp|Q3UHX9|CI114_MOUSE^Q3UHX9^Q:53-188,H:71-208^47.18%ID^E:1e-32^RecName: Full=Uncharacterized protein C9orf114 homolog;^Eukaryota; Metazoa; Chordata; Craniata; Vertebrata; Euteleostomi; Mammalia; Eutheria; Euarchontoglires; Glires; Rodentia; Sciurognathi;	PF02598.12^Methyltrn_RNA_3^Putative RNA methyltransferase^57-175^E:7e-37	.	.	COG2106^Uncharacterized conserved protein	.
comp1119_c0	comp1119_c0_seq1	.	.	.	.	.	.	.	.	.	.	.
comp1120_c0	comp1120_c0_seq1	.	.	.	.	.	.	.	.	.	.	.
comp1121_c0	comp1121_c0_seq1	sp|P18910|ANPRA_RAT^P18910^Q:751-224,H:871-1042^27.32%ID^E:4e-08^RecName: Full=Atrial natriuretic peptide receptor 1;^Eukaryota; Metazoa; Chordata; Craniata; Vertebrata; Euteleostomi; Mammalia; Eutheria; Euarchontoglires; Glires; Rodentia; Sciurognathi; M	.	m.1086	161-1015[-]	sp|P18910|ANPRA_RAT^P18910^Q:89-264,H:871-1042^27.32%ID^E:2e-08^RecName: Full=Atrial natriuretic peptide receptor 1;^Eukaryota; Metazoa; Chordata; Craniata; Vertebrata; Euteleostomi; Mammalia; Eutheria; Euarchontoglires; Glires; Rodentia; Sciurognathi; Mu	PF00211.15^Guanylate_cyc^Adenylate and Guanylate cyclase catalytic domain^87-251^E:2.6e-14	.	.	COG0515^Serine/threonine protein kinase	GO:0016021^cellular_component^integral to membrane`GO:0005622^cellular_component^intracellular`GO:0005886^cellular_component^plasma membrane`GO:0005524^molecular_function^ATP binding`GO:0005525^molecular_function^GTP binding`GO:0004383^molecular_function^
comp1122_c0	comp1122_c0_seq1	.	.	.	.	.	.	.	.	.	.	.
comp1122_c0	comp1122_c0_seq2	.	.	.	.	.	.	.	.	.	.	.
comp1123_c0	comp1123_c0_seq1	sp|Q9SIC9|PP178_ARATH^Q9SIC9^Q:41-682,H:334-549^28.18%ID^E:4e-20^RecName: Full=Pentatricopeptide repeat-containing protein At2g31400, chloroplastic;^Eukaryota; Viridiplantae; Streptophyta; Embryophyta; Tracheophyta; Spermatophyta; Magnoliophyta; eudicotyl	.	m.1088	2-823[+]	sp|Q9SIC9|PP178_ARATH^Q9SIC9^Q:14-227,H:334-549^28.18%ID^E:2e-20^RecName: Full=Pentatricopeptide repeat-containing protein At2g31400, chloroplastic;^Eukaryota; Viridiplantae; Streptophyta; Embryophyta; Tracheophyta; Spermatophyta; Magnoliophyta; eudicotyl	PF13812.1^PPR_3^Pentatricopeptide repeat domain^19-44^E:0.0079`PF01535.15^PPR^PPR repeat^20-47^E:0.0049`PF01535.15^PPR^PPR repeat^88-116^E:0.0061`PF13812.1^PPR_3^Pentatricopeptide repeat domain^88-116^E:0.0076`PF01535.15^PPR^PPR repeat^122-148^E:0.016`PF1	.	.	.	GO:0009507^cellular_component^chloroplast`GO:0003677^molecular_function^DNA binding`GO:0010019^biological_process^chloroplast-nucleus signaling pathway`GO:0031930^biological_process^mitochondria-nucleus signaling pathway
comp1125_c0	comp1125_c0_seq1	sp|O42611|HIRA_TAKRU^O42611^Q:73-831,H:119-337^29.69%ID^E:1e-19^RecName: Full=Protein HIRA;^Eukaryota; Metazoa; Chordata; Craniata; Vertebrata; Euteleostomi; Actinopterygii; Neopterygii; Teleostei; Euteleostei; Neoteleostei; Acanthomorpha; Acanthopterygii	.	m.1089	1-2232[+]	sp|O42611|HIRA_TAKRU^O42611^Q:25-302,H:119-362^28.83%ID^E:5e-24^RecName: Full=Protein HIRA;^Eukaryota; Metazoa; Chordata; Craniata; Vertebrata; Euteleostomi; Actinopterygii; Neopterygii; Teleostei; Euteleostei; Neoteleostei; Acanthomorpha; Acanthopterygii	PF00400.27^WD40^WD domain, G-beta repeat^33-68^E:1.4e-08`PF07676.7^PD40^WD40-like Beta Propeller Repeat^272-290^E:0.026	.	.	COG2319^FOG: WD40 repeat	GO:0005634^cellular_component^nucleus`GO:0003682^molecular_function^chromatin binding`GO:0016568^biological_process^chromatin modification`GO:0006355^biological_process^regulation of transcription, DNA-dependent`GO:0006351^biological_process^transcription
comp1125_c1	comp1125_c1_seq1	.	.	m.1092	2-547[-]	.	PF00400.27^WD40^WD domain, G-beta repeat^93-128^E:0.02`PF00400.27^WD40^WD domain, G-beta repeat^151-172^E:0.00014	.	.	.	.
comp1126_c0	comp1126_c0_seq1	.	.	m.1094	1-813[-]	sp|Q84J46|PP262_ARATH^Q84J46^Q:1-102,H:396-497^28.43%ID^E:1e-05^RecName: Full=Pentatricopeptide repeat-containing protein At3g29290;^Eukaryota; Viridiplantae; Streptophyta; Embryophyta; Tracheophyta; Spermatophyta; Magnoliophyta; eudicotyledons; core eudi	.	.	.	.	.
comp1126_c1	comp1126_c1_seq1	.	.	m.1096	2-535[+]	.	PF13812.1^PPR_3^Pentatricopeptide repeat domain^98-130^E:0.26	.	.	.	.
comp1127_c0	comp1127_c0_seq1	.	.	.	.	.	.	.	.	.	.	.
comp1128_c0	comp1128_c0_seq1	.	.	.	.	.	.	.	.	.	.	.
comp1129_c0	comp1129_c0_seq1	.	.	.	.	.	.	.	.	.	.	.
comp1130_c0	comp1130_c0_seq1	.	.	.	.	.	.	.	.	.	.	.
comp1131_c0	comp1131_c0_seq1	sp|Q9P2D7|DYH1_HUMAN^Q9P2D7^Q:784-62,H:1500-1739^32.38%ID^E:9e-20^RecName: Full=Dynein heavy chain 1, axonemal;^Eukaryota; Metazoa; Chordata; Craniata; Vertebrata; Euteleostomi; Mammalia; Eutheria; Euarchontoglires; Primates; Haplorrhini; Catarrhini; Homi	.	m.1099	2-922[-]	sp|Q9P2D7|DYH1_HUMAN^Q9P2D7^Q:24-307,H:1478-1763^30.24%ID^E:7e-32^RecName: Full=Dynein heavy chain 1, axonemal;^Eukaryota; Metazoa; Chordata; Craniata; Vertebrata; Euteleostomi; Mammalia; Eutheria; Euarchontoglires; Primates; Haplorrhini; Catarrhini; Homi	PF12774.2^AAA_6^Hydrolytic ATP binding site of dynein motor region D1^95-287^E:3e-32	.	.	COG5245^Dynein, heavy chain	GO:0005858^cellular_component^axonemal dynein complex`GO:0035085^cellular_component^cilium axoneme`GO:0005737^cellular_component^cytoplasm`GO:0005874^cellular_component^microtubule`GO:0005524^molecular_function^ATP binding`GO:0016887^molecular_function^AT
comp1131_c1	comp1131_c1_seq1	sp|Q9SMH5|DYHC2_CHLRE^Q9SMH5^Q:1026-406,H:2017-2179^29.58%ID^E:3e-11^RecName: Full=Cytoplasmic dynein 2 heavy chain 1;^Eukaryota; Viridiplantae; Chlorophyta; Chlorophyceae; Chlamydomonadales; Chlamydomonadaceae; Chlamydomonas	.	m.1101	4-1239[-]	sp|Q9SMH5|DYHC2_CHLRE^Q9SMH5^Q:72-283,H:2017-2183^30.28%ID^E:7e-12^RecName: Full=Cytoplasmic dynein 2 heavy chain 1;^Eukaryota; Viridiplantae; Chlorophyta; Chlorophyceae; Chlamydomonadales; Chlamydomonadaceae; Chlamydomonas	.	.	.	COG5245^Dynein, heavy chain	GO:0005858^cellular_component^axonemal dynein complex`GO:0005929^cellular_component^cilium`GO:0005874^cellular_component^microtubule`GO:0005932^cellular_component^microtubule basal body`GO:0005524^molecular_function^ATP binding`GO:0016887^molecular_functi
comp1133_c0	comp1133_c0_seq1	.	.	.	.	.	.	.	.	.	.	.
comp1134_c0	comp1134_c0_seq1	sp|P51689|ARSD_HUMAN^P51689^Q:90-410,H:55-175^31.2%ID^E:2e-09^RecName: Full=Arylsulfatase D;^Eukaryota; Metazoa; Chordata; Craniata; Vertebrata; Euteleostomi; Mammalia; Eutheria; Euarchontoglires; Primates; Haplorrhini; Catarrhini; Hominidae; Homo	.	m.1103	3-497[+]	sp|P51689|ARSD_HUMAN^P51689^Q:30-136,H:55-175^31.2%ID^E:2e-09^RecName: Full=Arylsulfatase D;^Eukaryota; Metazoa; Chordata; Craniata; Vertebrata; Euteleostomi; Mammalia; Eutheria; Euarchontoglires; Primates; Haplorrhini; Catarrhini; Hominidae; Homo	PF00884.18^Sulfatase^Sulfatase^40-136^E:1.4e-14	.	.	COG3119^Arylsulfatase A and related enzymes	GO:0005788^cellular_component^endoplasmic reticulum lumen`GO:0005764^cellular_component^lysosome`GO:0004065^molecular_function^arylsulfatase activity`GO:0046872^molecular_function^metal ion binding`GO:0006687^biological_process^glycosphingolipid metabolic
comp1134_c0	comp1134_c0_seq2	sp|P51689|ARSD_HUMAN^P51689^Q:352-735,H:34-175^34.25%ID^E:3e-16^RecName: Full=Arylsulfatase D;^Eukaryota; Metazoa; Chordata; Craniata; Vertebrata; Euteleostomi; Mammalia; Eutheria; Euarchontoglires; Primates; Haplorrhini; Catarrhini; Hominidae; Homo	.	m.1104	1-822[+]	sp|P51689|ARSD_HUMAN^P51689^Q:114-245,H:30-175^34%ID^E:3e-16^RecName: Full=Arylsulfatase D;^Eukaryota; Metazoa; Chordata; Craniata; Vertebrata; Euteleostomi; Mammalia; Eutheria; Euarchontoglires; Primates; Haplorrhini; Catarrhini; Hominidae; Homo	PF00884.18^Sulfatase^Sulfatase^125-245^E:1.3e-20	.	.	COG3119^Arylsulfatase A and related enzymes	GO:0005788^cellular_component^endoplasmic reticulum lumen`GO:0005764^cellular_component^lysosome`GO:0004065^molecular_function^arylsulfatase activity`GO:0046872^molecular_function^metal ion binding`GO:0006687^biological_process^glycosphingolipid metabolic
comp1135_c0	comp1135_c0_seq1	.	.	m.1105	1-621[+]	.	.	sigP:1^46^0.537^YES	.	.	.
comp1135_c1	comp1135_c1_seq1	.	.	.	.	.	.	.	.	.	.	.
comp1136_c0	comp1136_c0_seq1	sp|B7LMB2|MQO_ESCF3^B7LMB2^Q:108-1,H:41-76^66.67%ID^E:2e-07^RecName: Full=Probable malate:quinone oxidoreductase;^Bacteria; Proteobacteria; Gammaproteobacteria; Enterobacteriales; Enterobacteriaceae; Escherichia	.	m.1107	40-462[-]	sp|B0RIH2|MQO_CLAMS^B0RIH2^Q:105-139,H:3-37^68.57%ID^E:2e-07^RecName: Full=Probable malate:quinone oxidoreductase;^Bacteria; Actinobacteria; Actinobacteridae; Actinomycetales; Micrococcineae; Microbacteriaceae; Clavibacter	PF06039.10^Mqo^Malate:quinone oxidoreductase (Mqo)^108-139^E:1.6e-09	.	.	COG0579^Predicted dehydrogenase	GO:0052589^molecular_function^malate dehydrogenase (menaquinone) activity`GO:0008924^molecular_function^malate dehydrogenase (quinone) activity`GO:0006099^biological_process^tricarboxylic acid cycle
comp1136_c1	comp1136_c1_seq1	sp|Q6AGY2|MQO_LEIXX^Q6AGY2^Q:1059-67,H:142-482^48.41%ID^E:4e-112^RecName: Full=Probable malate:quinone oxidoreductase;^Bacteria; Actinobacteria; Actinobacteridae; Actinomycetales; Micrococcineae; Microbacteriaceae; Leifsonia`sp|Q6AGY2|MQO_LEIXX^Q6AGY2^Q:1	.	m.1111	1026-1340[-]	sp|O69282|MQO_CORGL^O69282^Q:1-95,H:55-150^61.46%ID^E:1e-35^RecName: Full=Malate:quinone oxidoreductase;^Bacteria; Actinobacteria; Actinobacteridae; Actinomycetales; Corynebacterineae; Corynebacteriaceae; Corynebacterium	PF06039.10^Mqo^Malate:quinone oxidoreductase (Mqo)^1-96^E:2.6e-39	.	.	COG0579^Predicted dehydrogenase	GO:0005886^cellular_component^plasma membrane`GO:0052589^molecular_function^malate dehydrogenase (menaquinone) activity`GO:0008924^molecular_function^malate dehydrogenase (quinone) activity`GO:0006099^biological_process^tricarboxylic acid cycle
comp1136_c1	comp1136_c1_seq1	sp|Q6AGY2|MQO_LEIXX^Q6AGY2^Q:1059-67,H:142-482^48.41%ID^E:4e-112^RecName: Full=Probable malate:quinone oxidoreductase;^Bacteria; Actinobacteria; Actinobacteridae; Actinomycetales; Micrococcineae; Microbacteriaceae; Leifsonia`sp|Q6AGY2|MQO_LEIXX^Q6AGY2^Q:1	.	m.1108	40-1056[-]	sp|Q6AGY2|MQO_LEIXX^Q6AGY2^Q:1-330,H:143-482^50.87%ID^E:9e-109^RecName: Full=Probable malate:quinone oxidoreductase;^Bacteria; Actinobacteria; Actinobacteridae; Actinomycetales; Micrococcineae; Microbacteriaceae; Leifsonia	PF06039.10^Mqo^Malate:quinone oxidoreductase (Mqo)^1-338^E:1.8e-118	.	.	COG0579^Predicted dehydrogenase	GO:0052589^molecular_function^malate dehydrogenase (menaquinone) activity`GO:0008924^molecular_function^malate dehydrogenase (quinone) activity`GO:0006099^biological_process^tricarboxylic acid cycle
comp1137_c0	comp1137_c0_seq1	.	.	.	.	.	.	.	.	.	.	.
comp1138_c0	comp1138_c0_seq1	.	.	.	.	.	.	.	.	.	.	.
comp1139_c0	comp1139_c0_seq1	.	.	.	.	.	.	.	.	.	.	.
comp1140_c0	comp1140_c0_seq1	sp|P21328|RTJK_DROME^P21328^Q:629-3,H:560-770^28.9%ID^E:4e-18^RecName: Full=RNA-directed DNA polymerase from mobile element jockey;^Eukaryota; Metazoa; Ecdysozoa; Arthropoda; Hexapoda; Insecta; Pterygota; Neoptera; Endopterygota; Diptera; Brachycera; Musc	.	m.1112	24-695[-]	sp|P21328|RTJK_DROME^P21328^Q:23-219,H:560-758^29.41%ID^E:1e-17^RecName: Full=RNA-directed DNA polymerase from mobile element jockey;^Eukaryota; Metazoa; Ecdysozoa; Arthropoda; Hexapoda; Insecta; Pterygota; Neoptera; Endopterygota; Diptera; Brachycera; Mu	PF00078.22^RVT_1^Reverse transcriptase (RNA-dependent DNA polymerase)^37-218^E:7e-26	.	.	.	GO:0003723^molecular_function^RNA binding`GO:0003964^molecular_function^RNA-directed DNA polymerase activity`GO:0006278^biological_process^RNA-dependent DNA replication
comp1141_c0	comp1141_c0_seq1	.	.	m.1113	1-399[+]	.	.	.	.	.	.
comp1141_c1	comp1141_c1_seq1	.	.	.	.	.	.	.	.	.	.	.
comp1142_c0	comp1142_c0_seq1	sp|Q91XQ0|DYH8_MOUSE^Q91XQ0^Q:7-282,H:2197-2287^37.63%ID^E:2e-12^RecName: Full=Dynein heavy chain 8, axonemal;^Eukaryota; Metazoa; Chordata; Craniata; Vertebrata; Euteleostomi; Mammalia; Eutheria; Euarchontoglires; Glires; Rodentia; Sciurognathi; Muroidea	.	m.1114	1-471[+]	sp|Q91XQ0|DYH8_MOUSE^Q91XQ0^Q:3-94,H:2197-2287^37.63%ID^E:2e-12^RecName: Full=Dynein heavy chain 8, axonemal;^Eukaryota; Metazoa; Chordata; Craniata; Vertebrata; Euteleostomi; Mammalia; Eutheria; Euarchontoglires; Glires; Rodentia; Sciurognathi; Muroidea;	PF12774.2^AAA_6^Hydrolytic ATP binding site of dynein motor region D1^3-81^E:1.6e-08	.	.	COG5245^Dynein, heavy chain	GO:0035085^cellular_component^cilium axoneme`GO:0005737^cellular_component^cytoplasm`GO:0030286^cellular_component^dynein complex`GO:0005874^cellular_component^microtubule`GO:0005524^molecular_function^ATP binding`GO:0016887^molecular_function^ATPase acti
comp1142_c1	comp1142_c1_seq1	sp|Q8TE73|DYH5_HUMAN^Q8TE73^Q:930-46,H:2221-2504^35.12%ID^E:2e-54^RecName: Full=Dynein heavy chain 5, axonemal;^Eukaryota; Metazoa; Chordata; Craniata; Vertebrata; Euteleostomi; Mammalia; Eutheria; Euarchontoglires; Primates; Haplorrhini; Catarrhini; Homi	.	m.1115	1-1026[-]	sp|Q8TE73|DYH5_HUMAN^Q8TE73^Q:33-327,H:2221-2504^35.12%ID^E:2e-54^RecName: Full=Dynein heavy chain 5, axonemal;^Eukaryota; Metazoa; Chordata; Craniata; Vertebrata; Euteleostomi; Mammalia; Eutheria; Euarchontoglires; Primates; Haplorrhini; Catarrhini; Homi	.	.	.	COG5245^Dynein, heavy chain	GO:0005858^cellular_component^axonemal dynein complex`GO:0035085^cellular_component^cilium axoneme`GO:0005737^cellular_component^cytoplasm`GO:0005874^cellular_component^microtubule`GO:0005524^molecular_function^ATP binding`GO:0016887^molecular_function^AT
comp1143_c0	comp1143_c0_seq1	.	.	.	.	.	.	.	.	.	.	.
comp1143_c0	comp1143_c0_seq2	sp|Q94CG0|CIPKL_ARATH^Q94CG0^Q:878-315,H:15-214^39.41%ID^E:6e-30^RecName: Full=CBL-interacting serine/threonine-protein kinase 21;^Eukaryota; Viridiplantae; Streptophyta; Embryophyta; Tracheophyta; Spermatophyta; Magnoliophyta; eudicotyledons; core eudico	.	m.1116	78-983[-]	sp|Q94CG0|CIPKL_ARATH^Q94CG0^Q:36-223,H:15-214^39.41%ID^E:4e-30^RecName: Full=CBL-interacting serine/threonine-protein kinase 21;^Eukaryota; Viridiplantae; Streptophyta; Embryophyta; Tracheophyta; Spermatophyta; Magnoliophyta; eudicotyledons; core eudicot	PF00069.20^Pkinase^Protein kinase domain^35-278^E:8.5e-45`PF07714.12^Pkinase_Tyr^Protein tyrosine kinase^35-218^E:5.1e-34	.	.	COG0515^Serine/threonine protein kinase	GO:0005524^molecular_function^ATP binding`GO:0004674^molecular_function^protein serine/threonine kinase activity`GO:0007165^biological_process^signal transduction
comp1144_c0	comp1144_c0_seq1	.	.	m.1119	2-1000[-]	.	.	.	.	.	.
comp1144_c1	comp1144_c1_seq1	.	.	m.1120	2-1021[+]	.	.	.	.	.	.
comp1145_c0	comp1145_c0_seq1	.	.	.	.	.	.	.	.	.	.	.
comp1147_c0	comp1147_c0_seq1	.	.	m.1121	3-527[-]	.	.	.	.	.	.
comp1147_c1	comp1147_c1_seq1	.	.	m.1122	1-741[-]	.	.	.	.	.	.
comp1148_c0	comp1148_c0_seq1	.	.	m.1123	1-378[+]	.	.	.	.	.	.
comp1149_c0	comp1149_c0_seq1	.	.	.	.	.	.	.	.	.	.	.
comp1150_c0	comp1150_c0_seq1	.	.	m.1124	1-561[-]	.	.	.	.	.	.
comp1150_c0	comp1150_c0_seq2	.	.	.	.	.	.	.	.	.	.	.
comp1151_c0	comp1151_c0_seq1	sp|P11260|TR22_MOUSE^P11260^Q:49-297,H:173-256^47.62%ID^E:4e-16^RecName: Full=Putative transposase element L1Md-A101/L1Md-A102/L1Md-A2;^Eukaryota; Metazoa; Chordata; Craniata; Vertebrata; Euteleostomi; Mammalia; Eutheria; Euarchontoglires; Glires; Rodenti	.	.	.	.	.	.	.	.	GO:0003723^molecular_function^RNA binding	.
comp1152_c0	comp1152_c0_seq1	.	.	.	.	.	.	.	.	.	.	.
comp1153_c0	comp1153_c0_seq1	.	.	m.1125	79-396[-]	.	PF00001.16^7tm_1^7 transmembrane receptor (rhodopsin family)^16-82^E:5.3e-06	.	ExpAA=44.01^PredHel=2^Topology=i28-50o60-82i	.	.
comp1153_c1	comp1153_c1_seq1	sp|Q60614|AA2BR_MOUSE^Q60614^Q:546-112,H:7-146^26.03%ID^E:2e-08^RecName: Full=Adenosine receptor A2b;^Eukaryota; Metazoa; Chordata; Craniata; Vertebrata; Euteleostomi; Mammalia; Eutheria; Euarchontoglires; Glires; Rodentia; Sciurognathi; Muroidea; Muridae	.	m.1126	1-663[-]	sp|Q60614|AA2BR_MOUSE^Q60614^Q:40-184,H:7-146^26.03%ID^E:4e-09^RecName: Full=Adenosine receptor A2b;^Eukaryota; Metazoa; Chordata; Craniata; Vertebrata; Euteleostomi; Mammalia; Eutheria; Euarchontoglires; Glires; Rodentia; Sciurognathi; Muroidea; Muridae;	PF10328.4^7TM_GPCR_Srx^Serpentine type 7TM GPCR chemoreceptor Srx^50-174^E:1.3e-05`PF00001.16^7tm_1^7 transmembrane receptor (rhodopsin family)^58-220^E:3.4e-15	.	ExpAA=109.40^PredHel=5^Topology=o42-64i77-99o122-144i157-179o189-211i	.	GO:0009986^cellular_component^cell surface`GO:0016021^cellular_component^integral to membrane`GO:0005886^cellular_component^plasma membrane`GO:0001609^molecular_function^G-protein coupled adenosine receptor activity`GO:0004930^molecular_function^G-protein
comp1155_c0	comp1155_c0_seq1	sp|Q9SIC9|PP178_ARATH^Q9SIC9^Q:608-9,H:269-463^25.62%ID^E:3e-16^RecName: Full=Pentatricopeptide repeat-containing protein At2g31400, chloroplastic;^Eukaryota; Viridiplantae; Streptophyta; Embryophyta; Tracheophyta; Spermatophyta; Magnoliophyta; eudicotyle	.	m.1127	3-626[-]	sp|Q9SIC9|PP178_ARATH^Q9SIC9^Q:7-206,H:269-463^25.62%ID^E:3e-16^RecName: Full=Pentatricopeptide repeat-containing protein At2g31400, chloroplastic;^Eukaryota; Viridiplantae; Streptophyta; Embryophyta; Tracheophyta; Spermatophyta; Magnoliophyta; eudicotyle	PF01535.15^PPR^PPR repeat^49-73^E:0.036`PF01535.15^PPR^PPR repeat^84-110^E:0.16`PF13812.1^PPR_3^Pentatricopeptide repeat domain^84-110^E:0.37	.	.	.	GO:0009507^cellular_component^chloroplast`GO:0003677^molecular_function^DNA binding`GO:0010019^biological_process^chloroplast-nucleus signaling pathway`GO:0031930^biological_process^mitochondria-nucleus signaling pathway
comp1155_c0	comp1155_c0_seq1	sp|Q9SIC9|PP178_ARATH^Q9SIC9^Q:608-9,H:269-463^25.62%ID^E:3e-16^RecName: Full=Pentatricopeptide repeat-containing protein At2g31400, chloroplastic;^Eukaryota; Viridiplantae; Streptophyta; Embryophyta; Tracheophyta; Spermatophyta; Magnoliophyta; eudicotyle	.	m.1128	310-627[+]	.	.	.	.	.	.
comp1155_c1	comp1155_c1_seq1	sp|Q9SIC9|PP178_ARATH^Q9SIC9^Q:117-968,H:221-509^23.53%ID^E:2e-27^RecName: Full=Pentatricopeptide repeat-containing protein At2g31400, chloroplastic;^Eukaryota; Viridiplantae; Streptophyta; Embryophyta; Tracheophyta; Spermatophyta; Magnoliophyta; eudicoty	.	m.1129	3-1004[+]	sp|Q9SIC9|PP178_ARATH^Q9SIC9^Q:39-322,H:221-509^23.53%ID^E:2e-27^RecName: Full=Pentatricopeptide repeat-containing protein At2g31400, chloroplastic;^Eukaryota; Viridiplantae; Streptophyta; Embryophyta; Tracheophyta; Spermatophyta; Magnoliophyta; eudicotyl	PF13812.1^PPR_3^Pentatricopeptide repeat domain^117-141^E:0.11`PF01535.15^PPR^PPR repeat^118-142^E:0.66`PF01535.15^PPR^PPR repeat^153-178^E:0.0012`PF13812.1^PPR_3^Pentatricopeptide repeat domain^153-179^E:0.0046`PF01535.15^PPR^PPR repeat^223-250^E:0.058`P	.	.	.	GO:0009507^cellular_component^chloroplast`GO:0003677^molecular_function^DNA binding`GO:0010019^biological_process^chloroplast-nucleus signaling pathway`GO:0031930^biological_process^mitochondria-nucleus signaling pathway
comp1156_c0	comp1156_c0_seq1	.	.	.	.	.	.	.	.	.	.	.
comp1157_c0	comp1157_c0_seq1	.	.	.	.	.	.	.	.	.	.	.
comp1158_c0	comp1158_c0_seq1	.	.	m.1131	3-731[-]	.	.	.	.	.	.
comp1158_c1	comp1158_c1_seq1	.	.	m.1132	2-604[-]	.	.	.	.	.	.
comp1161_c0	comp1161_c0_seq1	.	.	.	.	.	.	.	.	.	.	.
comp1162_c0	comp1162_c0_seq1	.	.	.	.	.	.	.	.	.	.	.
comp1162_c1	comp1162_c1_seq1	.	.	m.1133	3-899[+]	.	PF14295.1^PAN_4^PAN domain^196-232^E:4.2e-05	.	.	.	.
comp1163_c0	comp1163_c0_seq1	.	.	.	.	.	.	.	.	.	.	.
comp1164_c0	comp1164_c0_seq1	.	.	.	.	.	.	.	.	.	.	.
comp1164_c1	comp1164_c1_seq1	.	.	.	.	.	.	.	.	.	.	.
comp1165_c0	comp1165_c0_seq1	.	.	.	.	.	.	.	.	.	.	.
comp1165_c0	comp1165_c0_seq2	.	.	.	.	.	.	.	.	.	.	.
comp1167_c0	comp1167_c0_seq1	.	.	.	.	.	.	.	.	.	.	.
comp1168_c0	comp1168_c0_seq1	.	.	m.1135	2-712[-]	.	.	.	.	.	.
comp1169_c0	comp1169_c0_seq1	.	.	.	.	.	.	.	.	.	.	.
comp1170_c0	comp1170_c0_seq1	.	.	.	.	.	.	.	.	.	.	.
comp1171_c0	comp1171_c0_seq1	.	.	.	.	.	.	.	.	.	.	.
comp1171_c1	comp1171_c1_seq1	.	.	.	.	.	.	.	.	.	.	.
comp1172_c0	comp1172_c0_seq1	.	.	.	.	.	.	.	.	.	.	.
comp1173_c0	comp1173_c0_seq1	.	.	.	.	.	.	.	.	.	.	.
comp1174_c0	comp1174_c0_seq1	.	.	m.1138	2-514[+]	.	.	.	.	.	.
comp1174_c0	comp1174_c0_seq2	.	.	m.1140	2-628[+]	.	.	.	.	.	.
comp1175_c0	comp1175_c0_seq1	.	.	.	.	.	.	.	.	.	.	.
comp1175_c0	comp1175_c0_seq2	.	.	.	.	.	.	.	.	.	.	.
comp1178_c0	comp1178_c0_seq1	.	.	m.1141	3-551[-]	.	.	.	.	.	.
comp1178_c1	comp1178_c1_seq1	.	.	m.1142	3-560[-]	.	.	.	.	.	.
comp1179_c0	comp1179_c0_seq1	.	.	m.1143	2-310[+]	.	.	.	.	.	.
comp1180_c0	comp1180_c0_seq1	.	.	.	.	.	.	.	.	.	.	.
comp1180_c1	comp1180_c1_seq1	.	.	m.1144	1003-2004[-]	.	PF03372.18^Exo_endo_phos^Endonuclease/Exonuclease/phosphatase family^136-328^E:3.4e-08	sigP:1^24^0.728^YES	.	.	.
comp1181_c0	comp1181_c0_seq1	.	.	.	.	.	.	.	.	.	.	.
comp1182_c0	comp1182_c0_seq1	.	.	m.1147	1-423[+]	.	.	.	.	.	.
comp1182_c1	comp1182_c1_seq1	.	.	m.1149	3-377[-]	.	.	.	.	.	.
comp1183_c0	comp1183_c0_seq1	.	.	.	.	.	.	.	.	.	.	.
comp1184_c0	comp1184_c0_seq1	.	.	.	.	.	.	.	.	.	.	.
comp1187_c0	comp1187_c0_seq1	.	.	.	.	.	.	.	.	.	.	.
comp1190_c0	comp1190_c0_seq1	.	.	.	.	.	.	.	.	.	.	.
comp1191_c0	comp1191_c0_seq1	.	.	.	.	.	.	.	.	.	.	.
comp1192_c0	comp1192_c0_seq1	.	.	.	.	.	.	.	.	.	.	.
comp1192_c1	comp1192_c1_seq1	.	.	.	.	.	.	.	.	.	.	.
comp1193_c0	comp1193_c0_seq1	sp|O16797|RL3_DROME^O16797^Q:2-508,H:128-296^79.88%ID^E:1e-86^RecName: Full=60S ribosomal protein L3;^Eukaryota; Metazoa; Ecdysozoa; Arthropoda; Hexapoda; Insecta; Pterygota; Neoptera; Endopterygota; Diptera; Brachycera; Muscomorpha; Ephydroidea; Drosophi	.	m.1150	2-511[+]	sp|O16797|RL3_DROME^O16797^Q:1-169,H:128-296^79.88%ID^E:3e-96^RecName: Full=60S ribosomal protein L3;^Eukaryota; Metazoa; Ecdysozoa; Arthropoda; Hexapoda; Insecta; Pterygota; Neoptera; Endopterygota; Diptera; Brachycera; Muscomorpha; Ephydroidea; Drosophi	PF00297.17^Ribosomal_L3^Ribosomal protein L3^13-162^E:5.7e-61	.	.	COG0087^Ribosomal protein L3	GO:0005840^cellular_component^ribosome`GO:0003735^molecular_function^structural constituent of ribosome`GO:0051298^biological_process^centrosome duplication`GO:0000022^biological_process^mitotic spindle elongation`GO:0006412^biological_process^translation
comp1195_c0	comp1195_c0_seq1	.	.	.	.	.	.	.	.	.	.	.
comp1195_c0	comp1195_c0_seq2	.	.	.	.	.	.	.	.	.	.	.
comp1196_c0	comp1196_c0_seq1	.	.	.	.	.	.	.	.	.	.	.
comp1197_c0	comp1197_c0_seq1	sp|P36101|YKC7_YEAST^P36101^Q:805-2,H:111-370^34.91%ID^E:2e-35^RecName: Full=Uncharacterized protein YKL027W;^Eukaryota; Fungi; Dikarya; Ascomycota; Saccharomycotina; Saccharomycetes; Saccharomycetales; Saccharomycetaceae; Saccharomyces	.	m.1151	2-919[-]	sp|P36101|YKC7_YEAST^P36101^Q:39-306,H:111-370^34.91%ID^E:1e-40^RecName: Full=Uncharacterized protein YKL027W;^Eukaryota; Fungi; Dikarya; Ascomycota; Saccharomycotina; Saccharomycetes; Saccharomycetales; Saccharomycetaceae; Saccharomyces	PF00899.16^ThiF^ThiF family^10-149^E:2.7e-28	.	.	COG1179^Dinucleotide-utilizing enzymes involved in molybdopterin and thiamine biosynthesis family 1	GO:0016021^cellular_component^integral to membrane`GO:0005741^cellular_component^mitochondrial outer membrane`GO:0003824^molecular_function^catalytic activity`GO:0000166^molecular_function^nucleotide binding`GO:0008152^biological_process^metabolic process
comp1197_c1	comp1197_c1_seq1	.	.	m.1152	3-392[-]	.	.	.	.	.	.
comp1198_c0	comp1198_c0_seq1	.	.	.	.	.	.	.	.	.	.	.
comp1198_c1	comp1198_c1_seq1	.	.	m.1155	3-932[+]	.	.	.	.	.	.
comp1198_c1	comp1198_c1_seq1	.	.	m.1154	3-1148[-]	.	.	.	.	.	.
comp1199_c0	comp1199_c0_seq1	.	.	.	.	.	.	.	.	.	.	.
comp1200_c0	comp1200_c0_seq1	.	.	.	.	.	.	.	.	.	.	.
comp1200_c1	comp1200_c1_seq1	.	.	.	.	.	.	.	.	.	.	.
comp1201_c0	comp1201_c0_seq1	sp|Q5XIC8|ALKB3_RAT^Q5XIC8^Q:1806-1339,H:108-275^31.46%ID^E:5e-15^RecName: Full=Alpha-ketoglutarate-dependent dioxygenase alkB homolog 3;^Eukaryota; Metazoa; Chordata; Craniata; Vertebrata; Euteleostomi; Mammalia; Eutheria; Euarchontoglires; Glires; Roden	.	m.1158	448-2277[-]	sp|Q8K1E6|ALKB3_MOUSE^Q8K1E6^Q:190-313,H:160-275^34.68%ID^E:2e-15^RecName: Full=Alpha-ketoglutarate-dependent dioxygenase alkB homolog 3;^Eukaryota; Metazoa; Chordata; Craniata; Vertebrata; Euteleostomi; Mammalia; Eutheria; Euarchontoglires; Glires; Roden	PF13532.1^2OG-FeII_Oxy_2^2OG-Fe(II) oxygenase superfamily^109-313^E:2.2e-22	.	.	COG3145^Alkylated DNA repair protein	GO:0005737^cellular_component^cytoplasm`GO:0005634^cellular_component^nucleus`GO:0051747^molecular_function^cytosine C-5 DNA demethylase activity`GO:0043734^molecular_function^DNA-N1-methyladenine dioxygenase activity`GO:0008198^molecular_function^ferrous
comp1201_c0	comp1201_c0_seq1	sp|Q5XIC8|ALKB3_RAT^Q5XIC8^Q:1806-1339,H:108-275^31.46%ID^E:5e-15^RecName: Full=Alpha-ketoglutarate-dependent dioxygenase alkB homolog 3;^Eukaryota; Metazoa; Chordata; Craniata; Vertebrata; Euteleostomi; Mammalia; Eutheria; Euarchontoglires; Glires; Roden	.	m.1161	41-472[-]	.	PF00627.26^UBA^UBA/TS-N domain^103-140^E:1.1e-05	.	.	.	.
comp1202_c0	comp1202_c0_seq1	.	.	.	.	.	.	.	.	.	.	.
comp1202_c1	comp1202_c1_seq1	sp|Q9VD92|ARCH_DROME^Q9VD92^Q:538-909,H:16-140^48%ID^E:7e-25^RecName: Full=Protein archease-like;^Eukaryota; Metazoa; Ecdysozoa; Arthropoda; Hexapoda; Insecta; Pterygota; Neoptera; Endopterygota; Diptera; Brachycera; Muscomorpha; Ephydroidea; Drosophilida	.	m.1163	1-972[+]	sp|Q9VD92|ARCH_DROME^Q9VD92^Q:180-303,H:16-140^48%ID^E:4e-34^RecName: Full=Protein archease-like;^Eukaryota; Metazoa; Ecdysozoa; Arthropoda; Hexapoda; Insecta; Pterygota; Neoptera; Endopterygota; Diptera; Brachycera; Muscomorpha; Ephydroidea; Drosophilida	PF01951.11^Archease^Archease protein family (MTH1598/TM1083)^181-304^E:6.8e-40	.	.	COG1371^Uncharacterized conserved protein	GO:0022008^biological_process^neurogenesis
comp1203_c0	comp1203_c0_seq1	.	.	m.1164	3-614[+]	.	.	.	.	.	.
comp1203_c1	comp1203_c1_seq1	.	.	m.1165	1-798[+]	.	.	.	.	.	.
comp1204_c0	comp1204_c0_seq1	.	.	.	.	.	.	.	.	.	.	.
comp1205_c0	comp1205_c0_seq1	sp|Q19673|TYR3_CAEEL^Q19673^Q:212-676,H:479-667^33.33%ID^E:2e-20^RecName: Full=Putative tyrosinase-like protein tyr-3;^Eukaryota; Metazoa; Ecdysozoa; Nematoda; Chromadorea; Rhabditida; Rhabditoidea; Rhabditidae; Peloderinae; Caenorhabditis	.	m.1168	2-682[+]	sp|Q19673|TYR3_CAEEL^Q19673^Q:25-225,H:437-667^29.96%ID^E:3e-21^RecName: Full=Putative tyrosinase-like protein tyr-3;^Eukaryota; Metazoa; Ecdysozoa; Nematoda; Chromadorea; Rhabditida; Rhabditoidea; Rhabditidae; Peloderinae; Caenorhabditis	PF00629.18^MAM^MAM domain^3-64^E:1.5e-07`PF01549.19^ShK^ShK domain-like^64-98^E:1.9e-07`PF01549.19^ShK^ShK domain-like^117-152^E:3.3e-09`PF01549.19^ShK^ShK domain-like^154-189^E:1.5e-06`PF01549.19^ShK^ShK domain-like^191-225^E:8.2e-08	.	.	NOG08919^Tyrosinase	GO:0046872^molecular_function^metal ion binding`GO:0004497^molecular_function^monooxygenase activity
comp1205_c1	comp1205_c1_seq1	sp|Q0WYX8|MDGA1_CHICK^Q0WYX8^Q:303-10,H:749-851^34.95%ID^E:1e-14^RecName: Full=MAM domain-containing glycosylphosphatidylinositol anchor protein 1;^Eukaryota; Metazoa; Chordata; Craniata; Vertebrata; Euteleostomi; Archosauria; Dinosauria; Saurischia; Ther	.	m.1169	1-465[-]	sp|Q0WYX8|MDGA1_CHICK^Q0WYX8^Q:55-152,H:749-851^34.95%ID^E:1e-14^RecName: Full=MAM domain-containing glycosylphosphatidylinositol anchor protein 1;^Eukaryota; Metazoa; Chordata; Craniata; Vertebrata; Euteleostomi; Archosauria; Dinosauria; Saurischia; Ther	PF00090.14^TSP_1^Thrombospondin type 1 domain^1-46^E:2.8e-09`PF00629.18^MAM^MAM domain^54-150^E:1.6e-21	.	.	NOG126204^MAM domain containing glycosylphosphatidylinositol anchor protein	GO:0046658^cellular_component^anchored to plasma membrane`GO:0001764^biological_process^neuron migration
comp1207_c0	comp1207_c0_seq1	.	.	.	.	.	.	.	.	.	.	.
comp1207_c1	comp1207_c1_seq1	.	.	.	.	.	.	.	.	.	.	.
comp1208_c0	comp1208_c0_seq1	.	.	m.1170	1-330[+]	.	.	.	ExpAA=44.42^PredHel=2^Topology=i21-43o80-102i	.	.
comp1208_c1	comp1208_c1_seq1	.	.	m.1171	3-1226[+]	.	.	.	ExpAA=85.65^PredHel=4^Topology=i41-63o83-105i196-218o254-276i	.	.
comp1209_c0	comp1209_c0_seq1	.	.	m.1172	1-666[+]	.	.	.	.	.	.
comp1209_c1	comp1209_c1_seq1	.	.	m.1173	54-650[-]	.	PF00086.13^Thyroglobulin_1^Thyroglobulin type-1 repeat^94-152^E:6.5e-12`PF00095.16^WAP^WAP-type (Whey Acidic Protein) 'four-disulfide core'^159-197^E:2.5e-08	.	.	.	.
comp1210_c0	comp1210_c0_seq1	.	.	.	.	.	.	.	.	.	.	.
comp1211_c0	comp1211_c0_seq1	.	.	m.1174	3-1235[+]	.	.	.	.	.	.
comp1211_c1	comp1211_c1_seq1	.	.	m.1176	1-330[+]	.	.	.	.	.	.
comp1212_c0	comp1212_c0_seq1	.	.	.	.	.	.	.	.	.	.	.
comp1213_c0	comp1213_c0_seq1	.	.	.	.	.	.	.	.	.	.	.
comp1214_c0	comp1214_c0_seq1	.	.	.	.	.	.	.	.	.	.	.
comp1215_c0	comp1215_c0_seq1	.	.	m.1177	3-668[-]	.	.	.	.	.	.
comp1215_c1	comp1215_c1_seq1	.	.	m.1179	205-582[+]	.	.	.	.	.	.
comp1216_c0	comp1216_c0_seq1	.	.	m.1180	2-361[-]	.	.	.	.	.	.
comp1216_c1	comp1216_c1_seq1	.	.	m.1181	1-735[+]	.	.	.	.	.	.
comp1217_c0	comp1217_c0_seq1	.	.	m.1182	3-368[+]	.	.	.	.	.	.
comp1217_c1	comp1217_c1_seq1	.	.	m.1183	306-791[-]	.	.	.	ExpAA=17.87^PredHel=1^Topology=o26-48i	.	.
comp1218_c0	comp1218_c0_seq1	.	.	.	.	.	.	.	.	.	.	.
comp1218_c0	comp1218_c0_seq2	.	.	m.1185	3-1217[+]	.	.	.	.	.	.
comp1219_c0	comp1219_c0_seq1	.	.	.	.	.	.	.	.	.	.	.
comp1219_c0	comp1219_c0_seq2	.	.	.	.	.	.	.	.	.	.	.
comp1220_c0	comp1220_c0_seq1	.	.	m.1188	1-1077[-]	sp|O54898|CAC1G_RAT^O54898^Q:118-356,H:736-966^24.9%ID^E:1e-07^RecName: Full=Voltage-dependent T-type calcium channel subunit alpha-1G;^Eukaryota; Metazoa; Chordata; Craniata; Vertebrata; Euteleostomi; Mammalia; Eutheria; Euarchontoglires; Glires; Rodenti	PF00520.26^Ion_trans^Ion transport protein^162-354^E:5.3e-15	.	ExpAA=130.66^PredHel=6^Topology=o128-145i158-180o195-214i260-282o297-319i332-354o	COG1226^Kef-type K+ transport systems, predicted NAD-binding component	GO:0030425^cellular_component^dendrite`GO:0043025^cellular_component^neuronal cell body`GO:0048471^cellular_component^perinuclear region of cytoplasm`GO:0005886^cellular_component^plasma membrane`GO:0005891^cellular_component^voltage-gated calcium channel
comp1220_c1	comp1220_c1_seq1	.	.	m.1190	188-1405[-]	.	PF13833.1^EF_hand_6^EF-hand domain pair^33-59^E:0.0015`PF13405.1^EF_hand_4^EF-hand domain^34-60^E:7.4e-05`PF13499.1^EF_hand_5^EF-hand domain pair^35-98^E:2.8e-07`PF13202.1^EF_hand_3^EF hand^35-57^E:0.00026	.	.	.	.
comp1221_c0	comp1221_c0_seq1	.	.	.	.	.	.	.	.	.	.	.
comp1221_c1	comp1221_c1_seq1	.	.	m.1193	3-461[+]	.	.	.	.	.	.
comp1222_c0	comp1222_c0_seq1	sp|A6NMZ7|CO6A6_HUMAN^A6NMZ7^Q:1579-62,H:273-784^23.97%ID^E:4e-32^RecName: Full=Collagen alpha-6(VI) chain;^Eukaryota; Metazoa; Chordata; Craniata; Vertebrata; Euteleostomi; Mammalia; Eutheria; Euarchontoglires; Primates; Haplorrhini; Catarrhini; Hominida	.	m.1194	2-1579[-]	sp|A6NMZ7|CO6A6_HUMAN^A6NMZ7^Q:1-506,H:273-784^23.97%ID^E:1e-34^RecName: Full=Collagen alpha-6(VI) chain;^Eukaryota; Metazoa; Chordata; Craniata; Vertebrata; Euteleostomi; Mammalia; Eutheria; Euarchontoglires; Primates; Haplorrhini; Catarrhini; Hominidae;	PF00092.23^VWA^von Willebrand factor type A domain^1-127^E:6.9e-19`PF13519.1^VWA_2^von Willebrand factor type A domain^1-115^E:3e-09`PF13768.1^VWA_3^von Willebrand factor type A domain^14-112^E:1.4e-05`PF13768.1^VWA_3^von Willebrand factor type A domain^1	.	.	.	GO:0005581^cellular_component^collagen`GO:0031012^cellular_component^extracellular matrix`GO:0007155^biological_process^cell adhesion
comp1222_c1	comp1222_c1_seq1	sp|Q8VHI5|VITRN_MOUSE^Q8VHI5^Q:648-10,H:284-512^23.73%ID^E:1e-13^RecName: Full=Vitrin;^Eukaryota; Metazoa; Chordata; Craniata; Vertebrata; Euteleostomi; Mammalia; Eutheria; Euarchontoglires; Glires; Rodentia; Sciurognathi; Muroidea; Muridae; Murinae; Mus;	.	m.1195	1-648[-]	sp|Q8VHI5|VITRN_MOUSE^Q8VHI5^Q:1-213,H:284-512^23.73%ID^E:1e-13^RecName: Full=Vitrin;^Eukaryota; Metazoa; Chordata; Craniata; Vertebrata; Euteleostomi; Mammalia; Eutheria; Euarchontoglires; Glires; Rodentia; Sciurognathi; Muroidea; Muridae; Murinae; Mus;	PF00092.23^VWA^von Willebrand factor type A domain^2-134^E:1.4e-19`PF13519.1^VWA_2^von Willebrand factor type A domain^8-126^E:3.5e-08`PF00092.23^VWA^von Willebrand factor type A domain^168-216^E:1.8e-11	.	.	.	GO:0005614^cellular_component^interstitial matrix`GO:0005539^molecular_function^glycosaminoglycan binding`GO:0030198^biological_process^extracellular matrix organization`GO:0010811^biological_process^positive regulation of cell-substrate adhesion
comp1224_c0	comp1224_c0_seq1	.	.	m.1196	1-336[+]	.	.	.	.	.	.
comp1224_c1	comp1224_c1_seq1	sp|Q54T02|ABCGO_DICDI^Q54T02^Q:40-537,H:885-1036^31.14%ID^E:9e-07^RecName: Full=ABC transporter G family member 24;^Eukaryota; Amoebozoa; Mycetozoa; Dictyosteliida; Dictyostelium	.	m.1198	1-555[+]	sp|Q54T02|ABCGO_DICDI^Q54T02^Q:14-175,H:885-1047^29.45%ID^E:5e-15^RecName: Full=ABC transporter G family member 24;^Eukaryota; Amoebozoa; Mycetozoa; Dictyosteliida; Dictyostelium	PF01061.19^ABC2_membrane^ABC-2 type transporter^13-184^E:3.7e-22	.	ExpAA=92.53^PredHel=4^Topology=i29-51o66-88i115-137o157-179i	COG1131^ABC-type multidrug transport system, ATPase component	GO:0016021^cellular_component^integral to membrane`GO:0005524^molecular_function^ATP binding`GO:0016887^molecular_function^ATPase activity`GO:0006200^biological_process^ATP catabolic process`GO:0006810^biological_process^transport
comp1225_c0	comp1225_c0_seq1	.	.	.	.	.	.	.	.	.	.	.
comp1226_c0	comp1226_c0_seq1	sp|Q7RTR2|NLRC3_HUMAN^Q7RTR2^Q:762-118,H:641-856^38.01%ID^E:4e-15^RecName: Full=Protein NLRC3;^Eukaryota; Metazoa; Chordata; Craniata; Vertebrata; Euteleostomi; Mammalia; Eutheria; Euarchontoglires; Primates; Haplorrhini; Catarrhini; Hominidae; Homo`sp|Q7	.	m.1199	1-1098[-]	sp|Q7RTR2|NLRC3_HUMAN^Q7RTR2^Q:113-327,H:641-856^38.91%ID^E:1e-24^RecName: Full=Protein NLRC3;^Eukaryota; Metazoa; Chordata; Craniata; Vertebrata; Euteleostomi; Mammalia; Eutheria; Euarchontoglires; Primates; Haplorrhini; Catarrhini; Hominidae; Homo`sp|Q7	PF13504.1^LRR_7^Leucine rich repeat^52-64^E:650`PF13504.1^LRR_7^Leucine rich repeat^84-94^E:7300`PF13504.1^LRR_7^Leucine rich repeat^110-122^E:2400`PF13516.1^LRR_6^Leucine Rich repeat^140-161^E:0.018`PF13504.1^LRR_7^Leucine rich repeat^141-147^E:10000`PF1	.	.	NOG69209^Protein involved in I-kappaB kinase/NF-kappaB cascade	GO:0005737^cellular_component^cytoplasm`GO:0005524^molecular_function^ATP binding`GO:0007249^biological_process^I-kappaB kinase/NF-kappaB cascade`GO:0032088^biological_process^negative regulation of NF-kappaB transcription factor activity`GO:0042110^biolo
comp1226_c1	comp1226_c1_seq1	.	.	.	.	.	.	.	.	.	.	.
comp1227_c0	comp1227_c0_seq1	.	.	.	.	.	.	.	.	.	.	.
comp1227_c1	comp1227_c1_seq1	.	.	m.1203	30-1196[-]	sp|P0AEB5|YNAI_ECOLI^P0AEB5^Q:162-376,H:145-341^24.54%ID^E:3e-12^RecName: Full=MscS family inner membrane protein YnaI;^Bacteria; Proteobacteria; Gammaproteobacteria; Enterobacteriales; Enterobacteriaceae; Escherichia	PF13202.1^EF_hand_3^EF hand^42-62^E:0.0071`PF13405.1^EF_hand_4^EF-hand domain^43-63^E:0.0092`PF00924.13^MS_channel^Mechanosensitive ion channel^138-358^E:1.8e-22	sigP:1^19^0.5^YES	ExpAA=52.41^PredHel=2^Topology=o132-154i161-182o	COG0668^Small-conductance mechanosensitive channel	GO:0016021^cellular_component^integral to membrane`GO:0005886^cellular_component^plasma membrane`GO:0055085^biological_process^transmembrane transport
comp1228_c0	comp1228_c0_seq1	.	.	.	.	.	.	.	.	.	.	.
comp1229_c0	comp1229_c0_seq1	sp|Q9CWR2|SMYD3_MOUSE^Q9CWR2^Q:1-423,H:125-269^32.45%ID^E:1e-16^RecName: Full=SET and MYND domain-containing protein 3;^Eukaryota; Metazoa; Chordata; Craniata; Vertebrata; Euteleostomi; Mammalia; Eutheria; Euarchontoglires; Glires; Rodentia; Sciurognathi;	.	m.1205	1-894[+]	sp|Q9CWR2|SMYD3_MOUSE^Q9CWR2^Q:1-286,H:125-408^26.33%ID^E:1e-22^RecName: Full=SET and MYND domain-containing protein 3;^Eukaryota; Metazoa; Chordata; Craniata; Vertebrata; Euteleostomi; Mammalia; Eutheria; Euarchontoglires; Glires; Rodentia; Sciurognathi;	PF00856.23^SET^SET domain^62-111^E:6.5e-08	.	.	COG2940^Proteins containing SET domain	GO:0005737^cellular_component^cytoplasm`GO:0005634^cellular_component^nucleus`GO:0018024^molecular_function^histone-lysine N-methyltransferase activity`GO:0046872^molecular_function^metal ion binding`GO:0008270^molecular_function^zinc ion binding
comp1229_c0	comp1229_c0_seq2	.	.	m.1207	4-306[-]	.	.	.	.	.	.
comp1229_c0	comp1229_c0_seq2	.	.	m.1206	3-305[-]	.	.	.	.	.	.
comp1230_c0	comp1230_c0_seq1	.	.	.	.	.	.	.	.	.	.	.
comp1231_c0	comp1231_c0_seq1	sp|Q6NRG6|SAS6_XENLA^Q6NRG6^Q:543-10,H:324-502^49.72%ID^E:1e-25^RecName: Full=Spindle assembly abnormal protein 6 homolog;^Eukaryota; Metazoa; Chordata; Craniata; Vertebrata; Euteleostomi; Amphibia; Batrachia; Anura; Pipoidea; Pipidae; Xenopodinae; Xenopu	.	m.1208	1-543[-]	sp|Q6NRG6|SAS6_XENLA^Q6NRG6^Q:1-178,H:324-502^49.72%ID^E:9e-39^RecName: Full=Spindle assembly abnormal protein 6 homolog;^Eukaryota; Metazoa; Chordata; Craniata; Vertebrata; Euteleostomi; Amphibia; Batrachia; Anura; Pipoidea; Pipidae; Xenopodinae; Xenopus	.	.	.	.	GO:0005815^cellular_component^microtubule organizing center`GO:0007049^biological_process^cell cycle
comp1231_c1	comp1231_c1_seq1	.	.	m.1209	2-421[+]	.	.	.	.	.	.
comp1232_c0	comp1232_c0_seq1	.	.	m.1210	3-482[-]	.	.	.	ExpAA=40.54^PredHel=2^Topology=o72-91i98-120o	.	.
comp1232_c1	comp1232_c1_seq1	.	.	m.1211	1-669[-]	.	.	.	.	.	.
comp1233_c0	comp1233_c0_seq1	.	.	.	.	.	.	.	.	.	.	.
comp1234_c0	comp1234_c0_seq1	sp|Q6A8I2|AROB_PROAC^Q6A8I2^Q:743-1048,H:1-102^92.16%ID^E:1e-44^RecName: Full=3-dehydroquinate synthase;^Bacteria; Actinobacteria; Actinobacteridae; Actinomycetales; Propionibacterineae; Propionibacteriaceae; Propionibacterium	.	.	.	.	.	.	.	COG0337^3-dehydroquinate synthetase	GO:0005737^cellular_component^cytoplasm`GO:0003856^molecular_function^3-dehydroquinate synthase activity`GO:0009073^biological_process^aromatic amino acid family biosynthetic process`GO:0009423^biological_process^chorismate biosynthetic process	.
comp1235_c0	comp1235_c0_seq1	.	.	.	.	.	.	.	.	.	.	.
comp1236_c0	comp1236_c0_seq1	.	.	m.1214	1-441[+]	.	PF00226.26^DnaJ^DnaJ domain^45-92^E:1.8e-05	.	.	.	.
comp1236_c1	comp1236_c1_seq1	.	.	m.1216	1-405[+]	.	PF00612.22^IQ^IQ calmodulin-binding motif^58-73^E:0.0047	.	.	.	.
comp1237_c0	comp1237_c0_seq1	.	.	m.1218	3-350[+]	.	PF01740.16^STAS^STAS domain^2-90^E:1.7e-09	.	.	.	.
comp1237_c1	comp1237_c1_seq1	.	.	m.1220	1-540[+]	.	.	.	.	.	.
comp1237_c1	comp1237_c1_seq1	.	.	m.1221	373-822[-]	.	.	.	.	.	.
comp1238_c0	comp1238_c0_seq1	.	.	.	.	.	.	.	.	.	.	.
comp1239_c0	comp1239_c0_seq1	.	.	m.1222	3-1319[+]	.	.	.	.	.	.
comp1239_c1	comp1239_c1_seq1	sp|E9Q555|RN213_MOUSE^E9Q555^Q:330-872,H:2409-2616^28.23%ID^E:7e-12^RecName: Full=E3 ubiquitin-protein ligase RNF213;^Eukaryota; Metazoa; Chordata; Craniata; Vertebrata; Euteleostomi; Mammalia; Eutheria; Euarchontoglires; Glires; Rodentia; Sciurognathi; M	.	m.1223	3-986[+]	sp|E9Q555|RN213_MOUSE^E9Q555^Q:110-317,H:2409-2657^26.4%ID^E:2e-12^RecName: Full=E3 ubiquitin-protein ligase RNF213;^Eukaryota; Metazoa; Chordata; Craniata; Vertebrata; Euteleostomi; Mammalia; Eutheria; Euarchontoglires; Glires; Rodentia; Sciurognathi; Mu	.	.	ExpAA=15.29^PredHel=1^Topology=o301-318i	.	GO:0005737^cellular_component^cytoplasm`GO:0016887^molecular_function^ATPase activity`GO:0046872^molecular_function^metal ion binding`GO:0000166^molecular_function^nucleotide binding`GO:0004842^molecular_function^ubiquitin-protein ligase activity`GO:00082
comp1240_c0	comp1240_c0_seq1	.	.	.	.	.	.	.	.	.	.	.
comp1241_c0	comp1241_c0_seq1	.	.	.	.	.	.	.	.	.	.	.
comp1243_c0	comp1243_c0_seq1	.	.	m.1225	2-364[-]	.	.	.	.	.	.
comp1243_c1	comp1243_c1_seq1	.	.	m.1226	1-690[-]	.	.	.	ExpAA=19.91^PredHel=1^Topology=o32-54i	.	.
comp1244_c0	comp1244_c0_seq1	.	.	m.1229	1-531[+]	.	.	.	.	.	.
comp1244_c0	comp1244_c0_seq1	.	.	m.1228	805-1530[+]	.	.	.	.	.	.
comp1245_c0	comp1245_c0_seq1	sp|P46219|THSA_SULSH^P46219^Q:503-1246,H:203-432^25.79%ID^E:2e-13^RecName: Full=Thermosome subunit alpha;^Archaea; Crenarchaeota; Thermoprotei; Sulfolobales; Sulfolobaceae; Sulfolobus	.	m.1232	2-1546[+]	sp|Q53546|THS_DESSY^Q53546^Q:170-511,H:200-522^23.06%ID^E:2e-16^RecName: Full=Thermosome subunit;^Archaea; Crenarchaeota; Thermoprotei; Desulfurococcales; Desulfurococcaceae; Desulfurococcus	PF00118.19^Cpn60_TCP1^TCP-1/cpn60 chaperonin family^236-438^E:1.6e-25	.	.	.	GO:0005524^molecular_function^ATP binding`GO:0006457^biological_process^protein folding`GO:0006950^biological_process^response to stress
comp1245_c0	comp1245_c0_seq2	sp|Q9JI70|MKKS_MOUSE^Q9JI70^Q:107-1408,H:38-467^25%ID^E:8e-16^RecName: Full=McKusick-Kaufman/Bardet-Biedl syndromes putative chaperonin;^Eukaryota; Metazoa; Chordata; Craniata; Vertebrata; Euteleostomi; Mammalia; Eutheria; Euarchontoglires; Glires; Rodent	.	m.1236	2-1609[+]	sp|Q53546|THS_DESSY^Q53546^Q:115-532,H:125-522^21.97%ID^E:6e-17^RecName: Full=Thermosome subunit;^Archaea; Crenarchaeota; Thermoprotei; Desulfurococcales; Desulfurococcaceae; Desulfurococcus	PF00118.19^Cpn60_TCP1^TCP-1/cpn60 chaperonin family^71-459^E:6.5e-28	.	.	.	GO:0005524^molecular_function^ATP binding`GO:0006457^biological_process^protein folding`GO:0006950^biological_process^response to stress
comp1246_c0	comp1246_c0_seq1	.	.	.	.	.	.	.	.	.	.	.
comp1247_c0	comp1247_c0_seq1	.	.	m.1240	3-761[-]	sp|O54852|KCNH7_RAT^O54852^Q:8-212,H:488-688^25%ID^E:5e-08^RecName: Full=Potassium voltage-gated channel subfamily H member 7;^Eukaryota; Metazoa; Chordata; Craniata; Vertebrata; Euteleostomi; Mammalia; Eutheria; Euarchontoglires; Glires; Rodentia; Sciuro	PF00520.26^Ion_trans^Ion transport protein^9-142^E:1.3e-05	.	ExpAA=53.34^PredHel=2^Topology=i90-112o171-193i	COG2202^FOG: PAS/PAC domain	GO:0016021^cellular_component^integral to membrane`GO:0005242^molecular_function^inward rectifier potassium channel activity`GO:0004871^molecular_function^signal transducer activity`GO:0007623^biological_process^circadian rhythm`GO:0051291^biological_proc
comp1248_c0	comp1248_c0_seq1	sp|Q869L3|MDN1_DICDI^Q869L3^Q:2-304,H:1848-1948^59.41%ID^E:5e-38^RecName: Full=Midasin;^Eukaryota; Amoebozoa; Mycetozoa; Dictyosteliida; Dictyostelium`sp|Q869L3|MDN1_DICDI^Q869L3^Q:2-304,H:1131-1228^44.55%ID^E:7e-21^RecName: Full=Midasin;^Eukaryota; Amoeb	.	m.1241	2-310[+]	sp|Q869L3|MDN1_DICDI^Q869L3^Q:1-101,H:1848-1948^59.41%ID^E:5e-38^RecName: Full=Midasin;^Eukaryota; Amoebozoa; Mycetozoa; Dictyosteliida; Dictyostelium`sp|Q869L3|MDN1_DICDI^Q869L3^Q:1-101,H:1131-1228^44.55%ID^E:6e-21^RecName: Full=Midasin;^Eukaryota; Amoeb	PF07728.9^AAA_5^AAA domain (dynein-related subfamily)^1-96^E:4.6e-19`PF07726.6^AAA_3^ATPase family associated with various cellular activities (AAA)^1-88^E:4.6e-08`PF00004.24^AAA^ATPase family associated with various cellular activities (AAA)^1-36^E:7.7e-	.	.	.	GO:0005634^cellular_component^nucleus`GO:0005524^molecular_function^ATP binding`GO:0016887^molecular_function^ATPase activity`GO:0006200^biological_process^ATP catabolic process`GO:0006461^biological_process^protein complex assembly
comp1248_c1	comp1248_c1_seq1	sp|O94248|MDN1_SCHPO^O94248^Q:4-1446,H:1660-2084^29.6%ID^E:6e-40^RecName: Full=Midasin;^Eukaryota; Fungi; Dikarya; Ascomycota; Taphrinomycotina; Schizosaccharomycetes; Schizosaccharomycetales; Schizosaccharomycetaceae; Schizosaccharomyces`sp|O94248|MDN1_S	.	m.1242	1-1467[+]	sp|Q869L3|MDN1_DICDI^Q869L3^Q:1-482,H:1945-2431^26.53%ID^E:6e-46^RecName: Full=Midasin;^Eukaryota; Amoebozoa; Mycetozoa; Dictyosteliida; Dictyostelium`sp|Q869L3|MDN1_DICDI^Q869L3^Q:1-486,H:1225-1636^26.25%ID^E:4e-22^RecName: Full=Midasin;^Eukaryota; Amoeb	PF07728.9^AAA_5^AAA domain (dynein-related subfamily)^406-484^E:1.7e-08	.	.	.	GO:0005634^cellular_component^nucleus`GO:0005524^molecular_function^ATP binding`GO:0016887^molecular_function^ATPase activity`GO:0006200^biological_process^ATP catabolic process`GO:0006461^biological_process^protein complex assembly
comp1251_c0	comp1251_c0_seq1	.	.	m.1247	3-323[-]	.	.	.	ExpAA=76.36^PredHel=3^Topology=o10-32i37-59o74-96i	.	.
comp1252_c0	comp1252_c0_seq1	.	.	.	.	.	.	.	.	.	.	.
comp1254_c0	comp1254_c0_seq1	.	.	.	.	.	.	.	.	.	.	.
comp1254_c1	comp1254_c1_seq1	.	.	.	.	.	.	.	.	.	.	.
comp1255_c0	comp1255_c0_seq1	.	.	.	.	.	.	.	.	.	.	.
comp1256_c0	comp1256_c0_seq1	.	.	.	.	.	.	.	.	.	.	.
comp1256_c1	comp1256_c1_seq1	.	.	m.1249	3-404[+]	.	PF05684.7^DUF819^Protein of unknown function (DUF819)^11-125^E:6.4e-11	.	ExpAA=86.84^PredHel=4^Topology=i13-32o36-58i71-93o103-125i	.	.
comp1259_c0	comp1259_c0_seq1	.	.	.	.	.	.	.	.	.	.	.
comp1262_c0	comp1262_c0_seq1	.	.	.	.	.	.	.	.	.	.	.
comp1263_c0	comp1263_c0_seq1	.	.	.	.	.	.	.	.	.	.	.
comp1264_c0	comp1264_c0_seq1	.	.	.	.	.	.	.	.	.	.	.
comp1264_c0	comp1264_c0_seq2	.	.	.	.	.	.	.	.	.	.	.
comp1266_c0	comp1266_c0_seq1	.	.	.	.	.	.	.	.	.	.	.
comp1267_c0	comp1267_c0_seq1	.	.	.	.	.	.	.	.	.	.	.
comp1268_c0	comp1268_c0_seq1	.	.	m.1250	3-536[+]	.	PF00612.22^IQ^IQ calmodulin-binding motif^47-60^E:0.2	.	.	.	.
comp1268_c1	comp1268_c1_seq1	.	.	m.1251	3-905[+]	.	.	.	.	.	.
comp1270_c0	comp1270_c0_seq1	.	.	.	.	.	.	.	.	.	.	.
comp1273_c0	comp1273_c0_seq1	sp|Q9UGP5|DPOLL_HUMAN^Q9UGP5^Q:2-457,H:422-575^62.34%ID^E:2e-61^RecName: Full=DNA polymerase lambda;^Eukaryota; Metazoa; Chordata; Craniata; Vertebrata; Euteleostomi; Mammalia; Eutheria; Euarchontoglires; Primates; Haplorrhini; Catarrhini; Hominidae; Homo	.	m.1255	2-460[+]	sp|Q9UGP5|DPOLL_HUMAN^Q9UGP5^Q:1-152,H:422-575^62.34%ID^E:4e-62^RecName: Full=DNA polymerase lambda;^Eukaryota; Metazoa; Chordata; Craniata; Vertebrata; Euteleostomi; Mammalia; Eutheria; Euarchontoglires; Primates; Haplorrhini; Catarrhini; Hominidae; Homo	.	.	.	COG1796^DNA polymerase IV (family X)	GO:0005634^cellular_component^nucleus`GO:0003677^molecular_function^DNA binding`GO:0003887^molecular_function^DNA-directed DNA polymerase activity`GO:0016829^molecular_function^lyase activity`GO:0046872^molecular_function^metal ion binding`GO:0006260^biol
comp1273_c1	comp1273_c1_seq1	sp|Q9QXE2|DPOLL_MOUSE^Q9QXE2^Q:558-1,H:237-422^51.08%ID^E:1e-58^RecName: Full=DNA polymerase lambda;^Eukaryota; Metazoa; Chordata; Craniata; Vertebrata; Euteleostomi; Mammalia; Eutheria; Euarchontoglires; Glires; Rodentia; Sciurognathi; Muroidea; Muridae;	.	m.1257	1-882[-]	sp|Q9QXE2|DPOLL_MOUSE^Q9QXE2^Q:109-294,H:237-422^51.08%ID^E:2e-67^RecName: Full=DNA polymerase lambda;^Eukaryota; Metazoa; Chordata; Craniata; Vertebrata; Euteleostomi; Mammalia; Eutheria; Euarchontoglires; Glires; Rodentia; Sciurognathi; Muroidea; Murida	PF10391.4^DNA_pol_lambd_f^Fingers domain of DNA polymerase lambda^205-254^E:6.3e-21	.	.	COG1796^DNA polymerase IV (family X)	GO:0005634^cellular_component^nucleus`GO:0003677^molecular_function^DNA binding`GO:0003887^molecular_function^DNA-directed DNA polymerase activity`GO:0016829^molecular_function^lyase activity`GO:0046872^molecular_function^metal ion binding`GO:0006287^biol
comp1274_c0	comp1274_c0_seq1	.	.	m.1258	156-1109[+]	.	PF13475.1^DUF4116^Domain of unknown function (DUF4116)^25-60^E:3.9e-06`PF13475.1^DUF4116^Domain of unknown function (DUF4116)^53-97^E:1.8e-06`PF13475.1^DUF4116^Domain of unknown function (DUF4116)^109-157^E:1.9e-07`PF13475.1^DUF4116^Domain of unknown func	.	.	.	.
comp1274_c1	comp1274_c1_seq1	.	.	.	.	.	.	.	.	.	.	.
comp1276_c0	comp1276_c0_seq1	.	.	m.1260	53-751[-]	.	.	.	.	.	.
comp1277_c0	comp1277_c0_seq1	.	.	.	.	.	.	.	.	.	.	.
comp1278_c0	comp1278_c0_seq1	.	.	.	.	.	.	.	.	.	.	.
comp1278_c0	comp1278_c0_seq2	.	.	.	.	.	.	.	.	.	.	.
comp1279_c0	comp1279_c0_seq1	sp|Q54CE0|DDX17_DICDI^Q54CE0^Q:440-1447,H:393-722^46.02%ID^E:9e-80^RecName: Full=Probable ATP-dependent RNA helicase ddx17;^Eukaryota; Amoebozoa; Mycetozoa; Dictyosteliida; Dictyostelium	.	m.1261	2-1459[+]	sp|Q8H136|RH14_ARATH^Q8H136^Q:96-482,H:119-495^43.22%ID^E:7e-84^RecName: Full=DEAD-box ATP-dependent RNA helicase 14;^Eukaryota; Viridiplantae; Streptophyta; Embryophyta; Tracheophyta; Spermatophyta; Magnoliophyta; eudicotyledons; core eudicotyledons; ros	PF00270.24^DEAD^DEAD/DEAH box helicase^162-334^E:3e-37`PF00271.26^Helicase_C^Helicase conserved C-terminal domain^415-483^E:3.1e-26	.	.	COG0513^Superfamily II DNA and RNA helicases	GO:0005634^cellular_component^nucleus`GO:0005524^molecular_function^ATP binding`GO:0004004^molecular_function^ATP-dependent RNA helicase activity`GO:0003723^molecular_function^RNA binding`GO:0000184^biological_process^nuclear-transcribed mRNA catabolic pr
comp1279_c1	comp1279_c1_seq1	.	.	.	.	.	.	.	.	.	.	.
comp1280_c0	comp1280_c0_seq1	.	.	.	.	.	.	.	.	.	.	.
comp1281_c0	comp1281_c0_seq1	sp|Q05585|MSRE_RABIT^Q05585^Q:175-270,H:351-382^78.12%ID^E:8e-12^RecName: Full=Macrophage scavenger receptor types I and II;^Eukaryota; Metazoa; Chordata; Craniata; Vertebrata; Euteleostomi; Mammalia; Eutheria; Euarchontoglires; Glires; Lagomorpha; Lepori	.	.	.	.	.	.	.	NOG150350^Macrophage scavenger receptor	GO:0005581^cellular_component^collagen`GO:0016021^cellular_component^integral to membrane`GO:0034362^cellular_component^low-density lipoprotein particle`GO:0005044^molecular_function^scavenger receptor activity	.
comp1282_c0	comp1282_c0_seq1	sp|Q6P988|NOTUM_HUMAN^Q6P988^Q:1170-139,H:101-448^27.45%ID^E:8e-22^RecName: Full=Protein notum homolog;^Eukaryota; Metazoa; Chordata; Craniata; Vertebrata; Euteleostomi; Mammalia; Eutheria; Euarchontoglires; Primates; Haplorrhini; Catarrhini; Hominidae; H	.	m.1266	58-1293[-]	sp|Q6P988|NOTUM_HUMAN^Q6P988^Q:42-385,H:101-448^27.45%ID^E:2e-22^RecName: Full=Protein notum homolog;^Eukaryota; Metazoa; Chordata; Craniata; Vertebrata; Euteleostomi; Mammalia; Eutheria; Euarchontoglires; Primates; Haplorrhini; Catarrhini; Hominidae; Hom	PF03283.8^PAE^Pectinacetylesterase^28-372^E:3.3e-74	sigP:1^19^0.658^YES	.	.	GO:0005576^cellular_component^extracellular region`GO:0016787^molecular_function^hydrolase activity
comp1282_c1	comp1282_c1_seq1	sp|P94522|ABNA_BACSU^P94522^Q:337-465,H:221-265^53.33%ID^E:8e-06^RecName: Full=Arabinan endo-1,5-alpha-L-arabinosidase;^Bacteria; Firmicutes; Bacilli; Bacillales; Bacillaceae; Bacillus	.	m.1269	328-888[+]	sp|P94522|ABNA_BACSU^P94522^Q:4-46,H:221-265^53.33%ID^E:1e-06^RecName: Full=Arabinan endo-1,5-alpha-L-arabinosidase;^Bacteria; Firmicutes; Bacilli; Bacillales; Bacillaceae; Bacillus	.	.	.	COG3507^Beta-xylosidase	GO:0005576^cellular_component^extracellular region`GO:0046558^molecular_function^arabinan endo-1,5-alpha-L-arabinosidase activity`GO:0031222^biological_process^arabinan catabolic process
comp1283_c0	comp1283_c0_seq1	.	.	.	.	.	.	.	.	.	.	.
comp1283_c1	comp1283_c1_seq1	.	.	.	.	.	.	.	.	.	.	.
comp1284_c0	comp1284_c0_seq1	.	.	.	.	.	.	.	.	.	.	.
comp1284_c1	comp1284_c1_seq1	.	.	.	.	.	.	.	.	.	.	.
comp1286_c0	comp1286_c0_seq1	.	.	.	.	.	.	.	.	.	.	.
comp1287_c0	comp1287_c0_seq1	sp|P39140|DEOR_BACSU^P39140^Q:1400-468,H:2-313^27.39%ID^E:8e-23^RecName: Full=Deoxyribonucleoside regulator;^Bacteria; Firmicutes; Bacilli; Bacillales; Bacillaceae; Bacillus	.	m.1271	462-1406[-]	sp|P39140|DEOR_BACSU^P39140^Q:3-313,H:2-313^27.39%ID^E:1e-27^RecName: Full=Deoxyribonucleoside regulator;^Bacteria; Firmicutes; Bacilli; Bacillales; Bacillaceae; Bacillus	PF04198.8^Sugar-bind^Putative sugar-binding domain^57-310^E:1.6e-57	.	.	COG2390^Transcriptional regulator, contains sigma factor-related N-terminal domain	GO:0030246^molecular_function^carbohydrate binding`GO:0003677^molecular_function^DNA binding`GO:0006355^biological_process^regulation of transcription, DNA-dependent`GO:0006351^biological_process^transcription, DNA-dependent
comp1287_c0	comp1287_c0_seq1	sp|P39140|DEOR_BACSU^P39140^Q:1400-468,H:2-313^27.39%ID^E:8e-23^RecName: Full=Deoxyribonucleoside regulator;^Bacteria; Firmicutes; Bacilli; Bacillales; Bacillaceae; Bacillus	.	m.1272	1535-1882[+]	.	.	.	.	.	.
comp1287_c1	comp1287_c1_seq1	.	.	m.1275	780-1199[+]	.	PF01613.13^Flavin_Reduct^Flavin reductase like domain^5-108^E:2.7e-09	.	.	.	.
comp1287_c1	comp1287_c1_seq1	.	.	m.1274	1481-1981[-]	.	.	.	.	.	.
comp1288_c0	comp1288_c0_seq1	.	.	.	.	.	.	.	.	.	.	.
comp1290_c0	comp1290_c0_seq1	.	.	m.1276	3-680[+]	.	.	.	.	.	.
comp1290_c1	comp1290_c1_seq1	.	.	.	.	.	.	.	.	.	.	.
comp1291_c0	comp1291_c0_seq1	sp|C0SPA5|ADHA_BACSU^C0SPA5^Q:1948-1388,H:163-349^54.01%ID^E:6e-51^RecName: Full=Probable formaldehyde dehydrogenase AdhA;^Bacteria; Firmicutes; Bacilli; Bacillales; Bacillaceae; Bacillus	.	m.1278	1-1146[-]	sp|Q8CRV2|VRAS_STAES^Q8CRV2^Q:68-380,H:11-313^23.95%ID^E:1e-17^RecName: Full=Sensor protein VraS;^Bacteria; Firmicutes; Bacilli; Bacillales; Staphylococcus	PF07730.8^HisKA_3^Histidine kinase^211-274^E:4.6e-16`PF02518.21^HATPase_c^Histidine kinase-, DNA gyrase B-, and HSP90-like ATPase^315-363^E:0.00013	.	ExpAA=109.24^PredHel=5^Topology=i34-56o61-83i90-112o127-149i151-173o	COG4585^Signal transduction histidine kinase	GO:0016021^cellular_component^integral to membrane`GO:0005886^cellular_component^plasma membrane`GO:0005524^molecular_function^ATP binding`GO:0000155^molecular_function^phosphorelay sensor kinase activity`GO:0023014^biological_process^signal transduction
comp1291_c0	comp1291_c0_seq1	sp|C0SPA5|ADHA_BACSU^C0SPA5^Q:1948-1388,H:163-349^54.01%ID^E:6e-51^RecName: Full=Probable formaldehyde dehydrogenase AdhA;^Bacteria; Firmicutes; Bacilli; Bacillales; Bacillaceae; Bacillus	.	m.1279	1367-1948[-]	sp|P0CH37|ADHC2_MYCS2^P0CH37^Q:1-187,H:161-347^54.55%ID^E:4e-61^RecName: Full=NADP-dependent alcohol dehydrogenase C 2;^Bacteria; Actinobacteria; Actinobacteridae; Actinomycetales; Corynebacterineae; Mycobacteriaceae; Mycobacterium	PF00107.21^ADH_zinc_N^Zinc-binding dehydrogenase^26-148^E:1.1e-21	.	.	.	GO:0008106^molecular_function^alcohol dehydrogenase (NADP+) activity`GO:0046872^molecular_function^metal ion binding`GO:0000166^molecular_function^nucleotide binding`GO:0008270^molecular_function^zinc ion binding
comp1291_c1	comp1291_c1_seq1	sp|P0CH37|ADHC2_MYCS2^P0CH37^Q:2-220,H:56-129^62.16%ID^E:3e-18^RecName: Full=NADP-dependent alcohol dehydrogenase C 2;^Bacteria; Actinobacteria; Actinobacteridae; Actinomycetales; Corynebacterineae; Mycobacteriaceae; Mycobacterium`sp|P0CH37|ADHC2_MYCS2^P0	.	.	.	.	.	.	.	.	GO:0008106^molecular_function^alcohol dehydrogenase (NADP+) activity`GO:0046872^molecular_function^metal ion binding`GO:0000166^molecular_function^nucleotide binding`GO:0008270^molecular_function^zinc ion binding	.
comp1293_c0	comp1293_c0_seq1	.	.	.	.	.	.	.	.	.	.	.
comp1294_c0	comp1294_c0_seq1	.	.	.	.	.	.	.	.	.	.	.
comp1294_c0	comp1294_c0_seq2	.	.	.	.	.	.	.	.	.	.	.
comp1295_c0	comp1295_c0_seq1	.	.	.	.	.	.	.	.	.	.	.
comp1296_c0	comp1296_c0_seq1	.	.	m.1282	2-385[+]	.	.	.	.	.	.
comp1296_c1	comp1296_c1_seq1	.	.	.	.	.	.	.	.	.	.	.
comp1299_c0	comp1299_c0_seq1	.	.	m.1283	1-825[+]	.	.	sigP:1^21^0.535^YES	ExpAA=16.56^PredHel=1^Topology=i21-43o	.	.
comp1299_c1	comp1299_c1_seq1	.	.	.	.	.	.	.	.	.	.	.
comp1300_c0	comp1300_c0_seq1	.	.	.	.	.	.	.	.	.	.	.
comp1300_c1	comp1300_c1_seq1	sp|Q550A6|CRTP2_DICDI^Q550A6^Q:1035-97,H:58-374^28.74%ID^E:1e-09^RecName: Full=Crt homolog 2;^Eukaryota; Amoebozoa; Mycetozoa; Dictyosteliida; Dictyostelium	.	m.1285	1-1137[-]	sp|Q550A6|CRTP2_DICDI^Q550A6^Q:35-347,H:58-374^28.91%ID^E:2e-12^RecName: Full=Crt homolog 2;^Eukaryota; Amoebozoa; Mycetozoa; Dictyosteliida; Dictyostelium	.	.	ExpAA=182.28^PredHel=9^Topology=i28-50o65-87i107-129o134-156i163-185o195-213i303-322o326-348i360-378o	.	GO:0030659^cellular_component^cytoplasmic vesicle membrane`GO:0016021^cellular_component^integral to membrane
comp1301_c0	comp1301_c0_seq1	.	.	.	.	.	.	.	.	.	.	.
comp1302_c0	comp1302_c0_seq1	sp|Q5R1S9|CAF1B_CHICK^Q5R1S9^Q:88-1458,H:42-502^44.28%ID^E:1e-128^RecName: Full=Chromatin assembly factor 1 subunit B;^Eukaryota; Metazoa; Chordata; Craniata; Vertebrata; Euteleostomi; Archosauria; Dinosauria; Saurischia; Theropoda; Coelurosauria; Aves; N	.	m.1287	1-1902[+]	sp|Q5R1S9|CAF1B_CHICK^Q5R1S9^Q:30-486,H:42-502^44.7%ID^E:3e-133^RecName: Full=Chromatin assembly factor 1 subunit B;^Eukaryota; Metazoa; Chordata; Craniata; Vertebrata; Euteleostomi; Archosauria; Dinosauria; Saurischia; Theropoda; Coelurosauria; Aves; Neo	PF00400.27^WD40^WD domain, G-beta repeat^47-82^E:3.4e-07`PF00400.27^WD40^WD domain, G-beta repeat^109-145^E:5.7e-09`PF00400.27^WD40^WD domain, G-beta repeat^151-186^E:5.7e-07`PF00400.27^WD40^WD domain, G-beta repeat^345-372^E:0.0046	.	ExpAA=14.93^PredHel=1^Topology=i17-34o	COG2319^FOG: WD40 repeat	GO:0033186^cellular_component^CAF-1 complex`GO:0007049^biological_process^cell cycle`GO:0031497^biological_process^chromatin assembly`GO:0006281^biological_process^DNA repair`GO:0006260^biological_process^DNA replication`GO:0006355^biological_process^regu
comp1302_c0	comp1302_c0_seq2	.	.	m.1288	3-983[+]	.	.	.	.	.	.
comp1303_c0	comp1303_c0_seq1	.	.	.	.	.	.	.	.	.	.	.
comp1304_c0	comp1304_c0_seq1	.	.	m.1289	2-424[+]	.	.	.	.	.	.
comp1304_c1	comp1304_c1_seq1	.	.	m.1290	2-847[+]	.	.	.	.	.	.
comp1305_c0	comp1305_c0_seq1	.	.	.	.	.	.	.	.	.	.	.
comp1307_c0	comp1307_c0_seq1	.	.	m.1292	51-1169[-]	.	PF08123.8^DOT1^Histone methylation protein DOT1^62-148^E:6.1e-05`PF00397.21^WW^WW domain^292-319^E:9e-06	.	.	.	.
comp1307_c0	comp1307_c0_seq2	.	.	m.1294	51-1088[-]	.	PF08123.8^DOT1^Histone methylation protein DOT1^62-148^E:5.3e-05`PF00397.21^WW^WW domain^265-292^E:8.2e-06	.	.	.	.
comp1308_c0	comp1308_c0_seq1	.	.	m.1296	127-1134[-]	.	.	.	.	.	.
comp1308_c0	comp1308_c0_seq2	.	.	m.1298	424-1998[-]	.	.	.	.	.	.
comp1309_c0	comp1309_c0_seq1	.	.	.	.	.	.	.	.	.	.	.
comp1309_c1	comp1309_c1_seq1	.	.	.	.	.	.	.	.	.	.	.
comp1310_c0	comp1310_c0_seq1	.	.	m.1301	1-1209[-]	.	.	.	.	.	.
comp1310_c1	comp1310_c1_seq1	.	.	m.1304	82-480[-]	.	.	.	.	.	.
comp1312_c0	comp1312_c0_seq1	sp|Q9HC58|NCKX3_HUMAN^Q9HC58^Q:194-331,H:97-142^56.52%ID^E:1e-10^RecName: Full=Sodium/potassium/calcium exchanger 3;^Eukaryota; Metazoa; Chordata; Craniata; Vertebrata; Euteleostomi; Mammalia; Eutheria; Euarchontoglires; Primates; Haplorrhini; Catarrhini;	.	.	.	.	.	.	.	COG0530^Ca2+/Na+ antiporter	GO:0016021^cellular_component^integral to membrane`GO:0005886^cellular_component^plasma membrane`GO:0008273^molecular_function^calcium, potassium:sodium antiporter activity`GO:0015293^molecular_function^symporter activity`GO:0006811^biological_process^ion	.
comp1312_c0	comp1312_c0_seq2	sp|Q9HC58|NCKX3_HUMAN^Q9HC58^Q:604-741,H:97-142^56.52%ID^E:7e-10^RecName: Full=Sodium/potassium/calcium exchanger 3;^Eukaryota; Metazoa; Chordata; Craniata; Vertebrata; Euteleostomi; Mammalia; Eutheria; Euarchontoglires; Primates; Haplorrhini; Catarrhini;	.	.	.	.	.	.	.	COG0530^Ca2+/Na+ antiporter	GO:0016021^cellular_component^integral to membrane`GO:0005886^cellular_component^plasma membrane`GO:0008273^molecular_function^calcium, potassium:sodium antiporter activity`GO:0015293^molecular_function^symporter activity`GO:0006811^biological_process^ion	.
comp1313_c0	comp1313_c0_seq1	.	.	.	.	.	.	.	.	.	.	.
comp1313_c0	comp1313_c0_seq2	.	.	.	.	.	.	.	.	.	.	.
comp1313_c0	comp1313_c0_seq3	.	.	.	.	.	.	.	.	.	.	.
comp1315_c0	comp1315_c0_seq1	.	.	.	.	.	.	.	.	.	.	.
comp1316_c0	comp1316_c0_seq1	.	.	m.1307	152-460[-]	.	.	.	.	.	.
comp1316_c0	comp1316_c0_seq1	.	.	m.1305	3-329[+]	.	.	.	.	.	.
comp1317_c0	comp1317_c0_seq1	.	.	.	.	.	.	.	.	.	.	.
comp1319_c0	comp1319_c0_seq1	.	.	m.1308	1-357[+]	.	.	.	.	.	.
comp1320_c0	comp1320_c0_seq1	.	.	.	.	.	.	.	.	.	.	.
comp1320_c1	comp1320_c1_seq1	.	.	.	.	.	.	.	.	.	.	.
comp1322_c0	comp1322_c0_seq1	.	.	.	.	.	.	.	.	.	.	.
comp1322_c1	comp1322_c1_seq1	.	.	m.1309	40-414[-]	.	.	.	.	.	.
comp1324_c0	comp1324_c0_seq1	.	.	.	.	.	.	.	.	.	.	.
comp1325_c0	comp1325_c0_seq1	.	.	m.1310	2-403[+]	.	.	.	.	.	.
comp1325_c1	comp1325_c1_seq1	.	.	m.1314	109-462[-]	.	.	.	.	.	.
comp1325_c1	comp1325_c1_seq1	.	.	m.1312	570-983[-]	.	.	.	.	.	.
comp1326_c0	comp1326_c0_seq1	.	.	.	.	.	.	.	.	.	.	.
comp1326_c1	comp1326_c1_seq1	.	.	.	.	.	.	.	.	.	.	.
comp1327_c0	comp1327_c0_seq1	.	.	.	.	.	.	.	.	.	.	.
comp1327_c0	comp1327_c0_seq2	.	.	.	.	.	.	.	.	.	.	.
comp1329_c0	comp1329_c0_seq1	.	.	.	.	.	.	.	.	.	.	.
comp1329_c1	comp1329_c1_seq1	.	.	.	.	.	.	.	.	.	.	.
comp1331_c0	comp1331_c0_seq1	sp|P07038|PMA1_NEUCR^P07038^Q:238-5,H:87-164^43.59%ID^E:6e-12^RecName: Full=Plasma membrane ATPase;^Eukaryota; Fungi; Dikarya; Ascomycota; Pezizomycotina; Sordariomycetes; Sordariomycetidae; Sordariales; Sordariaceae; Neurospora	.	m.1317	2-526[-]	sp|P07038|PMA1_NEUCR^P07038^Q:97-174,H:87-164^43.59%ID^E:5e-12^RecName: Full=Plasma membrane ATPase;^Eukaryota; Fungi; Dikarya; Ascomycota; Pezizomycotina; Sordariomycetes; Sordariomycetidae; Sordariales; Sordariaceae; Neurospora	PF00690.21^Cation_ATPase_N^Cation transporter/ATPase, N-terminus^95-145^E:1.3e-12	.	ExpAA=36.69^PredHel=2^Topology=i130-147o151-170i	COG0474^Cation transport ATPase	GO:0016021^cellular_component^integral to membrane`GO:0005886^cellular_component^plasma membrane`GO:0005524^molecular_function^ATP binding`GO:0008553^molecular_function^hydrogen-exporting ATPase activity, phosphorylative mechanism`GO:0046872^molecular_fun
comp1331_c1	comp1331_c1_seq1	sp|Q58623|Y1226_METJA^Q58623^Q:1152-1,H:146-498^35.99%ID^E:3e-66^RecName: Full=Putative cation-transporting ATPase MJ1226;^Archaea; Euryarchaeota; Methanococci; Methanococcales; Methanocaldococcaceae; Methanocaldococcus`sp|Q58623|Y1226_METJA^Q58623^Q:1307	.	m.1321	1002-1307[-]	sp|P54679|PMA1_DICDI^P54679^Q:1-63,H:255-317^42.86%ID^E:6e-10^RecName: Full=Probable plasma membrane ATPase;^Eukaryota; Amoebozoa; Mycetozoa; Dictyosteliida; Dictyostelium	PF00122.15^E1-E2_ATPase^E1-E2 ATPase^1-62^E:3.6e-12	.	.	COG0474^Cation transport ATPase	GO:0016021^cellular_component^integral to membrane`GO:0016020^cellular_component^membrane`GO:0005886^cellular_component^plasma membrane`GO:0005524^molecular_function^ATP binding`GO:0008553^molecular_function^hydrogen-exporting ATPase activity, phosphoryla
comp1331_c1	comp1331_c1_seq1	sp|Q58623|Y1226_METJA^Q58623^Q:1152-1,H:146-498^35.99%ID^E:3e-66^RecName: Full=Putative cation-transporting ATPase MJ1226;^Archaea; Euryarchaeota; Methanococci; Methanococcales; Methanocaldococcaceae; Methanocaldococcus`sp|Q58623|Y1226_METJA^Q58623^Q:1307	.	m.1318	1-1119[-]	sp|Q58623|Y1226_METJA^Q58623^Q:1-373,H:157-498^36.24%ID^E:1e-59^RecName: Full=Putative cation-transporting ATPase MJ1226;^Archaea; Euryarchaeota; Methanococci; Methanococcales; Methanocaldococcaceae; Methanocaldococcus	PF00122.15^E1-E2_ATPase^E1-E2 ATPase^3-157^E:4.9e-28`PF00702.21^Hydrolase^haloacid dehalogenase-like hydrolase^162-366^E:2e-14`PF12710.2^HAD^haloacid dehalogenase-like hydrolase^165-368^E:8.6e-07	.	ExpAA=43.32^PredHel=2^Topology=o81-100i113-135o	COG0474^Cation transport ATPase	GO:0016021^cellular_component^integral to membrane`GO:0005886^cellular_component^plasma membrane`GO:0005524^molecular_function^ATP binding`GO:0015662^molecular_function^ATPase activity, coupled to transmembrane movement of ions, phosphorylative mechanism`
comp1332_c0	comp1332_c0_seq1	.	.	m.1322	2-658[+]	.	.	.	.	.	.
comp1333_c0	comp1333_c0_seq1	.	.	.	.	.	.	.	.	.	.	.
comp1333_c1	comp1333_c1_seq1	.	.	.	.	.	.	.	.	.	.	.
comp1334_c0	comp1334_c0_seq1	sp|P45837|THRC_MYCLE^P45837^Q:1594-626,H:14-337^65.74%ID^E:2e-124^RecName: Full=Threonine synthase;^Bacteria; Actinobacteria; Actinobacteridae; Actinomycetales; Corynebacterineae; Mycobacteriaceae; Mycobacterium	.	m.1323	548-1636[-]	sp|P45837|THRC_MYCLE^P45837^Q:15-337,H:14-337^65.74%ID^E:1e-134^RecName: Full=Threonine synthase;^Bacteria; Actinobacteria; Actinobacteridae; Actinomycetales; Corynebacterineae; Mycobacteriaceae; Mycobacterium	PF00291.20^PALP^Pyridoxal-phosphate dependent enzyme^34-327^E:1.2e-66	.	.	COG0498^Threonine synthase	GO:0030170^molecular_function^pyridoxal phosphate binding`GO:0004795^molecular_function^threonine synthase activity`GO:0009088^biological_process^threonine biosynthetic process
comp1334_c0	comp1334_c0_seq1	sp|P45837|THRC_MYCLE^P45837^Q:1594-626,H:14-337^65.74%ID^E:2e-124^RecName: Full=Threonine synthase;^Bacteria; Actinobacteria; Actinobacteridae; Actinomycetales; Corynebacterineae; Mycobacteriaceae; Mycobacterium	.	m.1324	1-537[-]	sp|Q6A8B2|KHSE_PROAC^Q6A8B2^Q:1-179,H:1-179^97.77%ID^E:1e-120^RecName: Full=Homoserine kinase;^Bacteria; Actinobacteria; Actinobacteridae; Actinomycetales; Propionibacterineae; Propionibacteriaceae; Propionibacterium	PF00288.21^GHMP_kinases_N^GHMP kinases N terminal domain^85-147^E:5.7e-10	.	.	COG0083^Homoserine kinase	GO:0005737^cellular_component^cytoplasm`GO:0005524^molecular_function^ATP binding`GO:0004413^molecular_function^homoserine kinase activity`GO:0009088^biological_process^threonine biosynthetic process
comp1334_c1	comp1334_c1_seq1	sp|Q6A8B2|KHSE_PROAC^Q6A8B2^Q:386-33,H:179-296^98.31%ID^E:5e-63^RecName: Full=Homoserine kinase;^Bacteria; Actinobacteria; Actinobacteridae; Actinomycetales; Propionibacterineae; Propionibacteriaceae; Propionibacterium	.	m.1328	30-386[-]	sp|Q6A8B2|KHSE_PROAC^Q6A8B2^Q:1-118,H:179-296^98.31%ID^E:7e-74^RecName: Full=Homoserine kinase;^Bacteria; Actinobacteria; Actinobacteridae; Actinomycetales; Propionibacterineae; Propionibacteriaceae; Propionibacterium	PF08544.8^GHMP_kinases_C^GHMP kinases C terminal^46-97^E:2.8e-06	.	.	COG0083^Homoserine kinase	GO:0005737^cellular_component^cytoplasm`GO:0005524^molecular_function^ATP binding`GO:0004413^molecular_function^homoserine kinase activity`GO:0009088^biological_process^threonine biosynthetic process
comp1335_c0	comp1335_c0_seq1	.	.	.	.	.	.	.	.	.	.	.
comp1336_c0	comp1336_c0_seq1	sp|P40854|MSOX_STRSB^P40854^Q:131-610,H:8-155^28.57%ID^E:1e-05^RecName: Full=Monomeric sarcosine oxidase;^Bacteria; Actinobacteria; Actinobacteridae; Actinomycetales; Streptomycineae; Streptomycetaceae; Streptomyces	.	m.1329	2-619[+]	.	PF01266.19^DAO^FAD dependent oxidoreductase^44-194^E:7.9e-16`PF13450.1^NAD_binding_8^NAD(P)-binding Rossmann-like domain^45-79^E:1.4e-05	.	ExpAA=45.56^PredHel=2^Topology=o15-37i44-63o	.	.
comp1336_c1	comp1336_c1_seq1	sp|P40854|MSOX_STRSB^P40854^Q:818-12,H:160-386^26.64%ID^E:1e-14^RecName: Full=Monomeric sarcosine oxidase;^Bacteria; Actinobacteria; Actinobacteridae; Actinomycetales; Streptomycineae; Streptomycetaceae; Streptomyces	.	m.1330	3-827[-]	sp|P40854|MSOX_STRSB^P40854^Q:4-272,H:160-386^26.64%ID^E:9e-15^RecName: Full=Monomeric sarcosine oxidase;^Bacteria; Actinobacteria; Actinobacteridae; Actinomycetales; Streptomycineae; Streptomycetaceae; Streptomyces	PF01266.19^DAO^FAD dependent oxidoreductase^4-242^E:2.4e-21	.	.	.	GO:0005737^cellular_component^cytoplasm`GO:0008442^molecular_function^3-hydroxyisobutyrate dehydrogenase activity`GO:0008115^molecular_function^sarcosine oxidase activity`GO:0046653^biological_process^tetrahydrofolate metabolic process`GO:0006573^biologic
comp1337_c0	comp1337_c0_seq1	sp|P36241|RL19_DROME^P36241^Q:29-502,H:1-158^85.44%ID^E:4e-79^RecName: Full=60S ribosomal protein L19;^Eukaryota; Metazoa; Ecdysozoa; Arthropoda; Hexapoda; Insecta; Pterygota; Neoptera; Endopterygota; Diptera; Brachycera; Muscomorpha; Ephydroidea; Drosoph	.	m.1332	2-601[+]	sp|P36241|RL19_DROME^P36241^Q:10-192,H:1-183^84.15%ID^E:3e-101^RecName: Full=60S ribosomal protein L19;^Eukaryota; Metazoa; Ecdysozoa; Arthropoda; Hexapoda; Insecta; Pterygota; Neoptera; Endopterygota; Diptera; Brachycera; Muscomorpha; Ephydroidea; Drosop	PF01280.15^Ribosomal_L19e^Ribosomal protein L19e^12-157^E:2.5e-64	.	.	COG2147^Ribosomal protein L19E	GO:0005840^cellular_component^ribosome`GO:0003735^molecular_function^structural constituent of ribosome`GO:0051298^biological_process^centrosome duplication`GO:0000022^biological_process^mitotic spindle elongation`GO:0006412^biological_process^translation
comp1339_c0	comp1339_c0_seq1	.	.	.	.	.	.	.	.	.	.	.
comp1340_c0	comp1340_c0_seq1	.	.	.	.	.	.	.	.	.	.	.
comp1341_c0	comp1341_c0_seq1	.	.	.	.	.	.	.	.	.	.	.
comp1342_c0	comp1342_c0_seq1	.	.	.	.	.	.	.	.	.	.	.
comp1343_c0	comp1343_c0_seq1	.	.	m.1334	3-1571[-]	.	.	.	.	.	.
comp1343_c0	comp1343_c0_seq2	.	.	m.1336	3-545[+]	.	PF05729.7^NACHT^NACHT domain^12-89^E:3.2e-07	.	.	.	.
comp1344_c0	comp1344_c0_seq1	.	.	m.1337	78-701[+]	.	.	.	ExpAA=45.25^PredHel=2^Topology=i127-149o154-176i	.	.
comp1347_c0	comp1347_c0_seq1	.	.	m.1338	2-4225[+]	sp|O75691|UTP20_HUMAN^O75691^Q:883-1370,H:1295-1717^20.04%ID^E:7e-10^RecName: Full=Small subunit processome component 20 homolog;^Eukaryota; Metazoa; Chordata; Craniata; Vertebrata; Euteleostomi; Mammalia; Eutheria; Euarchontoglires; Primates; Haplorrhini	PF07539.7^DRIM^Down-regulated in metastasis^452-568^E:6e-14	.	.	.	GO:0030686^cellular_component^90S preribosome`GO:0005737^cellular_component^cytoplasm`GO:0005730^cellular_component^nucleolus`GO:0005654^cellular_component^nucleoplasm`GO:0030688^cellular_component^preribosome, small subunit precursor`GO:0032040^cellular_
comp1348_c0	comp1348_c0_seq1	.	.	.	.	.	.	.	.	.	.	.
comp1348_c1	comp1348_c1_seq1	.	.	.	.	.	.	.	.	.	.	.
comp1350_c0	comp1350_c0_seq1	.	.	.	.	.	.	.	.	.	.	.
comp1352_c0	comp1352_c0_seq1	sp|Q9LYT1|PAO3_ARATH^Q9LYT1^Q:400-266,H:53-96^53.33%ID^E:2e-07^RecName: Full=Polyamine oxidase 3;^Eukaryota; Viridiplantae; Streptophyta; Embryophyta; Tracheophyta; Spermatophyta; Magnoliophyta; eudicotyledons; core eudicotyledons; rosids; malvids; Brassi	.	m.1346	2-496[-]	sp|Q9LYT1|PAO3_ARATH^Q9LYT1^Q:1-77,H:23-96^45.45%ID^E:1e-13^RecName: Full=Polyamine oxidase 3;^Eukaryota; Viridiplantae; Streptophyta; Embryophyta; Tracheophyta; Spermatophyta; Magnoliophyta; eudicotyledons; core eudicotyledons; rosids; malvids; Brassical	PF01266.19^DAO^FAD dependent oxidoreductase^8-45^E:5.2e-06`PF01946.12^Thi4^Thi4 family^8-49^E:3.3e-05`PF05834.7^Lycopene_cycl^Lycopene cyclase protein^9-58^E:1.6e-06`PF13450.1^NAD_binding_8^NAD(P)-binding Rossmann-like domain^11-68^E:9.8e-15`PF01593.19^Am	.	.	COG1231^Monoamine oxidase	GO:0005777^cellular_component^peroxisome`GO:0052904^molecular_function^N1-acetylspermidine:oxygen oxidoreductase (3-acetamidopropanal-forming) activity`GO:0052903^molecular_function^N1-acetylspermine:oxygen oxidoreductase (3-acetamidopropanal-forming) act
comp1352_c1	comp1352_c1_seq1	sp|Q8VXV7|LDL1_ARATH^Q8VXV7^Q:5-910,H:421-708^32.04%ID^E:3e-34^RecName: Full=Lysine-specific histone demethylase 1 homolog 1;^Eukaryota; Viridiplantae; Streptophyta; Embryophyta; Tracheophyta; Spermatophyta; Magnoliophyta; eudicotyledons; core eudicotyled	.	m.1347	2-925[+]	sp|Q8VXV7|LDL1_ARATH^Q8VXV7^Q:2-303,H:421-708^32.04%ID^E:3e-34^RecName: Full=Lysine-specific histone demethylase 1 homolog 1;^Eukaryota; Viridiplantae; Streptophyta; Embryophyta; Tracheophyta; Spermatophyta; Magnoliophyta; eudicotyledons; core eudicotyled	PF01593.19^Amino_oxidase^Flavin containing amine oxidoreductase^15-298^E:1.2e-48	.	.	COG1231^Monoamine oxidase	GO:0005634^cellular_component^nucleus`GO:0003677^molecular_function^DNA binding`GO:0016491^molecular_function^oxidoreductase activity`GO:0016575^biological_process^histone deacetylation`GO:0051568^biological_process^histone H3-K4 methylation`GO:0006355^bi
comp1353_c0	comp1353_c0_seq1	.	.	.	.	.	.	.	.	.	.	.
comp1353_c1	comp1353_c1_seq1	.	.	m.1349	2-463[+]	.	.	.	.	.	.
comp1354_c0	comp1354_c0_seq1	sp|Q9UT92|YL47_SCHPO^Q9UT92^Q:24-770,H:76-326^30.56%ID^E:2e-10^RecName: Full=Uncharacterized transporter C323.07c;^Eukaryota; Fungi; Dikarya; Ascomycota; Taphrinomycotina; Schizosaccharomycetes; Schizosaccharomycetales; Schizosaccharomycetaceae; Schizosac	.	m.1350	33-791[+]	sp|Q9UT92|YL47_SCHPO^Q9UT92^Q:9-246,H:84-326^30.74%ID^E:8e-23^RecName: Full=Uncharacterized transporter C323.07c;^Eukaryota; Fungi; Dikarya; Ascomycota; Taphrinomycotina; Schizosaccharomycetes; Schizosaccharomycetales; Schizosaccharomycetaceae; Schizosacc	PF01554.13^MatE^MatE^21-178^E:1.3e-23	.	ExpAA=103.61^PredHel=4^Topology=i97-119o134-153i166-188o193-215i	COG0534^Na+-driven multidrug efflux pump	GO:0000324^cellular_component^fungal-type vacuole`GO:0016021^cellular_component^integral to membrane`GO:0016020^cellular_component^membrane`GO:0005774^cellular_component^vacuolar membrane`GO:0015297^molecular_function^antiporter activity`GO:0015238^molecu
comp1354_c1	comp1354_c1_seq1	sp|Q9SIA3|MATE6_ARATH^Q9SIA3^Q:11-619,H:266-468^31.53%ID^E:5e-13^RecName: Full=MATE efflux family protein 6;^Eukaryota; Viridiplantae; Streptophyta; Embryophyta; Tracheophyta; Spermatophyta; Magnoliophyta; eudicotyledons; core eudicotyledons; rosids; malv	.	m.1353	2-547[-]	.	.	.	.	.	.
comp1354_c1	comp1354_c1_seq1	sp|Q9SIA3|MATE6_ARATH^Q9SIA3^Q:11-619,H:266-468^31.53%ID^E:5e-13^RecName: Full=MATE efflux family protein 6;^Eukaryota; Viridiplantae; Streptophyta; Embryophyta; Tracheophyta; Spermatophyta; Magnoliophyta; eudicotyledons; core eudicotyledons; rosids; malv	.	m.1352	2-661[+]	sp|Q9SIA3|MATE6_ARATH^Q9SIA3^Q:4-206,H:266-468^31.53%ID^E:7e-19^RecName: Full=MATE efflux family protein 6;^Eukaryota; Viridiplantae; Streptophyta; Embryophyta; Tracheophyta; Spermatophyta; Magnoliophyta; eudicotyledons; core eudicotyledons; rosids; malvi	PF01554.13^MatE^MatE^4-159^E:9.9e-14	.	ExpAA=72.72^PredHel=3^Topology=i75-96o111-133i146-168o	COG0534^Na+-driven multidrug efflux pump	GO:0016021^cellular_component^integral to membrane`GO:0015297^molecular_function^antiporter activity`GO:0015238^molecular_function^drug transmembrane transporter activity
comp1355_c0	comp1355_c0_seq1	.	.	.	.	.	.	.	.	.	.	.
comp1355_c1	comp1355_c1_seq1	.	.	m.1356	1-408[-]	.	.	.	.	.	.
comp1356_c0	comp1356_c0_seq1	.	.	m.1357	1-405[-]	.	.	.	.	.	.
comp1357_c0	comp1357_c0_seq1	.	.	m.1358	2-688[-]	.	.	.	.	.	.
comp1357_c1	comp1357_c1_seq1	.	.	m.1362	2-742[-]	.	.	.	.	.	.
comp1358_c0	comp1358_c0_seq1	.	.	.	.	.	.	.	.	.	.	.
comp1359_c0	comp1359_c0_seq1	.	.	m.1365	320-1372[-]	.	PF13302.1^Acetyltransf_3^Acetyltransferase (GNAT) domain^180-320^E:9e-27`PF00583.19^Acetyltransf_1^Acetyltransferase (GNAT) family^237-320^E:9e-05	.	.	.	.
comp1359_c1	comp1359_c1_seq1	.	.	.	.	.	.	.	.	.	.	.
comp1360_c0	comp1360_c0_seq1	.	.	m.1367	1-756[-]	.	.	.	.	.	.
comp1360_c0	comp1360_c0_seq2	.	.	m.1368	3-431[-]	.	.	.	.	.	.
comp1361_c0	comp1361_c0_seq1	.	.	.	.	.	.	.	.	.	.	.
comp1361_c0	comp1361_c0_seq2	.	.	m.1373	46-1236[+]	.	.	.	.	.	.
comp1362_c0	comp1362_c0_seq1	.	.	.	.	.	.	.	.	.	.	.
comp1362_c0	comp1362_c0_seq2	.	.	.	.	.	.	.	.	.	.	.
comp1363_c0	comp1363_c0_seq1	.	.	.	.	.	.	.	.	.	.	.
comp1364_c0	comp1364_c0_seq1	.	.	.	.	.	.	.	.	.	.	.
comp1364_c0	comp1364_c0_seq2	.	.	.	.	.	.	.	.	.	.	.
comp1365_c0	comp1365_c0_seq1	.	.	.	.	.	.	.	.	.	.	.
comp1366_c0	comp1366_c0_seq1	.	.	.	.	.	.	.	.	.	.	.
comp1367_c0	comp1367_c0_seq1	sp|Q06010|STE23_YEAST^Q06010^Q:12-275,H:595-682^31.82%ID^E:3e-06^RecName: Full=A-factor-processing enzyme;^Eukaryota; Fungi; Dikarya; Ascomycota; Saccharomycotina; Saccharomycetes; Saccharomycetales; Saccharomycetaceae; Saccharomyces	.	m.1377	3-425[+]	sp|Q06010|STE23_YEAST^Q06010^Q:4-91,H:595-682^31.82%ID^E:3e-06^RecName: Full=A-factor-processing enzyme;^Eukaryota; Fungi; Dikarya; Ascomycota; Saccharomycotina; Saccharomycetes; Saccharomycetales; Saccharomycetaceae; Saccharomyces	.	.	.	COG1025^Secreted/periplasmic Zn-dependent peptidases, insulinase-like	GO:0019898^cellular_component^extrinsic to membrane`GO:0046872^molecular_function^metal ion binding`GO:0004222^molecular_function^metalloendopeptidase activity`GO:0008270^molecular_function^zinc ion binding`GO:0007323^biological_process^peptide pheromone
comp1367_c0	comp1367_c0_seq2	.	.	m.1378	3-869[+]	.	.	.	.	.	.
comp1368_c0	comp1368_c0_seq1	.	.	m.1380	1-1386[+]	.	.	.	.	.	.
comp1368_c1	comp1368_c1_seq1	.	.	m.1383	2-1225[-]	.	.	.	.	.	.
comp1369_c0	comp1369_c0_seq1	.	.	m.1384	1-720[+]	.	.	sigP:1^23^0.48^YES	.	.	.
comp1369_c1	comp1369_c1_seq1	.	.	.	.	.	.	.	.	.	.	.
comp1370_c0	comp1370_c0_seq1	.	.	m.1387	23-634[-]	.	PF01231.13^IDO^Indoleamine 2,3-dioxygenase^95-159^E:1.9e-05	.	.	.	.
comp1371_c0	comp1371_c0_seq1	.	.	m.1389	2-514[-]	.	.	.	.	.	.
comp1371_c1	comp1371_c1_seq1	sp|Q9ER47|KCNH7_MOUSE^Q9ER47^Q:769-1500,H:395-651^21.9%ID^E:8e-08^RecName: Full=Potassium voltage-gated channel subfamily H member 7;^Eukaryota; Metazoa; Chordata; Craniata; Vertebrata; Euteleostomi; Mammalia; Eutheria; Euarchontoglires; Glires; Rodentia;	.	m.1390	1-1683[+]	sp|Q9ER47|KCNH7_MOUSE^Q9ER47^Q:257-513,H:395-664^23.96%ID^E:8e-17^RecName: Full=Potassium voltage-gated channel subfamily H member 7;^Eukaryota; Metazoa; Chordata; Craniata; Vertebrata; Euteleostomi; Mammalia; Eutheria; Euarchontoglires; Glires; Rodentia;	PF00520.26^Ion_trans^Ion transport protein^304-508^E:4.5e-09	.	ExpAA=105.77^PredHel=5^Topology=i267-289o304-322i342-359o416-438i492-514o	COG2202^FOG: PAS/PAC domain	GO:0016021^cellular_component^integral to membrane`GO:0005242^molecular_function^inward rectifier potassium channel activity`GO:0004871^molecular_function^signal transducer activity`GO:0007623^biological_process^circadian rhythm`GO:0051291^biological_proc
comp1372_c0	comp1372_c0_seq1	.	.	m.1392	84-614[-]	.	.	.	.	.	.
comp1372_c0	comp1372_c0_seq2	.	.	m.1393	1-315[-]	.	.	.	.	.	.
comp1374_c0	comp1374_c0_seq1	.	.	.	.	.	.	.	.	.	.	.
comp1375_c0	comp1375_c0_seq1	.	.	.	.	.	.	.	.	.	.	.
comp1376_c0	comp1376_c0_seq1	.	.	m.1394	2-682[+]	sp|B2KI88|SETD3_RHIFE^B2KI88^Q:13-213,H:73-279^25.45%ID^E:1e-07^RecName: Full=Histone-lysine N-methyltransferase setd3;^Eukaryota; Metazoa; Chordata; Craniata; Vertebrata; Euteleostomi; Mammalia; Eutheria; Laurasiatheria; Chiroptera; Microchiroptera; Rhin	PF00856.23^SET^SET domain^48-189^E:8.3e-05	.	.	.	GO:0005634^cellular_component^nucleus`GO:0046975^molecular_function^histone methyltransferase activity (H3-K36 specific)`GO:0003713^molecular_function^transcription coactivator activity`GO:0018027^biological_process^peptidyl-lysine dimethylation`GO:001802
comp1376_c1	comp1376_c1_seq1	.	.	m.1395	1-660[+]	.	.	.	.	.	.
comp1377_c0	comp1377_c0_seq1	.	.	.	.	.	.	.	.	.	.	.
comp1378_c0	comp1378_c0_seq1	sp|O04249|STP7_ARATH^O04249^Q:432-130,H:301-408^36.04%ID^E:6e-11^RecName: Full=Sugar transport protein 7;^Eukaryota; Viridiplantae; Streptophyta; Embryophyta; Tracheophyta; Spermatophyta; Magnoliophyta; eudicotyledons; core eudicotyledons; rosids; malvids	.	m.1396	46-432[-]	sp|O04249|STP7_ARATH^O04249^Q:1-101,H:301-408^37.61%ID^E:1e-11^RecName: Full=Sugar transport protein 7;^Eukaryota; Viridiplantae; Streptophyta; Embryophyta; Tracheophyta; Spermatophyta; Magnoliophyta; eudicotyledons; core eudicotyledons; rosids; malvids;	PF00083.19^Sugar_tr^Sugar (and other) transporter^1-101^E:7.8e-20	.	ExpAA=44.08^PredHel=2^Topology=i48-70o80-102i	COG0477^Permeases of the major facilitator superfamily	GO:0016021^cellular_component^integral to membrane`GO:0005886^cellular_component^plasma membrane`GO:0022891^molecular_function^substrate-specific transmembrane transporter activity`GO:0015293^molecular_function^symporter activity`GO:0008643^biological_pro
comp1378_c1	comp1378_c1_seq1	sp|Q9LNV3|STP2_ARATH^Q9LNV3^Q:6-488,H:95-255^36.02%ID^E:9e-20^RecName: Full=Sugar transport protein 2;^Eukaryota; Viridiplantae; Streptophyta; Embryophyta; Tracheophyta; Spermatophyta; Magnoliophyta; eudicotyledons; core eudicotyledons; rosids; malvids; B	.	m.1397	3-602[+]	sp|C0SPB2|YWTG_BACSU^C0SPB2^Q:11-162,H:68-218^42.76%ID^E:1e-29^RecName: Full=Putative metabolite transport protein YwtG;^Bacteria; Firmicutes; Bacilli; Bacillales; Bacillaceae; Bacillus	PF00083.19^Sugar_tr^Sugar (and other) transporter^8-192^E:2.5e-42`PF07690.11^MFS_1^Major Facilitator Superfamily^8-150^E:8.9e-16	.	ExpAA=80.14^PredHel=4^Topology=i20-39o44-63i75-94o104-126i	COG0477^Permeases of the major facilitator superfamily	GO:0016021^cellular_component^integral to membrane`GO:0005886^cellular_component^plasma membrane`GO:0022891^molecular_function^substrate-specific transmembrane transporter activity
comp1379_c0	comp1379_c0_seq1	.	.	.	.	.	.	.	.	.	.	.
comp1379_c0	comp1379_c0_seq2	.	.	.	.	.	.	.	.	.	.	.
comp1382_c0	comp1382_c0_seq1	.	.	.	.	.	.	.	.	.	.	.
comp1383_c0	comp1383_c0_seq1	.	.	m.1398	127-504[+]	.	.	.	.	.	.
comp1383_c1	comp1383_c1_seq1	.	.	.	.	.	.	.	.	.	.	.
comp1385_c0	comp1385_c0_seq1	.	.	.	.	.	.	.	.	.	.	.
comp1387_c0	comp1387_c0_seq1	.	.	m.1400	3-776[-]	.	.	.	.	.	.
comp1387_c1	comp1387_c1_seq1	.	.	m.1401	2-4162[+]	.	.	.	.	.	.
comp1388_c0	comp1388_c0_seq1	.	.	m.1408	44-436[-]	.	.	.	ExpAA=41.25^PredHel=2^Topology=i17-39o49-71i	.	.
comp1388_c0	comp1388_c0_seq1	.	.	m.1405	869-1675[-]	.	PF08477.8^Miro^Miro-like protein^178-259^E:0.00011`PF04670.7^Gtr1_RagA^Gtr1/RagA G protein conserved region^178-247^E:0.00025`PF01926.18^MMR_HSR1^50S ribosome-binding GTPase^179-259^E:4.5e-06	.	.	.	.
comp1389_c0	comp1389_c0_seq1	.	.	.	.	.	.	.	.	.	.	.
comp1389_c0	comp1389_c0_seq2	.	.	.	.	.	.	.	.	.	.	.
comp1390_c0	comp1390_c0_seq1	.	.	.	.	.	.	.	.	.	.	.
comp1391_c0	comp1391_c0_seq1	.	.	.	.	.	.	.	.	.	.	.
comp1391_c0	comp1391_c0_seq2	sp|P78539|SRPX_HUMAN^P78539^Q:467-276,H:261-321^35.94%ID^E:3e-06^RecName: Full=Sushi repeat-containing protein SRPX;^Eukaryota; Metazoa; Chordata; Craniata; Vertebrata; Euteleostomi; Mammalia; Eutheria; Euarchontoglires; Primates; Haplorrhini; Catarrhini;	.	.	.	.	.	.	.	NOG150483^Sushi-Repeat-Containing protein	GO:0009986^cellular_component^cell surface`GO:0016020^cellular_component^membrane`GO:0007155^biological_process^cell adhesion	.
comp1392_c0	comp1392_c0_seq1	.	.	.	.	.	.	.	.	.	.	.
comp1392_c1	comp1392_c1_seq1	.	.	.	.	.	.	.	.	.	.	.
comp1393_c0	comp1393_c0_seq1	.	.	.	.	.	.	.	.	.	.	.
comp1394_c0	comp1394_c0_seq1	.	.	m.1414	357-692[+]	.	.	.	.	.	.
comp1394_c1	comp1394_c1_seq1	.	.	.	.	.	.	.	.	.	.	.
comp1395_c0	comp1395_c0_seq1	.	.	m.1416	2-511[+]	.	.	.	.	.	.
comp1395_c1	comp1395_c1_seq1	.	.	.	.	.	.	.	.	.	.	.
comp1397_c0	comp1397_c0_seq1	.	.	m.1417	2-331[-]	.	.	.	.	.	.
comp1398_c0	comp1398_c0_seq1	.	.	m.1418	2-736[+]	.	.	sigP:1^29^0.506^YES	.	.	.
comp1398_c0	comp1398_c0_seq2	.	.	m.1422	2-394[+]	.	.	.	.	.	.
comp1399_c0	comp1399_c0_seq1	.	.	.	.	.	.	.	.	.	.	.
comp1399_c0	comp1399_c0_seq2	.	.	m.1424	2-415[+]	.	.	.	.	.	.
comp1401_c0	comp1401_c0_seq1	.	.	.	.	.	.	.	.	.	.	.
comp1402_c0	comp1402_c0_seq1	sp|P0AB88|FUCA_SHIFL^P0AB88^Q:3-320,H:92-198^37.38%ID^E:7e-15^RecName: Full=L-fuculose phosphate aldolase;^Bacteria; Proteobacteria; Gammaproteobacteria; Enterobacteriales; Enterobacteriaceae; Shigella	.	m.1426	3-371[+]	sp|P0AB88|FUCA_SHIFL^P0AB88^Q:1-106,H:92-198^37.38%ID^E:6e-15^RecName: Full=L-fuculose phosphate aldolase;^Bacteria; Proteobacteria; Gammaproteobacteria; Enterobacteriales; Enterobacteriaceae; Shigella	PF00596.16^Aldolase_II^Class II Aldolase and Adducin N-terminal domain^1-90^E:4.2e-18	.	.	COG0235^Ribulose-5-phosphate 4-epimerase and related epimerases and aldolases	GO:0008738^molecular_function^L-fuculose-phosphate aldolase activity`GO:0046872^molecular_function^metal ion binding`GO:0008270^molecular_function^zinc ion binding`GO:0019317^biological_process^fucose catabolic process
comp1402_c1	comp1402_c1_seq1	sp|Q9S469|ARAD_GEOSE^Q9S469^Q:710-1354,H:1-224^41.85%ID^E:9e-47^RecName: Full=L-ribulose-5-phosphate 4-epimerase;^Bacteria; Firmicutes; Bacilli; Bacillales; Bacillaceae; Geobacillus	.	m.1428	710-1378[+]	sp|Q9S469|ARAD_GEOSE^Q9S469^Q:1-215,H:1-224^41.85%ID^E:2e-49^RecName: Full=L-ribulose-5-phosphate 4-epimerase;^Bacteria; Firmicutes; Bacilli; Bacillales; Bacillaceae; Geobacillus	PF00596.16^Aldolase_II^Class II Aldolase and Adducin N-terminal domain^8-182^E:1.2e-46	.	.	.	GO:0008742^molecular_function^L-ribulose-phosphate 4-epimerase activity`GO:0046872^molecular_function^metal ion binding`GO:0008270^molecular_function^zinc ion binding`GO:0019569^biological_process^L-arabinose catabolic process to xylulose 5-phosphate
comp1402_c1	comp1402_c1_seq1	sp|Q9S469|ARAD_GEOSE^Q9S469^Q:710-1354,H:1-224^41.85%ID^E:9e-47^RecName: Full=L-ribulose-5-phosphate 4-epimerase;^Bacteria; Firmicutes; Bacilli; Bacillales; Bacillaceae; Geobacillus	.	m.1429	3-650[+]	sp|P30300|GLPP_BACSU^P30300^Q:57-212,H:31-184^32.05%ID^E:1e-18^RecName: Full=Glycerol uptake operon antiterminator regulatory protein;^Bacteria; Firmicutes; Bacilli; Bacillales; Bacillaceae; Bacillus	PF04309.7^G3P_antiterm^Glycerol-3-phosphate responsive antiterminator^42-210^E:4.4e-33	.	.	COG1954^Glycerol-3-phosphate responsive antiterminator (mRNA-binding)	GO:0006071^biological_process^glycerol metabolic process`GO:0006355^biological_process^regulation of transcription, DNA-dependent`GO:0009607^biological_process^response to biotic stimulus`GO:0006351^biological_process^transcription, DNA-dependent
comp1404_c0	comp1404_c0_seq1	.	.	.	.	.	.	.	.	.	.	.
comp1404_c1	comp1404_c1_seq1	.	.	.	.	.	.	.	.	.	.	.
comp1406_c0	comp1406_c0_seq1	.	.	.	.	.	.	.	.	.	.	.
comp1407_c0	comp1407_c0_seq1	.	.	.	.	.	.	.	.	.	.	.
comp1407_c1	comp1407_c1_seq1	.	.	.	.	.	.	.	.	.	.	.
comp1409_c0	comp1409_c0_seq1	sp|P67131|Y2387_MYCBO^P67131^Q:522-1,H:113-286^53.45%ID^E:9e-45^RecName: Full=UPF0053 protein Mb2387c;^Bacteria; Actinobacteria; Actinobacteridae; Actinomycetales; Corynebacterineae; Mycobacteriaceae; Mycobacterium; Mycobacterium tuberculosis complex	.	m.1432	1-522[-]	sp|P67131|Y2387_MYCBO^P67131^Q:1-174,H:113-286^53.45%ID^E:3e-54^RecName: Full=UPF0053 protein Mb2387c;^Bacteria; Actinobacteria; Actinobacteridae; Actinomycetales; Corynebacterineae; Mycobacteriaceae; Mycobacterium; Mycobacterium tuberculosis complex	PF01595.15^DUF21^Domain of unknown function DUF21^1-73^E:4.2e-10`PF00571.23^CBS^CBS domain^90-146^E:4.7e-09	.	ExpAA=21.69^PredHel=1^Topology=i13-35o	COG1253^Hemolysins and related proteins containing CBS domains	GO:0016021^cellular_component^integral to membrane`GO:0005886^cellular_component^plasma membrane`GO:0050660^molecular_function^flavin adenine dinucleotide binding
comp1409_c1	comp1409_c1_seq1	sp|Q6A976|RRMF_PROAC^Q6A976^Q:594-358,H:77-155^100%ID^E:8e-37^RecName: Full=Probable rRNA maturation factor;^Bacteria; Actinobacteria; Actinobacteridae; Actinomycetales; Propionibacterineae; Propionibacteriaceae; Propionibacterium	.	.	.	.	.	.	.	COG0319^Predicted metal-dependent hydrolase	GO:0005737^cellular_component^cytoplasm`GO:0046872^molecular_function^metal ion binding`GO:0004222^molecular_function^metalloendopeptidase activity`GO:0006364^biological_process^rRNA processing	.
comp1410_c0	comp1410_c0_seq1	sp|Q8MTI2|BSL1_TRIVA^Q8MTI2^Q:9-230,H:81-154^60.81%ID^E:3e-21^RecName: Full=Putative surface protein bspA-like;^Eukaryota; Parabasalia; Trichomonadida; Trichomonadidae; Trichomonas`sp|Q8MTI2|BSL1_TRIVA^Q8MTI2^Q:3-230,H:125-200^57.89%ID^E:4e-20^RecName: Fu	.	.	.	.	.	.	.	.	GO:0016021^cellular_component^integral to membrane`GO:0005886^cellular_component^plasma membrane	.
comp1411_c0	comp1411_c0_seq1	.	.	.	.	.	.	.	.	.	.	.
comp1411_c1	comp1411_c1_seq1	.	.	.	.	.	.	.	.	.	.	.
comp1412_c0	comp1412_c0_seq1	.	.	m.1434	2-415[-]	.	PF10294.4^Methyltransf_16^Putative methyltransferase^4-80^E:2.2e-08	.	.	.	.
comp1412_c1	comp1412_c1_seq1	.	.	m.1435	3-524[+]	sp|P53970|YNC4_YEAST^P53970^Q:92-138,H:82-135^40.74%ID^E:1e-05^RecName: Full=Uncharacterized protein YNL024C;^Eukaryota; Fungi; Dikarya; Ascomycota; Saccharomycotina; Saccharomycetes; Saccharomycetales; Saccharomycetaceae; Saccharomyces	PF10294.4^Methyltransf_16^Putative methyltransferase^85-138^E:2.4e-10	.	.	.	GO:0005737^cellular_component^cytoplasm`GO:0008757^molecular_function^S-adenosylmethionine-dependent methyltransferase activity
comp1413_c0	comp1413_c0_seq1	sp|Q567G6|CC017_DANRE^Q567G6^Q:143-451,H:46-152^26.17%ID^E:9e-06^RecName: Full=Uncharacterized protein C3orf17 homolog;^Eukaryota; Metazoa; Chordata; Craniata; Vertebrata; Euteleostomi; Actinopterygii; Neopterygii; Teleostei; Ostariophysi; Cypriniformes;	.	m.1437	2-481[+]	sp|Q567G6|CC017_DANRE^Q567G6^Q:48-150,H:46-152^26.17%ID^E:8e-06^RecName: Full=Uncharacterized protein C3orf17 homolog;^Eukaryota; Metazoa; Chordata; Craniata; Vertebrata; Euteleostomi; Actinopterygii; Neopterygii; Teleostei; Ostariophysi; Cypriniformes; C	.	.	.	.	GO:0016021^cellular_component^integral to membrane
comp1414_c0	comp1414_c0_seq1	sp|Q03132|ERYA2_SACER^Q03132^Q:1212-1,H:1400-1806^38.2%ID^E:8e-68^RecName: Full=Erythronolide synthase, modules 3 and 4;^Bacteria; Actinobacteria; Actinobacteridae; Actinomycetales; Pseudonocardineae; Pseudonocardiaceae; Saccharopolyspora`sp|Q03132|ERYA2_	.	m.1438	1-1353[-]	sp|Q03133|ERYA3_SACER^Q03133^Q:45-451,H:1398-1807^41.15%ID^E:2e-75^RecName: Full=Erythronolide synthase, modules 5 and 6;^Bacteria; Actinobacteria; Actinobacteridae; Actinomycetales; Pseudonocardineae; Pseudonocardiaceae; Saccharopolyspora`sp|Q03133|ERYA3	PF00550.20^PP-binding^Phosphopantetheine attachment site^49-113^E:1.1e-11`PF00109.21^ketoacyl-synt^Beta-ketoacyl synthase, N-terminal domain^141-383^E:5.2e-64`PF02801.17^Ketoacyl-synt_C^Beta-ketoacyl synthase, C-terminal domain^394-451^E:1.5e-15	.	.	.	GO:0048037^molecular_function^cofactor binding`GO:0047879^molecular_function^erythronolide synthase activity`GO:0016788^molecular_function^hydrolase activity, acting on ester bonds`GO:0000166^molecular_function^nucleotide binding`GO:0016491^molecular_func
comp1414_c1	comp1414_c1_seq1	sp|P96285|PKS1_MYCTU^P96285^Q:810-136,H:1204-1410^36.12%ID^E:3e-23^RecName: Full=Putative inactive phenolphthiocerol synthesis polyketide synthase type I Pks1;^Bacteria; Actinobacteria; Actinobacteridae; Actinomycetales; Corynebacterineae; Mycobacteriacea	.	m.1441	1-2859[-]	sp|Q7TXL7|PPSD_MYCBO^Q7TXL7^Q:188-953,H:921-1656^24.85%ID^E:4e-32^RecName: Full=Phthiocerol/phenolphthiocerol synthesis polyketide synthase type I PpsD;^Bacteria; Actinobacteria; Actinobacteridae; Actinomycetales; Corynebacterineae; Mycobacteriaceae; Myco	PF02801.17^Ketoacyl-synt_C^Beta-ketoacyl synthase, C-terminal domain^1-84^E:4.1e-20`PF08659.5^KR^KR domain^721-907^E:3.9e-55`PF00106.20^adh_short^short chain dehydrogenase^722-892^E:2.2e-40	.	.	COG3321^Polyketide synthase modules and related proteins	GO:0034081^cellular_component^polyketide synthase complex`GO:0004315^molecular_function^3-oxoacyl-[acyl-carrier-protein] synthase activity`GO:0000166^molecular_function^nucleotide binding`GO:0016491^molecular_function^oxidoreductase activity`GO:0031177^mo
comp1415_c0	comp1415_c0_seq1	.	.	.	.	.	.	.	.	.	.	.
comp1415_c0	comp1415_c0_seq2	.	.	.	.	.	.	.	.	.	.	.
comp1416_c0	comp1416_c0_seq1	.	.	.	.	.	.	.	.	.	.	.
comp1416_c1	comp1416_c1_seq1	.	.	.	.	.	.	.	.	.	.	.
comp1418_c0	comp1418_c0_seq1	.	.	.	.	.	.	.	.	.	.	.
comp1418_c1	comp1418_c1_seq1	.	.	.	.	.	.	.	.	.	.	.
comp1419_c0	comp1419_c0_seq1	sp|Q8CCP0|NEMF_MOUSE^Q8CCP0^Q:827-2008,H:246-672^37.1%ID^E:3e-73^RecName: Full=Nuclear export mediator factor Nemf;^Eukaryota; Metazoa; Chordata; Craniata; Vertebrata; Euteleostomi; Mammalia; Eutheria; Euarchontoglires; Glires; Rodentia; Sciurognathi; Mur	.	m.1444	2-3118[+]	sp|Q8CCP0|NEMF_MOUSE^Q8CCP0^Q:276-1004,H:246-1058^31.89%ID^E:4e-97^RecName: Full=Nuclear export mediator factor Nemf;^Eukaryota; Metazoa; Chordata; Craniata; Vertebrata; Euteleostomi; Mammalia; Eutheria; Euarchontoglires; Glires; Rodentia; Sciurognathi; M	PF05670.8^DUF814^Domain of unknown function (DUF814)^525-607^E:2.5e-13`PF11923.3^DUF3441^Domain of unknown function (DUF3441)^911-1002^E:4.1e-17	.	.	COG1293^Predicted RNA-binding protein homologous to eukaryotic snRNP	GO:0005737^cellular_component^cytoplasm`GO:0005634^cellular_component^nucleus`GO:0051168^biological_process^nuclear export
comp1421_c0	comp1421_c0_seq1	.	.	.	.	.	.	.	.	.	.	.
comp1421_c0	comp1421_c0_seq2	.	.	.	.	.	.	.	.	.	.	.
comp1422_c0	comp1422_c0_seq1	.	.	.	.	.	.	.	.	.	.	.
comp1423_c0	comp1423_c0_seq1	.	.	.	.	.	.	.	.	.	.	.
comp1423_c0	comp1423_c0_seq2	.	.	.	.	.	.	.	.	.	.	.
comp1425_c0	comp1425_c0_seq1	.	.	.	.	.	.	.	.	.	.	.
comp1426_c0	comp1426_c0_seq1	.	.	m.1446	54-767[+]	.	.	.	ExpAA=20.81^PredHel=1^Topology=o10-29i	.	.
comp1426_c0	comp1426_c0_seq2	.	.	m.1447	54-779[+]	.	.	.	ExpAA=20.80^PredHel=1^Topology=o10-29i	.	.
comp1427_c0	comp1427_c0_seq1	.	.	.	.	.	.	.	.	.	.	.
comp1428_c0	comp1428_c0_seq1	.	.	m.1448	2-304[+]	.	.	.	.	.	.
comp1428_c0	comp1428_c0_seq2	.	.	m.1449	3-575[-]	.	.	.	.	.	.
comp1429_c0	comp1429_c0_seq1	.	.	.	.	.	.	.	.	.	.	.
comp1430_c0	comp1430_c0_seq1	.	.	.	.	.	.	.	.	.	.	.
comp1431_c0	comp1431_c0_seq1	.	.	m.1451	1-573[+]	.	.	.	.	.	.
comp1431_c0	comp1431_c0_seq1	.	.	m.1452	614-1069[+]	.	.	.	.	.	.
comp1431_c0	comp1431_c0_seq2	.	.	m.1454	951-1670[+]	.	.	.	.	.	.
comp1431_c0	comp1431_c0_seq2	.	.	m.1456	614-1039[+]	.	.	.	.	.	.
comp1431_c0	comp1431_c0_seq2	.	.	m.1455	1-573[+]	.	.	.	.	.	.
comp1432_c0	comp1432_c0_seq1	.	.	m.1458	98-652[+]	.	.	.	.	.	.
comp1432_c0	comp1432_c0_seq2	.	.	m.1462	584-1138[+]	.	.	.	.	.	.
comp1432_c0	comp1432_c0_seq2	.	.	m.1461	3-728[+]	.	.	.	.	.	.
comp1433_c0	comp1433_c0_seq1	.	.	m.1465	2-334[+]	.	PF03372.18^Exo_endo_phos^Endonuclease/Exonuclease/phosphatase family^10-95^E:8.6e-05	.	.	.	.
comp1435_c0	comp1435_c0_seq1	.	.	.	.	.	.	.	.	.	.	.
comp1436_c0	comp1436_c0_seq1	.	.	.	.	.	.	.	.	.	.	.
comp1437_c0	comp1437_c0_seq1	sp|Q5RCM2|FA35A_PONAB^Q5RCM2^Q:819-298,H:718-890^25.28%ID^E:8e-07^RecName: Full=Protein FAM35A;^Eukaryota; Metazoa; Chordata; Craniata; Vertebrata; Euteleostomi; Mammalia; Eutheria; Euarchontoglires; Primates; Haplorrhini; Catarrhini; Hominidae; Pongo	.	m.1466	289-819[-]	sp|Q5RCM2|FA35A_PONAB^Q5RCM2^Q:1-174,H:718-890^25.28%ID^E:1e-07^RecName: Full=Protein FAM35A;^Eukaryota; Metazoa; Chordata; Craniata; Vertebrata; Euteleostomi; Mammalia; Eutheria; Euarchontoglires; Primates; Haplorrhini; Catarrhini; Hominidae; Pongo	.	.	.	.	.
comp1438_c0	comp1438_c0_seq1	.	.	.	.	.	.	.	.	.	.	.
comp1439_c0	comp1439_c0_seq1	.	.	m.1467	3-308[+]	.	.	.	.	.	.
comp1439_c1	comp1439_c1_seq1	.	.	m.1468	1-816[+]	.	.	.	.	.	.
comp1440_c0	comp1440_c0_seq1	.	.	m.1470	2-397[-]	.	.	.	.	.	.
comp1440_c1	comp1440_c1_seq1	.	.	m.1471	3-644[+]	.	.	.	.	.	.
comp1441_c0	comp1441_c0_seq1	.	.	m.1472	1-786[+]	.	PF04857.15^CAF1^CAF1 family ribonuclease^1-101^E:1.8e-09	.	.	.	.
comp1441_c1	comp1441_c1_seq1	sp|Q17QN2|TOE1_BOVIN^Q17QN2^Q:33-476,H:55-197^31.54%ID^E:3e-10^RecName: Full=Target of EGR1 protein 1;^Eukaryota; Metazoa; Chordata; Craniata; Vertebrata; Euteleostomi; Mammalia; Eutheria; Laurasiatheria; Cetartiodactyla; Ruminantia; Pecora; Bovidae; Bovi	.	m.1473	3-482[+]	sp|Q17QN2|TOE1_BOVIN^Q17QN2^Q:11-158,H:55-197^30.87%ID^E:5e-10^RecName: Full=Target of EGR1 protein 1;^Eukaryota; Metazoa; Chordata; Craniata; Vertebrata; Euteleostomi; Mammalia; Eutheria; Laurasiatheria; Cetartiodactyla; Ruminantia; Pecora; Bovidae; Bovi	PF04857.15^CAF1^CAF1 family ribonuclease^5-159^E:6e-25	.	.	.	GO:0016607^cellular_component^nuclear speck`GO:0005730^cellular_component^nucleolus`GO:0046872^molecular_function^metal ion binding`GO:0003676^molecular_function^nucleic acid binding`GO:0008270^molecular_function^zinc ion binding
comp1442_c0	comp1442_c0_seq1	.	.	m.1474	66-1361[-]	.	.	.	.	.	.
comp1442_c0	comp1442_c0_seq2	.	.	m.1476	66-803[-]	.	.	.	.	.	.
comp1443_c0	comp1443_c0_seq1	.	.	.	.	.	.	.	.	.	.	.
comp1444_c0	comp1444_c0_seq1	.	.	.	.	.	.	.	.	.	.	.
comp1444_c0	comp1444_c0_seq2	.	.	.	.	.	.	.	.	.	.	.
comp1446_c0	comp1446_c0_seq1	.	.	m.1477	498-1088[-]	sp|Q0VG85|CC162_MOUSE^Q0VG85^Q:2-74,H:740-812^46.58%ID^E:3e-12^RecName: Full=Coiled-coil domain-containing protein 162;^Eukaryota; Metazoa; Chordata; Craniata; Vertebrata; Euteleostomi; Mammalia; Eutheria; Euarchontoglires; Glires; Rodentia; Sciurognathi;	.	.	.	NOG118606^Coiled-Coil domain containing 162 protein	.
comp1446_c1	comp1446_c1_seq1	sp|A2VCL2|CC162_HUMAN^A2VCL2^Q:584-129,H:543-697^26.45%ID^E:2e-11^RecName: Full=Coiled-coil domain-containing protein 162;^Eukaryota; Metazoa; Chordata; Craniata; Vertebrata; Euteleostomi; Mammalia; Eutheria; Euarchontoglires; Primates; Haplorrhini; Catar	.	m.1478	3-584[-]	sp|A2VCL2|CC162_HUMAN^A2VCL2^Q:1-152,H:543-697^26.45%ID^E:1e-11^RecName: Full=Coiled-coil domain-containing protein 162;^Eukaryota; Metazoa; Chordata; Craniata; Vertebrata; Euteleostomi; Mammalia; Eutheria; Euarchontoglires; Primates; Haplorrhini; Catarrh	.	.	.	NOG118606^Coiled-Coil domain containing 162 protein	.
comp1448_c0	comp1448_c0_seq1	.	.	m.1479	3-596[+]	.	.	.	.	.	.
comp1448_c1	comp1448_c1_seq1	sp|Q8RWS8|PP199_ARATH^Q8RWS8^Q:57-485,H:175-323^28.67%ID^E:2e-12^RecName: Full=Pentatricopeptide repeat-containing protein At2g41720;^Eukaryota; Viridiplantae; Streptophyta; Embryophyta; Tracheophyta; Spermatophyta; Magnoliophyta; eudicotyledons; core eud	.	m.1482	3-494[+]	sp|Q8RWS8|PP199_ARATH^Q8RWS8^Q:19-161,H:175-323^28.67%ID^E:2e-12^RecName: Full=Pentatricopeptide repeat-containing protein At2g41720;^Eukaryota; Viridiplantae; Streptophyta; Embryophyta; Tracheophyta; Spermatophyta; Magnoliophyta; eudicotyledons; core eud	PF01535.15^PPR^PPR repeat^59-82^E:0.15`PF13812.1^PPR_3^Pentatricopeptide repeat domain^88-115^E:0.058`PF01535.15^PPR^PPR repeat^89-116^E:0.023	.	.	.	.
comp1449_c0	comp1449_c0_seq1	sp|P46392|BCCA_MYCLE^P46392^Q:201-1,H:9-75^65.67%ID^E:1e-17^RecName: Full=Acetyl-/propionyl-coenzyme A carboxylase alpha chain;^Bacteria; Actinobacteria; Actinobacteridae; Actinomycetales; Corynebacterineae; Mycobacteriaceae; Mycobacterium	.	m.1483	468-980[+]	sp|P46351|YTH1_PANTH^P46351^Q:35-149,H:286-404^40.34%ID^E:4e-15^RecName: Full=Uncharacterized 45.4 kDa protein in thiaminase I 5'region;^Bacteria; Firmicutes; Bacilli; Bacillales; Paenibacillaceae; Paenibacillus	PF00293.23^NUDIX^NUDIX domain^26-144^E:1.4e-18	.	.	.	GO:0016787^molecular_function^hydrolase activity
comp1449_c1	comp1449_c1_seq1	sp|P46392|BCCA_MYCLE^P46392^Q:4-465,H:77-230^70.78%ID^E:9e-61^RecName: Full=Acetyl-/propionyl-coenzyme A carboxylase alpha chain;^Bacteria; Actinobacteria; Actinobacteridae; Actinomycetales; Corynebacterineae; Mycobacteriaceae; Mycobacterium	.	m.1485	1-471[+]	sp|P46392|BCCA_MYCLE^P46392^Q:2-155,H:77-230^70.78%ID^E:8e-61^RecName: Full=Acetyl-/propionyl-coenzyme A carboxylase alpha chain;^Bacteria; Actinobacteria; Actinobacteridae; Actinomycetales; Corynebacterineae; Mycobacteriaceae; Mycobacterium	PF00289.17^CPSase_L_chain^Carbamoyl-phosphate synthase L chain, N-terminal domain^1-42^E:6.2e-12`PF13535.1^ATP-grasp_4^ATP-grasp domain^46-138^E:8.2e-10`PF02786.12^CPSase_L_D2^Carbamoyl-phosphate synthase L chain, ATP binding domain^47-153^E:3.2e-32	.	.	COG4770^Acetyl/propionyl-CoA carboxylase, alpha subunit	GO:0005524^molecular_function^ATP binding`GO:0004075^molecular_function^biotin carboxylase activity`GO:0046872^molecular_function^metal ion binding`GO:0006633^biological_process^fatty acid biosynthetic process
comp1450_c0	comp1450_c0_seq1	.	.	.	.	.	.	.	.	.	.	.
comp1450_c1	comp1450_c1_seq1	.	.	m.1488	2-517[-]	.	.	.	.	.	.
comp1451_c0	comp1451_c0_seq1	.	.	.	.	.	.	.	.	.	.	.
comp1453_c0	comp1453_c0_seq1	.	.	m.1489	1-597[-]	.	.	sigP:1^31^0.5^YES	.	.	.
comp1453_c1	comp1453_c1_seq1	.	.	m.1490	13-1215[-]	.	.	.	.	.	.
comp1454_c0	comp1454_c0_seq1	.	.	m.1491	2-325[+]	.	.	.	.	.	.
comp1455_c0	comp1455_c0_seq1	.	.	m.1492	3-728[-]	.	PF13475.1^DUF4116^Domain of unknown function (DUF4116)^9-57^E:7.7e-07`PF13475.1^DUF4116^Domain of unknown function (DUF4116)^59-107^E:3e-10`PF13475.1^DUF4116^Domain of unknown function (DUF4116)^112-155^E:9.2e-10`PF13475.1^DUF4116^Domain of unknown functi	.	.	.	.
comp1455_c1	comp1455_c1_seq1	.	.	m.1494	2-598[-]	.	PF13475.1^DUF4116^Domain of unknown function (DUF4116)^91-125^E:2.8e-05`PF13475.1^DUF4116^Domain of unknown function (DUF4116)^127-171^E:1.6e-10	.	.	.	.
[truncated: 14,501 more rows]

## Sheet: Trinotate_NonAggressive
#gene_id	transcript_id	Top_BLASTX_hit	RNAMMER	prot_id	prot_coords	Top_BLASTP_hit	Pfam	SignalP	TmHMM	eggnog	gene_ontology
[truncated: 16,383 more rows]
