# Supplementary material for: A RNA-seq approach to identify putative toxins from acrorhagi in aggressive and non-aggressive Anthopleura elegantissima polyps
Source: BMC Genomics. 2015 Mar 21;16(1):221. doi: 10.1186/s12864-015-1417-4 (PMC4397815; doi:10.1186/s12864-015-1417-4)
Supplement: Additional file 5: — Protein sequence alignments for all the toxin genes used in the toxin gene network reconstructions. [file 12864_2015_1417_MOESM5_ESM.zip]

Archive with 6 entries (5 files):
- Alignments/
- Alignments/PLA2.fas
- Alignments/VGPC_TypeI.fas
- Alignments/VGPC_TypeII-KPI.fas
- Alignments/VGPC_TypeIII.fas
- Alignments/VGSC_Toxins.fas
