# Supplementary material for: A RNA-seq approach to identify putative toxins from acrorhagi in aggressive and non-aggressive Anthopleura elegantissima polyps
Source: BMC Genomics. 2015 Mar 21;16(1):221. doi: 10.1186/s12864-015-1417-4 (PMC4397815; doi:10.1186/s12864-015-1417-4)
Supplement: Additional file 5: — Protein sequence alignments for all the toxin genes used in the toxin gene network reconstructions. [file 12864_2015_1417_MOESM5_ESM.zip › Alignments/PLA2.fas]

>2662295_Pagrus major
LNQFRQMILCVMP-----DSWPIFDYADYGCYCGKG---GSGT---PVDDLDRCCQVHDA
CYTDAMQ--HPECWAILDNPYTEFYAYNCDEQSK--------KVTCGNN-----------
---NDECEMFICECDRKAAECFARS--PWIPEHEHLPSDK-CQ-----
>4454121_Dicentrarchus labrax
LNQFRKMILCVMP-----DSWPVFDYADYGCYCGKG---GSGT---PVDELDSCCYVHDQ
CYNDAMQ--HPECWPIIDNPYTEFYDYNCDENNK--------KVTCGSS-----------
---NNECEMFICECDRKAAECFARS--PWNPEHEHLPSDK-CQ-----
>4505847_Homo sapiens
VWQFRKMIKCVIP-----GSDPFLEYNNYGCYCGLG---GSGT---PVDELDKCCQTHDN
CYDQAKK--LDSCKFLLDNPYTHTYSYSC--SGS--------AITCSSK-----------
---NKECEAFICNCDRNAAICFSKA--PYNKAHKNLDTKKYCQS----
>50979154_Canis lupus familiaris
VWQFRNMIKCTIP-----ESDPLKDYNDYGCYCGLG---GSGT---PVDELDKCCQTHDH
CYSEAKK--LDSCKFLLDNPYTKIYSYSC--SGS--------EITCSSK-----------
---NKDCQAFICNCDRSAAICFSKA--PYNKEHKNLDTKKYC------
>12842453_Mus musculus
VWQFRNMIKCTIP-----GSDPLKDYNNYGCYCGLG---GWGT---PVDDLDRCCQTHDH
CYSQAKK--LESCKFLIDNPYTNTYSYSC--SGS--------EITCSAK-----------
---NNKCEDFICNCDSEAAICFSKV--PYNKEYKNLDTGKFC------
>13928792_Rattus norvegicus
VWQFRNMIKCTIP-----GSDPLREYNNYGCYCGLG---GSGT---PVDDLDRCCQTHDH
CYNQAKK--LESCKFLIDNPYTNTYSYKC--SGN--------VITCSDK-----------
---NNDCESFICNCDRQAAICFSKV--PYNKEYKDLDTKKHC------
>XP_004843730.1_Heterocephalus glaber
LWQFRNMIKCVIP-----GSKPYLDYNNYGCFCGLG---GSGT---PVDDLDRCCQTHDQ
CYSKAKK--MESCKFLIDNPYTNTYSYSC--SGT--------TITCSSK-----------
---NKECDAFICNCDREAAICFSKV--PYNSEHKNLDKNKYC------
>51592123_Sus scrofa
LWQFRSMIKCAIP-----GSHPLMDFNNYGCYCGLG---GSGT---PVDELDRCCETHDN
CYRDAKN--LDSCKFLVDNPYTESYSYSC--SNT--------EITCNSK-----------
---NNACEAFICNCDRNAAICFSKA--PYNKEHKNLDTKKYC------
>291575120_Bos taurus
LWQFNGMIKCKIP-----SSEPLLDFNNYGCYCGLG---GSGT---PVDDLDRCCQTHDN
CYKQAKK--LDSCKVLVDNPYTNNYSYSC--SNN--------EITCSSE-----------
---NNACEAFICNCDRNAAICFSKV--PYNKEHKNLDKKN-C------
>149720537_Equus caballus
VWQFRSMIQCTIP-----NSKPYLEFNDYGCYCGLG---GSGT---PVDELDACCQVHDN
CYTQAKE--LSSCRFLVDNPYTESYKFSC--SGT--------EVTCSDK-----------
---NNACEAFICNCDRNAAICFSKA--PYNPENKNLDSKR-CKA----
>XP_006019144.1_Alligator sinensis
LWQLRSMIKCTIP-----NSDPLWRFNHYGCYCGLG---GSGT---PVDELDKCCQTHDN
CYSQAET--VPNCHSLFHNPYTQIYSYSC--SGP--------NITCNAD-----------
---NDPCEMHVCECDRAAAICFSKA--KYDKAHKDLDKKKYCQ-----
>363740066_Gallus gallus
LWEFRSMIKCAIP-----DSQPLLEFNDYGCFCGLG---GSGT---PVDELDRCCQAHDQ
CYSKAKL--V--CAASNDTPYTKTYKYSC--ENK--------AITCSSS-----------
---NNECEMLVCNCDRTAAMCFSKA--PYDPAHLHLDKKKYCSS----
>XP_007906926.1_Callorhinchus milii
LWQFGEMIKCALP-----ESSPILDFNDYGCFCGVG---GSGN---PVDELDSCCQTHDL
CYNAAKT--HPECTDITDHPYVALYDFTC--SGT--------SITCSST-----------
---NNGCKMSVCNCDREASMCFAEA--PYNEEYKNLDKDLYCK-----
>49472980_Aipysurus eydouxii
LYQFDNMIQCANK-----RKRATWHYMDYGCYCGWG---GSGT---PVDALDRCCKVHDD
CYDVAEN--N-GCS-----PKWTLYSWQC--TEN--------VPTCDS------------
---ESGCALTVCACDATAAKCFAKA--PYNNTNYNIDTSN-CQ-----
>AAT66310.1_Aipysurus eydouxii
LYQFDNMIQCANK-----RKRATWHYMDYGCYCGWG---GSGT---PVDALDRCCKVHDD
CYDVAEN--N-GCS-----PKWTLYSWQC--TEN--------VPTCDS------------
---ESGCALTVCACDATAAKCFAKA--PYNNTNYNIDTSN-CQ-----
>AAZ22670.1_Pseudechis porphyriacus
LYQFKNMIQCANK-----GSRATWHYLDYGCYCGPG---GRGT---PVDELDRCCKAHDD
CYIEAGK--D-GCF-----PRLTLYSWKC--TGN--------VPTCNS------------
---KSKCKAAVCACDATAAKCFAKA--PYDNKNWNIDTGKHC------
>71066788_Pseudechis australis
LIQLSNMIKCAIP-----GSRPLFQYTDYGCYCGKG---GHGT---PVDELDRCCKAHDD
CYGEAGK--K-GCY-----PVLTLYSWEC--TEK--------VPTCNS------------
---KTKCKRIVCDCDAAVAKCFAKA--PYKKENYNIDTKTRCK-----
>71066758_Notechis scutatus
LAQFDNMIECANY-----GSRPSWHYMDYGCYCGKE---GSGT---PVDELDRCCKTYDD
CYTEAEK--R-GCH-----PKFSAYSWKC--GSD--------GPTCDS------------
---ETGCKRSVCDCDATAAKCSAKA--PFNQANWNIDTETHCQ-----
>71066728_Oxyuranus scutellatus
LLQFGYMIRCANR-----RTRPVWHYMDYGCYCGKG---GSGT---PVDDLDRCCQVHDE
CYGEAKR--RFRCA-----PYWTLYSWKC--YGT--------APSCNT------------
---KTQCEGFVCNCDAKAAECFARS--PYQPSNRNINTKERCK-----
>AAZ22637.1_Oxyuranus scutellatus
LAQFGFMIRCANG-----GSRSPLDYTDYGCYCGKG---GSGT---PVDDLDRCCQVHDE
CYGEAEK--RLGCS-----PFVTLYSWKC--YGK--------APSCNT------------
---KTDCQRFVCNCDAKAAECFARS--PYQKKNWNINTKARCK-----
>Q45Z47.2_Oxyuranus scutellatus 
LAQFGFMIRCANG-----GSRSPLDYTDYGCYCGKG---GRGT---PVDDLDRCCQVHDE
CYGEAEK--RLGCS-----PFVTLYSWKC--YGK--------APSCNT------------
---KTDCQRFVCNCDAKAAECFARS--PYQKKNWNINTKARCK-----
>AAB33760.1_Oxyuranus scutellatus
LAQFGFMIRCANG-----GSRSPLDYTDYGCYCGKG---GRGT---PVDDLDRCCQVHDE
CYGEAEK--RLGCS-----PFVTLYSWKC--YGK--------APSCNT------------
---KTDCQRFVCNCDAKAAECFARS--PYQKKNWNINTKARCK-----
>AAY47071.1_Oxyuranus scutellatus scutellatus
LVQFGFMIKCANG-----GSRPVSHYMDYGCYCGKG---GSGT---PVDELDRCCQVHDE
CYGEAEK--RLGCS-----PFVTLYSWKC--YGK--------APSCNT------------
---KTDCQRFVCNCDAKAAECFARS--PYQKKNWNINTKARCK-----
>AAY47070.1_Oxyuranus scutellatus scutellatus
LVQFGFMIKCANG-----GSRPVSHYMDYGCYCGKG---GSGT---PVDELDRCCQVHDE
CYGEAEK--RLGCS-----PFVTLYSWKC--YGK--------APSCNT------------
---KTDCQRFVCNCDAKAAECFARS--PYQKKNWNINTKERCK-----
>AAZ22635.1_Oxyuranus scutellatus
LVQFGFMIECAIR-----NRQPALDFMNYGCYCGTV---GCGT---PVDDLDRCCQVHDE
CYGEAEK--RLGCS-----PFVTLYSWKC--YGK--------APSCNT------------
---KTDCQRFVCNCDAKAAECFARS--PYQKKNWNINTKARCK-----
>ABK63571.1_Cryptophis nigrescens
LLQFKGMIECANH-----GSRDPWDYNNYGCYCGTG---GSGT---PVDDLDRCCKIHDD
CYGEAEN--SQNCS-----PYYTWYTWDC--IEN--------VPTCIS------------
---KTGCNRSVCECDAAAAKCFAET--PYNDANKGIKTKTPCE-----
>71066760_Notechis scutatus
LYQFGNMIQCANH-----GRRPARHYMDYGCYCGKG---GSGT---PVDELDRCCQTHDD
CYGEAEK--LPACNYLMSGPYYNTYSYEC--NEG--------ELTCKDN-----------
---NDECKAFICNCDRTAAICFARA--PYNDANWNIDTKTRC------
>124020979_Hoplocephalus stephensii
LMQFSNMIQCANR-----GSRPTWHYIDYGCYCGKG---GSGT---PVDELDRCCKTHDD
CYGEAEN--LPACNYVMSGSYYNIYKYEC--NEG--------ELTCKAD-----------
---NDECKAFICNCDRTAAICFAGA--PYNQEKFMISSKTHCQ-----
>118151758_Demansia vestigiata
LLQFGSMITCANS-----NSRPAWHYMDYGCFCGAG---GRGT---PVDDLDRCCQVHDD
CYGEAER--LPSCN-----PYRNFYSYEC--HGA--------EPTCTIG-----------
---NDRCAAFICNCDRIAAICFAGA--TYDDAHWNIDSTPPCQ-----
>ABK63569.1_Demansia vestigiata
LLQFGSMITCANS-----NSRPAWHYMDYGCFCGAG---GRGT---PVDDLDRCCQVHDD
CYGEAER--LPSCN-----PYRNFYSYEC--HGA--------EPTCTIG-----------
---NDRCAAFICNCDRIAAICFAGA--TYDDAHWNIDSTPPCQ-----
>13928533_Pagrus major
LWQFGNMIQCAQP-----GVNP-FLYNDYGCWCGFG---GKGA---PLDDVDACCKVHDN
CYKASRL--APGCTAVADLPYVLVYDHTC--SNQ--------QVTCSAT-----------
---NNKCQAAVCECDRVAAHCFAQT--QYNPDNKNVDQKVHCVN----
>BAB20041.1_Pagrus major
IWQFGDMIECVQP-----GVDP-INYNNYGCYCGLG---GKGT---PVDDLDRCCKVHDD
CYGAQME--IPECSGFFDKPYFIIYDYTC--SER--------KVTCSAT-----------
---NNKCQKAACECDRAAAHCFARV--KYNPEHKNLDQKL-CE-----
>XP_005811202.1_Xiphophorus maculatus
VWHFGEMISCAQP-----GVNP-LDYNEYGCYCGLG---GSGT---PVDDVDRCCQVHDS
CYSNSMK--IPECEGILDLPYVISYNFSC--SNK--------QVTCSAT-----------
---NDKCQATVCECDRVAAHCFARY--KYNPDYKNLDSKF-C------
>CAD24463.1_Bungarus multicinctus
LINFMEMIRYTIP-----CEKTWGEYADYGCYCGAG---GSGR---PIDALDRCCYVHDN
CYGDAEK--KHKCN-----PKTQSYSYKL--TKR--------TIICYDA-----------
---AGTCARIVCDCDRTAALCFGNS--EYIGAHKNIDTARYC------
>152003427_Urticina crassicornis
ILQFSGMIRCAT-------GRSAWKYFNYGNWCGWG---GSGT---AVDGVDSCCRSHDW
CYKRHD-----SCY-----PKIIPYIAST--SGS----HPSCSITCHSA-----------
---NNRCQRDVCNCDKVAAECFARN--TYHPNNKH-------------
>152003426_Uc
ILQFSGMIRCAT-------GRSAWKYFNYGNWCGWG---GSGT---AVDGVDSCCRSHDW
CYKRHD-----SCY-----PKIIPYIAST--SGS----HPSCSITCHSA-----------
---NNRCQRDVCNCDKVAAECFARN--TYHPNNKH-------------
>156339845_Nematostella vectensis
--QFGRMIKCAT-------GRSAWDYNRYGNWCGRG---GSGT---PVDGVDRCCRAHDL
CWGEVN-----HCD-----PFWNLYRYRI--SGK----YPSCSITCS-------------
---------------------------EYNHTI---------------
>156391018_Nematostella vectensis
--QFRKMIKCAT-------GRSAWDYNRYGNWCGRG---GGGT---PVDGVDRCCRAHDL
CWGEVK-----HCH-----PFSNLYRYRI--SGI----YPSCSITCNAGK----------
---NDSCEQSICNCDKAAAECFARN--TYNPNN---------------
>156391017_Nematostella vectensis
--QFRKMIKCAT-------GRSAWDYNRYGNWCGRG---GGGT---PVDGVDRCCRAHDL
CWGEVK-----HCH-----PFSNLYRYRI--SGI----YPSCSITCNAGK----------
---NDSCEQSICNCDKAAAECFARN--TYNPNN---------------
>156391019_Nematostella vectensis
--QFGRMVKCAT-------GRRAWDYNGYGNWCGRG---GRGT---PVDGVDRCCMVHDH
CWDRLV-----HCR-----PYSNKYSYSV--SDR----HPSCSITCNAGN----------
---NDSCEQSICNCDKAAAECFARN--TYNPNN---------------
>156391020_Nematostella vectensis
--QFGRMVKCAT-------GRRAWDYNGYGNWCGRG---GRGT---PVDGVDRCCMVHDH
CWDRLV-----HCR-----PYSNKYSYSV--SDR----HPSCSITCNAGN----------
---NDSCEQSICNCDKAAAECFARN--TYNPNN---------------
>comp54197_c0_seq1
IWQFASMIKCAT-------GRSALDYNKYGKWCGWG---GSGV---PVDGVDKCCQAHDL
CYRRHI-----SCR-----PKWNSYDYTT--SGK----YPSCSITCGNTT----------
---NDQCERNICSCDKVAAECFA-------------------------
>aggr_comp132441_c0_seq1
IWQFASMIKCAT-------GRSALDYNKYGKWCGWG---GSGV---PVDGVDKCCQAHDL
CYRRHI-----SCR-----PKWNSYDYTT--SGK----YPSCSITCGNTT----------
---NDQCERNICSCDKVAAECFA-------------------------
>comp78098_c0_seq1
LWQFRNMIKCAT-------GRSAWDYNNYGNWCGSG---GSGV---PVDGVDRCCRAHDW
CYDNHD-----SCN-----PKTNYYRYST--SGK----HPSCTISCGGST----------
--QNDQCERNVCSCDKVAAECFASN--TYNNANKHS------------
>aggr_comp91393_c0_seq1
LWQFRNMIKCAT-------GRSAWDYNNYGNWCGSG---GSGV---PVDGVDRCCRAHDW
CYDNHD-----SCN-----PKTNYYRYST--SGK----HPSCTISCGGST----------
--QNDQCERNVCSCDKVAAECFASN--TYNNANKHS------------
>comp63039_c0_seq1
LVQFGIMVYCMT-------GRFALDYNNYGSYCGVG---GSGT---PVDGLDRCCKVHDD
CYGRYE-----NCS-----PYYISYYVYR--TGW----HPTCSLTCGD------------
---TDACKKAVCTCDKEAAECFARH--KYNSKNNNS------------
>aggr_comp85222_c0_seq1
LVQFGIMVYCMT-------GRFALDYNNYGSYCGVG---GSGT---PVDDVDRCCKVHDD
CYGRYE-----NCS-----PYYISYYVYR--TGW----HPTCSLTCGD------------
---TDACKKAVCTCDKEAAECFARY--KYNSKNNNS------------
>comp68240_c0_seq1
LIQFADMVRCAT-------RRNPFDYNEYGNWCGVG---GRGI---PVDGVDRCCRTHDK
CYERYH-----GCN-----PKWRTFRYRA--KKRRRRFRSRCRITCKDK-----------
---WGSCDRAVCECDRVAALCFARN--RYHRKYKKKS-----------
>aggr_comp28756_c0_seq1
LIQFADMVRCAT-------RRNPFDYNEYGNWCGVG---GRGI---PVDGVDRCCRTHDK
CYERYH-----GCN-----PKWRTFRYRA--KKRRRRFRSRCRITCKDK-----------
---WGSCDRAVCECDRVAALCFARN--RYHRKYKKKS-----------
>comp127828_c0_seq1
----------------------------------------XGI---PVDDLDRCCQVHDA
CYGEWN-----GCG-----PKSNLYSYHL--SGH----SPQCNITCSPTP----------
--TNTECERGICLCDKLAADCFARS--HYNPENKEPTFS---------
>P24605.3_Bothrops asper
LFELGKMILQET------GKNPAKSYGAYGCNCGVL---GRGK---PKDATDRCCYVHKC
CYKKLT-----GCN-----PKKDRYSYSW--KDK--------TIVCGE------------
---NNSCLKELCECDKAVAICLRENLNTYNKKYRYYLKPL-CK-----
>P00622.1_Bitis caudalis
LIQFGNMISAMT-------GKSSLAYASYGCYCGWG---GKGQ---PKDDTDRCCFVHDC
CYGKAD-----KCS-----PKMILYSYKF--HNG--------NIVCGD------------
---KNACKKKVCECDRVAAICFAASKHSYNKNLWRYPSSK-CT-----
>XP_004175830.1_Taeniopygia guttata
LAQFAVLIKQKT-------GKSPLAYNRYGCYCGWG---GSKQ---PLDATDRCCHAHDC
CYKKLVA--S-GCS-----PKTATYKYTL--KGK--------QITCGN------------
---GNSCQKQTCACDKKAVECFQRAASSYRKSYDNYPNSK-CK-----
>156365766_Nematostella vectensis
LFDFHAMIKCET-------KRNPLDYNYYGCYCGFG---GRGS---PVDGLDKCCYVHDM
CYKASRT--SGICWA--GQAYIHLYY-----RTG--------CTGCDKAK----------
---NSKCGQMLCECDAAAAKCFAAN--KIDKKYEDYPQNK-AKNSKCG
>156365765_Nematostella vectensis
LFDFHAMIKCET-------KRNPLDYNYYGCYCGFG---GRGS---PVDGLDKCCYVHDM
CYKASRT--SGICWA--GQAYIHLYY-----RTG--------CTGCDKAK----------
---NSKCGQMLCECDAAAAKCFAAN--KIDKKYEDYPQNK-A------
>comp59440_c0_seq1
LYEFYKMITCET-------GRSWQDYNLYGCFCGKG---GTGT---PVDALDQCCFDHDE
CYSQAAA--S-VCPWP-LQIYLDSYW-----HKN--------CSECDASK----------
---NSACEQALCECDSKAARCFKNN--KWDPQYDDYPQEK-CA-----
>aggr_comp71687_c0_seq1
LYEFYKMITCET-------GRSWQDYNLYGCFCGKG---GTGT---PVDALDQCCFDHDE
CYNQAAA--S-VCPWP-LQIYLDSYW-----HKN--------CSECDASK----------
---NSACEQALCECDSKAARCFKNN--KWDPQYDDYPQEK-CA-----
>comp65936_c0_seq1
LIQFARMITCAT-------GRDWSDYNEYGCWCGYG---GSGR---PVDGTDRCCQVHDR
CYDSVVA--SNVCTIGQLQIYTEIYT-----RVN--------CDGCSYRR----------
---NNRCEQAICSCDSRAVRCFRSN--RYNSRYANYDKERLCN-----
>aggr_comp80317_c0_seq1
LIQFARMITCAT-------GRDWSDYNEYGCWCGYG---GSGR---PVDGTDRCCQVHDR
CYDRVVA--SNVCTIGQLQIYTEIYT-----RVN--------CDGCSYRR----------
---NNRCEQAICSCDSRAVRCFRSN--RYNSRYANYNKQRLCN-----
>156383321_Nematostella vectensis
LVQFGLMIKCTT-------GRSAFDYNGYGCWCGKG---GSGR---AVDATDRCCLIHDR
CYDAVIR--DRVCPWG-INVYTTVYF-----RKG--------CNIFGKT-----------
---NNPCQYRICQCDSAAVRCFKRS--YYNNRYKDYNKNK--------
>aggr_comp117329_c0_seq1
LVDFGLMIYCGT-------GRNPFNYNGYGCYCGFN---GHGN---PVDDVDRCCQAHDR
CYVRVKE--SGTCPFS-VATYTFPYS-----TTG--------CTGCKPPSYYWF------
---YGKCRYALCRCDSEAVQCFKRS--KYNSKYAGYDRDK-C------
>156378642_Nematostella vectensis
ALDFYMLSQCIT-------GRDPADFNGYGCYCGLG---GEGF---ALDDLDRCCVKHDN
CYGIIQD--SGICGLS-FNVYTLPYTY----SAD--------CKTCDEPSVYWF------
---YGKCRHALCLCDLIAAKCFKET--AYNEKYRNYDKGM-C------
>comp71371_c0_seq1
IAQLTTMIACAT-------KNNWVYYSNYGCYCGPG---GKGK---PVDEIDRCCQKHDM
CYGKIMS--SWKCMLS-LEVYFLSYE-----VTG--------CYNCKPS-----------
---NSPCALAICKCDSSLSKCLKNK--PLHKRYKLYDQTK-CS-----
>comp71371_c0_seq2
IAQLTTMIACAT-------KNNWVYYSNYGCYCGPG---GKGK---PVDEIDRCCQKHDM
CYGKIMS--SWKCMLS-LEVYFLSYE-----VTG--------CYNCKPS-----------
---NSPCALAICKCDSSLSKCLKNK--PLHKRYKLYDQTK-CS-----
>aggr_comp25396_c0_seq1
IAQLTTMIACAT-------KNNWVYYSNYGCYCGPG---GKGK---PVDEIDRCCQKHDM
CYGRIMS--SWKCMLS-LEVYFLSYE-----VTG--------CYNCKPS-----------
---NSPCALAICKCDSSLSKCLKNK--PLHKRYKLYDQTK-CS-----
>comp59065_c0_seq1
ALQFYYLVHKYT-------GRDPKDYNGYGCWCGYG---GKGK---PVDGVDRCCEIHDR
CYNRLYQGRGTACSSR-YELYYRNYYIW--------------GLNCHSG---WG------
---SSRCGRGLCYCDVAAVKCFKRN--HFNNRYKNWNKDS-CR-----
>aggr_comp58980_c0_seq1
ALQFYYLVHKYT-------GRDPKDYNGYGCWCGYG---GKGK---PVDGVDRCCEIHDR
CYNRLYQGRGTACSSR-YELYYRNYYIW--------------GLNCHSG---WG------
---SSRCGRGLCYCDVAAVKCFKRN--HFNNRYKNWNKDS-CR-----
>18033525_Adamsia carciniopados
AFQFSYLIKKYT-------GRNPLDYWGYGCWCGLG---GKGT---PVDGVDWCCYHHDM
CFNSITQGPRPTCSK--NAPYHKNYYFS--------------GLKCSTG---WL------
---TSKCGRAICACDIAAVKCFMRN--HFNNKYQNYKKNI-C------
>283140837_Condylactis gigantea
VWQFAYMIAKYT-------GRNPLDYWGYGCWCGLG---GKGN---PVDAVDRCCYVHDV
CYNSITQGPRPTCSR--IAPYHKNYYFT--------------GKKCSTG---WL------
---TSKCGRAICACDIAAVKCFRRN--HFNKKYRLYKKNI-C------
>156383865_Nematostella vectensis
VWRFASMIAKAT-------GRGAWQYTHYGCWCGLG---GKGN---PVDAVDRCCVCHDV
CYNKLID--RGICNK--SRIYLVNYYFT--------------GKKTSGF---WRWKK---
TVNVSRCGYEKCKCDAAAVVCFRRN--RFNKKYRLYNKNK-C------
>156383365_Nematostella vectensis
LDNFRKMIGCHT-------GNSAFDYIDYGCWCGLG---GNGS---PLDETDECCYIHDK
CYDDIIA--RSTCGYS-FQVYFRDYKHSC--------------TRCEPLSSYPS------
DDYYRECRVDLCKCDSEAAKCFKQA--RFNPDLEDYDNSK-C------
>5902462_Patiria pectinifera
VYQFGKFISCYGGA----GFFDGLDYNGYGCYCGLG---GQGT---PLDDTDRCCLVHDN
CYGRAAA--EADCGS--LDPYIIIYDYEQT-TDQ----AGNCVIQCKKAADYSW------
YSTNPECREFMCECDREGAKCFADKRPTYNQAYESYDKDS-C------
>390366769_Strongylocentrotus purpuratus
VGQFGVMMGCLLDM---STIEAGLDYNGYGCYCGFG---GQGV---PLDDTDRCCQTHDD
CYSVVQN--SDMCRSS-NQAYTITYNYNAL-QCG----TYRAQIVCSDASSYDA------
DYKYTDCAMAMCACDKAGSECFQRYRPTYNEGYKRYDKDS-C------
>260800263_Branchiostoma floridae
VVQFGSMISHVT-------GRSALDYLEYGCYCGLG---GSGT---PIDPIDWCCKVHDA
CYEAVYGV---------GLAHVVTYSWTGV-TGG--------YVTCNND-----------
---FGTVARDACECDREATYCFKRY--PYPGRQP-------C------
>196012902_Trichoplax adhaerens
LFNLYYMMKSRNI------NRNPAAYYGYGNYCGWG---SRGNH--TVDKTDICCMNHDK
CYQKT------NCKGL-YEGKFNFYSWEV--QKN--------EIICKSS-----------
---FDTCDQANCECDKALVLCLEKA--PYNCEHVSELYKFFC------
>196012904_Trichoplax adhaerens
AFNFGSMLYTFI-------DRNPIAFIGYGNWCGLG---PYGSNPDPVDELDTCCKNHDK
CYEKT------GCTGS-QWAVVNHYSWDQN-DNG--------EIVCKDS-----------
---VGTCDRANCECDKTATLCFKNT--PYNCNHASGIYYYFCK-----
>196012906_Trichoplax adhaerens
ALNFQSMISYTT-------GRSALAFNGYGNWCGLGPYFSTPA---TVDKIDECCRSHDN
CYSDT------GCNLL-QWEVLNPYDWHKN-SAG--------RITCDDA-----------
---WGTCDRANCECDRVAAECFASY--PYNCDYAPLSYKLFC------
>198415032_Ciona intestinalis
IWQFGVMVQCAEGLDHQFPMWTMENYNDYGCHCGMG---GKGD---PLDVIDECCMEHDS
CYKETRL--RHKVWK--WQIYFTHYNYQC--HGK--------RITCYN------------
---GSSWKQDLCQCDVKAAGCFATNRAKYNRAYKDIDQGR-CFHMSDL
>AM765083_Sycon raphanus
LVNFGGMIACSIPE-AGNHISAAIRYTDYGCWCGVG---GNGE---PVDAIDRCCKEHDA
CYDAISS--S-SCS-----PKAHNYRWQC--RQR--------RPHCHRHRSTWLRRKTKY
LTGTASCLNKLCECDRVVTACFLHHNSQYRSKYKSRKYKH-CSRKR--
>3874090_Caenorhabditis elegans
LWNLEEVAECEL-------HYNALHYNNYGCWCGIG---GSHE---PVDGIDECCMHHDK
CYDAAVD--NKVCMDV-EIEYVDDYSWSC--MNS--------TAICSDK-----------
---NMGCKAALCDCDKIVVECWKKF--PKPEKKAK------CNRTLWA
>156540704_Nasonia vitripennis
VTHLYNMIVCAT-------GCNPLAYKGYGCYCGFL---GSGY---PMDGIDRCCKMHDW
CYEAT------DCPM--FVEYFVPYYWKC--YRG-------YKPICAIEHGEWG------
--SSGSCAQRLCECDRSFAECLRRYRCPRHKAV--------CTSSPWR
>157137214_Aedes aegypti
VYNLYSMIKCAT-------GCDPIIYKGYGCYCGFL---GSGQ---TVDGIDRCCKMHDY
CYSKA------KCLM--FLEYFVPYLWKC--YKG--------RPLCAIDHGEWN------
--GPNACASRLCHCDLSLSKCLRRYHCPRKRNV--------CTTSPLR
>170048777_Culex quinquefasciatus
VYNLYSMIKCST-------GCDPIIYKGYGCYCGFL---GSGQ---ALDGIDRCCKMHDY
CYTTA------RCPM--FLEYFVPYLWKC--YRG--------RPLCAVDHGEWG------
--GPDSCAARLCHCDLSLSKCLRRYHCPRKRNV--------CTTSPLR
