# Supplementary material for: A RNA-seq approach to identify putative toxins from acrorhagi in aggressive and non-aggressive Anthopleura elegantissima polyps
Source: BMC Genomics. 2015 Mar 21;16(1):221. doi: 10.1186/s12864-015-1417-4 (PMC4397815; doi:10.1186/s12864-015-1417-4)
Supplement: Additional file 5: — Protein sequence alignments for all the toxin genes used in the toxin gene network reconstructions. [file 12864_2015_1417_MOESM5_ESM.zip › Alignments/VGPC_TypeI.fas]

>aggr_comp56211_c0_seq1 len=688 -1
KRACKDNFSAATCKDVKKNNNC-GSQK----YA-TNCAKTCGK----C---------
>80_K1_AITX_Avd6a
--ACKDNFAAATCKHVKENKNC-GSQK----YA-TNCAKTCGK----C---------
>25_K1_AITX_Aeq4a
--GCKDNFSANTCKHVKANNNC-GSQK----YA-TNCAKTCGK----C---------
>aggr_comp71589_c0_seq1 len=221 2
KRGCSNYKDSSYCNKVTSGNQC-GITE----YR-MNCRKSCGN----C---------
>comp71560_c0_seq4 len=303 -1.00
KRGCFNYRDSSYCAKVAADNQC-GIPH----NK-EDCRKSCGN----C---------
>comp66703_c0_seq1 len=892 -1.00
RRDCFDRFRKTVCRNAKRRNACWRSQK----YK-RNCKNTCGL----C---------
>136_K1_AITX_Bgr1a
--VCRDWFKETACRHAKSLGNCRTSQK----YR-ANCAKTCEL----C---------
>comp77344_c1_seq1 len=477 -1
AKRCSDKWSSSRCNSLRK--DCARYSL----LH-MNCRRTCGK----C---------
>aggr_comp67935_c0_seq6 len=845 2
KFFCFDVFSPASCKKAKEFGYCKSSPKT-NLVR-TSCSKTCNV----C---------
>comp71457_c0_seq1 len=578 -3.00
KRACKDNLPEGQCFAFR----CKSSEA----YRESHCRKTCRT----C---------
>gi|121953299|sp|Q0EAE5.1|TXK_ANEER RecName: Full=Potassium channel toxin AETX K; Flags: Precursor 
KRACKDYLPKSECTQFR----CRTSMK----YKYTNCKKTCGT----C---------
>gi|114326108|dbj|BAF31325.1| K channel toxin [Anemonia erythraea]
KRACKDYLPKSECTQFR----CRTSMK----YKYTNCKKTCGT----C---------
>34_K1_AITX_Aer3a
--ACKDYLPKSECTQFR----CRTSMK----YKYTNCKKTCGT----C---------
>gi|97217083|sp|O16846.2|TXHMK_RADMG RecName: Full=Potassium channel toxin HmK; Flags: Precursor 
RRTCKDLIPVSECTDIR----CRTSMK----YRLNLCRKTCGS----C---------
>gi|4097381|gb|AAD09480.1| potassium channel toxin HmK [Heteractis magnifica]
RRTCKDLIPVSECTDIR----CRTSMK----YRLNLCRKTCGS----C---------
>167_K1_SHTX_Hmg1a
-RTCKDLIPVSECTDIR----CRTSMK----YRLNLCRKTCGS----C---------
>gi|2444301|gb|AAB97830.1| K channel toxin precursor [Heteractis magnifica]
RRTCKDLMPVSECTDIR----CRTSMK----YRLNLCRKTCGS----C---------
>gi|309949458|dbj|BAJ23160.1| potassium channel peptide toxin [Stichodactyla mertensii]
RRSCIDTIPKSRCTAFQ----CKHSMK----YRLSFCRKTCGT----C---------
>gi|136540|sp|P29187.1|TXSHK_STOHE RecName: Full=Potassium channel toxin ShK 
-RSCIDTIPKSRCTAFQ----CKHSMK----YRLSFCRKTCGT----C---------
>gi|159162949|pdb|1ROO|A Chain A, Nmr Solution Structure Of Shk Toxin, Nmr, 20 Structures 
-RSCIDTIPKSRCTAFQ----CKHSMK----YRLSFCRKTCGT----C---------
>gi|530537695|pdb|4LFQ|A Chain A, High Resolution X-ray Crystal Structure Of L-shk Toxin 
-RSCIDTIPKSRCTAFQ----CKHSMK----YRLSFCRKTCGT----C---------
>gi|530537696|pdb|4LFS|A Chain A, High Resolution X-ray Structure Of Racemic Shk Toxin
-RSCIDTIPKSRCTAFQ----CKHSMK----YRLSFCRKTCGT----C---------
>183_K1_SHTX_She3a
-RSCIDTIPKSRCTAFQ----CKHSMK----YRLSFCRKTCGT----C---------
>gi|309949464|dbj|BAJ23163.1| potassium channel peptide toxin [Thalassianthus aster]
RRTCIDTIPKSRCTAFQ----CKHSMK----YRLSFCRKTCGT----C---------
>gi|309949462|dbj|BAJ23162.1| potassium channel peptide toxin [Heterodactyla hemprichii]
RRTCIDTIPKSRCTAFQ----CKHSMK----YRLSFCRKTCGT----C---------
>gi|309949456|dbj|BAJ23159.1| potassium channel peptide toxin [Stichodactyla haddoni]
RRSCIDTIPQSRCTAFQ----CKHSMK----YRLSFCRKTCGT----C---------
>gi|309949454|dbj|BAJ23158.1| potassium channel peptide toxin [Stichodactyla gigantea]
RRSCIDTIPQSRCTAFQ----CKHSMK----YRLSFCRKTCGT----C---------
>gi|309949460|dbj|BAJ23161.1| potassium channel peptide toxin [Cryptodendrum adhaesivum]
RRTCIDTIPKSRCTAFQ----CKNSMK----YRLSFCRKTCGT----C---------
>gi|159162112|pdb|1BEI|A Chain A, Shk-Dnp22: A Potent Kv1.3-Specific Immunosuppressive Polypeptide, Nmr, 20 Structures
-RSCIDTIPKSRCTAFQ----CKHSMX----YRLSFCRKTCGT----C---------
>gi|221046462|pdb|2K9E|A Chain A, Nmr Solution Structure For Shk-192: A Potent Kv1.3-Specific Immunosuppressive Polypeptide
XRSCIDTIPKSRCTAFQ----CKHSXK----YRLSFCRKTCGT----C--------X
>gi|159162144|pdb|1C2U|A Chain A, Solution Structure Of [abu3,35]shk12-28,17-32
-RSXIDTIPKSRCTAFQ----CKHSAK----YRLSFCRKTCGT----X---------
>aggr_comp46053_c0_seq2 len=286 2
RGECRDLYPTSECVSAKGKGLC-SSKRERNDFF-SNCRKTCNR----C---------
>comp180109_c0_seq1 len=375 2.00
RPGCSDIYPKKFCQRVQP--RCKRLPV----AR-RLCMKTCGA----CKR------G
>comp30290_c0_seq1 len=396 -3.00
KPTCSDKYSPNVCQIFKRINLC-KKTY----IR-DNCRKTCHKPGTKC---------
>aggr_comp109856_c0_seq1 len=317 2
DKACEDKFSSKYCRGFKGEGNC-ELYRF-DKAY-QRCALTCDL----CNGPRKRIYN
>12_K1_MTTX_Msn1a
DSDCKDKLPA--CGEYRG-SFC-KLEK----VK-SNCEKTCGV---KC---------
>comp90128_c0_seq1 len=420 -3
RQECRNKIPGIGCERFYDRGYCEKSKQ----MREHICPKKCGF----C---------
