# Supplementary material for: A RNA-seq approach to identify putative toxins from acrorhagi in aggressive and non-aggressive Anthopleura elegantissima polyps
Source: BMC Genomics. 2015 Mar 21;16(1):221. doi: 10.1186/s12864-015-1417-4 (PMC4397815; doi:10.1186/s12864-015-1417-4)
Supplement: Additional file 5: — Protein sequence alignments for all the toxin genes used in the toxin gene network reconstructions. [file 12864_2015_1417_MOESM5_ESM.zip › Alignments/VGPC_TypeII-KPI.fas]

>PI-AITX-Ael 3a-2(comp43789_c0_seq1)
RPEYCNLPYETGKCMAYIPSYYFDPSTGTCDQFIYGGCGGNKNNFDTLAACEKTCMV---
------------
>PI-AITX-Ael 3a-3.3(comp70091_c0_seq1)
RPKYCLLPAKIGRCRARILRYYYDKSNAKCSQFYYGGCGGNRNNFETMDECVKTCALL--
------------
>PI-AITX-Ael 3a-3.2(comp56318_c0_seq4)
RPKYCLLPAKIGRCRARILRYYYDKSNAKCSQFYYGGCGGNRNNFETRHECVKTCALL--
------------
>PI-AITX-Ael 3a-3.1(comp56318_c0_seq1)
RPKYCLLPPKVGLCMASMRRYYYEKSIAKCSQFFYGGCGGNKNNFKTMDECVKTCALL--
------------
>PI-AITX-Ael 3a-4.2(comp70091_c0_seq2)
RPEFCLLPAKPGRCKAAFKRYYFDKSIGACRQFIYGGCKGNRNNFKSKEKCDRICGARP-
------------
>PI-AITX-Ael 3a-4.1(comp56035_c0_seq1-3)
RPKFCLLPAKTGRCKAAFKRYYFDKSIGACRQFIYGGCKGNRNNFRSKEKCDRICGARP-
------------
>PI-AITX-Ael 3a-5.2(comp40754_c0_seq1)
RPEYCMLPVESGRCLGYFPRYYYDESIGTCRQFIYGGCQGNENNFKTMKQCVRTCALL--
------------
>PI-AITX-Ael 3a-5.2(aggr_comp64490_c0_seq2-4)
RPEYCMLPVESGRCLGYFPRYYYDESIGTCRQFNYGGCQGNENNFKTMKQCVRTCALL--
------------
>PI-AITX-Ael 3a-6(comp64490_c0_seq5)
ADPFCFLAPEVGKCRGHIRRYYYSTETGRCQQFFYGGCGGNRNNFQSENECRATCYPRE-
-----------K
>P16344_H.crispa
-GSICLEPKVVGPCTAYFPRFYFDSETGKCTPFIYGGCEGNSYVDEKLHACRAICRA---
------------
>13M7Q_B_S.helianthus
--SICSEPKKVGRCKGYFPRFYFDSETGKCTPFIYGGCGGNGNNFETLHQCRAICRA---
------------
>P81129_S.helianthus
--SFCLEPKRVGRCKGYFPRFYFDSKTGKCTPFIYGGCGGNGNNFETLHQCRAICRA---
------------
>B1B5I8_S.helianthus
MPALCHLQPDVPKCRGYFPRYYYNPEVGKCEQFIYGGCGGNKNNFVSFEACRATCIIPL-
------------
>PI-AITX-Ael 3a-7(comp66327_c0_seq3)
INSICLLPKKQGFCRARFPRFYYNSSTRRCEMFYYGGCGGNANNFNTLKECQEVCLGYR-
EIVFPGDSPKEN
>P86862_A.elegantissima
INSICLLPKKQGFCRARFPRFYYNSSTRRCEMFYYGGCGGNANNFNTLEECEKVCLGYG-
E------AWKAP
>P10280_A.sulcata
INGDCELPKVVGPCRARFPRYYYNSSSKRCEKFIYGGCGGNANNFHTLEECEKVCGVRSV
G----------R
>Q9TWF8_A.sulcata
INGDCELPKVVGRCRARFPRYYYNLSSRRCEKFIYGGCGGNANNFHTLEECEKVCGVRS-
------------
>Q9TWG0_A.sulcata
INKDCLLPMDVGRCRASHPRYYYNSSSKRCEKFIYGGCRGNANNFHTLEECEKVCGVR--
------------
>Q9TWF9_A.sulcata
INKDCLLPMDVGRCRARHPRYYYNSSSRRCEKFIYGGCRGNANNFITKKECEKVCGVR--
------------
>P81548_A.xanthogrammica
INSICLLPSDGGVCRGRFTNYYYNSRTRRCETFRYGGCGGNANNFHTLRQCQATCYSS--
------------
>PI-AITX-Ael 3a-7(comp64502_c0_seq1)
AANVCLLPKVVGHCQAVIPRFYFNSKSGKCEGFTYGGCDANANNFTTEEECKEACHAA--
------------
>PI-AITX-Ael 3a-8(comp52876_c0_seq1)
AANVCLLPKVVGHCQAVIPRFYFNSKSEKCERFNYGGCGGNGNNFQTKDQCTNACTT---
------------
>PI-AITX-Ael 3a-9.2(comp64502_c0_seq2)
AANVCLLPKVVGHCQAVIPRFYFNSKSEKCERFNYGGCGGNGNNFQTEEECE--------
------------
>PI-AITX-Ael 3a-9.1(comp52876_c0_seq2)
ANDDCHLPMKVGLCRASIPRFYFNSKSGKCEGFTYGGCDANANNFTTEEECKEACHAA--
------------
>P0DMJ3_A.fuscoviridis
VPANCLLPMKVGFCRAHVPRFYYNSSSGKCEGFTYGGCGANANNFQTKAQCEKACR----
------------
>P0DMJ4_A.fuscoviridis
VPANCLLPMKVGPCRARVPRFYYNSSSGKCEGFTYGGCGANANKFQTKAQCEKACA----
------------
>P81547_A.xanthogrammica
VNEDCLLPKKVGPCRAAVPRFYYNSDSGKCEGFTYGGCHANANNFKTKDECKNACH----
------------
>P0DMJ2_A.equina
ANEGCLLPMKVGPCRAAWPSYYYNSKSEKCEEFTYGGCDANANNFQTEEECKKAC-----
------------
>PI-AITX-Ael 3a-10.2(comp63581_c0_seq1)
REDICLLPKKVGFCRALIPRFYFNSETRRCEGFKYGGCFGNKNNFISIKDCQKACM----
------------
>PI-AITX-Ael 3a-10.1(comp53426_c0_seq1 
REDICLLPKKVGFCRALIPRFYFNSKTRRCEGFNYGGCFGNKNNFISIKDCQKACM----
------------
>PI-AITX-Ael 3a-11.2(comp64660_c0_seq1
RKKLCYLEPDSGNCYGYFPSYYYNPSSGRCENFTYGGCGGNANNFSTLKSCNAVCRAKKI
SFLKDKKNQNHR
>PI-AITX-Ael 3a-11.1(comp56060_c0_seq1)
RKKLCYLEPDSGNCYGYFPSYYYNPSSGRCENFTYGGCGGNANNFSTLKSCNAVCRAKN-
KLLKDKKNQNHR
>PI-AITX-Ael 3a-12(comp55962_c0_seq1) 
RPEYCSLPVVEGKCGGKFERFHYNSHNGECDKFIYGGCSGNANNFATEEECHKFCA----
------------
>PI-AITX-Ael 3a-13(comp126478_c0_seq1)
TREHCKLPKDEGHCKERFSRYFYDKDTEKCVEFTYTGCGGNENNFETLRKCRTVCK----
------------
>PI-AITX-Ael 3a-14.2(comp52244_c0_seq1)
SKGICSLPPEEGPCRAYFEMWFYNVTSRQCEMFVYGGCEGNKNRFEKQKTCEKMC-----
------------
>PI-AITX-Ael 3a-14.1(comp55991_c0_seq1)
SKDICSLTPEEGPCRAYFEMWFYNVTSRQCEMFVYGGCEGNKNRFEKQKTCEKMC-----
------------
