# Supplementary material for: A RNA-seq approach to identify putative toxins from acrorhagi in aggressive and non-aggressive Anthopleura elegantissima polyps
Source: BMC Genomics. 2015 Mar 21;16(1):221. doi: 10.1186/s12864-015-1417-4 (PMC4397815; doi:10.1186/s12864-015-1417-4)
Supplement: Additional file 5: — Protein sequence alignments for all the toxin genes used in the toxin gene network reconstructions. [file 12864_2015_1417_MOESM5_ESM.zip › Alignments/VGPC_TypeIII.fas]

>comp57907_c1_seq1 (A)
RIGCSCTYNSK--KVSGVYYFA-YG----GCPNGHGYNARCGAFM-GICCYRKPAAPTKP
PCEYSIPQL---
>comp58923_c0_seq1(NA)
RIGCSCTYESK--KVSGVYYFA-YG----GCPNGHGYNARCGAFM-GICCYRKPAAPTKP
PCEYSIPQL---
>comp33562_c0_seq1 (A)
GTACSC--GNS----KGIYWFY-RP----SCPTDRGYTGSCRYFL-GTCCTPAD------
------------
>comp73118_c1_seq2 (NA)
GTACSC--GNS----KGIYWFY-RP----SCPTDRGYTGSCRYFL-GTCCTPAD------
------------
>P61542 A. elegantissima (APETx2)
GTACSC--GNS----KGIYWFY-RP----SCPTDRGYTGSCRYFL-GTCCTPAD------
------------
>comp62474_c0_seq1 (A)
GTTCYC--GKT----IGIYWFG-KY----SCPTYRGYTGSCGYFL-GICCYPVD------
------------
>comp73118_c1_seq1 (NA)
GTTCYC--GKT----IGIYWFG-KY----SCPTYRGYTGSCDYFL-GICCYPVD------
------------
>comp73118_c2_seq1 (NA)
GTTCYC--GKT----IGIYWFG-KY----SCPTDRGYTGSCGYFL-GICCYPVD------
------------
>P61541 A. elegantissima (APETx1)
GTTCYC--GKT----IGIYWFG-TK----TCPSNRGYTGSCGYFL-GICCYPVD------
------------
>B3EWF9 A. elegantissima (APETx3)
GTPCYC--GKT----IGIYWFG-TK----TCPSNRGYTGSCGYFL-GICCYPVD------
------------
>P86461 B. cangicum
GTTCYC--GST----LGIYWFA-VS----SCPSGRGYTGHCGYFL-GLCC----------
------------
>CCC86602 B. granuliferum
--PCFC--GKT----VGIYWFA-LY----SCPGGYGYTGHCGHFM-GVCCYPANP-----
------------
>CCC86603 B. granuliferum
GTPCWC--GKT----VGIYWFA-LY----SCPGGHGYTGHCGQFM-GVCCYPADP-----
------------
>CCC86604 B. granuliferum
GTPCWC--GQT----KGVYWYW-MR----KCPSGYGYTGNCYHFM-GRCCYPAGS-----
------------
>comp28396_c0_seq1 (A)
--------SWK----SGIYWFS--G----KCPAKYNYTTYCSYLI-GLCCVK--------
------------
>comp63353_c0_seq1 (NA)
GVSCSC--RGK----SGIYWFS--G----KCPAKYNYTTYCSYLI-GLCCVK--------
------------
>CCC86606 B. granuliferum
GLPCGC--RGK----SGIYWFS--G----KCPGGYGYTTYCSYVI-GLCCVK--------
------------
>comp111241_c0_seq1 (A)
RVSCSC--YGN----SGTYWLM--R----GCPSGHGYKDSCRYLL-GKCCVTVKL-----
------------
>comp64304_c0_seq1 (NA)
RVGCEC--HGH----SGTYWFLHQA----GCPGGYKYKGGCMYLA-GRCCYK--------
------------
>comp20805_c0_seq1 (A)
RIGCEC--HGR----SGTYWFLHQA----GCPSG--YKGGCMYLA-GRCCYK--------
------------
>P84919 B. cassarum
GLPCDC--HGH----TGTYWLNYYS----KCPKGYGYTGRCRYLV-GSCCYK--------
------------
>comp46550_c1_seq1 (A)
AVSCLC--ESR----WGDYWFM-RL----GCPDGHGYFKHCSTTL-GICCVKYP------
------------
>comp64743_c0_seq1 (NA)
AISCLC--ESR----WGDYWFM-RL----GCPDGYGYFKHCSTAA-GICCVKYP------
------------
>comp46550_c1_seq2 (A)
AVSCLC--ESR----SGDYWFM-KL----GCPDGYGYFKHCRSTL-GICCLKWKG-----
------------
>comp64743_c0_seq2 (NA)
AVSCLC--ESR----SGDYWFM-KL----GCPDGYGYFKHCRSTL-GICCLKWKG-----
------------
>comp52380_c0_seq1 (A)
RLGCSC--DGH----SGIYWWD-KS----SCPSSYGYYGTCAKFN-GVCCWYKS------
------------
>comp59092_c0_seq1 (NA)
RLGCSC--DGH----SGIYWWD-KS----SCPSSYGYYGTCAKFN-GVCCWYKS------
------------
>comp62800_c0_seq1 (A)
ALLCNC--EGK--APSGDWWFW-RG----SCPDGHGYTSSCSAGLGSICCLPKT------
------------
>comp65028_c0_seq1 (NA)
ALLCNC--EGK--ASSGDWWFW-RG----SCPDGHGYTSSCSAGLGSICCLPKTSG----
------------
>comp53089_c0_seq1 (A)
AVSCYCGRYDK--APYGDWWFM-RG----SCPGGYGYTRSCQTGM-NVCCFPKA------
------------
>comp53089_c0_seq2 (A)
AVSCYCGRYDK--APYGDWWFM-RG----SCPGGYGYTRSCQTGM-NVCCFPKA------
------------
>comp65632_c0_seq1 (NA)
AVSCYCGRYDK--APYGDWWFM-RG----SCPGGYGYTRSCQTGM-NVCCFPKA------
------------
>comp77187_c2_seq1 (NA)
-----------------DWWFW-RG----SCPDGYGYKTSCMLGI-DICCFPRA------
------------
>P11494 A. sulcata
AAPCFC--SGK--PGRGDLWIL-RG----TCPGGYGYTSNCYKWP-NICCYPH-------
------------
>FK720902 A. viridis
AAPCFC--SGK--PGRGDLWIF-RG----TCPGGYGYTSNCYKWP-NICCYPH-------
------------
>FK736435 A. viridis
AAPCFC--SGK--PGRGDLWIL-RG----DCPGGYGYTSNCYKWP-NICCYPH-------
------------
>P59084 A. sulcata
AAPCFC--PGK--PDRGDLWIL-RG----TCPGGYGYTSNCYKWP-NICCYPH-------
------------
>FK744472 A. viridis
AAPCFC--PGK--PDRGDLWIF-RG----TCPGGYGYTSNCYKWP-NICCYPH-------
------------
>FK722457 A. viridis
AAICFC--PGK--PDRGDLWIF-RG----TCPGGYGYTSNCYKWP-NICCYPH-------
------------
>7FK736010 A. viridis
AARCFC--PGK--PDRGDLWIL-RG----TCPGGYGYTSNCYKWP-NICCYPH-------
------------
>FK723172  A. viridis
AAPCFC--PGK--ADRGDLWIL-RG----TCPGGYGYTSNCYNWP-NICCYPH-------
------------
>FK745823 A. viridis
AAPCFC--SGN--PGRGDLWIL-RG----PSPGGYGYTSNCYKWP-NICCFPP-------
------------
>FK754940 A. viridis
AAICIC--PDK--VGRGDLWLF-RG----DCPGGYGYTSDCYVWP-NICCYPH-------
------------
>FK721972 A. viridis
AAPCFC--PDK--VDRGDLWMF-RG----DCPGGYGYTSDCYVWP-NICCYPH-------
------------
>FK740326 A. viridis
AAPCFC--PDK--VDRGDLWMF-RG----DCPGGYGYTSDCYVWP-NICCYPH-------
------------
>FK725608 A. viridis
AQVCFC--PGK--VDRGDLWIL-RG----DCPGGYGYTSNCYTWP-NICCYPQSFS----
------------
>FK752236 A. viridis
ATACFC--PGK--ADRGDLWIL-RG----DCPDGYGYTTYCYKGP-NICCYPH-------
------------
>comp58934_c0_seq1 (A)
ALKCYCGKIDE--PPYGDHWAF-RNMFGLGCPSGYGYTRNCINGL-NVCCFPRSG-----
------------
>comp58934_c0_seq2 (A)
ALKCYCGKSDV--PPYGDHWAF-RNMFGLGCPSGYGYTRNCINGL-NVCCFPRSG-----
------------
>comp66178_c0_seq2 (NA)
ALECYCGQHEV--PPYGDHWAF-RNLFGLGCPSGYGYTRSCTTGL-NVCCFPRSG-----
------------
>comp61267_c0_seq1 (A)
ALSCNC--LGI----RGDLSFW-RY----SCPSGYGYQKNCLGSH-GSCCWPRNSRRT--
PLQINMLSVIWH
>comp77176_c0_seq4 (NA)
ALSCNC--LGI----RGDLSFW-RY----SCPSGYGYQKHCLGSH-GSCCWSRNSRRR--
PLQIHMLSVIWQ
>P69930 A. maculata
LLSCRC--EGK--TEYGDKWLF-HG----GCPNNYGYNYKCFMKPGAVCCYPQN------
------------
>comp26315_c0_seq1 (A)
RLSCECKIEGTNQVIVGDTYYL-QK----TCPDSKGYKNDCSNWL-LICCIPREG-----
------------
>comp109572_c0_seq1 (NA)
RLSCECKIEGTNQVIVGDTYYL-KK----TCPDSKGYKNDCSNWL-LICCIPREG-----
------------
>comp55371_c0_seq1 (A)
RVSCTC--DGV----SGTYWFG-IS----NCHKG---STGCPAFL-GRCCVMQM------
------------
>comp55371_c0_seq2 (A)
RVSCTC--DGV----SGTYWFG-IS----NCHKG---STGCPAFL-GRCCVMQMS-----
------------
>comp93147_c0_seq1 (NA)
RVSCTC--DGV----SGTYWFG-IS----NCHKG---STGCPAFL-GRCCVMQM------
------------
>comp47517_c0_seq1 (A)
RVTCHC--KGK----SGTYWFG-IS----ECHEAS--SLQCYAVM-GVCCVSHQLD----
------------
>comp53045_c0_seq1 (NA)
RVTCHC--KGK----SGTYWFG-IS----ECHEAS--SLQCYAVM-GVCCVSHQLD----
------------
