# Supplementary material for: A RNA-seq approach to identify putative toxins from acrorhagi in aggressive and non-aggressive Anthopleura elegantissima polyps
Source: BMC Genomics. 2015 Mar 21;16(1):221. doi: 10.1186/s12864-015-1417-4 (PMC4397815; doi:10.1186/s12864-015-1417-4)
Supplement: Additional file 5: — Protein sequence alignments for all the toxin genes used in the toxin gene network reconstructions. [file 12864_2015_1417_MOESM5_ESM.zip › Alignments/VGSC_Toxins.fas]

>gi|229609703|gb|ACQ83467.1| ion channel modifier [Aiptasia diaphana]
GIPCRCDKNSDELNGEQ---SYMN-------GNCGDG---WKKCRSVNAIF-------NC
CQRV--
>101_Na1_AITX_Ael1a
GVPCLCDSDGPSVRGNTLSGILWL-------AGCPSG---WHNCKAHGPTI------GWC
CKQ---
>aggr_comp71262_c0_seq1 len=468 path=[208845463:0-467]
GVPCLCDSDGPSVRGNTLSGILWL-------AGCPSG---WHNCKAHGPTI------GWC
CKQ---
>comp77894_c0_seq1 len=466 -2
GVPCLCDSDGPSVRGNTLSGILWL-------AGCPSG---WHNCKAHGPTI------GWC
CKQ---
>110_Na1_AITX_Afv1b
GVPCLCDSDGPSVRGNTLSGIIWL-------AGCPSG---WHNCKAHGPTI------GWC
CKQ---
>104_Na1_AITX_Ael1d
GVPCLCDSDGPNVRGNTLSGILWL-------AGCPSG---WHNCKAHGPTI------GWC
CKQ---
>37_Na1_AITX_Avd1c
GVPCLCDSDGPSVRGNTLSGIIWL-------AGCPSG---WHNCKKHGPTI------GWC
CKQ---
>39_Na1_AITX_Avd1e
GIPCLCDSDGPSVRGNTLSGIIWL-------AGCPSG---WHNCKKHPPTI------GWC
CKQ---
>38_Na1_AITX_Avd1d
GVPCLCDSDGPSVRGNTLSGILWL-------AGCPSG---WHNCKKHKPTI------GWC
CK----
>113_Na1_AITX_Aspp1a
GVPCLCDSDGPSVRGNTLSGTLWL-------AGCPSG---WHNCKAHGPTI------GWC
CKK---
>115_Na1_AITX_Aspp1c
GVPCLCDSDGPSVRGNTLSGTLWL-------FGCPSG---WHNCKARGPTI------GWC
CKK---
>116_Na1_AITX_Aspp1d
GVPCLCDSDGPSVRGNTLSGTLWL-------FGCPSG---WHNCKAHGPTI------GWC
CKK---
>114_Na1_AITX_Aspp1b
GVPCLCDSDGPSVHGNTLSGTIWL-------AGCPSG---WHNCKAHGPTI------GWC
CKK---
>109_Na1_AITX_Afv1a
GVACLCDSDGPNVRGNTLSGTIWL-------AGCPSG---WHNCKAHGPTI------GWC
CKQ---
>120_Na1_AITX_Axm1d
GAACFCDSDGPSVSGNTLSGILWL-------AGCPSG---WHNCKAHGPNI------GWC
CKK---
>123_Na1_AITX_Axm1g
GVSCLCDSDGPSVSGNTLSGIIWL-------AGCPSG---WHNCKAHGPNI------GWC
CKK---
>121_Na1_AITX_Axm1e
GVACLCDADGPSVSGNTLSGILWL-------AGCPSG---WHNCKAHGPTI------GWC
CKK---
>122_Na1_AITX_Axm1f
GVPCLCDSDGPSVRGNSLSGIIWL-------FGCPSG---WHNCRDHGPTI------GWC
CKK---
>102_Na1_AITX_Ael1b
GIACLCDSDGPSVRGNTLSGTYWL-------AGCPSG---WHNCKSSGQLI------GAC
CKQ---
>103_Na1_AITX_Ael1c
GVPCLCDSDGPNVRGNTLSGTYWL-------AGCPSG---WHNCKSSGPLI------GAC
CKQ---
>119_Na1_AITX_Axm1c
GVPCLCDSDGPNVRGNTLSGTYWL-------AGCPSG---WHNCKSSGPNI------GWC
CKK---
>117_Na1_AITX_Axm1a
GVSCLCDSDGPSVRGNTLSGTLWLY-----PSGCPSG---WHNCKAHGPTI------GWC
CKQ---
>124_Na1_AITX_Axm1h
GVSCLCDSDGPSVRGNTLSGILWFY-----PSGCPSG---WHNCKAHGPTI------GWC
CKQ---
>118_Na1_AITX_Axm1b
GVPCLCDSDGPRPRGNTLSGILWFY-----PSGCPSG---WHNCKAHGPNI------GWC
CKK---
>133_Na1_AITX_Bcg1d
GVPCLCDSDGPSVRGNTLSGTVWV-------FGCPSG---WHICTSDGPTI------GSC
CKK---
>134_Na1_AITX_Bcg1e
GVPCLCDSDGPSVRGDTLSGTVWV-------FGCPSG---WHICTSDGPTI------GSC
CKK---
>128_Na1_AITX_Bcs1a
GVACRCDSDGPTSRGNTLTGTLWLT------GGCPSG---WHNCRGSGPFI------GYC
CKK---
>130_Na1_AITX_Bcg1a
GVACRCDSDGPTVRGNSLSGTLWLT------GGCPSG---WHNCRGSGPFI------GYC
CKK---
>131_Na1_AITX_Bcg1b
GVACRCDSDGPTVRGDSLSGTLWLT------GGCPSG---WHNCRGSGPFI------GYC
CKK---
>132_Na1_AITX_Bcg1c
GVACRCDSDGPTVHGDSLSGTLWLT------GGCPSG---WHNCRGSGPFI------GYC
CKK---
>137_Na1_AITX_Bgr2a
GASCRCDSDGPTSRGNTLTGTLWLI------GRCPSG---WHNCRGSGPFI------GYC
CKQ---
>138_Na1_AITX_Bgr2b
GASCRCDSDGPTSRGDTLTGTLWLI------GRCPSG---WHNCRGSGPFI------GYC
CKQ---
>173_Na1_SHTX_Sgt2a
GVPCRCDSDGPHVRGNTLTGTVWV-------FGCPSG---WHKCQKGS---------STC
CKQ---
>31_Na1_AITX_Aer1a
GAPCLCANSGPNTRGNDLNGIVWV-------FGCPSG---WHDCHGRA-MV------GYC
CQED--
>35_Na1_AITX_Avd1a
GAACLCKSDGPNTRGNSMSGTIWV-------FGCPSG---WNNCEGRA-II------GYC
CKQ---
>36_Na1_AITX_Avd1b
GAPCLCKSDGPNTRGNSMSGTIWV-------FGCPSG---WNNCEGRA-II------GYC
CKQ---
>42_Na1_AITX_Avd1h
GAPCLCKSDGPNTRGNSMSGTIWV-------FGCPSG---WNDCEGRA-II------GYC
CKQ---
>143_Na1_AITX_Cgg1a
GVPCRCDSDGPSVHGNTLSGTVWV-------GSCASG---WHKCNDEYNIA------YEC
CKE---
>145_Na1_AITX_Cps1a
GVPCRCDSDGPSVHGNTLSGTVWV-------GSCASG---WHKCNTEHNIF------HEC
CKE---
>164_Na1_SHTX_Hcr3a
GVPCRCDSDGPSVHGNTLSGTIWV-------GSCETG---WHKCNTEHNLF------HEC
CKQ---
>99_Na1_AITX_Amc3a
GFPCRCDSDGPSVHGNPLSGTIWV-------TSCATG---WHKCNSENELF------HEC
CKQG--
>1_Na2_HCTX_Hcg1a
-VACRCESDGPDVRSATFTGTVDL-------WNCNTG---WHKCIATYTAV------ASC
CKKD--
>158_Na2_SHTX_Hcr1b
-GTCKCDDDGPDVRTATFTGSTEF-------ANCNES---WEKCLAVYTPV------ASC
CRKKK-
>161_Na2_SHTX_Hcr1e
-ASCKCDDDGPDVRSATFTGTVDF-------AYCNAG---WEKCLAVYTPV------ASC
CRKKK-
>170_Na2_SHTX_Rpa1a
-ASCKCDDDGPDVRSATFTGTVDF-------WNCNEG---WEKCTAVYTPV------ASC
CRKKK-
>178_Na2_SHTX_Shd3a
-AACKCDDDGPDIRSATLTGTVDF-------WNCNEG---WEKCTAVYTAV------ASC
CRKKKG
>157_Na2_SHTX_Hcr1a
-GNCKCDDEGPYVRTAPLTGYVDL-------GYCNEG---WEKCASYYSPI------AEC
CRKKK-
>159_Na2_SHTX_Hcr1c
-GNCKCDDEGPNVRTAPLTGYVDL-------GYCNEG---WDKCASYYSPI------AEC
CRKKK-
>160_Na2_SHTX_Hcr1d
-GNCKCDDEGPNVRTAPLTGYVDL-------GYCNEG---WEKCASYYSPI------AEC
CRKK--
>171_Na2_SHTX_Rpa1b
-GNCKCDDEGPNVRTAPLTGYVDL-------GYCNEG---WEKCASYYSPI------AEC
CRKKK-
>174_Na2_SHTX_Sgt3a
-AACKCDDDGPDIRSATLTGTVDL-------GSCNEG---WEKCASFYTIL------ADC
CRRPRG
>190_Na2_TATX_Hhe1a
-VACKCDDDGPDIRSATLTGTVDL-------GSCNEG---WEKCASYYTVV------ADC
CRRPRS
>191_Na2_TATX_Tas1a
-VACKCDDDGPDIRSATLTGTVDL-------GSCDEG---WEKCASYYTVI------ADC
CRRPRS
>189_Na2_TATX_Cad1a
-VACKCDDDGPDVRSATFTGTVDL-------GSCNSG---WEKCASYYTVI------ADC
CRKPRG
>180_Na2_SHTX_She1a
-AACKCDDEGPDIRTAPLTGTVDL-------GSCNAG---WEKCASYYTII------ADC
CRKKK-
>2_Na2or1_EWTX_Nvc1a
GIPCACDSDGPDIRSASLSGIVWM-------GSCPSG---WKKCKSYYSIV------ADC
CNQ---
>4_Na2or1_EWTX_Nvc1c
GIPCACDSDGPDIRSASLSGIVWM-------GSCPSG---WKKCKSYYSVV------ADC
CNQ---
>3_Na2or1_EWTX_Nvc1b
GIPCACDSDGPDIRSASLSGIVWV-------GSCPSG---WKKCKSYYSIV------ADC
CNQ---
>5_Na2or1_EWTX_Nvc1d
GIPCVCDSDGPDIRSASLSGIVWM-------GSCPSG---WKKCKSYYSIV------ADC
CNQ---
>6_Na2or1_EWTX_Nvc1e
GFACACDS--PGIRSASLSGIVWV-------GSCPSG---WKKCKSYYSVV------ADC
CNQ---
>8_Na2or1_EWTX_Nvc1g
GFACACDS--PGIRSASLSGIVWM-------GSCPSG---WKKCKSYYSIV------ADC
CNQ---
>7_Na2or1_EWTX_Nvc1f
GFACACDS--PGIGSASLSGIVWM-------GSCPSG---WKKCKSYYSIV------ADC
CNQ---
>18_Na1_AITX_Aeq2a
GIPCLCVSDGPSTRGNKLSGTIWMKTGGYGGNGCPKG---WHFCGKSRGLL------SDC
CKQ---
>21_Na1_AITX_Aeq2d
GVPCLCVSDGPRPRGNNLSGTIWMKTGGYGGNGCPKG---WHFCGKSRGLL------SDC
CKQ---
>19_Na1_AITX_Aeq2b
GVPCLCVSDGPRPRGNNLSGIMWMKTGGYGGNGCPKG---WHFCGKSRGFF------SDC
CKR---
>20_Na1_AITX_Aeq2c
GIPCLCVSDGPSTRGNNLSGIMWMKTGGYGGNGCPKG---WHFCGKSRGFF------SDC
CKR---
>aggr_comp22957_c0_seq1 len=386 path=[19336437:0-18 19336473:19-385]
GISCRCRDDASGVE----SGIHWV-------FGCPSG---WNSCKPVRHDLGVLIDFSDC
CRQ---
>comp44096_c0_seq1 len=389 2
GISCRCRDDASGVE----SGIHWV-------FGCPSG---WNSCKPVRHDLGVLIDFSDC
CRQ---
>aggr_comp28740_c0_seq1 len=499 path=[32499268:0-179 32499609:180-498]
GISCKCLGDS-----GQKTGTYWF-------FVCPRG---WSPC----SLV------DKC
CRQD--
>comp58695_c0_seq1 len=327 -2
GISCKCLGDS-----GQKTGTYWF-------FVCPRG---WSPC----SLV------DKC
CRQD--
>comp58695_c0_seq2 len=613 -3
GISCKCLGDS-----GQKTGTYWF-------FVCPRG---WSPC----SLV------DKC
CRQD--
>10_Na3_HRTX_Cpt1a
-IECKCEGDAPDL--SHMTGTVY--------FSCKGGDGSWSKCNT-YTAV------ADC
CHQA--
>11_Na3_HRTX_Cpt1b
-IECKCKGDAPDL--SHMTGTVY--------FSCKGGDGSWSKCNT-YTAV------ADC
CHQA--
